# Supplementary material for: A Dynamic Co-expression Map of Early Inflorescence Development in Setaria viridis Provides a Resource for Gene Discovery and Comparative Genomics
Source: Front Plant Sci. 2018 Sep 12;9:1309. doi: 10.3389/fpls.2018.01309 (PMC6143762; doi:10.3389/fpls.2018.01309)
Supplement: TABLE S1 — RNA-seq library sequencing and mapping statistics. [file Table_1.XLSX]

## Sheet: Sheet1
Table S1. RNA-seq library sequencing and mapping statistics. aFor libraries from 10, 12 and 14 DAS stages, paired end sequencing was performed (100 bp each end), however only read 1 was used in the analyses performed in this study for consistency with other stages. All raw files listed here are accessible through NCBI GEO.
Sample	Replicates	Raw data Fastq file name	Total # of reads	Total mapped reads	% mapped
		(sampleID_index_lane#_read#_001.fastq)a
10DAS (n=4)	A10_10DAS_R1	A10_10DAS_R1_CGCTCATT-CCTATCCT_L00M_R1_001.fastq	27137424	24467495	0.9016
		A10_10DAS_R1_CGCTCATT-CCTATCCT_L00M_R2_001.fastq	27137424
	A10_10DAS_R2	A10_10DAS_R2_ATTCAGAA-AGGCGAAG_L00M_R1_001.fastq	22633418	20104034	0.8882
		A10_10DAS_R2_ATTCAGAA-AGGCGAAG_L00M_R2_001.fastq	22633418
	A10_10DAS_R3	A10_10DAS_R3_TCCGCGAA-CCTATCCT_L00M_R1_001.fastq	18467139	16580107	0.8978
		A10_10DAS_R3_TCCGCGAA-CCTATCCT_L00M_R2_001.fastq	18467139
	A10_10DAS_R4	A10_10DAS_R4_AGCGATAG-AGGCGAAG_L00M_R1_001.fastq	16938748	15620855	0.9222
		A10_10DAS_R4_AGCGATAG-AGGCGAAG_L00M_R2_001.fastq	16938748
12DAS (n=3)	A10_12DAS_R1	A10_12DAS_R1_CTGAAGCT-CAGGACGT_L00M_R1_001.fastq	20219025	18461830	0.9131
		A10_12DAS_R1_CTGAAGCT-CAGGACGT_L00M_R2_001.fastq	20219025
	A10_12DAS_R2	A10_12DAS_R2_CGGCTATG-CCTATCCT_L00M_R1_001.fastq	14423416	13248904	0.9186
		A10_12DAS_R2_CGGCTATG-CCTATCCT_L00M_R2_001.fastq	14423416
	A10_12DAS_R4	A10_12DAS_R4_GAATTCGT-CCTATCCT_L00M_R1_001.fastq	20893180	19048311	0.9117
		A10_12DAS_R4_GAATTCGT-CCTATCCT_L00M_R2_001.fastq	20893180
14DAS (n=4)	A10_14DAS_R1	A10_14DAS_R1_TCTCGCGC-AGGCGAAG_L00M_R1_001.fastq	20178236	18572815	0.9204
		A10_14DAS_R1_TCTCGCGC-AGGCGAAG_L00M_R2_001.fastq	20178236
	A10_14DAS_R2	A10_14DAS_R2_TAATGCGC-CAGGACGT_L00M_R1_001.fastq	20860879	19244179	0.9225
		A10_14DAS_R2_TAATGCGC-CAGGACGT_L00M_R2_001.fastq	20860879
	A10_14DAS_R3	A10_14DAS_R3_TAATGCGC-AGGCGAAG_L00M_R1_001.fastq	17680208	16026216	0.9065
		A10_14DAS_R3_TAATGCGC-AGGCGAAG_L00M_R2_001.fastq	17680208
	A10_14DAS_R4	A10_14DAS_R4_TCCGCGAA-CAGGACGT_L00M_R1_001.fastq	19397594	17674004	0.9111
		A10_14DAS_R4_TCCGCGAA-CAGGACGT_L00M_R2_001.fastq	19397594
15DAS (n=4)	A10_15DAS_R1	A10_15DAS_R1_CGGCTATG-AGGCGAAG_L001_R1_001.fastq	10596827	8964218	0.8459
	A10_15DAS_R2	A10_15DAS_R2_TCCGCGAA-AGGCGAAG_L001_R1_001.fastq	8951427	7630744	0.8525
	A10_15DAS_R3	A10_15DAS_R3_ATTACTCG-AGGCGAAG_L001_R1_001.fastq	17951126	15543160	0.8659
	A10_15DAS_R4	A10_15DAS_R4_GAATTCGT-AGGCGAAG_L001_R1_001.fastq	16317898	14269371	0.8745
16DAS (n=4)	A10_16DAS_R1	A10_16DAS_R1_TCCGGAGA-AGGCGAAG_L001_R1_001.fastq	17055254	15376836	0.9016
	A10_16DAS_R2	A10_16DAS_R2_CGCTCATT-AGGCGAAG_L001_R1_001.fastq	13831582	12377240	0.8949
	A10_16DAS_R3	A10_16DAS_R3_CTGAAGCT-AGGCGAAG_L001_R1_001.fastq	15125535	13705946	0.9061
	A10_16DAS_R4	A10_16DAS_R4_TAATGCGC-AGGCGAAG_L001_R1_001.fastq	15712522	14132718	0.8995
18DAS (n=4)	A10_18DAS_R1	A10_18DAS_R1_GAGATTCC-AGGCGAAG_L001_R1_001.fastq	15327472	14085964	0.919
	A10_18DAS_R2	A10_18DAS_R2_ATTCAGAA-AGGCGAAG_L001_R1_001.fastq	17947052	16556504	0.9225
	A10_18DAS_R3	A10_18DAS_R3_TCTCGCGC-AGGCGAAG_L001_R1_001.fastq	14457221	13269772	0.9179
	A10_18DAS_R4	A10_18DAS_R4_AGCGATAG-AGGCGAAG_L001_R1_001.fastq	15252264	13982454	0.9167
