# Supplementary material for: A Dynamic Co-expression Map of Early Inflorescence Development in Setaria viridis Provides a Resource for Gene Discovery and Comparative Genomics
Source: Front Plant Sci. 2018 Sep 12;9:1309. doi: 10.3389/fpls.2018.01309 (PMC6143762; doi:10.3389/fpls.2018.01309)
Supplement: TABLE S2 — Gene expression values for all S. viridis genes, their closest orthologs in other species, and available functional annotations. [file Table_2.XLSX]

## Sheet: Allgene_expression_mean_sd
Table S2. RNA-seq based expression values of all S. viridis genes (v1.1) across six stages of inflorescence development and associated standard deviations (SD). Sheet 1 (Allgene_expression_mean_sd) includes mean expression values and SD of each gene at each stage and associated functional annotations from different sources: Short_name and Short_description are based on classical maize genes (maiz…
	Mean expression value (TPM) at different stages						Standard deviation (SD)						Closest homologs in other species and available functional annotations
Gene_ID	10DAS	12DAS	14DAS	15DAS	16DAS	18DAS	10DAS_SD	12DAS_SD	14DAS_SD	15DAS_SD	16DAS_SD	18DAS_SD	Short_name	Short_description	WikiGene.description	InterPro.description	Best.hit.arabi.name	arabi.symbol	arabi.define	Best.hit.rice.name	rice.define	Maizev4.gene	Zmays_284.gene	Bradi.gene	Sobic.gene	Seita.gene
Sevir.1G000100	57.43	48.46	45.42	47.6	50.23	52.31	7.1	0.52	3.13	7.2	1.61	7.54	NA	NA	uncharacterized LOC101753015	Protein of unknown function DUF3007	AT3G17930.1			LOC_Os01g59080.1	expressed protein	Zm00001d043168_T001; Zm00001d043170_T001	GRMZM2G402092_T01; GRMZM2G042492_T01	Bradi2g52720.1	Sobic.003G328100.1; Sobic.003G328000.1	Seita.1G000200.1; Seita.5G352400.1
Sevir.1G000200	45.4	42.6	42.75	26.3	27.41	21.13	7.19	3.77	6.72	2.53	0.62	1.62	NA	NA	uncharacterized LOC101753831	Zinc finger, RING-CH-type;Zinc finger, RING/FYVE/PHD-type	AT5G60580.3		RING/U-box superfamily protein	LOC_Os06g23274.1	zinc finger, C3HC4 type, domain containing protein, expressed	Zm00001d016874_T001	GRMZM2G331253_T01; GRMZM2G012834_T01	NA	Sobic.004G000300.1	Seita.1G000300.1
Sevir.1G000300	74.75	82.21	94.78	86.62	107.46	69.03	7.13	9.31	9.66	15.22	6.46	3.33	NA	NA	protein disulfide isomerase-like 1-4-like	Thioredoxin, conserved site;Thioredoxin domain;Thioredoxin-like fold;Protein disulphide isomerase;Disulphide isomerase	AT5G60640.1	ATPDI2,ATPDIL1-4,PDI2,PDIL1-4	PDI-like 1-4	LOC_Os02g01010.1	OsPDIL1-4 protein disulfide isomerase PDIL1-4, expressed	Zm00001d014912_T003; Zm00001d014912_T021	GRMZM2G033829_T01; GRMZM2G134889_T01	Bradi3g00210.1	Sobic.004G000400.1	Seita.1G000400.1
Sevir.1G000400	142.67	147.09	153.5	126.42	129.4	116.9	8.64	2.38	11.18	17.68	15.91	13.6	NA	NA	FAM10 family protein At4g22670-like	Tetratricopeptide repeat;Tetratricopeptide TPR2;Tetratricopeptide repeat-containing domain;Heat shock chaperonin-binding;Tetratricopeptide-like helical	AT4G22670.1	AtHip1,HIP1	HSP70-interacting protein 1	LOC_Os02g01030.2	tetratricopeptide repeat domain containing protein, expressed	Zm00001d054107_T002; Zm00001d054107_T006	GRMZM2G134806_T01	Bradi5g23620.2	Sobic.004G000500.1	Seita.1G000500.1
Sevir.1G000500	0.38	0.36	0.61	1	1.13	0.92	0.09	0.2	0.2	0.22	0.25	0.29	NA	NA	uncharacterized LOC101754499	Late embryogenesis abundant protein, LEA-14	AT5G53730.1		Late embryogenesis abundant (LEA) hydroxyproline-rich glycoprotein family	LOC_Os02g01060.1	harpin-induced protein 1 domain containing protein, expressed	NA	NA	NA	Sobic.004G000601.1	Seita.1G000600.1; Seita.4G127500.1
Sevir.1G000600	0.15	0.14	0.16	0.15	0.18	0.1	0.05	0.04	0.03	0.07	0.08	0.06	A2	ANTHOCYANINLESS2	leucoanthocyanidin dioxygenase-like	Non-haem dioxygenase N-terminal domain;Oxoglutarate/iron-dependent dioxygenase;Isopenicillin N synthase-like	AT4G22880.2	ANS,LDOX,TDS4,TT18	leucoanthocyanidin dioxygenase	LOC_Os01g27490.1	leucoanthocyanidin dioxygenase, putative, expressed	Zm00001d014914_T001; Zm00001d038073_T001	GRMZM2G345717_T01; GRMZM2G354354_T01	Bradi2g38220.1; Bradi2g54090.4	Sobic.004G000700.1; Sobic.009G028200.1	Seita.1G000700.1; Seita.3G049100.1
Sevir.1G000700	0.09	0	0	0.28	0	1.66	0.17	0	0	0.55	0	0.53	NA	NA	transcriptional regulator SUPERMAN-like	Zinc finger, C2H2-like;Zinc finger, C2H2	AT3G23130.1	FLO10,FON1,SUP	C2H2 and C2HC zinc fingers superfamily protein	LOC_Os04g50070.1	ZOS4-13 - C2H2 zinc finger protein, expressed	NA	NA	Bradi3g18971.1	Sobic.004G000800.1	Seita.1G000900.1
Sevir.1G000800	0	0	0	0	0	0	0	0	0	0	0	0	NA	NA	NA	NA				ChrSy.fgenesh.mRNA.79	expressed protein	NA	NA	NA	NA	NA
Sevir.1G000900	0	0	0	0	0	0	0	0	0	0	0	0	NA	NA			AT5G13620.1			LOC_Os10g10320.1	expressed protein	Zm00001d052604_T001	NA	NA	Sobic.004G017600.1; Sobic.004G000900.2	Seita.1G001000.1; Seita.3G304900.1
Sevir.1G001000	6.76	5.46	5.02	7.74	5.45	4.34	0.22	0.77	0.49	2.2	0.72	0.46	NA	NA	vacuolar amino acid transporter 1-like	Amino acid transporter, transmembrane	AT2G39130.1		Transmembrane amino acid transporter family protein	LOC_Os02g01100.2	transmembrane amino acid transporter protein, putative, expressed	Zm00001d048577_T001; Zm00001d048577_T002	GRMZM2G105192_T04; GRMZM2G134888_T01	Bradi3g00282.1	Sobic.004G001000.1; Sobic.010G146700.1	Seita.1G001100.1; Seita.4G161300.1
Sevir.1G001100	9.09	7.88	4.34	5.54	6.38	15.32	0.92	1.12	0.92	1.34	1.37	1.34	NA	NA	GDSL esterase/lipase EXL3-like	Lipase, GDSL;SGNH hydrolase-type esterase domain	AT1G75900.1		GDSL-like Lipase/Acylhydrolase superfamily protein	LOC_Os02g01140.1	GDSL-like lipase/acylhydrolase, putative, expressed	Zm00001d014918_T001	GRMZM2G374475_T01	Bradi1g00807.1	Sobic.004G001200.2	Seita.1G001200.1; Seita.9G243000.1
Sevir.1G001200	2.93	2.53	2.61	6.43	5.58	5.72	0.53	0.64	0.34	0.83	1.03	0.48	NA	NA	glycerate dehydrogenase HPR, peroxisomal-like	D-isomer specific 2-hydroxyacid dehydrogenase, NAD-binding;D-isomer specific 2-hydroxyacid dehydrogenase, catalytic domain;NAD(P)-binding domain;D-isomer specific 2-hydroxyacid dehydrogenase, NAD-binding domain conserved site 1	AT1G68010.1	ATHPR1,HPR	hydroxypyruvate reductase	LOC_Os02g01150.2	erythronate-4-phosphate dehydrogenase domain containing protein, expressed	Zm00001d014919_T001; Zm00001d014919_T003	GRMZM2G074282_T02	NA	Sobic.004G001300.1	Seita.1G001300.1
Sevir.1G001300	299.29	360.43	401.29	203.45	270.03	232.26	17.6	29.3	16.87	15.65	9.58	14.62	NA	NA	SKP1-like protein 1B-like	E3 ubiquitin ligase, SCF complex, Skp subunit;SKP1 component, POZ;SKP1 component, dimerisation;BTB/POZ fold;SKP1 component	AT5G42190.1	ASK2,SKP1B	E3 ubiquitin ligase SCF complex subunit SKP1/ASK1 family protein	LOC_Os09g36830.1	Skp1 family, dimerisation domain containing protein, expressed	Zm00001d014920_T001; Zm00001d049230_T001	GRMZM2G101446_T01; GRMZM6G421392_T01	Bradi3g00340.1; Bradi4g19510.1	Sobic.004G001400.1; Sobic.007G139100.1	Seita.1G001400.1; Seita.8G115900.1
Sevir.1G001400	18.78	25.75	34.14	39.98	62.89	34.43	2.77	3.38	4.15	6.47	4.4	1.33	NA	NA	E3 ubiquitin-protein ligase UPL3-like	Armadillo-type fold;HECT domain;Armadillo;Armadillo-like helical	AT4G38600.1	KAK,UPL3	HEAT repeat ;HECT-domain (ubiquitin-transferase)	LOC_Os02g01170.1	HECT-domain domain containing protein, expressed	Zm00001d014920_T002; Zm00001d014920_T006	GRMZM2G374574_T01; GRMZM2G363728_T01	Bradi3g00350.3; Bradi5g04567.1	Sobic.004G001500.1	Seita.1G001500.1
Sevir.1G001500	13.83	16.6	20.38	24	27.28	16.25	0.54	1.46	1.69	4.54	1.87	1.3	NA	NA	kinesin-like protein KIF20B-like	Kinesin, motor domain;P-loop containing nucleoside triphosphate hydrolase;Kinesin-like protein	AT1G20060.1		ATP binding microtubule motor family protein	LOC_Os02g01180.1	kinesin motor domain containing protein, putative, expressed	Zm00001d054104_T001; Zm00001d054104_T006	GRMZM2G315594_T01	Bradi3g00360.3	Sobic.004G001600.1	Seita.1G001600.1
Sevir.1G001600	0.22	0.11	0.24	0.53	0.32	0.17	0.12	0.1	0.11	0.29	0.07	0.1	NA	NA	trithorax group protein osa-like		AT2G16630.1		Pollen Ole e 1 allergen and extensin family protein	LOC_Os02g01190.1	POEI25 - Pollen Ole e I allergen and extensin family protein precursor, expressed	Zm00001d054095_T001	GRMZM2G130813_T01	Bradi3g00370.1; Bradi5g26962.1	Sobic.004G001700.1	Seita.1G001700.1
Sevir.1G001700	10.32	10.7	12.8	14.98	14.18	7.89	1.11	0.55	1.04	4.51	2.98	1.28	NA	NA		Thioredoxin-like fold;Glutaredoxin	AT4G10630.1		Glutaredoxin family protein	LOC_Os02g01200.1	glutaredoxin, putative, expressed	Zm00001d054094_T001	GRMZM2G431344_T01	Bradi3g05040.1	Sobic.004G001800.1	Seita.1G001800.1
Sevir.1G001800	1.84	0.61	0.92	18.57	3.7	2	0.66	0.27	0.51	19.96	1.92	0.48	NA	NA	NA	NA	AT5G66170.3	STR18	sulfurtransferase 18	LOC_Os12g24020.2	rhodanese-like domain containing protein, putative, expressed	Zm00001d054093_T004; Zm00001d054093_T006	GRMZM2G131087_T06	NA	NA	Seita.1G001900.1
Sevir.1G001900	36.57	30.78	27.42	15.99	15.62	14.31	5.56	4.3	7.12	2.55	3.08	1.97	NA	NA	NA	NA	AT5G66170.3	STR18	sulfurtransferase 18	LOC_Os02g01220.1	rhodanese-like domain containing protein, putative, expressed	NA	NA	NA	Sobic.004G002600.1	Seita.1G002000.1
Sevir.1G002000	31.2	37.17	41.98	33.14	42.91	34.81	9.53	4.34	5.6	2.85	3.94	3.37	NA	NA	trichohyalin-like	Ribosomal protein S5 domain 2-type fold;Ribosomal protein S5, N-terminal;Ribosomal protein S5, C-terminal;Double-stranded RNA-binding domain;Ribosomal protein S5 domain 2-type fold, subgroup;Ribosomal protein S5	AT1G64880.1		Ribosomal protein S5 family protein	LOC_Os02g01230.1	ribosomal protein, putative, expressed	Zm00001d014924_T001; Zm00001d014924_T002	GRMZM2G114888_T02; GRMZM5G812325_T01	Bradi3g00387.3	Sobic.004G002500.1	Seita.1G002100.1
Sevir.1G002100	69.39	71.26	80.16	50.32	67.39	49.64	12.09	5.37	5.85	6.63	4.5	5.19	NA	NA	serine/threonine-protein phosphatase 6 regulatory ankyrin repeat subunit C-like	Ankyrin repeat-containing domain;Ankyrin repeat	AT5G61230.1		Ankyrin repeat family protein	LOC_Os02g01245.1	expressed protein	Zm00001d014925_T001	GRMZM2G115047_T01	Bradi3g00400.1	Sobic.004G002400.1	Seita.1G002200.1
Sevir.1G002200	73.18	73.41	73.51	54.35	53.63	57.27	3.14	3.31	7.09	4.86	5.25	4.81	NA	NA	small nuclear ribonucleoprotein Sm D3-like	Like-Sm (LSM) domain;Ribonucleoprotein LSM domain;U6 snRNA-associated Sm-like protein LSm4/Small nuclear ribonucleoprotein Sm D1/D3	AT1G20580.1		Small nuclear ribonucleoprotein family protein	LOC_Os03g13760.1	LSM domain containing protein, expressed	Zm00001d014926_T001	GRMZM2G115176_T01; GRMZM5G884325_T01	Bradi3g00420.1; Bradi1g68516.1	Sobic.004G002350.1; Sobic.001G440900.1	Seita.1G002300.1; Seita.9G473900.1
Sevir.1G002300	0.02	0.04	0.03	0.03	0.05	0.06	0.02	0.01	0.02	0.04	0.04	0.09	NA	NA		Domain of unknown function DUF1336;START domain;Pleckstrin homology-like domain;START-like domain	AT4G19040.1	EDR2	ENHANCED DISEASE RESISTANCE 2	LOC_Os02g01270.1	START domain containing protein, expressed	Zm00001d014928_T002; Zm00001d007093_T008	GRMZM2G002961_T01; GRMZM2G312301_T01	Bradi3g00430.1; Bradi1g50627.3	Sobic.004G002300.1; Sobic.002G405300.3	Seita.1G002400.1; Seita.2G420300.1
Sevir.1G002400	55.8	67.68	75.23	67.79	82.28	78.47	16.16	6.83	8.56	11.63	6.73	15.18	NA	NA	ruBisCO large subunit-binding protein subunit beta, chloroplastic-like	Chaperonin Cpn60, conserved site;Chaperonin Cpn60/TCP-1;Chaperonin Cpn60;GroEL-like apical domain;GroEL-like equatorial domain	AT3G13470.1		TCP-1/cpn60 chaperonin family protein	LOC_Os02g01280.1	T-complex protein, putative, expressed	Zm00001d054089_T001; Zm00001d054089_T002	GRMZM2G015989_T01; GRMZM2G033426_T01	Bradi3g00480.2; Bradi1g50270.2	Sobic.004G002200.1; Sobic.010G011200.1	Seita.1G002500.1
Sevir.1G002500	36.87	33.58	37.82	30.81	39.44	27.14	3.89	1.58	4.01	3.74	0.6	2.78	NA	NA	uncharacterized LOC101761123	G protein alpha subunit, helical insertion;Guanine nucleotide binding protein (G-protein), alpha subunit;P-loop containing nucleoside triphosphate hydrolase	AT1G31930.2	XLG3	extra-large GTP-binding protein 3	LOC_Os11g10050.1	G-protein alpha subunit, putative, expressed	Zm00001d054088_T003; Zm00001d054088_T001	GRMZM2G016858_T01; GRMZM2G429113_T01	Bradi3g00530.1	Sobic.004G002100.1; Sobic.010G009400.1	Seita.1G002600.1; Seita.4G009500.1
Sevir.1G002600	16.5	20	23.64	28.02	36.59	23.66	3.4	2.59	3.46	0.97	2.71	1.2	NA	NA	DNA-directed RNA polymerase III subunit rpc2-like	RNA polymerase Rpb2, domain 5;RNA polymerase Rpb2, domain 4;RNA polymerase Rpb2, domain 3;RNA polymerase, beta subunit, protrusion;RNA polymerase Rpb2, domain 2;RNA polymerase, beta subunit, conserved site;DNA-directed RNA polymerase, subunit 2, domain 6;DNA-directed RNA polymerase, subunit 2;RNA polymerase Rpb2, OB-fold;RNA polymerase Rpb2, domain 7	AT5G45140.1	NRPC2	nuclear RNA polymerase C2	LOC_Os03g28960.1	DNA-directed RNA polymerase subunit, putative, expressed	Zm00001d035960_T007; Zm00001d035960_T009	GRMZM2G305685_T01; GRMZM5G864278_T01	Bradi3g05847.1	Sobic.010G080700.2	Seita.1G002700.1
Sevir.1G002700	11.31	12.97	14.52	9.95	11.63	8.53	1.39	1.19	2.9	2.65	4.16	1.36	NA	NA	putative invertase inhibitor-like	Pectinesterase inhibitor	AT5G46940.1		Plant invertase/pectin methylesterase inhibitor superfamily protein	LOC_Os02g01300.1	invertase/pectin methylesterase inhibitor family protein, putative, expressed	Zm00001d014931_T001	GRMZM2G040311_T01	NA	Sobic.004G002700.1	Seita.1G002800.1
Sevir.1G002800	0.35	0.05	0.17	0.46	0.42	1.06	0.27	0.09	0.13	0.53	0.13	0.28	NA	NA	putative invertase inhibitor-like	Pectinesterase inhibitor	AT5G46930.1		Plant invertase/pectin methylesterase inhibitor superfamily protein	LOC_Os02g01310.1	invertase/pectin methylesterase inhibitor family protein, putative, expressed	Zm00001d054086_T001; Zm00001d014932_T001	GRMZM2G167149_T01; GRMZM2G008047_T01	Bradi3g00610.1	Sobic.004G002800.1	Seita.1G002900.1; Seita.4G006700.1
Sevir.1G002900	1.05	0.21	0.19	0.34	0.37	1.67	0.28	0.1	0.11	0.29	0.11	0.54	NA	NA	WAT1-related protein At3g30340-like	Drug/metabolite transporter;WAT1-related protein	AT3G30340.1		nodulin MtN21 /EamA-like transporter family protein	LOC_Os06g01966.1	auxin-induced protein 5NG4, putative, expressed	Zm00001d054085_T001; Zm00001d045567_T001	GRMZM2G167103_T01; GRMZM2G030252_T01	Bradi3g00560.1; Bradi3g00590.1	Sobic.004G002901.1	Seita.1G003000.1
Sevir.1G003000	604.06	489.85	436.74	282.34	318.65	338.21	104.54	19.42	61.02	99.68	64.16	37.57	NA	NA		Ribosomal protein L6, alpha-beta domain;Ribosomal protein L6, conserved site-2;Ribosomal protein L6	AT1G33140.1	PGY2	Ribosomal protein L6 family	LOC_Os09g31180.1	ribosomal protein L6, putative, expressed	Zm00001d054084_T001; Zm00001d035901_T001	GRMZM2G167103_T01; GRMZM2G084739_T01	Bradi3g00640.1; Bradi1g52040.1	Sobic.010G005300.1; Sobic.004G003000.2	Seita.1G003100.1; Seita.4G005200.1
Sevir.1G003100	14.65	10.73	7.24	15.04	12.31	24.22	2.57	1.59	1.25	1.53	0.96	5.02	NA	NA	ferredoxin--NADP reductase, leaf isozyme, chloroplastic-like	Riboflavin synthase-like beta-barrel;Ferredoxin reductase-type FAD-binding domain;Oxidoreductase, FAD-binding domain;Flavoprotein pyridine nucleotide cytochrome reductase;Oxidoreductase FAD/NAD(P)-binding;Ferredoxin--NADP reductase	AT5G66190.1	ATLFNR1,FNR1	ferredoxin-NADP(+)-oxidoreductase 1	LOC_Os06g01850.1	ferredoxin--NADP reductase, chloroplast precursor, putative, expressed	Zm00001d042049_T004; Zm00001d042049_T002	GRMZM2G059083_T01; GRMZM2G059191_T01	Bradi3g00660.1; Bradi1g52020.1	Sobic.003G431700.1; Sobic.010G005500.1	Seita.1G003200.1; Seita.1G217200.1
Sevir.1G003200	0	0	0	0.01	0	0.02	0	0	0	0.03	0	0.03	NA	NA	WAT1-related protein At4g01440-like	Drug/metabolite transporter;WAT1-related protein	AT3G30340.1		nodulin MtN21 /EamA-like transporter family protein	LOC_Os04g38430.2	nodulin, putative, expressed	Zm00001d054081_T001	GRMZM2G093173_T01	NA	Sobic.004G003100.1	Seita.1G003300.1; Seita.1G116200.1
Sevir.1G003300	0	0	0	0	0	0	0	0	0	0	0	0	NA	NA	WAT1-related protein At5g64700-like	Drug/metabolite transporter;WAT1-related protein	AT5G07050.1		nodulin MtN21 /EamA-like transporter family protein	LOC_Os12g18960.1	integral membrane protein DUF6 containing protein, expressed	Zm00001d014933_T001	GRMZM2G063390_T01	Bradi1g29097.3; Bradi3g22527.1	Sobic.004G003300.2	Seita.1G003400.1; Seita.1G116600.1
Sevir.1G003400	22.47	19.16	18.18	15.07	14.4	15.39	3.11	0.69	2.36	1.08	1.34	1.57	NA	NA	MADS-box transcription factor 50-like;uncharacterized LOC101765570	Transcription factor, K-box;Transcription factor, MADS-box	AT2G45660.1; AT4G25690.1	AGL20,ATSOC1,SOC1;	AGAMOUS-like 20;	LOC_Os02g01365.1; LOC_Os02g01365.1	expressed protein; expressed protein	Zm00001d014937_T001; Zm00001d037737_T003	GRMZM2G308106_T01; GRMZM2G052890_T01	Bradi3g00721.1; Bradi4g40350.2	Sobic.004G003401.1; Sobic.008G072900.1	Seita.1G003500.1; Seita.5G143100.1
Sevir.1G003500	16.2	19.87	26.07	29.09	34.51	34.47	1.58	5.1	4.12	7.19	4.53	4.28	NA	NA	NA	NA	AT4G25672.1	CPuORF12	conserved peptide upstream open reading frame 12			NA	NA	NA	Sobic.004G003501.1	Seita.1G003600.1
Sevir.1G003600	33.69	45.23	67.68	44.11	71.71	77.02	0.73	3.2	4.17	8.58	4.36	7.32	NA	NA		Myb-like domain	AT1G76880.1		Duplicated homeodomain-like superfamily protein	LOC_Os02g01380.1	expressed protein	Zm00001d054080_T001; Zm00001d014938_T001	GRMZM2G037128_T02; GRMZM2G111760_T01	Bradi3g00697.1; Bradi5g17150.1	Sobic.004G003700.1; Sobic.001G534300.1	Seita.1G003700.1; Seita.2G079000.1
Sevir.1G003700	0.03	0.12	0.07	0.31	0.22	0	0.05	0.12	0.13	0.34	0.22	0	NA	NA	NA	NA						NA	NA	NA	NA	NA
Sevir.1G003800	0	0	0	0	0	0	0	0	0	0	0	0	NA	NA	NA	NA						NA	NA	NA	NA	NA
Sevir.1G003900	38.37	39.19	47.23	61.97	55.65	58.25	3.72	3.97	3.37	4.34	5.97	3.01	NA	NA	putative nitric oxide synthase-like	GTP binding domain;P-loop containing nucleoside triphosphate hydrolase;Circularly permuted (CP)-type guanine nucleotide-binding (G) domain	AT3G47450.2	ATNOA1,ATNOS1,NOA1,NOS1,RIF1	P-loop containing nucleoside triphosphate hydrolases superfamily protein	LOC_Os02g01440.1	nitric oxide synthase 1, putative, expressed	Zm00001d054079_T002; Zm00001d054079_T001	GRMZM2G384293_T01; GRMZM2G020704_T02	Bradi3g00690.1	Sobic.004G003900.1	Seita.1G003800.1
Sevir.1G004000	47.69	48.26	48.91	37.44	41.34	31.15	2.3	3.93	1.88	3.35	2.58	1.54	NA	NA	uncharacterized LOC101766807		AT2G45060.1		Uncharacterised conserved protein UCP022280	LOC_Os02g01450.1	expressed protein	Zm00001d054078_T002; Zm00001d054078_T001	GRMZM2G163227_T01	Bradi3g00767.2	NA	Seita.1G003900.1
Sevir.1G004100	12.8	12.63	13.09	18.73	15.58	14.34	1.38	1.96	1.13	2.24	1.6	1.94	NA	NA	RNA-binding protein 48-like	RNA recognition motif domain;Nucleotide-binding, alpha-beta plait;	AT2G27790.1; AT2G27790.2	;	RNA-binding (RRM/RBD/RNP motifs) family protein; RNA-binding (RRM/RBD/RNP motifs) family protein	LOC_Os02g01480.1; LOC_Os02g01480.1	nucleic acid binding protein, putative, expressed; nucleic acid binding protein, putative, expressed	Zm00001d054077_T001; Zm00001d054077_T003	GRMZM2G163247_T01	Bradi3g00804.3	Sobic.004G004100.1	Seita.1G004000.1
Sevir.1G004200	15.52	16.12	18.42	17.56	23.94	14.08	2.06	0.24	1.98	2.18	1.59	1.02	NA	NA	uncharacterized LOC101767622	Sec16, central conserved domain;COPII coat assembly protein, Sec16;Ancestral coatomer element 1, Sec16/Sec31	AT5G47490.1		RGPR-related	LOC_Os02g01490.1	expressed protein	Zm00001d014943_T019; Zm00001d014943_T001	GRMZM2G429241_T01; GRMZM2G163277_T01	Bradi3g00792.1; Bradi1g52140.5	Sobic.004G004300.1; Sobic.004G004200.1	Seita.1G004100.1; Seita.4G004500.1
Sevir.1G004300	109	113.37	115.05	102.09	123.55	91.45	11.13	3.33	4.77	5.57	3.22	8.1	NA	NA	dihydrolipoyllysine-residue acetyltransferase component 3 of pyruvate dehydrogenase complex, mitochondrial-like	Single hybrid motif;Dihydrolipoyllysine-residue acetyltransferase component of pyruvate dehydrogenase complex;E3 binding;2-oxo acid dehydrogenase, lipoyl-binding site;2-oxoacid dehydrogenase acyltransferase, catalytic domain;Biotin/lipoyl attachment;Chloramphenicol acetyltransferase-like domain	AT1G54220.2		Dihydrolipoamide acetyltransferase, long form protein	LOC_Os07g22720.2	2-oxo acid dehydrogenases acyltransferase domain containing protein, expressed	Zm00001d053580_T003; Zm00001d016365_T001	GRMZM2G015132_T01; GRMZM2G161969_T01	Bradi3g00857.2; Bradi1g52260.3	Sobic.004G093600.1	Seita.1G004200.1
Sevir.1G004400	45.82	43.85	53.86	61.91	65	59.72	9	5.79	4.47	7.63	4.96	3.07	NA	NA	L-lactate dehydrogenase-like	Lactate/malate dehydrogenase, C-terminal;L-lactate dehydrogenase, active site;Lactate dehydrogenase/glycoside hydrolase, family 4, C-terminal;L-lactate dehydrogenase;L-lactate/malate dehydrogenase;Lactate/malate dehydrogenase, N-terminal;NAD(P)-binding domain	AT4G17260.1		Lactate/malate dehydrogenase family protein	LOC_Os02g01510.1	lactate/malate dehydrogenase, putative, expressed	Zm00001d014944_T002; Zm00001d014945_T001	GRMZM2G128929_T01; GRMZM2G173192_T01	Bradi3g15560.1	Sobic.004G004400.1; Sobic.004G004500.1	Seita.1G004300.1; Seita.1G004400.1
Sevir.1G004500	0.11	0.1	0.04	0.05	0.22	0.39	0.11	0.09	0.06	0.06	0.17	0.22	NA	NA	L-lactate dehydrogenase A-like	Lactate/malate dehydrogenase, C-terminal;L-lactate dehydrogenase, active site;Lactate dehydrogenase/glycoside hydrolase, family 4, C-terminal;L-lactate dehydrogenase;L-lactate/malate dehydrogenase;Lactate/malate dehydrogenase, N-terminal;NAD(P)-binding domain	AT4G17260.1		Lactate/malate dehydrogenase family protein	LOC_Os02g01510.1	lactate/malate dehydrogenase, putative, expressed	Zm00001d014945_T001; Zm00001d014944_T002	GRMZM2G173192_T01; GRMZM2G128929_T01	Bradi3g15560.1	Sobic.004G004500.1; Sobic.004G004400.1	Seita.1G004400.1; Seita.1G004300.1
Sevir.1G004600	251.1	272.96	279.88	341.02	379.4	282.96	27.64	7.02	31.18	75.78	16.4	10.05	NA	NA	BAG family molecular chaperone regulator 7-like		AT5G62390.1	ATBAG7,BAG7	BCL-2-associated athanogene 7	LOC_Os02g01520.1	IQ calmodulin-binding motif family protein, putative, expressed	Zm00001d014946_T001; Zm00001d045596_T001	GRMZM2G472346_T01; GRMZM2G041765_T01	Bradi1g52220.1	Sobic.004G004600.2; Sobic.010G003300.1	Seita.1G004500.1; Seita.4G003300.1
Sevir.1G004700	8.55	6.64	4.61	13.79	6.81	6.68	3.72	1.14	1.09	9.64	1.61	2.61	IVR2	INVERTASE2		Glycosyl hydrolase, five-bladed beta-propellor domain;Glycosyl hydrolase family 32, C-terminal;Glycosyl hydrolase family 32, N-terminal;Glycoside hydrolase, family 32;Concanavalin A-like lectin/glucanase, subgroup	AT1G62660.1		Glycosyl hydrolases family 32 protein	LOC_Os02g01590.1	glycosyl hydrolases, putative, expressed	Zm00001d014947_T001; Zm00001d014947_T003	GRMZM2G089836_T01; GRMZM2G463871_T01	Bradi3g00910.1; Bradi1g52210.1	Sobic.004G004800.1; Sobic.006G255400.1	Seita.1G004600.1; Seita.7G181300.1
Sevir.1G004800	0.14	0.25	0.09	0.37	0.12	0.22	0.07	0.03	0.06	0.26	0.09	0.11	NA	NA			AT5G65600.1		Concanavalin A-like lectin protein kinase family protein	LOC_Os12g41530.1	cysteine-rich receptor-like protein kinase 8 precursor, putative, expressed	Zm00001d042293_T002; Zm00001d042293_T001	GRMZM2G106523_T01	Bradi3g60600.1; Bradi5g12540.1	Sobic.003G408700.2; Sobic.001G484600.1	Seita.5G434500.1; Seita.5G434300.1
Sevir.1G004900	0.02	0.02	0	0	0	0	0.02	0.03	0	0	0	0	NA	NA	L-type lectin-domain containing receptor kinase IX.1-like	Protein kinase, ATP binding site;Protein kinase-like domain;Serine/threonine-protein kinase, active site;Serine/threonine- / dual specificity protein kinase, catalytic domain;Serine-threonine/tyrosine-protein kinase catalytic domain;Protein kinase, catalytic domain;Concanavalin A-like lectin/glucanase, subgroup	AT5G10530.1		Concanavalin A-like lectin protein kinase family protein	LOC_Os08g03160.1	lectin-like receptor kinase 1, putative, expressed	Zm00001d042293_T002; Zm00001d042293_T001	GRMZM2G106523_T01; GRMZM2G332821_T01	Bradi3g34810.2; Bradi1g28320.2	Sobic.010G182800.1	Seita.5G434300.1; Seita.5G434200.1
Sevir.1G005000	0	0	0	0	0	0	0	0	0	0	0	0	NA	NA	uncharacterized LOC101774644	Domain of unknown function DUF1618				LOC_Os01g08650.1	expressed protein	NA	NA	NA	NA	Seita.1G004700.1
Sevir.1G005100	0	0	0	0	0	0	0	0	0	0	0	0	NA	NA						LOC_Os10g36770.1	expressed protein	NA	NA	NA	NA	Seita.1G004700.1
Sevir.1G005200	0	0	0	0	0	0	0	0	0	0	0	0	NA	NA	putative pentatricopeptide repeat-containing protein At1g68930-like	Pentatricopeptide repeat;Tetratricopeptide-like helical	AT1G68930.1		pentatricopeptide (PPR) repeat-containing protein	LOC_Os02g01610.2	pentatricopeptide, putative, expressed	Zm00001d018019_T001	GRMZM2G053396_T01	Bradi3g00900.1	Sobic.004G241000.1	Seita.1G004800.1; Seita.9G413600.1
Sevir.1G005300	0.1	0.05	0.04	0.3	0.06	0.14	0.06	0.04	0.03	0.37	0.05	0.03	NA	NA		Zinc finger, RING-type;Zinc finger, RING/FYVE/PHD-type	AT5G47610.1		RING/U-box superfamily protein	LOC_Os02g01700.1	RNA recognition motif containing protein, putative, expressed	Zm00001d054074_T001; Zm00001d021414_T001	GRMZM2G163304_T01; GRMZM2G081285_T01	Bradi4g37430.1	Sobic.004G005000.1; Sobic.009G153100.1	Seita.1G005000.1; Seita.1G004900.1
Sevir.1G005400	2.75	2.03	1.43	2.95	1.87	1.67	0.92	0.57	0.07	0.79	0.38	0.43	NA	NA		Zinc finger, RING-type;Zinc finger, RING/FYVE/PHD-type	AT5G47610.1		RING/U-box superfamily protein	LOC_Os02g01700.1	RNA recognition motif containing protein, putative, expressed	Zm00001d054074_T001; Zm00001d051501_T001	GRMZM2G163304_T01; GRMZM2G081285_T01	Bradi1g15627.1; Bradi1g26132.1	Sobic.004G005000.1; Sobic.009G153100.1	Seita.1G005000.1; Seita.1G004900.1
Sevir.1G005500	20.52	18.89	18.37	16.69	13.43	11.77	1.01	0.94	2.49	3.34	1.46	0.43	NA	NA	NA	NA	AT4G24175.1			LOC_Os04g24410.1	kinesin heavy chain isolog, putative, expressed	NA	NA	NA	Sobic.001G346600.1	Seita.1G005100.1
Sevir.1G005600	6.23	6.37	6.6	6.32	6.44	5.57	0.72	0.66	1.07	1.58	1.43	1.1	NA	NA	zinc finger with UFM1-specific peptidase domain protein-like	Peptidase C78, ubiquitin fold modifier-specific peptidase 1/ 2	AT5G24680.1; AT5G24680.1; AT5G24680.1	; ;	Peptidase C78, ubiquitin fold modifier-specific peptidase 1/ 2; Peptidase C78, ubiquitin fold modifier-specific peptidase 1/ 2; Peptidase C78, ubiquitin fold modifier-specific peptidase 1/ 2	LOC_Os02g01710.2; LOC_Os02g01710.4; LOC_Os02g01710.3	peptidase family C78 domain containing protein, expressed; peptidase family C78 domain containing protein, expressed; peptidase family C78 domain containing protein, expressed	Zm00001d014950_T002; Zm00001d014950_T001	GRMZM2G053676_T04; GRMZM2G463891_T01	Bradi3g00940.4	Sobic.004G005100.1	Seita.1G005200.1
Sevir.1G005700	20.21	19.48	21.82	30.91	26.39	26.42	2.07	2.43	1.76	3.55	2.46	1.5	NA	NA	transmembrane protein 120 homolog	TMPIT-like	AT1G33230.1		TMPIT-like protein	LOC_Os02g01720.1	transmembrane protein 120A, putative, expressed	Zm00001d014951_T001; Zm00001d014951_T002	GRMZM2G159142_T01	Bradi3g00960.1	Sobic.004G005200.1	Seita.1G005300.1
Sevir.1G005800	3.55	5.69	4.67	4	4.53	5.86	0.41	0.56	0.64	0.64	0.38	0.84	NA	NA	probable receptor-like protein kinase At1g33260-like	Protein kinase, ATP binding site;Protein kinase-like domain;Tyrosine-protein kinase, active site;Protein kinase, catalytic domain;Concanavalin A-like lectin/glucanase, subgroup	AT1G33260.1		Protein kinase superfamily protein	LOC_Os02g01730.1	serine/threonine-protein kinase At1g18390 precursor, putative, expressed	Zm00001d054071_T001; Zm00001d014952_T001	GRMZM2G163328_T01; GRMZM2G159047_T01	Bradi3g00967.1; Bradi3g00963.1	Sobic.004G005300.2; Sobic.006G163401.1	Seita.1G005400.1; Seita.2G199400.1
Sevir.1G005900	34.52	42.47	50.16	49.31	75.81	47.73	4.75	4.86	6.79	4.43	3.35	4.83	NA	NA		Immunoglobulin E-set;Helicase, superfamily 1/2, ATP-binding domain;DNA/RNA helicase, DEAD/DEAH box type, N-terminal;Sec63 domain;AAA+ ATPase domain;Helicase, C-terminal;C2 calcium-dependent membrane targeting;P-loop containing nucleoside triphosphate hydrolase	AT1G20960.2	emb1507	U5 small nuclear ribonucleoprotein helicase, putative	LOC_Os02g01740.1	U5 small nuclear ribonucleoprotein 200 kDa helicase, putative, expressed	Zm00001d022286_T003; Zm00001d022286_T005	GRMZM2G026991_T01; GRMZM2G154111_T01	Bradi3g00980.1; Bradi1g44495.1	Sobic.002G391600.1; Sobic.004G005400.1	Seita.1G005500.1
Sevir.1G006000	5.15	3.27	5.3	12.05	4.26	6.55	6.06	5.66	10.6	9.08	8.52	7.67	NA	NA	NA	NA						NA	NA	Bradi3g27339.1; Bradi1g32453.1	Sobic.003G172500.1	NA
Sevir.1G006100	0	0	0	0	0	0	0	0	0	0	0	0	NA	NA			AT2G12190.1		Cytochrome P450 superfamily protein	LOC_Os02g01890.1	cytochrome P450, putative, expressed	Zm00001d039898_T001; Zm00001d014958_T001	GRMZM2G159807_T01; GRMZM2G035073_T01	Bradi3g43890.1; Bradi3g06780.4	Sobic.004G006400.1; Sobic.003G076800.1	Seita.1G005600.1; Seita.5G098200.1
Sevir.1G006200	3.61	4.91	5.17	4.29	5.62	4.09	0.54	0.31	0.86	0.85	0.45	0.96	NA	NA	uncharacterized LOC101773394	Protein BYPASS-related	AT1G63930.1	ROH1	from the Czech \'roh\' meaning \'corner\'	LOC_Os02g01930.1	expressed protein	Zm00001d014960_T001; Zm00001d006560_T001	GRMZM2G074987_T01; GRMZM2G444100_T01	Bradi3g01050.1	Sobic.004G006500.2	Seita.1G005700.1
Sevir.1G006300	48.24	57.77	72.36	63.85	83.27	67.31	3.15	0.92	6.62	9.55	6.57	4.09	NA	NA		JmjC domain	AT1G62310.1		transcription factor jumonji (jmjC) domain-containing protein	LOC_Os02g01940.1	transcription factor jumonji, putative, expressed	Zm00001d054070_T002; Zm00001d054070_T007	GRMZM2G054162_T01	Bradi3g01060.1; Bradi1g35173.2	Sobic.004G006600.7; Sobic.004G355200.1	Seita.1G005800.1; Seita.8G189000.1
Sevir.1G006400	32.18	34.11	40.74	32.49	46.24	38.92	3.2	3.33	2.65	5.27	3.08	2.49	NA	NA	nephrocystin-3-like	Tetratricopeptide repeat;Tetratricopeptide repeat-containing domain;Tetratricopeptide TPR-1;Tetratricopeptide-like helical	AT4G10840.1		Tetratricopeptide repeat (TPR)-like superfamily protein	LOC_Os02g01960.1	tetratricopeptide repeat domain containing protein, expressed	Zm00001d014961_T001; Zm00001d054069_T001	GRMZM2G074957_T01; GRMZM2G054458_T01	NA	Sobic.004G006700.1	Seita.1G005900.1; Seita.8G131200.1
Sevir.1G006500	3.41	2.96	1.75	2.32	2	4.09	0.7	0.39	0.57	0.62	0.21	0.33	NA	NA		NB-ARC;P-loop containing nucleoside triphosphate hydrolase	AT3G46730.1		NB-ARC domain-containing disease resistance protein	LOC_Os02g19750.1	NBS-LRR type disease resistance protein, putative, expressed	NA	NA	Bradi4g06611.2	Sobic.004G095600.1	Seita.1G006100.1; Seita.1G006400.1
Sevir.1G006600	9.05	8.57	8.99	11.07	10.32	7.04	0.28	0.66	1.01	0.1	1.49	0.48	NA	NA	uncharacterized LOC101776113		AT1G28530.2			LOC_Os02g01970.1	expressed protein	Zm00001d014962_T003; Zm00001d014962_T001	GRMZM2G074956_T01	NA	Sobic.004G006800.1; Sobic.004G006966.1	Seita.1G006300.1; Seita.1G006200.1
Sevir.1G006700	0	0	0	0	0	0	0	0	0	0	0	0	NA	NA	NA	NA						NA	NA	NA	NA	NA
Sevir.1G006800	0	0	0	0	0	0	0	0	0	0	0	0	NA	NA	receptor-like serine/threonine-protein kinase NCRK-like	Protein kinase, ATP binding site;Protein kinase-like domain;Serine/threonine-protein kinase, active site;Serine/threonine- / dual specificity protein kinase, catalytic domain;Protein kinase, catalytic domain;Concanavalin A-like lectin/glucanase, subgroup						NA	NA	NA	NA	Seita.1G120000.1
Sevir.1G006900	0	0.04	0	0	0	0.02	0	0.07	0	0	0	0.04	NA	NA		CCT domain;Zinc finger, B-box	AT3G21880.1		B-box type zinc finger protein with CCT domain	LOC_Os02g01990.1	CCT motif family protein, expressed	NA	NA	NA	Sobic.004G007400.3	Seita.1G006700.1
Sevir.1G007000	0	0	0	0.19	0	0.19	0	0	0	0.37	0	0.37	NA	NA		CCT domain;Zinc finger, B-box	AT2G47890.2		B-box type zinc finger protein with CCT domain	LOC_Os02g49230.2	CCT/B-box zinc finger protein, putative, expressed	NA	NA	NA	NA	Seita.1G006700.1
Sevir.1G007100	8.15	5.36	3.4	9.12	8.16	13.89	2.02	0.82	0.32	0.52	1.76	4.53	NA	NA	allene oxide synthase, chloroplastic-like	Cytochrome P450, E-class, group IV;Cytochrome P450	AT4G15440.1	CYP74B2,HPL1	hydroperoxide lyase 1	LOC_Os02g02000.1	cytochrome P450, putative, expressed	Zm00001d054067_T001	GRMZM6G986387_T01	Bradi3g01110.1	Sobic.004G007500.1	Seita.1G007200.1
Sevir.1G007200	12.1	10.07	11.93	25.97	16.78	12.66	1.96	1.29	2.06	3.02	1.82	0.74	NA	NA	myb-related protein 3R-1-like	Myb domain;Homeodomain-like;SANT/Myb domain	AT5G11510.1	AtMYB3R4,MYB3R-4	myb domain protein 3r-4	LOC_Os01g12860.1	MYB family transcription factor, putative, expressed	NA	NA	NA	NA	Seita.1G007300.1
Sevir.1G007300	50.76	54.12	55.84	51.9	51.72	33.3	6.65	5.91	4.68	5.25	4.78	3.87	NA	NA	snRNA-activating protein complex subunit 4-like	Myb domain;Homeodomain-like;SANT/Myb domain	AT5G11510.1	AtMYB3R4,MYB3R-4	myb domain protein 3r-4	LOC_Os02g17190.1	MYB family transcription factor, putative, expressed	Zm00001d016000_T004; Zm00001d016000_T006	GRMZM2G073826_T01; GRMZM2G073836_T01	Bradi3g10067.3	Sobic.004G123400.2	Seita.1G007400.1
Sevir.1G007400	31.34	26.51	34.95	68.11	56.82	81.14	21.49	11.32	8.3	17.87	28.43	13.61	NA	NA		Nucleic acid-binding, OB-fold;DNA-directed RNA polymerase, RpoA/D/Rpb3-type;DNA-directed RNA polymerase, insert domain;RNA polymerase, alpha subunit, C-terminal;DNA-directed RNA polymerase, RBP11-like;Ribosomal protein S11	ATCG00740.1		RNA polymerase subunit alpha	LOC_Os06g39700.1	DNA-directed RNA polymerase subunit alpha, putative, expressed	GRMZM5G879235_T01	GRMZM5G879235_T01	Bradi1g05761.1; Bradi4g01015.1	NA	Seita.1G007500.1; Seita.J014300.1
Sevir.1G007500	13.71	10.52	8.46	10.92	14.21	15.34	3.38	1.41	0.96	2.92	1.96	4.61	NA	NA	probable receptor-like protein kinase At1g11050-like	Protein kinase, ATP binding site;Protein kinase-like domain;Serine/threonine-protein kinase, active site;Serine/threonine- / dual specificity protein kinase, catalytic domain;Serine-threonine/tyrosine-protein kinase catalytic domain;Protein kinase, catalytic domain;Concanavalin A-like lectin/glucanase, subgroup						Zm00001d010234_T001	AC226248.1_FGT002	NA	Sobic.009G142600.1	Seita.1G007600.1; Seita.5G061700.1
Sevir.1G007600	0	0	0	0	0	0	0	0	0	0	0	0	NA	NA	NA	NA						NA	NA	NA	NA	NA
Sevir.1G007700	2	0.57	0.18	0.42	0.37	0.42	1.08	0.42	0.05	0.3	0.1	0.11	NA	NA	subtilisin-like protease-like	Peptidase S8, subtilisin, Ser-active site;Peptidase S8, subtilisin, His-active site;Peptidase S8, subtilisin-related;Proteinase inhibitor I9;Peptidase S8/S53 domain	AT4G10520.1; AT4G10510.1	;	Subtilase family protein; Subtilase family protein	LOC_Os02g17090.1; LOC_Os02g17090.1	OsSub17 - Putative Subtilisin homologue, expressed; OsSub17 - Putative Subtilisin homologue, expressed	NA	NA	NA	Sobic.005G165400.1	Seita.1G007700.1; Seita.8G044000.1
Sevir.1G007800	7.39	4.9	8.65	55.32	16.33	9.23	2.3	0.49	2.07	42.69	8.3	3.34	NA	NA	dynein light chain LC6, flagellar outer arm-like	Dynein light chain, type 1/2	AT1G52240.2	ATROPGEF11,PIRF1,ROPGEF11	RHO guanyl-nucleotide exchange factor 11	LOC_Os02g16909.1	dynein light chain type 1 domain containing protein, expressed	Zm00001d016016_T001	GRMZM2G346133_T01	Bradi3g10020.1	Sobic.004G122500.1	Seita.1G007800.1
Sevir.1G007900	0.03	0	0	0	0	0.01	0.03	0	0	0	0	0.02	NA	NA	uncharacterized LOC101780429	Protein of unknown function DUF295;F-box domain, cyclin-like	AT2G26160.1		F-box family protein with a domain of unknown function (DUF295)	LOC_Os10g07430.1	expressed protein	Zm00001d016019_T001	GRMZM2G147172_T01	Bradi1g48988.1	NA	Seita.1G007900.1
Sevir.1G008000	36.61	39.3	42.29	58.35	46.91	59.63	1.63	1.11	1.46	8.58	1.27	5.57	NA	NA	uncharacterized LOC101780835	Protein of unknown function DUF502	AT2G20120.1	COV1	Protein of unknown function (DUF502)	LOC_Os02g16880.1	protein of unknown function DUF502 domain containing protein, expressed	Zm00001d053350_T001; Zm00001d016021_T001	GRMZM2G123790_T01; GRMZM2G146511_T01	Bradi3g10000.1; Bradi1g24287.2	Sobic.004G122000.2	Seita.1G008100.1
Sevir.1G008100	0	0	0	0	0	0	0	0	0	0	0	0	NA	NA	expansin-A23-like	Barwin-related endoglucanase;Expansin/Lol pI;Expansin, cellulose-binding-like domain;Expansin/pollen allergen, DPBB domain;Expansin	AT1G20190.1	ATEXP11,ATEXPA11,ATHEXP ALPHA 1.14,EXP11,EXPA11	expansin 11	LOC_Os02g16809.1	expansin precursor, putative, expressed	Zm00001d016027_T001; Zm00001d016024_T001	GRMZM2G088791_T01; GRMZM2G469701_T01	Bradi3g19500.1; Bradi3g10100.1	Sobic.004G119800.1; Sobic.004G119600.1	Seita.1G008200.1; Seita.1G008300.1
Sevir.1G008200	0	0	0	0.17	0.08	0.14	0	0	0	0.11	0.1	0.09	NA	NA	expansin-A24-like	Barwin-related endoglucanase;Expansin/Lol pI;Expansin, cellulose-binding-like domain;Expansin/pollen allergen, DPBB domain;Expansin	AT1G20190.1	ATEXP11,ATEXPA11,ATHEXP ALPHA 1.14,EXP11,EXPA11	expansin 11	LOC_Os02g16850.1	expansin precursor, putative, expressed	Zm00001d016027_T001; Zm00001d016024_T001	GRMZM2G088791_T01; GRMZM2G469701_T01	Bradi3g09990.1; Bradi3g27470.1	Sobic.004G119800.1; Sobic.004G121900.1	Seita.1G008300.1; Seita.1G008200.1
Sevir.1G008300	145.04	119.56	119.63	197.96	130.53	76.82	18.11	7.06	20.97	9.96	15.66	8.23	NA	NA	anaphase-promoting complex subunit cdc20-like	WD40 repeat, conserved site;WD40-repeat-containing domain;WD40 repeat;WD40/YVTN repeat-like-containing domain	AT4G33270.1	CDC20.1	Transducin family protein / WD-40 repeat family protein	LOC_Os02g47180.1	WD repeat-containing protein, putative, expressed	Zm00001d016034_T001; Zm00001d016034_T002	GRMZM2G130425_T01; GRMZM2G063192_T01	Bradi4g20910.2; Bradi3g52490.1	Sobic.004G119700.1; Sobic.004G270800.3	Seita.1G008400.1; Seita.1G285900.1
Sevir.1G008400	0.08	0.15	0.08	1.41	0	0.02	0.08	0.06	0.09	1.6	0	0.05	NA	NA	expansin-A13-like	Barwin-related endoglucanase;Expansin/Lol pI;Expansin, cellulose-binding-like domain;Expansin/pollen allergen, DPBB domain;Expansin	AT1G20190.1	ATEXP11,ATEXPA11,ATHEXP ALPHA 1.14,EXP11,EXPA11	expansin 11	LOC_Os02g16730.1	expansin precursor, putative, expressed	Zm00001d016035_T001; Zm00001d016027_T001	GRMZM2G088791_T01; GRMZM2G469701_T01	Bradi2g08760.1; Bradi3g09990.1	Sobic.004G119600.1; Sobic.010G268700.1	Seita.1G008500.1; Seita.1G010000.1
Sevir.1G008500	36.87	38.55	29.09	22.53	22.77	16.38	4.83	4.09	1.93	0.97	1.07	1.2	NA	NA	chloroplast processing peptidase-like	Peptidase S24/S26A/S26B;Peptidase S26A, signal peptidase I, serine active site;Peptidase S24/S26A/S26B/S26C;Peptidase S26A, signal peptidase I;Peptidase S24/S26, beta-ribbon domain;Peptidase S26A, signal peptidase I, conserved site;Peptidase S26	AT3G24590.1	PLSP1	plastidic type i signal peptidase 1	LOC_Os02g16709.1	peptidase, putative, expressed	Zm00001d016036_T001	GRMZM2G039930_T02	Bradi3g09920.1	Sobic.004G119500.2	Seita.1G008600.1
Sevir.1G008600	0	0	0	0	0	0	0	0	0	0	0	0	NA	NA		Proteinase inhibitor I29, cathepsin propeptide;Peptidase C1A, papain	AT5G45890.1	SAG12	senescence-associated gene 12	LOC_Os11g31110.1	expressed protein	Zm00001d049251_T039; Zm00001d049251_T011	GRMZM2G015854_T01	Bradi3g60628.1	Sobic.004G038400.1; Sobic.005G123400.1	Seita.7G335500.1; Seita.6G255700.1
Sevir.1G008700	0.03	0	0.01	0.01	0	0	0.02	0	0.01	0.02	0	0	NA	NA		Protein kinase, ATP binding site;Leucine-rich repeat-containing N-terminal, type 2;Protein kinase-like domain;Serine/threonine-protein kinase, active site;Leucine-rich repeat, typical subtype;Serine/threonine- / dual specificity protein kinase, catalytic domain;Leucine-rich repeat;Protein kinase, catalytic domain;Concanavalin A-like lectin/glucanase, subgroup	AT3G47570.1		Leucine-rich repeat protein kinase family protein	LOC_Os01g12790.1	receptor protein kinase, putative, expressed	Zm00001d023554_T001; Zm00001d008460_T006	GRMZM5G851140_T01; GRMZM2G149277_T01	Bradi1g72572.1; Bradi1g01432.1	Sobic.008G052500.1; Sobic.008G065200.3	Seita.1G000100.1; Seita.8G188100.1
Sevir.1G008800	10.38	10.52	10.56	15.69	13.09	8.79	1.17	2.09	1.26	1.14	1.32	0.65	NA	NA	uncharacterized LOC101781134	Lysidine-tRNA(Ile) synthetase, N-terminal;tRNA(Ile)-lysidine/2-thiocytidine synthase;Rossmann-like alpha/beta/alpha sandwich fold;Lysidine-tRNA(Ile) synthetase	AT3G24560.2	RSY3	Adenine nucleotide alpha hydrolases-like superfamily protein	LOC_Os02g16670.1	ATP-binding domain-containing protein, putative, expressed	Zm00001d016037_T001	GRMZM2G024260_T01	NA	Sobic.004G119400.3	Seita.1G008700.1
Sevir.1G008900	0.02	0	0	0	0.04	0	0.05	0	0	0	0.08	0	NA	NA	NA	NA						NA	NA	NA	NA	Seita.5G150900.1
Sevir.1G009000	42.95	40.04	40.96	45.71	46.15	59.54	3.1	1.53	1.78	5.66	1.55	7.51	NA	NA	caseinolytic peptidase B protein homolog	Ankyrin repeat-containing domain;ATPase, AAA-type, core;AAA+ ATPase domain;Ankyrin repeat;CbxX/CfqX;P-loop containing nucleoside triphosphate hydrolase	AT3G24530.1		AAA-type ATPase family protein / ankyrin repeat family protein	LOC_Os02g16660.1	cbxX, chromosomal, putative, expressed	Zm00001d053376_T006; Zm00001d053376_T004	GRMZM2G053934_T01	Bradi3g09890.2	Sobic.004G118700.1; Sobic.003G286450.1	Seita.1G008800.1
Sevir.1G009100	5.16	5.26	7.13	10.81	8.3	9.13	0.24	0.68	0.63	1.29	0.92	0.82	NA	NA	pentatricopeptide repeat-containing protein At3g16010-like	Pentatricopeptide repeat;Tetratricopeptide-like helical	AT3G16010.1		Pentatricopeptide repeat (PPR-like) superfamily protein	LOC_Os02g16650.1	PPR repeat domain containing protein, putative, expressed	Zm00001d033742_T001; Zm00001d037260_T001	GRMZM2G022787_T01; GRMZM2G425647_T02	Bradi3g09880.1	Sobic.004G241700.1; Sobic.004G118600.2	Seita.1G008900.1
Sevir.1G009200	113.29	120.22	120.87	74.4	99.16	68.31	7.21	5.35	4.09	10.33	3.28	7.18	NA	NA	U1 small nuclear ribonucleoprotein C-1-like	Zinc finger, U1-C type;Zinc finger, U1-type;Zinc finger, C2H2-type matrin;U1 small nuclear ribonucleoprotein C	AT4G03120.1		C2H2 and C2HC zinc fingers superfamily protein	LOC_Os02g16640.1	proline-rich protein HaeIII subfamily 1 precursor, putative, expressed	Zm00001d053375_T001	GRMZM2G413193_T01	Bradi3g09870.1	Sobic.004G118500.1; Sobic.004G241800.2	Seita.1G009000.1
Sevir.1G009300	12.14	12.11	10.48	14.06	11.15	11.78	0.98	0.2	1.28	2.22	0.56	1.63	NA	NA	n-(5'-phosphoribosyl)anthranilate isomerase 1, chloroplastic-like	Ribulose-phosphate binding barrel;N-(5'phosphoribosyl)anthranilate isomerase (PRAI);Aldolase-type TIM barrel	AT1G07780.1; AT1G07780.3; AT1G07780.2	PAI1,TRP6; PAI1,TRP6; PAI1,TRP6	phosphoribosylanthranilate isomerase 1; phosphoribosylanthranilate isomerase 1; phosphoribosylanthranilate isomerase 1	LOC_Os02g16630.1; LOC_Os02g16630.1; LOC_Os02g16630.1	tryptophan biosynthesis protein trpCF, putative, expressed; tryptophan biosynthesis protein trpCF, putative, expressed; tryptophan biosynthesis protein trpCF, putative, expressed	Zm00001d053374_T001	GRMZM2G152984_T01	NA	Sobic.004G118400.1	Seita.1G009100.1
Sevir.1G009400	7.83	9.2	9.35	17.76	18.82	21.9	2.21	0.66	0.83	5.01	3.63	1.12	NA	NA	reticulon-like protein B2-like	Reticulon	AT4G11220.1	BTI2,RTNLB2	VIRB2-interacting protein 2	LOC_Os02g16620.1	reticulon domain containing protein, putative, expressed	Zm00001d016041_T001; Zm00001d016041_T004	AC192451.3_FGT001	Bradi3g09850.1	Sobic.004G118200.3	Seita.1G009200.1
Sevir.1G009500	0	0	0	0	0	0	0	0	0	0	0	0	NA	NA	uncharacterized LOC101785145	Late embryogenesis abundant protein, LEA-14	AT2G46150.1		Late embryogenesis abundant (LEA) hydroxyproline-rich glycoprotein family	LOC_Os02g16610.1	harpin-induced protein 1 domain containing protein, expressed	Zm00001d053373_T001	GRMZM2G175805_T02	NA	Sobic.004G118100.1	Seita.1G009300.1
Sevir.1G009600	0	0	0	0	0	0	0	0	0	0	0	0	NA	NA	glutamate receptor 2.7-like	Extracellular ligand-binding receptor;Ionotropic glutamate receptor;Periplasmic binding protein-like I	AT2G29120.1	ATGLR2.7,GLR2.7	glutamate receptor 2.7	LOC_Os09g25980.1	glutamate receptor 2.6 precursor, putative, expressed	NA	NA	Bradi4g30810.1	Sobic.004G118000.2; Sobic.002G208301.1	Seita.1G009400.1; Seita.2G212400.1
Sevir.1G009700	33.14	34.98	40.77	50.37	57.63	47.17	1.39	1.76	1.61	6.19	4.35	4.08	NA	NA	NA	NA	AT1G64050.1			LOC_Os02g16600.1	expressed protein	Zm00001d016044_T001; Zm00001d053372_T001	GRMZM2G132653_T01; GRMZM2G039826_T01	Bradi3g09830.1	Sobic.004G117900.2	Seita.1G009500.1
Sevir.1G009800	0	0	0	0	0	0	0	0	0	0	0	0	NA	NA						LOC_Os01g50230.1	expressed protein	NA	NA	NA	NA	NA
Sevir.1G009900	74.14	82.76	85.45	56.97	68.38	68.33	5.54	3.99	4.03	6.9	1.03	9.05	NA	NA	vacuolar protein sorting-associated protein 29-like	Calcineurin-like phosphoesterase superfamily domain;Phosphodiesterase MJ0936;Metallo-dependent phosphatase-like	AT3G47810.3	ATVPS29,MAG1,VPS29	Calcineurin-like metallo-phosphoesterase superfamily protein	LOC_Os02g16550.1	Ser/Thr protein phosphatase family protein, putative, expressed	Zm00001d053371_T001; Zm00001d016049_T001	GRMZM2G068489_T01; GRMZM2G109315_T01	Bradi3g09820.1	Sobic.004G117800.1	Seita.1G009600.1
Sevir.1G010000	0	0	0	0	0	0	0	0	0	0	0	0	NA	NA						LOC_Os06g12170.6	expressed protein	NA	NA	NA	Sobic.006G169100.1; Sobic.006G186900.1	Seita.1G009700.1
Sevir.1G010100	9.76	7.09	6.83	4.41	6.29	5.46	1.75	0.26	0.49	0.43	1.68	1.52	NA	NA	probable WRKY transcription factor 27-like	DNA-binding WRKY	AT4G01250.1	AtWRKY22,WRKY22	WRKY family transcription factor	LOC_Os02g16540.1	WRKY39, expressed	Zm00001d016052_T001; Zm00001d053369_T001	GRMZM2G048450_T01; GRMZM2G038158_T01	Bradi5g20290.2	Sobic.004G117600.1; Sobic.009G247700.1	Seita.1G009800.1
Sevir.1G010200	158.24	125.19	116.68	98.41	84.82	132.82	33.22	10.86	14.8	33.06	16.88	15.52	NA	NA	arabinogalactan peptide 16-like	Arabinogalactan peptide, AGP	AT2G46330.1	AGP16,ATAGP16	arabinogalactan protein 16	LOC_Os01g46850.1	expressed protein	Zm00001d016059_T001; Zm00001d053367_T001	GRMZM2G002420_T02	NA	Sobic.004G117400.1	Seita.1G009900.1
Sevir.1G010300	1.35	1.14	1.26	2.37	1.46	1.09	0.48	0.41	0.28	0.37	1.06	0.53	NA	NA	NA	NA				LOC_Os07g10460.1	5-nucleotidase surE, putative, expressed	NA	NA	Bradi1g54410.1	NA	Seita.4G155700.1
Sevir.1G010400	0	0	0	0	0	0	0	0	0	0	0	0	NA	NA	expansin-A23-like	Barwin-related endoglucanase;Expansin/Lol pI;Expansin, cellulose-binding-like domain;Expansin/pollen allergen, DPBB domain;Expansin	AT1G20190.1	ATEXP11,ATEXPA11,ATHEXP ALPHA 1.14,EXP11,EXPA11	expansin 11	LOC_Os02g16850.1	expansin precursor, putative, expressed	Zm00001d016027_T001; Zm00001d016024_T001	GRMZM2G088791_T01; GRMZM2G469701_T01	Bradi3g09950.1; Bradi3g09940.1	Sobic.004G119600.1; Sobic.004G121900.1	Seita.1G010000.1; Seita.1G010100.1
Sevir.1G010500	0	0	0	0	0	0	0	0	0	0	0	0	NA	NA	expansin-A23-like	Barwin-related endoglucanase;Expansin/Lol pI;Expansin, cellulose-binding-like domain;Expansin/pollen allergen, DPBB domain;Expansin	AT1G20190.1	ATEXP11,ATEXPA11,ATHEXP ALPHA 1.14,EXP11,EXPA11	expansin 11	LOC_Os02g16850.1	expansin precursor, putative, expressed	Zm00001d016027_T001; Zm00001d016024_T001	GRMZM2G088791_T01; GRMZM2G469701_T01	Bradi3g19500.1; Bradi3g10100.1	Sobic.004G119600.1; Sobic.001G499701.1	Seita.1G010100.1; Seita.1G010000.1
Sevir.1G010600	10.04	9.27	8.95	14.78	10.5	11.08	1.3	0.94	1.07	1.21	1.14	0.3	NA	NA	uncharacterized LOC101753284	Protein Lines;Protein Lines, C-terminal	AT3G50430.1			LOC_Os07g02950.1	expressed protein	Zm00001d054054_T005; Zm00001d054052_T005	GRMZM2G457630_T01; GRMZM2G070394_T01	NA	Sobic.004G010200.3	Seita.1G010300.1
Sevir.1G010700	0.06	0	0.2	0	0.11	0	0.11	0	0.13	0	0.22	0	NA	NA	expansin-A23-like	Barwin-related endoglucanase;Expansin/Lol pI;Expansin, cellulose-binding-like domain;Expansin/pollen allergen, DPBB domain;Expansin	AT1G20190.1	ATEXP11,ATEXPA11,ATHEXP ALPHA 1.14,EXP11,EXPA11	expansin 11	LOC_Os02g16800.1	expansin precursor, putative, expressed	Zm00001d016027_T001; Zm00001d016024_T001	GRMZM2G088791_T01; GRMZM2G469701_T01	NA	NA	Seita.1G010200.1; Seita.1G010000.1
Sevir.1G010800	0.38	0.38	0.4	0.79	0.48	0.27	0.12	0.06	0.08	0.55	0.05	0.13	NA	NA	NA	NA	AT4G10200.1		TTF-type zinc finger protein with HAT dimerisation domain	LOC_Os10g28180.1	hAT dimerisation domain containing protein, expressed	Zm00001d036636_T001	GRMZM2G472869_T01; GRMZM2G113624_T01	NA	NA	NA
Sevir.1G010900	0.14	0.12	0.05	0.67	0.28	0.12	0.19	0.1	0.1	0.27	0.25	0.14	NA	NA	NA	NA	AT3G23880.1		F-box and associated interaction domains-containing protein	LOC_Os07g13890.1	OsFBX230 - F-box domain containing protein, expressed	NA	NA	NA	NA	NA
Sevir.1G011000	14.6	15.88	14.83	12.93	13.95	12.52	1.25	3.11	1.59	1.32	2.26	2.15	NA	NA	uncharacterized LOC101770749		AT4G05400.2		copper ion binding	LOC_Os01g32790.1	expressed protein	Zm00001d017529_T001	GRMZM2G061938_T02	NA	Sobic.004G010700.1	Seita.1G380800.1; Seita.1G010700.1
Sevir.1G011100	0.66	0.74	0.69	0.93	0.6	0.57	0.41	0.32	0.25	0.42	0.1	0.19	NA	NA			AT1G74700.1	NUZ,TRZ1	tRNAse Z1	LOC_Os02g12290.1	nuclear ribonuclease Z, putative, expressed	Zm00001d053351_T002; Zm00001d053351_T001	GRMZM2G147727_T01; GRMZM2G073349_T01	NA	Sobic.004G116900.1	Seita.1G010800.1; Seita.1G011500.1
Sevir.1G011200	6.57	6.02	5.78	4.32	3.82	4.27	0.59	1	0.69	0.77	0.63	0.27	NA	NA	plastid division protein PDV1-like		AT5G53280.1	PDV1	plastid division1	LOC_Os02g16450.1	expressed protein	Zm00001d016061_T001; Zm00001d053359_T001	GRMZM2G439596_T01; GRMZM2G439613_T01	Bradi3g09790.2	Sobic.004G117200.2	Seita.1G011000.1
Sevir.1G011300	0.29	0.14	0.13	0.23	0.08	0.18	0.2	0.03	0.14	0.17	0.06	0.1	NA	NA								NA	NA	NA	NA	Seita.1G010600.1
Sevir.1G011400	0.46	0.25	0.25	0.58	0.7	0.68	0.18	0.09	0.06	0.19	0.1	0.09	NA	NA	putative disease resistance protein RGA3-like	NB-ARC;P-loop containing nucleoside triphosphate hydrolase	AT3G14470.1		NB-ARC domain-containing disease resistance protein	LOC_Os02g16270.2	xa1, putative, expressed	Zm00001d023311_T002; Zm00001d023311_T013	NA	NA	Sobic.008G026200.1; Sobic.004G117000.1	Seita.1G010400.1; Seita.1G011600.1
Sevir.1G011500	9.1	10.23	9.98	14.54	11.87	11.91	0.88	0.65	0.78	3.02	1.52	0.73	NA	NA	nuclear ribonuclease Z-like		AT1G74700.1	NUZ,TRZ1	tRNAse Z1	LOC_Os02g12290.1	nuclear ribonuclease Z, putative, expressed	Zm00001d053351_T002; Zm00001d053351_T001	GRMZM2G147727_T01; GRMZM2G086441_T01	Bradi3g08030.2; Bradi1g15615.1	Sobic.004G116900.1; Sobic.004G090900.2	Seita.1G011500.1; Seita.1G010500.1
Sevir.1G011600	0.35	0.8	0.55	2.31	1.33	0.59	0.3	0.31	0.9	1.06	0.42	0.41	NA	NA	NA	NA				LOC_Os07g17300.1	expressed protein	NA	NA	NA	NA	Seita.1G012300.1
Sevir.1G011700	1.59	1	0.84	0.85	0.42	0.62	0.54	0.11	0.23	0.34	0.2	0.36	NA	NA			AT2G46300.1		Late embryogenesis abundant (LEA) hydroxyproline-rich glycoprotein family	LOC_Os02g16030.1	harpin-induced protein 1 domain containing protein, expressed	Zm00001d016062_T001; Zm00001d053352_T001	GRMZM2G140561_T01; GRMZM2G147772_T01	NA	Sobic.004G116800.1	Seita.1G011800.1
Sevir.1G011800	36.86	30.26	31.41	45.11	43.4	32.71	1.55	1.97	1.54	14.56	8.68	3.87	NA	NA	BTB/POZ domain-containing protein POB1-like	BTB/Kelch-associated;BTB/POZ fold;TRAF-like;BTB/POZ domain	AT3G61600.1; AT3G61600.1	ATPOB1,POB1; ATPOB1,POB1	POZ/BTB containin G-protein 1; POZ/BTB containin G-protein 1	LOC_Os02g16000.1; LOC_Os02g16000.2	E1-BTB1 - Bric-a-Brac, Tramtrack, and Broad Complex domain with E1 subfamily conserved sequence, expressed; E1-BTB1 - Bric-a-Brac, Tramtrack, and Broad Complex domain with E1 subfamily conserved sequence, expressed	Zm00001d016063_T001; Zm00001d053354_T001	GRMZM2G172376_T01; GRMZM2G350711_T01	Bradi3g09770.1; Bradi1g02830.3	Sobic.004G116600.1	Seita.1G011900.1
Sevir.1G011900	19.06	22.65	27.66	24.66	31.19	30.11	1.15	1.91	1.87	0.34	1.68	4.6	NA	NA	uncharacterized LOC101762329		AT5G41620.1			LOC_Os02g15980.1	expressed protein	Zm00001d053356_T001; Zm00001d053356_T002	GRMZM2G356034_T01	Bradi3g09760.1; Bradi1g39247.2	Sobic.004G116500.1; Sobic.010G149600.2	Seita.1G012000.1; Seita.4G164600.1
Sevir.1G012000	11.35	14.78	15.88	10.46	10.98	7.38	1.52	0.83	1.33	2.49	0.6	0.91	NA	NA	F-box/kelch-repeat protein At3g61590-like	Galactose oxidase/kelch, beta-propeller;F-box domain, cyclin-like;Kelch-type beta propeller	AT3G61590.1	HS,HWS	Galactose oxidase/kelch repeat superfamily protein	LOC_Os02g15950.1	OsFBK5 - F-box domain and kelch repeat containing protein, expressed	Zm00001d053358_T001; Zm00001d016066_T001	GRMZM2G003663_T01; GRMZM2G120408_T01	Bradi3g09750.3	Sobic.004G116400.1	Seita.1G012100.1
Sevir.1G012100	40.75	38.67	33.16	22.42	35.7	26.9	5.9	7.97	5.58	3.78	1.54	2.57	NA	NA	NA	NA	AT2G46240.1	ATBAG6,BAG6	BCL-2-associated athanogene 6	LOC_Os02g15930.1	expressed protein	Zm00001d016070_T004; Zm00001d016070_T005	GRMZM2G063162_T01; GRMZM5G812371_T02	NA	Sobic.004G116300.1	Seita.1G012200.1
Sevir.1G012200	0	0	0	0	0	0	0	0	0	0	0	0	NA	NA	NA	NA	AT5G13620.1			LOC_Os07g17300.1	expressed protein	NA	NA	NA	Sobic.004G116200.1	Seita.1G012300.1
Sevir.1G012300	25.08	18.95	15.13	15.67	13.07	16.07	3.97	1.61	0.83	1.34	0.71	1.7	NA	NA	50S ribosomal protein L21, chloroplastic-like	Ribosomal protein L21, conserved site;Ribosomal protein L21;Ribosomal protein L21-like	AT1G35680.1		Ribosomal protein L21	LOC_Os02g15900.1	50S ribosomal protein L21, chloroplast precursor, putative, expressed	Zm00001d053377_T001; Zm00001d016072_T002	GRMZM2G054149_T01; GRMZM2G018403_T01	Bradi3g09730.2	Sobic.004G116100.1	Seita.1G012400.1
Sevir.1G012400	13.27	16.73	19.03	19.38	16.42	17.46	1.74	2.9	1.5	2.17	1.03	0.92	NA	NA	uncharacterized LOC101764211		AT1G64140.1			LOC_Os02g15885.1	expressed protein	Zm00001d016075_T001; Zm00001d053378_T001	GRMZM2G092154_T01; GRMZM2G054233_T01	Bradi1g36450.2; Bradi3g09720.5	Sobic.004G116000.3	Seita.1G012500.1
Sevir.1G012500	0.04	0.1	0.18	1.74	1.62	2.3	0.08	0.13	0.11	0.68	0.9	0.35	NA	NA	uncharacterized LOC101754725		AT5G41761.1			LOC_Os02g15860.1	expressed protein	Zm00001d037042_T001; Zm00001d046055_T001	GRMZM2G135022_T01; GRMZM2G034623_T01	Bradi1g38360.1	Sobic.004G115900.1; Sobic.010G150900.1	Seita.1G012600.1; Seita.4G165700.1
Sevir.1G012600	6.02	7.23	7.75	9.17	10.12	11.11	0.94	0.19	0.34	1.36	0.75	0.62	NA	NA	NA	NA	AT3G01750.1		Ankyrin repeat family protein	LOC_Os05g23320.2	expressed protein	Zm00001d016557_T001	GRMZM2G474531_T01	Bradi2g30410.1	Sobic.004G154200.1	Seita.1G012700.1
Sevir.1G012700	50.3	59.72	97.34	87.87	128.08	71.54	7.7	2.6	6.18	11.21	4.14	8	NA	NA	uncharacterized LOC101765434	Protein of unknown function DUF3133	AT2G46380.1		Protein of unknown function (DUF3133)	LOC_Os02g15820.1	extra-large G-protein-related, putative, expressed	Zm00001d016081_T002; Zm00001d016081_T001	GRMZM2G060167_T01; GRMZM2G016923_T01	Bradi3g09700.1	Sobic.004G115700.1; Sobic.010G151700.1	Seita.1G012800.1
Sevir.1G012800	287.61	291.6	318.46	211.82	242.1	218.26	18.08	19.97	20.89	28.27	11.46	14.1	NA	NA	high mobility group B protein 6-like	High mobility group (HMG) box domain	AT4G23800.2		HMG (high mobility group) box protein	LOC_Os02g15810.1	HMG1/2, putative, expressed	Zm00001d016082_T001	GRMZM2G060253_T01	Bradi3g09690.1	Sobic.004G115600.1	Seita.1G012900.1; Seita.1G122600.1
Sevir.1G012900	0.94	0.74	1.08	0	0.57	1.08	1.16	1.27	1.39	0	0.67	0.85	NA	NA	NA	NA						NA	NA	NA	NA	Seita.1G013000.1
Sevir.1G013000	0.03	0.02	0	0	0.02	0	0.05	0.03	0	0	0.03	0	NA	NA	uncharacterized LOC101766257					LOC_Os02g15800.1	expressed protein	Zm00001d016083_T001	GRMZM2G107380_T01	NA	Sobic.004G115500.1	Seita.1G013100.1
Sevir.1G013100	2.9	3.11	2.12	1.51	0.55	1.76	0.35	0.33	0.51	0.87	0.38	0.6	NA	NA	transcription factor SPEECHLESS-like	Myc-type, basic helix-loop-helix (bHLH) domain	AT3G06120.1	MUTE	basic helix-loop-helix (bHLH) DNA-binding superfamily protein	LOC_Os02g15760.1	helix-loop-helix DNA-binding domain containing protein, expressed	Zm00001d053391_T001; Zm00001d016095_T001	GRMZM2G085751_T01; GRMZM2G064638_T01	Bradi3g09670.1; Bradi1g38650.1	Sobic.004G115000.1; Sobic.010G152700.1	Seita.1G013200.1; Seita.4G167700.1
Sevir.1G013200	54.97	43.26	28.92	23.45	27.77	33.18	3.9	4.06	3.32	5.56	3.72	5.04	NA	NA	rhodanese-like domain-containing protein 4, chloroplastic-like	Rhodanese-like domain	AT4G01050.1	TROL	thylakoid rhodanese-like	LOC_Os02g15750.1	expressed protein	Zm00001d016100_T001; Zm00001d030183_T001	GRMZM2G095082_T02; GRMZM2G079774_T01	NA	Sobic.004G114800.1	Seita.1G013300.1
Sevir.1G013300	0	0	0	0	0	0	0	0	0	0	0	0	NA	NA	uncharacterized LOC101767480		AT5G24130.1			LOC_Os02g15740.1	expressed protein	Zm00001d016098_T002; Zm00001d016098_T001	GRMZM2G165726_T01; GRMZM2G467441_T01	NA	Sobic.004G114600.2; Sobic.009G250500.1	Seita.1G013400.1
Sevir.1G013400	0.14	0.15	0.1	0	0.04	0.02	0.07	0.05	0.09	0	0.04	0.03	NA	NA	sarcoplasmic reticulum histidine-rich calcium-binding protein-like							NA	NA	NA	Sobic.004G114400.1	Seita.1G013500.1
Sevir.1G013500	0	0	0	0	0	0	0	0	0	0	0	0	NA	NA	uncharacterized LOC101785972	Zinc finger, RING-type;Zinc finger, RING/FYVE/PHD-type	AT4G40070.1		RING/U-box superfamily protein	LOC_Os02g15060.1	zinc finger, C3HC4 type domain containing protein, expressed	Zm00001d016104_T001; Zm00001d016142_T001	AC214771.3_FGT002; GRMZM5G803198_T01	Bradi3g09410.1; Bradi3g19216.1	Sobic.004G114200.1; Sobic.004G109600.1	Seita.1G013600.1; Seita.1G017100.1
Sevir.1G013600	0	0	0	0	0	0	0	0	0	0	0	0	NA	NA	uncharacterized LOC101785972	Zinc finger, RING-type;Zinc finger, RING/FYVE/PHD-type	AT4G15975.1		RING/U-box superfamily protein	LOC_Os02g15020.1	zinc finger, C3HC4 type domain containing protein, expressed	Zm00001d053435_T001; Zm00001d016104_T001	GRMZM2G319056_T01; AC214771.3_FGT002	Bradi3g09414.1; Bradi3g09410.1	Sobic.004G114100.1; Sobic.004G109800.1	Seita.1G013700.1; Seita.1G017100.1
Sevir.1G013700	10.93	12.2	8.49	11.49	10.73	9.44	2.47	1.76	0.61	1.38	0.93	1.61	NA	NA	probable polygalacturonase-like	Pectin lyase fold/virulence factor;Parallel beta-helix repeat;Glycoside hydrolase, family 28;Pectin lyase fold	AT4G23820.1		Pectin lyase-like superfamily protein	LOC_Os02g15690.1	polygalacturonase, putative, expressed	Zm00001d053395_T001; Zm00001d053395_T002	GRMZM2G174598_T01; GRMZM2G139828_T01	Bradi3g09597.1	Sobic.004G113900.1; Sobic.005G204700.1	Seita.1G013800.1; Seita.4G004900.1
Sevir.1G013800	27.23	26.89	32.6	41.17	41.34	52.89	7.39	2.4	3.67	8.92	4.43	5.17	NA	NA	NA	NA	AT5G53160.2	PYL8,RCAR3	regulatory components of ABA receptor 3	LOC_Os02g15640.1	CAPIP1, putative, expressed	Zm00001d016105_T001; Zm00001d016105_T002	GRMZM2G063882_T01; GRMZM2G048733_T02	Bradi3g09580.1	Sobic.004G113800.1	Seita.1G013900.1; Seita.3G076200.1
Sevir.1G013900	0	0	0	0	0	0	0	0	0	0	0	0	NA	NA	NA	NA						NA	NA	NA	NA	NA
Sevir.1G014000	20.92	20.73	22.84	22.55	18.75	24.92	1.83	1.3	1.41	1.33	0.7	3.06	NA	NA	NA	NA	AT1G01350.1		Zinc finger (CCCH-type/C3HC4-type RING finger) family protein	LOC_Os02g19804.1	Zinc finger C-x8-C-x5-C-x3-H type domain containing protein, expressed	Zm00001d053397_T001	GRMZM2G164359_T01	Bradi3g09570.1	Sobic.004G113700.1	Seita.1G014000.1
Sevir.1G014100	94	92.13	92.75	76.57	85.11	75.99	5.74	3.92	9.63	8.86	3.48	3.61	NA	NA	NA	NA	AT5G53140.1		Protein phosphatase 2C family protein	LOC_Os02g15594.1	protein phosphatase 2C, putative, expressed	Zm00001d053399_T005; Zm00001d053399_T003	GRMZM2G073788_T01; GRMZM2G442404_T01	Bradi3g09560.1; Bradi1g38670.2	Sobic.004G113600.1	Seita.1G014100.1
Sevir.1G014200	13.87	16.13	19.39	21.52	21.74	13.77	0.65	1.81	1.15	2.08	1.51	1.3	NA	NA	cyclic nucleotide-gated ion channel 1-like	Cyclic nucleotide-binding-like;Ion transport domain;Cyclic nucleotide-binding domain;RmlC-like jelly roll fold	AT5G53130.1	ATCNGC1,CNGC1	cyclic nucleotide gated channel 1	LOC_Os06g33570.1	cyclic nucleotide-gated ion channel 1, putative, expressed	Zm00001d053401_T005; Zm00001d053401_T006	GRMZM2G148118_T02	Bradi3g09550.3; Bradi1g38680.8	Sobic.004G113400.1; Sobic.004G113300.1	Seita.1G014200.1; Seita.1G014300.1
Sevir.1G014300	0.36	0.52	0.33	0.22	0.13	0.27	0.31	0.3	0.2	0.18	0.15	0.2	NA	NA	cyclic nucleotide-gated ion channel 1-like	Cyclic nucleotide-binding-like;Ion transport domain;Cyclic nucleotide-binding domain;RmlC-like jelly roll fold	AT5G53130.1	ATCNGC1,CNGC1	cyclic nucleotide gated channel 1	LOC_Os02g15580.1	cyclic nucleotide-gated ion channel 1, putative, expressed	Zm00001d053401_T018; Zm00001d053401_T025	GRMZM2G148118_T02	Bradi3g09550.3	Sobic.004G113300.1; Sobic.004G113400.1	Seita.1G014300.1; Seita.1G014200.1
Sevir.1G014400	76.52	111.51	126.48	132.48	142.14	76.47	13.31	14.54	14.29	14.4	12.31	8.87	NA	NA	spermine synthase-like	Spermidine/spermine synthases family;S-adenosyl-L-methionine-dependent methyltransferase-like;Polyamine biosynthesis domain, conserved site;Spermidine/spermine synthase, eukaryotes;Polyamine biosynthesis domain	AT5G53120.1; AT5G53120.2	ATSPDS3,SPDS3,SPMS; ATSPDS3,SPDS3,SPMS	spermidine synthase 3; spermidine synthase 3	LOC_Os02g15550.2; LOC_Os02g15550.2	spermidine synthase, putative, expressed; spermidine synthase, putative, expressed	Zm00001d053404_T001; Zm00001d053404_T009	GRMZM2G060896_T01; GRMZM2G120578_T01	Bradi3g09540.1	Sobic.004G113100.1; Sobic.004G016000.1	Seita.1G014500.1
Sevir.1G014500	52.55	46.72	45.56	28.27	33.75	31.47	8.71	2.56	4.16	4.76	3.23	3.99	NA	NA	ribosome production factor 2 homolog	Brix domain	AT3G23620.1		Ribosomal RNA processing Brix domain protein	LOC_Os01g33030.1	Brix domain containing protein, putative, expressed	Zm00001d018141_T001; Zm00001d038646_T001	GRMZM2G069518_T01; GRMZM2G359874_T01	Bradi2g57720.1; Bradi4g31410.1	Sobic.009G190300.1	Seita.1G014600.1; Seita.3G186100.1
Sevir.1G014600	1	1.33	0.75	0.62	0.3	0.61	0.36	0.45	0.23	0.34	0.35	0.15	NA	NA	uncharacterized LOC101772315					LOC_Os06g33880.1	expressed protein	NA	NA	NA	Sobic.004G112800.2	Seita.1G014700.1
Sevir.1G014700	0	0.02	0	0.04	0.02	0.02	0	0.04	0	0.04	0.04	0.04	NA	NA	uncharacterized LOC101764697					LOC_Os06g09480.1	transposon protein, putative, CACTA, En/Spm sub-class, expressed	NA	NA	NA	NA	Seita.1G032200.1; Seita.3G216200.1
Sevir.1G014800	0.19	0.2	0.19	0.11	0.02	0.33	0.03	0.24	0.11	0.09	0.04	0.14	NA	NA	uncharacterized LOC101772721	Protein of unknown function DUF247, plant	AT3G50160.1		Plant protein of unknown function (DUF247)	LOC_Os02g15500.1	plant protein of unknown function domain containing protein, expressed	NA	NA	NA	Sobic.004G112400.1	Seita.1G014800.1; Seita.1G014900.1
Sevir.1G014900	0	0	0	0	0	0	0	0	0	0	0	0	NA	NA	NA	NA				LOC_Os09g15410.1	retrotransposon protein, putative, unclassified	NA	NA	NA	NA	NA
Sevir.1G015000	0	0	0	0	0	0	0	0	0	0	0	0	NA	NA	NA	NA						NA	NA	NA	NA	NA
Sevir.1G015100	0.13	0.1	0.11	0.02	0.02	0.05	0.07	0.08	0.05	0.02	0.05	0.04	NA	NA	UPF0481 protein At3g47200-like	Protein of unknown function DUF247, plant	AT3G50170.1		Plant protein of unknown function (DUF247)	LOC_Os05g15230.1	plant protein of unknown function domain containing protein, expressed	Zm00001d053409_T001	GRMZM2G018707_T01	NA	Sobic.004G112400.1	Seita.1G014900.1; Seita.1G014800.1
Sevir.1G015200	0.05	0	0	0	0	0	0.01	0	0	0	0	0	NA	NA		No apical meristem (NAM) protein	AT1G79580.3	ANAC033,SMB	NAC (No Apical Meristem) domain transcriptional regulator superfamily protein	LOC_Os02g15340.1	no apical meristem protein, putative, expressed	Zm00001d016119_T001; Zm00001d037029_T001	GRMZM2G155816_T01; GRMZM2G041746_T02	Bradi3g09520.2; Bradi1g38730.2	Sobic.004G112200.1; Sobic.010G155100.1	Seita.1G015000.1; Seita.4G169200.1
Sevir.1G015300	5.31	5.71	6.06	9.77	6.12	4.63	0.69	0.58	0.65	1.66	0.82	0.66	NA	NA	NA	NA	AT5G38510.1; AT5G38510.2	;	Rhomboid-related intramembrane serine protease family protein; Rhomboid-related intramembrane serine protease family protein	LOC_Os02g22100.7; LOC_Os02g22100.7	OsRhmbd6 - Putative Rhomboid homologue, expressed; OsRhmbd6 - Putative Rhomboid homologue, expressed	Zm00001d053412_T002; Zm00001d053412_T001	GRMZM2G322593_T01	NA	Sobic.004G112100.1	Seita.1G015100.1
Sevir.1G015400	1.99	1.25	1.69	3.44	2.18	0.81	0.65	0.31	0.25	0.59	0.59	0.35	NA	NA	uncharacterized LOC101754638	VQ				LOC_Os02g15280.1	VQ domain containing protein, putative, expressed	Zm00001d053415_T001	GRMZM2G153597_T01	NA	Sobic.004G111800.2	Seita.1G015400.1; Seita.1G015300.1
Sevir.1G015500	9.19	12.82	13.55	15.44	12.66	13.82	0.63	1.75	0.41	2.67	1.09	3.18	NA	NA	probable dual specificity protein phosphatase DDB_G0281963-like	Dual specificity phosphatase	AT4G18593.1		dual specificity protein phosphatase-related	LOC_Os02g15270.1	tyrosine-protein phosphatase YVH1, putative, expressed	Zm00001d053416_T001; Zm00001d053431_T001	GRMZM2G153602_T02; GRMZM2G076665_T01	NA	Sobic.004G111700.2	Seita.1G015500.1
Sevir.1G015600	6.71	6.83	6.93	7.93	7.17	5	0.91	0.56	0.63	0.5	1.28	0.79	NA	NA								NA	NA	NA	NA	Seita.1G015600.1
Sevir.1G015700	0.07	0.07	0.16	1.64	0.17	0.03	0.03	0.13	0.13	2.04	0.2	0.04	NA	NA	seed biotin-containing protein SBP65-like		AT2G18340.1		late embryogenesis abundant domain-containing protein / LEA domain-containing protein	LOC_Os02g15250.1	late embryogenesis abundant domain-containing protein, putative, expressed	Zm00001d016128_T002; Zm00001d016128_T001	GRMZM2G412436_T01; GRMZM2G703338_T01	Bradi3g09480.2	Sobic.004G111500.1	Seita.1G015800.1
Sevir.1G015800	0	0	0	0	0	0	0	0	0	0	0	0	NA	NA	receptor-like protein kinase 5-like	Protein kinase, ATP binding site;Leucine-rich repeat-containing N-terminal, type 2;Protein kinase-like domain;Serine/threonine-protein kinase, active site;Leucine-rich repeat, typical subtype;Serine/threonine- / dual specificity protein kinase, catalytic domain;Leucine-rich repeat;Serine-threonine/tyrosine-protein kinase catalytic domain;Protein kinase, catalytic domain	AT5G25930.1		Protein kinase family protein with leucine-rich repeat domain	LOC_Os02g13430.1	receptor-like protein kinase 5 precursor, putative, expressed	Zm00001d053424_T001; Zm00001d016285_T001	GRMZM2G100234_T01; GRMZM2G176206_T01	Bradi3g08647.1; Bradi3g08660.1	Sobic.004G111200.1; Sobic.004G111400.1	Seita.1G015900.1; Seita.1G028700.1
Sevir.1G015900	11.76	10.76	11.23	10.62	11.75	9.76	1.04	0.34	0.88	1.13	1.37	0.39	NA	NA		Lipase, GDSL;SGNH hydrolase-type esterase domain	AT5G45910.1		GDSL-like Lipase/Acylhydrolase superfamily protein	LOC_Os02g15230.1	GDSL-like lipase/acylhydrolase, putative, expressed	Zm00001d053425_T001; Zm00001d016130_T001	GRMZM2G004835_T01; GRMZM2G159759_T01	Bradi3g09470.3; Bradi1g38770.1	Sobic.004G111100.1; Sobic.010G156000.1	Seita.1G016000.1; Seita.4G170400.1
Sevir.1G016000	41.26	49.86	61.74	39.16	64.94	45.84	3.1	1.78	2.93	5.71	5.83	1.87	NA	NA	transcription factor GTE4-like	Bromodomain;NET domain	AT1G06230.3	GTE4	global transcription factor group E4	LOC_Os02g15220.2	bromodomain containing protein, expressed	Zm00001d016131_T006; Zm00001d016131_T003	GRMZM2G010075_T01; GRMZM2G004741_T03	NA	Sobic.004G111000.1	Seita.1G016100.1; Seita.6G200600.1
Sevir.1G016100	1.45	0.78	1.31	2.73	1.69	1.03	0.99	0.19	0.39	0.54	0.66	0.4	NA	NA	NA	NA						NA	NA	NA	NA	NA
Sevir.1G016200	1.57	1.29	1.1	1.92	0.31	0.59	1.53	0.86	0.83	1.17	0.61	1.17	NA	NA	NA	NA						NA	NA	NA	NA	NA
Sevir.1G016300	31.54	36.2	40.71	20.57	34.57	20.03	1.76	1.34	3.54	4.47	1.98	1.87	NA	NA	NA	NA	AT1G06230.2; AT1G06230.1; AT1G06230.1; AT1G06230.3	GTE4; GTE4; GTE4; GTE4	global transcription factor group E4; global transcription factor group E4; global transcription factor group E4; global transcription factor group E4	LOC_Os02g15220.2; LOC_Os02g15220.2; LOC_Os02g15220.1; LOC_Os02g15220.2	bromodomain containing protein, expressed; bromodomain containing protein, expressed; bromodomain containing protein, expressed; bromodomain containing protein, expressed	Zm00001d016131_T003; Zm00001d016131_T006	GRMZM2G004741_T03; GRMZM2G010075_T01	Bradi3g09460.1	Sobic.004G111000.1	Seita.1G016200.1; Seita.6G200600.1
Sevir.1G016400	0	0	0	0	0	0	0	0	0	0	0	0	NA	NA						LOC_Os06g34330.1	expressed protein	NA	NA	NA	NA	Seita.1G016300.1
Sevir.1G016500	0.13	0.11	0.05	0.16	0.08	0.03	0.02	0.04	0.04	0.14	0.09	0.05	NA	NA	benzyl alcohol O-benzoyltransferase-like	Transferase;Chloramphenicol acetyltransferase-like domain	AT5G17540.1		HXXXD-type acyl-transferase family protein	LOC_Os10g01660.1	transferase family protein, putative, expressed	NA	NA	NA	NA	Seita.1G016400.1; Seita.9G293800.1
Sevir.1G016600	49.87	35.05	26.34	50.63	38.49	57.82	9.55	1.9	3.68	4.99	2.91	12.48	RIS2	IRON-SULFUR PROTEIN2	NA	NA	AT4G03280.1	PETC,PGR1	photosynthetic electron transfer C	LOC_Os07g37030.1	cytochrome b6-f complex iron-sulfur subunit, chloroplast precursor, putative, expressed	Zm00001d053432_T001; Zm00001d016134_T002	GRMZM2G038365_T01; GRMZM2G162748_T01	NA	Sobic.009G143100.1	Seita.1G016500.1
Sevir.1G016700	3.39	2.24	3.29	2.41	2.49	3.78	0.4	0.85	0.66	1.66	0.55	0.71	NA	NA								NA	NA	NA	NA	Seita.1G016600.1
Sevir.1G016800	0	0	0	0	0	0	0	0	0	0	0	0	NA	NA		Zinc finger, RING-type;Zinc finger, RING/FYVE/PHD-type	AT2G20030.1		RING/U-box superfamily protein	LOC_Os02g15120.1	RING-H2 finger protein, putative, expressed	Zm00001d053433_T001; Zm00001d016136_T001	GRMZM2G038335_T01; GRMZM2G384913_T01	Bradi4g01350.1; Bradi5g19690.1	Sobic.004G110400.1; Sobic.004G279000.1	Seita.1G016700.1; Seita.7G215700.1
Sevir.1G016900	0.03	0.04	0.13	0.24	0.13	0.07	0.05	0.05	0.06	0.09	0.05	0.07	NA	NA	E3 ubiquitin-protein ligase EL5-like	Zinc finger, RING-type;Zinc finger, RING/FYVE/PHD-type	AT4G40070.1		RING/U-box superfamily protein	LOC_Os02g15110.1	zinc finger, C3HC4 type domain containing protein, expressed	Zm00001d016137_T001; Zm00001d053434_T001	GRMZM2G163539_T01; GRMZM2G033855_T01	Bradi1g38420.1; Bradi3g09410.1	Sobic.004G110300.1	Seita.1G016800.1; Seita.4G069400.1
Sevir.1G017000	0	0	0	0	0	0	0	0	0	0	0	0	NA	NA	E3 ubiquitin-protein ligase EL5-like	Zinc finger, RING-type;Zinc finger, RING/FYVE/PHD-type	AT3G16720.1	ATL2,TL2	TOXICOS EN LEVADURA 2	LOC_Os02g15100.1	zinc finger, C3HC4 type domain containing protein, expressed	Zm00001d016139_T001; Zm00001d029438_T001	GRMZM2G098925_T01; GRMZM2G049070_T01	NA	NA	Seita.1G016900.1; Seita.9G373200.1
Sevir.1G017100	0.1	0.05	0	0	0.06	0	0.07	0.08	0	0	0.11	0	NA	NA	putative RING-H2 finger protein ATL35-like	Zinc finger, RING-type;Zinc finger, RING/FYVE/PHD-type	AT4G15975.1		RING/U-box superfamily protein	LOC_Os02g15060.1	zinc finger, C3HC4 type domain containing protein, expressed	Zm00001d053435_T001; Zm00001d016104_T001	GRMZM2G319056_T01; AC214771.3_FGT002	Bradi3g19160.1; Bradi3g09414.1	Sobic.004G114100.1; Sobic.004G109800.1	Seita.1G017100.1; Seita.1G013700.1
Sevir.1G017200	0.03	0	0	0	0	0	0.06	0	0	0	0	0	NA	NA		Zinc finger, RING-type;Zinc finger, RING/FYVE/PHD-type	AT4G10150.1		RING/U-box superfamily protein	LOC_Os06g34620.1	Zinc finger, C3HC4 type domain containing protein, expressed	NA	NA	NA	NA	Seita.1G017300.1; Seita.1G017400.1
Sevir.1G017300	27.77	24.3	27.56	23.18	18.56	20.04	3.33	4.41	4.69	2.66	3.08	3.97	NA	NA	NA	NA	AT3G47680.1		DNA binding	LOC_Os01g36850.1	transposon protein, putative, Pong sub-class, expressed	NA	NA	NA	NA	Seita.7G146500.1; Seita.5G248900.1
Sevir.1G017400	0	0	0	0	0.07	0	0	0	0	0	0.14	0	NA	NA	RING-H2 finger protein ATL2-like	Zinc finger, RING-type;Zinc finger, RING/FYVE/PHD-type	AT5G66070.2		RING/U-box superfamily protein	LOC_Os06g34400.1	zinc finger, C3HC4 type domain containing protein, expressed	NA	NA	NA	Sobic.004G109700.1; Sobic.010G157300.1	Seita.1G017400.1; Seita.1G017300.1
Sevir.1G017500	0.26	0.19	0.24	0.91	0.53	0.22	0.21	0.17	0.18	0.41	0.33	0.16	NA	NA			AT4G40070.1		RING/U-box superfamily protein	LOC_Os02g15020.1	zinc finger, C3HC4 type domain containing protein, expressed	Zm00001d016142_T001; Zm00001d053435_T001	GRMZM2G324111_T01; GRMZM2G319056_T01	Bradi3g19160.1	Sobic.004G109600.1; Sobic.004G109800.1	Seita.1G017500.1; Seita.1G013700.1
Sevir.1G017600	10.15	8.83	8.47	24.19	13.82	10.24	1.75	1.88	0.83	1.46	1.8	0.67	NA	NA	aldo-keto reductase-like	NADP-dependent oxidoreductase domain;Aldo/keto reductase	AT1G04420.1		NAD(P)-linked oxidoreductase superfamily protein	LOC_Os11g42540.1	oxidoreductase, aldo/keto reductase family protein, putative, expressed	Zm00001d031970_T001; Zm00001d043967_T001	GRMZM2G158437_T02; GRMZM2G121742_T01	Bradi4g11550.5	Sobic.007G171950.1	Seita.1G017600.1
Sevir.1G017700	0.02	0	0	0.03	0	0	0.04	0	0	0.06	0	0	NA	NA	E3 ubiquitin-protein ligase ATL4-like	Zinc finger, RING-type;Zinc finger, RING/FYVE/PHD-type	AT4G40070.1		RING/U-box superfamily protein	LOC_Os02g15010.1	zinc finger, C3HC4 type domain containing protein, expressed	NA	NA	NA	NA	Seita.1G017700.1; Seita.1G029500.1
Sevir.1G017800	0.01	0.01	0	0	0	0.02	0.02	0.03	0	0	0	0.03	NA	NA	uncharacterized LOC101759517	F-box domain, cyclin-like				LOC_Os02g19200.1	OsFBX46 - F-box domain containing protein, expressed	NA	NA	NA	NA	Seita.1G017800.1
Sevir.1G017900	0	0.02	0	0	0	0	0	0.03	0	0	0	0	NA	NA	RING-H2 finger protein ATL43-like	Zinc finger, RING-type;Zinc finger, RING/FYVE/PHD-type	AT4G40070.1		RING/U-box superfamily protein	LOC_Os02g15010.1	zinc finger, C3HC4 type domain containing protein, expressed	NA	NA	NA	Sobic.004G109100.3; Sobic.004G109300.1	Seita.1G017900.1
Sevir.1G018000	0	0	0	0	0	0	0	0	0	0	0	0	NA	NA	RING-H2 finger protein ATL34-like	Zinc finger, RING-type;Zinc finger, RING/FYVE/PHD-type	AT4G40070.1		RING/U-box superfamily protein	LOC_Os01g11500.1	zinc finger, C3HC4 type domain containing protein, expressed	NA	NA	NA	Sobic.004G108600.2	Seita.1G018000.1; Seita.1G018800.1
Sevir.1G018100	0	0	0	0	0.01	0.1	0	0	0	0	0.01	0.05	NA	NA	uncharacterized LOC101761535	Protein of unknown function DUF2921	AT1G52780.1		Protein of unknown function (DUF2921)	LOC_Os07g39250.1	expressed protein	NA	NA	NA	NA	Seita.1G018200.1; Seita.1G018600.1
Sevir.1G018200	0	0	0	0	0	0	0	0	0	0	0	0	NA	NA	E3 ubiquitin-protein ligase EL5-like	Zinc finger, RING-type;Zinc finger, RING/FYVE/PHD-type	AT1G35330.1		RING/U-box superfamily protein	LOC_Os02g15000.1	zinc finger, C3HC4 type domain containing protein, expressed	NA	NA	NA	NA	Seita.1G018300.1; Seita.1G018800.1
Sevir.1G018300	0	0	0	0	0	0	0	0	0	0	0	0	NA	NA	NA	NA	AT5G27420.1	ATL31,CNI1	carbon/nitrogen insensitive 1	LOC_Os06g34870.1	Zinc finger, C3HC4 type domain containing protein, expressed	NA	NA	NA	NA	NA
Sevir.1G018400	0.04	0.12	0.11	0.11	0.14	0.07	0.03	0.03	0.16	0.13	0.08	0.01	NA	NA	uncharacterized LOC101761535	Protein of unknown function DUF2921	AT1G52780.1		Protein of unknown function (DUF2921)	LOC_Os07g39250.1	expressed protein	Zm00001d039636_T001	GRMZM5G802971_T01	NA	Sobic.003G046700.1	Seita.1G018600.1; Seita.1G018200.1
Sevir.1G018500	0	0.11	0.1	0.11	0.13	0	0	0.19	0.2	0.21	0.26	0	NA	NA	E3 ubiquitin-protein ligase EL5-like	Zinc finger, RING-type;Zinc finger, RING/FYVE/PHD-type	AT4G40070.1		RING/U-box superfamily protein	LOC_Os02g15000.1	zinc finger, C3HC4 type domain containing protein, expressed	NA	NA	NA	NA	Seita.1G018700.1; Seita.1G018100.1
Sevir.1G018600	2.21	4.72	5.42	5.76	3.08	1.99	0.39	0.63	0.7	3.65	0.96	1.02	NA	NA	RING-H2 finger protein ATL3-like	Zinc finger, RING-type;Zinc finger, RING/FYVE/PHD-type	AT5G27420.1	ATL31,CNI1	carbon/nitrogen insensitive 1	LOC_Os06g34620.1	Zinc finger, C3HC4 type domain containing protein, expressed	Zm00001d016145_T001	GRMZM5G888945_T01	NA	Sobic.004G108600.2	Seita.1G018800.1; Seita.1G018300.1
Sevir.1G018700	0.67	0.74	1.28	1.43	1.22	0.77	0.06	0.28	0.6	0.48	0.52	0.43	NA	NA	NA	NA						NA	NA	NA	NA	Seita.1G019000.1
Sevir.1G018800	99.49	133.82	148.99	102.65	149.65	152.93	7.29	11.78	7.88	14.94	6.41	12.79	NA	NA	NA	NA	AT3G06130.1		Heavy metal transport/detoxification superfamily protein	LOC_Os11g05010.3	heavy-metal-associated domain-containing protein, putative, expressed	Zm00001d016149_T001; Zm00001d053438_T004	GRMZM2G114675_T03; GRMZM2G174673_T01	Bradi4g42910.2; Bradi4g42900.1	Sobic.004G108400.1; Sobic.008G032800.1	Seita.1G019100.1; Seita.7G323200.1
Sevir.1G018900	8.56	11.24	12.61	12.67	9.8	6.86	2.24	0.9	1.51	1.78	0.77	0.84	NA	NA	transcription initiation factor IIA subunit 2-like	Transcription initiation factor IIA, gamma subunit, N-terminal;Transcription initiation factor IIA, gamma subunit, C-terminal;Transcription factor IIA, beta-barrel;Transcription factor IIA, helical;Transcription initiation factor IIA, gamma subunit	AT4G24440.2		transcription initiation factor IIA gamma chain / TFIIA-gamma (TFIIA-S)	LOC_Os01g73890.1	transcription initiation factor IIA gamma chain, putative, expressed	Zm00001d041969_T001; Zm00001d011092_T002	GRMZM2G470513_T01	Bradi2g39377.1; Bradi2g61955.1	Sobic.003G442601.1; Sobic.009G004600.1	Seita.1G019200.1; Seita.3G069800.1
Sevir.1G019000	9.99	11.66	14.2	18.22	17.62	12.75	0.77	0.71	1.65	1.27	1.36	1.6	NA	NA	DEAD-box ATP-dependent RNA helicase 58, chloroplastic-like	RNA helicase, DEAD-box type, Q motif;Helicase, superfamily 1/2, ATP-binding domain;DNA/RNA helicase, DEAD/DEAH box type, N-terminal;Helicase, C-terminal;P-loop containing nucleoside triphosphate hydrolase	AT5G19210.2		P-loop containing nucleoside triphosphate hydrolases superfamily protein	LOC_Os01g73900.1	DEAD-box ATP-dependent RNA helicase, putative, expressed	Zm00001d011790_T001; Zm00001d011790_T002	GRMZM2G415538_T01	Bradi2g61960.1	Sobic.003G442700.1	Seita.1G019300.1
Sevir.1G019100	0	0	0	0	0	0	0	0	0	0	0	0	NA	NA	NA	NA						NA	NA	NA	NA	NA
Sevir.1G019200	0.09	0.06	0.06	0.08	0.05	0.04	0.18	0.1	0.07	0.09	0.09	0.08	NA	NA	NA	NA				LOC_Os11g06800.1	retrotransposon protein, putative, unclassified, expressed	NA	NA	NA	NA	NA
Sevir.1G019300	0.05	0.02	0.02	0	0	0	0.03	0.02	0.03	0	0	0	NA	NA	cytochrome P450 93A2-like	Cytochrome P450, conserved site;Cytochrome P450, E-class, group I;Cytochrome P450	AT5G06900.1	CYP93D1	cytochrome P450, family 93, subfamily D, polypeptide 1	LOC_Os04g01140.1	cytochrome P450 93A2, putative, expressed	Zm00001d024946_T001; Zm00001d004555_T001	GRMZM2G329029_T01; GRMZM2G148441_T01	NA	Sobic.004G108200.1	Seita.1G019400.1; Seita.7G002800.1
Sevir.1G019400	4.7	5.02	5.11	6.74	7.73	5.49	0.88	0.77	0.44	2.77	0.78	0.37	NA	NA	uncharacterized LOC101782315	EF-Hand 1, calcium-binding site;EF-hand-like domain;Sodium/calcium exchanger membrane region;Calcium-binding EF-hand	AT1G53210.1		sodium/calcium exchanger family protein / calcium-binding EF hand family protein	LOC_Os02g14980.1	calcium-binding EF hand family protein, putative, expressed	Zm00001d016152_T002; Zm00001d016152_T001	GRMZM2G330698_T01; GRMZM2G030945_T01	Bradi3g09350.1; Bradi2g06830.1	Sobic.004G108100.1	Seita.1G019500.1
Sevir.1G019500	23.95	23.21	25.85	44.68	36.3	37.43	1.83	2.63	2.21	9.79	1.45	3.62	NA	NA	transcription factor RF2a-like	Basic-leucine zipper domain	AT3G58120.1	ATBZIP61,BZIP61	Basic-leucine zipper (bZIP) transcription factor family protein	LOC_Os02g14910.1	bZIP transcription factor family protein, putative, expressed	Zm00001d016154_T001; Zm00001d053442_T001	GRMZM2G158313_T01; GRMZM2G052102_T01	Bradi3g09340.1	Sobic.004G107900.1	Seita.1G019600.1; Seita.5G322800.1
Sevir.1G019600	11.44	9.72	9.98	22.87	21.34	16.1	1.77	1.55	2.34	2.23	1.43	0.67	NA	NA	putative callose synthase 8-like	Glycosyl transferase, family 48	AT3G14570.1; AT5G13000.1	ATGSL04,atgsl4,gsl04; ATGSL12,gsl12	glucan synthase-like 4; glucan synthase-like 12	LOC_Os02g14900.1; LOC_Os02g14900.1	1,3-beta-glucan synthase component domain containing protein, expressed; 1,3-beta-glucan synthase component domain containing protein, expressed	Zm00001d016155_T001; Zm00001d016155_T003	GRMZM2G111529_T01; GRMZM2G023003_T01	Bradi3g09320.1; Bradi1g76617.3	Sobic.004G107800.1; Sobic.003G179600.1	Seita.1G019700.1
Sevir.1G019700	0.2	0.04	0.11	0.73	0.84	0.99	0.24	0.07	0.13	0.43	0.32	0.23	NA	NA	uncharacterized LOC101783796					LOC_Os06g34730.1	expressed protein	NA	NA	NA	NA	Seita.1G019800.1
Sevir.1G019800	133.69	125.92	121.3	135.61	122.56	176.52	11.75	8.6	11.37	16.56	6.36	6.59	NA	NA	prefoldin subunit 6-like	Prefoldin;Prefoldin beta-like	AT1G29990.1	PFD6	prefoldin 6	LOC_Os02g14860.1	prefoldin subunit, putative, expressed	Zm00001d009796_T001; Zm00001d016158_T001	GRMZM2G049390_T03; GRMZM5G834778_T01	Bradi3g09300.1	Sobic.004G107600.1	Seita.1G019900.1
Sevir.1G019900	0.02	0	0.07	0	0	0	0.05	0	0.08	0	0	0	NA	NA	NA	NA						NA	NA	NA	NA	NA
Sevir.1G020000	0.26	0.35	0.48	0.74	0.46	0.17	0.12	0.04	0.17	0.14	0.11	0.14	NA	NA	NA	NA						NA	NA	NA	NA	Seita.1G020000.1
Sevir.1G020100	1.46	1.77	1.63	2.85	1.56	1.04	0.07	0.4	0.35	0.13	0.33	0.18	KCH3	POTASSIUM CHANNEL3	potassium channel KAT1-like	Potassium channel, plant-type;Cyclic nucleotide-binding-like;Ion transport domain;Potassium channel, voltage-dependent, EAG/ELK/ERG;Cyclic nucleotide-binding domain;RmlC-like jelly roll fold	AT5G46240.1	KAT1	potassium channel in Arabidopsis thaliana 1	LOC_Os02g14840.1	potassium channel KAT1, putative, expressed	Zm00001d053446_T001; Zm00001d016160_T001	GRMZM2G178356_T01; GRMZM2G081666_T01	Bradi3g09290.2	Sobic.004G107500.1	Seita.1G020100.1
Sevir.1G020200	0.77	0.87	1.29	3.51	1.82	0.89	0.37	0.27	0.56	1.12	0.51	0.41	NA	NA	NA	NA						NA	NA	NA	NA	Seita.1G020200.1
Sevir.1G020300	19.81	20.48	25.33	28.76	26.31	25.22	1.76	0.14	1.38	2.43	0.71	1.58	NA	NA	uncharacterized LOC101785672	Zinc finger, RING-type;Zinc finger, RING/FYVE/PHD-type	AT1G78420.2; AT1G78420.1	;	RING/U-box superfamily protein; RING/U-box superfamily protein	LOC_Os02g14720.1; LOC_Os02g14720.1	expressed protein; expressed protein	Zm00001d016164_T006; Zm00001d016164_T001	GRMZM2G007288_T01; GRMZM2G170088_T01	Bradi3g09270.2	Sobic.004G107300.1	Seita.1G020400.1
Sevir.1G020400	35.61	45.33	51.14	62.3	72.9	51.28	2.73	4.53	5.24	3.61	3.11	2.24	NA	NA	ubiquitin carboxyl-terminal hydrolase 15-like	Peptidase C19, ubiquitin carboxyl-terminal hydrolase 2, conserved site;Zinc finger, MYND-type;Peptidase C19, ubiquitin carboxyl-terminal hydrolase 2;Ubiquitin carboxyl-terminal hydrolase-like domain	AT1G17110.1	UBP15	ubiquitin-specific protease 15	LOC_Os02g14730.1	ubiquitin carboxyl-terminal hydrolase family protein, expressed	Zm00001d016165_T079; Zm00001d016165_T029	GRMZM2G126447_T01; GRMZM2G116314_T01	Bradi3g09260.6	Sobic.004G107200.2	Seita.1G020500.1
Sevir.1G020500	36.43	43.38	53.57	32.11	39.9	35.65	5.26	6.34	2.75	1.37	2.67	5.03	NA	NA	nucleolin 2-like	Ataxin-2, C-terminal;RNA recognition motif domain;Nucleotide-binding, alpha-beta plait	AT3G14450.1	CID9	CTC-interacting domain 9	LOC_Os02g14760.1	CID11, putative, expressed	Zm00001d053452_T003; Zm00001d053452_T001	GRMZM2G029058_T01	Bradi3g09250.1	Sobic.004G107100.1; Sobic.010G160300.1	Seita.1G020600.1; Seita.4G174800.1
Sevir.1G020600	32.37	44.21	53.46	61.86	90.42	72.22	4.43	5.83	9.16	11.19	3.48	2.86	NA	NA	phosphoenolpyruvate carboxylase 1	Phosphoenolpyruvate carboxylase;Phosphoenolpyruvate carboxylase, active site;Pyruvate/Phosphoenolpyruvate kinase;Phosphoenolpyruvate carboxylase, bacterial/plant-type	AT3G14940.1	ATPPC3,PPC3	phosphoenolpyruvate carboxylase 3	LOC_Os02g14770.1	phosphoenolpyruvate carboxylase, putative, expressed	Zm00001d016166_T001; Zm00001d053453_T016	GRMZM2G069542_T01; GRMZM2G074122_T01	Bradi3g09210.1; Bradi4g27910.1	Sobic.004G106900.1; Sobic.002G167000.1	Seita.1G020700.1; Seita.4G175200.1
Sevir.1G020700	0.04	0.09	0.08	0.17	0.17	0.05	0.08	0.16	0.16	0.14	0.22	0.09	NA	NA	NA	NA						NA	NA	NA	NA	NA
Sevir.1G020800	0	0	0	0.1	0	0	0	0	0	0.21	0	0	NA	NA	ethylene-responsive transcription factor ERF109-like	DNA-binding, integrase-type;AP2/ERF domain	AT1G24590.1	DRN-LIKE,DRNL,ESR2,SOB2	DORNROSCHEN-like	LOC_Os02g52670.1	AP2 domain containing protein, expressed	Zm00001d050948_T001; Zm00001d039324_T001	GRMZM2G165257_T01; GRMZM2G120401_T01	Bradi3g49810.1; Bradi5g21250.3	Sobic.007G188701.1; Sobic.007G124100.1	Seita.1G330800.1; Seita.5G250500.1
Sevir.1G020900	9.93	12.44	12.31	4.56	6.94	6.72	1.18	1.57	2.21	1.43	1.16	1.59	NA	NA								NA	NA	NA	NA	Seita.1G020800.1; Seita.5G001200.1
Sevir.1G021000	4.38	4.61	5.38	3.47	4.65	3.63	0.4	1.11	0.83	0.74	0.27	0.96	NA	NA	peroxisome biogenesis protein 7-like	G-protein beta WD-40 repeat;WD40 repeat, conserved site;WD40-repeat-containing domain;WD40 repeat;WD40/YVTN repeat-like-containing domain						Zm00001d016170_T001	GRMZM2G159849_T01	Bradi3g09200.1	Sobic.004G106700.1	Seita.1G020900.1
Sevir.1G021100	0	0	0	0	0	0	0	0	0	0	0	0	NA	NA		UDP-glucuronosyl/UDP-glucosyltransferase	AT4G01070.1	GT72B1,UGT72B1	UDP-Glycosyltransferase superfamily protein	LOC_Os02g14680.1	UDP-glucoronosyl and UDP-glucosyl transferase domain containing protein, expressed	NA	NA	Bradi3g09190.1	NA	Seita.1G021000.1; Seita.1G021100.1
Sevir.1G021200	0	0.02	0	0	0	0	0	0.03	0	0	0	0	NA	NA		UDP-glucuronosyl/UDP-glucosyltransferase	AT4G01070.1	GT72B1,UGT72B1	UDP-Glycosyltransferase superfamily protein	LOC_Os02g14630.1	hydroquinone glucosyltransferase, putative, expressed	Zm00001d053513_T001; Zm00001d010802_T001	GRMZM2G156026_T01; GRMZM2G095807_T01	Bradi3g09190.1; Bradi3g21020.1	Sobic.004G106600.1; Sobic.004G106500.1	Seita.1G021100.1; Seita.1G021000.1
Sevir.1G021300	0.02	0	0	0	0.01	0.03	0.01	0	0	0	0.02	0.02	NA	NA	hydroquinone glucosyltransferase-like	UDP-glucuronosyl/UDP-glucosyltransferase	AT4G01070.1	GT72B1,UGT72B1	UDP-Glycosyltransferase superfamily protein	LOC_Os02g14570.1	hydroquinone glucosyltransferase, putative, expressed	Zm00001d053514_T001; Zm00001d053513_T001	GRMZM2G007795_T01; GRMZM2G156026_T01	Bradi1g62500.1; Bradi3g09190.1	Sobic.004G106500.1; Sobic.004G106600.1	Seita.1G021300.1; Seita.1G021100.1
Sevir.1G021400	23.47	25.03	26.66	22.6	26.31	17.31	1.93	1.67	3.23	1.56	1.15	1.5	NA	NA	serine/threonine-protein kinase EDR1-like	Protein kinase, ATP binding site;Protein kinase-like domain;Serine/threonine-protein kinase, active site;Serine/threonine- / dual specificity protein kinase, catalytic domain;Serine-threonine/tyrosine-protein kinase catalytic domain;Protein kinase, catalytic domain	AT3G58640.1; AT2G31010.2; AT3G58640.2	; ;	Mitogen activated protein kinase kinase kinase-related; Protein kinase superfamily protein; Mitogen activated protein kinase kinase kinase-related	LOC_Os02g14530.1; LOC_Os02g14530.1; LOC_Os02g14530.1	protein kinase domain containing protein, expressed; protein kinase domain containing protein, expressed; protein kinase domain containing protein, expressed	Zm00001d053515_T009; Zm00001d053515_T005	GRMZM2G007854_T01	Bradi3g09170.1	Sobic.004G106400.2	Seita.1G021400.1
Sevir.1G021500	0.01	0	0	0	0	0	0.02	0	0	0	0	0	NA	NA	uncharacterized LOC101755438	Myb domain;Homeodomain-like;Myb domain, plants;SANT/Myb domain	AT2G38300.1		myb-like HTH transcriptional regulator family protein	LOC_Os02g14490.1	MYB family transcription factor, putative, expressed	Zm00001d016175_T001	GRMZM2G477238_T01	Bradi3g09160.1	Sobic.004G106300.1; Sobic.010G160900.2	Seita.1G021500.1; Seita.4G175600.1
Sevir.1G021600	0.05	0	0	0.03	0	0	0.04	0	0	0.05	0	0	NA	NA	NA	NA				LOC_Os01g66670.1	expressed protein	NA	NA	NA	NA	NA
Sevir.1G021700	1.35	0.67	0.26	0.16	0.18	0.12	0.31	0.15	0.11	0.13	0.07	0.06	NA	NA	probable LRR receptor-like serine/threonine-protein kinase At2g24230-like	Protein kinase-like domain;Leucine-rich repeat;Serine-threonine/tyrosine-protein kinase catalytic domain;Protein kinase, catalytic domain	AT5G45800.1	MEE62	Leucine-rich repeat protein kinase family protein	LOC_Os02g14480.1	receptor-like kinase, putative, expressed	Zm00001d053518_T001	GRMZM2G017022_T01	Bradi1g40980.1	Sobic.004G106200.1	Seita.1G021900.1; Seita.4G175900.1
Sevir.1G021800	0	0	0	0	0	0	0	0	0	0	0	0	NA	NA	NA	NA	AT5G14620.1	DMT7,DRM2	domains rearranged methyltransferase 2	LOC_Os03g02010.4	DNA methyltransferase protein, putative, expressed	NA	NA	NA	NA	Seita.3G323800.1; Seita.4G227000.1
Sevir.1G021900	0	0	0	0	0	0	0	0	0	0	0	0	NA	NA	NA	NA				LOC_Os06g51540.1	retrotransposon protein, putative, unclassified, expressed	NA	NA	NA	NA	NA
Sevir.1G022000	0	0	0	0	0	0	0	0	0	0	0	0	NA	NA	dof zinc finger protein PBF-like	Zinc finger, Dof-type	AT4G24060.1		Dof-type zinc finger DNA-binding family protein	LOC_Os02g15350.1	dof zinc finger domain containing protein, putative, expressed	Zm00001d051439_T001; Zm00001d012280_T001	GRMZM2G114998_T01; GRMZM2G371058_T01	Bradi5g18640.1; Bradi3g51510.3	Sobic.004G284400.1; Sobic.006G182300.1	Seita.1G022000.1; Seita.8G175900.1
Sevir.1G022100	0.11	0.14	0.07	0.34	0.23	1.37	0.06	0.11	0.06	0.15	0.23	0.71	NA	NA	uncharacterized LOC101767640		AT3G19990.1			LOC_Os02g58150.1	expressed protein	Zm00001d018529_T001	GRMZM2G145133_T03	Bradi1g43050.1; Bradi3g60330.1	Sobic.004G354600.2; Sobic.004G354400.1	Seita.1G022100.1; Seita.1G375800.1
Sevir.1G022200	4.58	7.41	9.97	20.86	31.14	31.34	1.42	1.68	3.54	4.36	3.3	3.88	NA	NA	probable leucine-rich repeat receptor-like protein kinase At1g68400-like	Leucine-rich repeat-containing N-terminal, type 2;Protein kinase-like domain;Leucine-rich repeat;Protein kinase, catalytic domain	AT2G36570.1		Leucine-rich repeat protein kinase family protein	LOC_Os12g05120.1	receptor kinase, putative, expressed	Zm00001d004929_T001	GRMZM2G046201_T01; GRMZM5G889823_T01	Bradi4g42800.1	Sobic.005G034500.1	Seita.7G319700.1; Seita.8G031300.1
Sevir.1G022300	0	0	0	0	0	0	0	0	0	0	0	0	NA	NA	peroxidase 70-like	Peroxidase, active site;Peroxidases heam-ligand binding site;Haem peroxidase;Haem peroxidase, plant/fungal/bacterial;Plant peroxidase	AT5G05340.1		Peroxidase superfamily protein	LOC_Os02g14460.1	peroxidase precursor, putative, expressed	Zm00001d016177_T001; Zm00001d046184_T001	GRMZM2G035506_T01; GRMZM2G471357_T01	Bradi3g09120.1; Bradi3g09130.1	Sobic.004G105700.1; Sobic.004G105800.1	Seita.1G022200.1; Seita.1G022500.1
Sevir.1G022400	0	0	0	0	0	0	0	0	0	0	0	0	NA	NA	peroxidase 4-like	Peroxidase, active site;Peroxidases heam-ligand binding site;Haem peroxidase;Haem peroxidase, plant/fungal/bacterial;Plant peroxidase	AT5G05340.1		Peroxidase superfamily protein	LOC_Os02g14430.1	peroxidase precursor, putative, expressed	Zm00001d016177_T001; Zm00001d016185_T001	GRMZM2G035506_T01; GRMZM2G382379_T02	Bradi3g09130.1; Bradi5g19857.1	Sobic.004G106100.1; Sobic.004G105700.1	Seita.1G022300.1; Seita.1G022200.1
Sevir.1G022500	0	0	0	0	0	0	0	0	0	0	0	0	NA	NA	NA	NA				LOC_Os04g12730.1	expressed protein	NA	NA	NA	NA	NA
Sevir.1G022600	0	0	0	0	0	0	0	0	0	0	0	0	NA	NA	cationic peroxidase 1-like	Peroxidase, active site;Peroxidases heam-ligand binding site;Haem peroxidase;Haem peroxidase, plant/fungal/bacterial;Plant peroxidase	AT5G06720.1	ATPA2,PA2	peroxidase 2	LOC_Os06g35520.1	peroxidase precursor, putative, expressed	Zm00001d016179_T001; Zm00001d016185_T001	GRMZM2G129543_T01; GRMZM2G405459_T02	Bradi3g09140.1; Bradi2g09660.1	Sobic.010G149700.1; Sobic.005G011300.1	Seita.1G022400.1; Seita.1G022500.1
Sevir.1G022700	0.09	0	0	0.04	0	0	0.13	0	0	0.07	0	0	NA	NA	peroxidase 70-like	Peroxidase, active site;Peroxidases heam-ligand binding site;Haem peroxidase;Haem peroxidase, plant/fungal/bacterial;Plant peroxidase	AT5G05340.1		Peroxidase superfamily protein	LOC_Os02g14430.1	peroxidase precursor, putative, expressed	Zm00001d053554_T001; Zm00001d016177_T001	GRMZM2G117706_T01; GRMZM2G035506_T01	Bradi3g09120.1; Bradi3g09140.1	Sobic.004G105700.1; Sobic.004G105800.1	Seita.1G022500.1; Seita.1G022200.1
Sevir.1G022800	0.65	0.69	0.49	1.03	0.72	0.72	0.17	0.49	0.15	0.91	0.37	0.14	NA	NA	NA	NA						NA	NA	NA	NA	Seita.1G022600.1
Sevir.1G022900	0.01	0	0	0.02	0.05	0	0.02	0	0	0.04	0.06	0	NA	NA								NA	NA	NA	NA	Seita.1G022700.1; Seita.5G333500.1
Sevir.1G023000	21.96	10.15	6.9	8.27	6.26	6.22	6.78	0.66	1.05	2.28	0.66	0.89	NA	NA	thermospermine synthase ACAULIS5-like	Spermidine/spermine synthases family;S-adenosyl-L-methionine-dependent methyltransferase-like;Polyamine biosynthesis domain	AT5G19530.1	ACL5	S-adenosyl-L-methionine-dependent methyltransferases superfamily protein	LOC_Os02g14190.1	spermidine synthase, putative, expressed	NA	NA	NA	Sobic.002G218100.1	Seita.1G022800.1
Sevir.1G023100	0.18	0.15	0.29	0.35	0.48	0.43	0.04	0.07	0.19	0.21	0.24	0.14	NA	NA	peroxidase 52-like	Peroxidase, active site;Peroxidases heam-ligand binding site;Haem peroxidase;Haem peroxidase, plant/fungal/bacterial;Plant peroxidase	AT5G05340.1		Peroxidase superfamily protein	LOC_Os06g35490.1	peroxidase precursor, putative, expressed	Zm00001d046186_T001; Zm00001d046187_T001	GRMZM2G380247_T01; GRMZM2G080689_T01	Bradi3g09100.1; Bradi1g38290.1	Sobic.004G105300.2; Sobic.010G161900.1	Seita.1G022900.1; Seita.4G176900.1
Sevir.1G023200	15.1	10.21	7.44	9.2	11.11	11.71	2.68	0.92	1.34	2.84	2.84	0.77	NA	NA	peroxidase 52-like	Peroxidase, active site;Peroxidases heam-ligand binding site;Haem peroxidase;Haem peroxidase, plant/fungal/bacterial;Plant peroxidase	AT5G05340.1		Peroxidase superfamily protein	LOC_Os02g14170.1	peroxidase precursor, putative, expressed	Zm00001d016182_T001; Zm00001d016182_T002	GRMZM2G405581_T02; GRMZM5G899441_T01	Bradi3g09087.2; Bradi3g09080.1	Sobic.004G105200.1; Sobic.010G161800.1	Seita.1G023000.1; Seita.1G023100.1
Sevir.1G023300	5.34	1.81	1.19	1.92	0.59	1.81	1.9	0.45	0.28	1.03	0.17	0.54	NA	NA	peroxidase 52-like	Peroxidase, active site;Peroxidases heam-ligand binding site;Haem peroxidase;Haem peroxidase, plant/fungal/bacterial;Plant peroxidase	AT5G05340.1		Peroxidase superfamily protein	LOC_Os02g14160.1	peroxidase precursor, putative, expressed	Zm00001d016185_T001; Zm00001d008898_T001	GRMZM2G405459_T02; GRMZM2G382379_T02	Bradi3g09080.1; Bradi3g09087.2	Sobic.004G105100.1; Sobic.010G161800.1	Seita.1G023100.1; Seita.1G022500.1
Sevir.1G023400	0.31	0.18	0.04	0.16	0.18	0.19	0.21	0.11	0.05	0.19	0.14	0.13	NA	NA	NA	NA				LOC_Os04g01950.1	legume lectins beta domain containing protein, putative, expressed	NA	NA	NA	NA	Seita.1G023200.1
Sevir.1G023500	58.97	75.31	87.72	77.37	98.36	69.21	3.64	0.78	5.98	12.1	5.26	4.86	NA	NA	shaggy-related protein kinase eta-like	Protein kinase, ATP binding site;Protein kinase-like domain;Serine/threonine-protein kinase, active site;Serine/threonine- / dual specificity protein kinase, catalytic domain;Protein kinase, catalytic domain	AT4G18710.1	ATSK21,BIN2,DWF12,SK21,UCU1	Protein kinase superfamily protein	LOC_Os02g14130.1	CGMC_GSK.4 - CGMC includes CDA, MAPK, GSK3, and CLKC kinases, expressed	Zm00001d053548_T003; Zm00001d016188_T003	GRMZM2G121790_T01; GRMZM2G151916_T01	Bradi3g09067.2; Bradi2g06490.1	Sobic.004G104900.1	Seita.1G023300.1
Sevir.1G023600	12.21	13.83	14.58	20.1	18.71	16.27	0.71	0.87	1.11	2.57	0.87	0.78	NA	NA	probable LRR receptor-like serine/threonine-protein kinase At5g45780-like	Protein kinase, ATP binding site;Leucine-rich repeat-containing N-terminal, type 2;Protein kinase-like domain;Serine/threonine-protein kinase, active site;Serine/threonine- / dual specificity protein kinase, catalytic domain;Leucine-rich repeat;Protein kinase, catalytic domain;Concanavalin A-like lectin/glucanase, subgroup	AT5G45780.1		Leucine-rich repeat protein kinase family protein	LOC_Os02g14120.1	BRASSINOSTEROID INSENSITIVE 1-associated receptor kinase 1 precursor, putative, expressed	Zm00001d016197_T001; Zm00001d037840_T001	GRMZM2G146794_T02; GRMZM2G136161_T01	Bradi3g09060.2	Sobic.004G104800.1; Sobic.003G051100.1	Seita.1G023400.1
Sevir.1G023700	50.61	55.09	46.51	30.29	37.3	32.47	5.78	4.22	3.01	8.32	4.81	6.02	NA	NA	NA	NA	AT2G30970.2	ASP1	aspartate aminotransferase 1	LOC_Os02g14110.1	aminotransferase, classes I and II, domain containing protein, expressed	Zm00001d016198_T003; Zm00001d016198_T002	GRMZM2G146677_T01; GRMZM2G086476_T01	Bradi3g09050.3; Bradi1g38280.1	Sobic.004G104700.1	Seita.1G023500.1; Seita.4G177400.1
Sevir.1G023800	2.59	3.04	3.09	2.94	3.37	3.18	0.83	0.25	0.55	0.59	0.23	0.72	NA	NA	cannabidiolic acid synthase-like	FAD-binding, type 2;Berberine/berberine-like;FAD linked oxidase, N-terminal;CO dehydrogenase flavoprotein-like, FAD-binding, subdomain 2;FAD-binding, type 2, subdomain 1	AT5G44400.1		FAD-binding Berberine family protein	LOC_Os02g14090.1	berberine and berberine like domain containing protein, expressed	Zm00001d016199_T001; Zm00001d037009_T001	GRMZM2G429540_T01; GRMZM2G129713_T01	Bradi3g35067.1; Bradi5g02967.1	Sobic.004G104400.1; Sobic.004G104200.1	Seita.1G023600.1; Seita.6G216800.1
Sevir.1G023900	0	0	0	0	0	0	0	0	0	0	0	0	NA	NA	NA	NA				LOC_Os09g15410.1	retrotransposon protein, putative, unclassified	NA	NA	NA	NA	NA
Sevir.1G024000	0	0	0	0	0	0	0	0	0	0	0	0	NA	NA		Protein of unknown function DUF3615				LOC_Os05g46710.2	expressed protein	NA	NA	NA	NA	Seita.1G023700.1
Sevir.1G024100	266.16	261.73	249.31	156.75	208.22	161.65	55.85	8.62	12.06	51.38	37.3	24.95	NA	NA	60S ribosomal protein L10-1-like	Ribosomal protein L10e, conserved site;Ribosomal protein L10e/L16;Ribosomal protein L10e	AT1G26910.1	RPL10B	Ribosomal protein L16p/L10e family protein	LOC_Os11g11390.1	ribosomal protein, putative, expressed	Zm00001d033128_T001; Zm00001d013777_T001	GRMZM2G087233_T01; GRMZM2G027451_T04	Bradi4g22070.1; Bradi2g34440.3	Sobic.004G103700.1; Sobic.001G177800.1	Seita.1G023800.1; Seita.7G273300.1
Sevir.1G024200	44.74	53.22	58.03	50.04	59.75	43.42	0.72	4.18	3.52	4.83	3.27	3.83	NA	NA	actin-related protein 2/3 complex subunit 3-like	ARP2/3 complex, 21kDa subunit (p21-Arc)	AT1G60430.1	ARPC3	actin-related protein C3	LOC_Os02g14000.1	actin-related protein 2/3 complex subunit 3, putative, expressed	Zm00001d016207_T002; Zm00001d016207_T005	GRMZM2G070465_T01; GRMZM2G134402_T01	Bradi3g09037.2	Sobic.004G103600.2	Seita.1G023900.1; Seita.9G225400.1
Sevir.1G024300	0.99	0.57	0.28	1.1	0.35	0.47	0.44	0.42	0.24	0.15	0.12	0.24	NA	NA	uncharacterized LOC101761910					LOC_Os02g13980.1	expressed protein	Zm00001d016216_T001	GRMZM2G474104_T01; GRMZM2G474113_T01	Bradi3g09013.1; Bradi1g38186.1	Sobic.004G103500.1	Seita.1G024000.1
Sevir.1G024400	12.68	11.52	10.06	10.85	12.77	12.28	1.87	0.69	2.31	1.88	0.84	2.93	NA	NA	uncharacterized LOC101762330	NADH:ubiquinone oxidoreductase intermediate-associated protein 30;Galactose-binding domain-like;NAD-dependent epimerase/dehydratase;NAD(P)-binding domain	AT4G18810.2		NAD(P)-binding Rossmann-fold superfamily protein	LOC_Os02g13970.2	Complex I intermediate-associated protein 30 domain containing protein, putative, expressed	Zm00001d053545_T003; Zm00001d053545_T002	GRMZM2G019358_T01	Bradi3g09010.2	Sobic.004G103300.1	Seita.1G024100.1
Sevir.1G024500	0.56	0.59	0.52	1.35	0.89	0.64	0.1	0.1	0.1	0.34	0.18	0.11	NA	NA			AT4G32300.1	SD2-5	S-domain-2 5	LOC_Os02g13965.1	lectin protein kinase family protein, putative, expressed	Zm00001d016223_T001	GRMZM2G383881_T01	Bradi3g09005.1	Sobic.004G103200.1	Seita.1G024200.1
Sevir.1G024600	6.03	6.93	8.29	5.75	7.28	5.13	0.46	0.8	1.88	1.33	1.01	0.64	NA	NA	U-box domain-containing protein 4-like	Armadillo-type fold;U box domain;Armadillo;Zinc finger, RING/FYVE/PHD-type;Armadillo-like helical	AT1G29340.1	ATPUB17,PUB17	plant U-box 17	LOC_Os02g13960.1	spotted leaf 11, putative, expressed	Zm00001d016225_T001; Zm00001d053544_T001	GRMZM2G020196_T01; GRMZM2G160370_T01	Bradi3g09000.1	Sobic.004G103000.1	Seita.1G024300.1
Sevir.1G024700	29.1	31.29	34.3	39.78	44.82	34.21	2.06	1.48	1.82	3.69	2.9	1.98	NA	NA	uncharacterized LOC101764086	NHL repeat;Six-bladed beta-propeller, TolB-like	AT3G14860.1		NHL domain-containing protein	LOC_Os02g13950.1	NHL repeat-containing protein, putative, expressed	Zm00001d016228_T002; Zm00001d016228_T006	GRMZM2G026490_T01	Bradi3g08990.1	Sobic.004G102900.2	Seita.1G024400.1
Sevir.1G024800	0	0	0	0.02	0	0	0	0	0	0.04	0	0	NA	NA		BZR1, transcriptional repressor	AT1G19350.3	BES1,BZR2	Brassinosteroid signalling positive regulator (BZR1) family protein	LOC_Os06g35900.1	BES1/BZR1 homolog protein, putative, expressed	Zm00001d046305_T001; Zm00001d039439_T001	GRMZM5G812774_T01; GRMZM6G287292_T01	Bradi3g08967.1; Bradi1g23550.1	Sobic.001G511400.1; Sobic.010G163900.1	Seita.1G024500.1; Seita.3G384400.1
Sevir.1G024900	4.28	3.82	4.61	5.06	6.33	5.81	0.51	0.28	0.11	0.72	1.04	0.25	NA	NA	uncharacterized LOC101764494	Zinc finger, FYVE-related;Zinc finger, FYVE/PHD-type;Ysc84 actin-binding domain;Zinc finger, FYVE-type;Zinc finger, RING/FYVE/PHD-type	AT1G29800.1		RING/FYVE/PHD-type zinc finger family protein	LOC_Os02g13890.1	FYVE zinc finger domain containing protein, expressed	Zm00001d016234_T001; Zm00001d053541_T002	GRMZM2G328060_T01; GRMZM2G128608_T01	Bradi3g08960.1	Sobic.004G102400.1; Sobic.010G164000.1	Seita.1G024600.1; Seita.4G180000.1
Sevir.1G025000	32.77	40.59	45.68	38.71	39.74	30.62	1.14	1.07	1.96	4.52	1.07	1.2	NA	NA	survival of motor neuron-related-splicing factor 30-like	Survival motor neuron;Tudor domain;	AT2G02570.4		nucleic acid binding;RNA binding	LOC_Os08g01840.1	nucleic acid binding protein, putative, expressed	Zm00001d049712_T003; Zm00001d049712_T006	GRMZM2G005737_T01	Bradi3g13410.1	Sobic.007G009700.1	Seita.1G024700.1; Seita.6G010100.1
Sevir.1G025100	35.95	41.02	48.6	30.96	27.2	27.96	12.03	11.64	9.75	9.07	5.43	6.64	NA	NA	NA	NA						NA	NA	NA	NA	Seita.1G024800.1
Sevir.1G025200	0.19	0.38	0.46	1.06	0.66	0.24	0.17	0.27	0.28	0.43	0.35	0.27	NA	NA		Zinc finger, GRF-type				LOC_Os04g55580.1	GRF zinc finger family protein	NA	NA	NA	NA	Seita.5G173700.1; Seita.5G155900.1
Sevir.1G025300	19.36	27.63	36.24	77.01	51.97	28.13	6.44	2.2	6.32	13.37	5.72	4.82	NA	NA	NA	NA						NA	NA	NA	NA	NA
Sevir.1G025400	1.07	2.4	2.05	1.1	1.16	0.6	0.16	1.05	0.76	0.78	0.72	0.42	NA	NA	NA	NA						NA	NA	NA	NA	NA
Sevir.1G025500	98.06	101.43	101.12	79.2	85.28	144.18	6.33	8.32	6.43	6.72	0.39	14.52	NA	NA	aquaporin NIP1-1-like	Aquaporin-like;Major intrinsic protein, conserved site;Major intrinsic protein	AT4G18910.1	ATNLM2,NIP1;2,NLM2	NOD26-like intrinsic protein 1;2	LOC_Os02g13870.1	aquaporin protein, putative, expressed	Zm00001d016237_T001; Zm00001d037733_T001	GRMZM2G041980_T02; GRMZM2G126582_T01	Bradi3g08930.1	Sobic.004G102200.1; Sobic.009G075900.1	Seita.1G025100.1; Seita.3G073300.1
Sevir.1G025600	0.06	0.12	0.09	0.17	0.08	0.19	0.04	0.07	0.1	0.02	0.11	0.2	NA	NA	BURP domain-containing protein 14-like	BURP domain						NA	NA	NA	Sobic.002G173300.1	Seita.1G025200.1; Seita.2G179000.1
Sevir.1G025700	0.21	0	0.06	0	0.05	0.04	0.18	0	0.07	0	0.09	0.08	NA	NA						LOC_Os08g18870.1	expressed protein	NA	NA	NA	NA	Seita.1G025300.1; Seita.4G292500.1
Sevir.1G025800	10.05	8.21	8	19.59	17.86	16.11	0.78	1.05	0.55	3.27	1.56	2.46	NA	NA	probable LRR receptor-like serine/threonine-protein kinase At1g53440-like	Malectin;Protein kinase-like domain;Serine/threonine-protein kinase, active site;Serine/threonine- / dual specificity protein kinase, catalytic domain;Leucine-rich repeat;Serine-threonine/tyrosine-protein kinase catalytic domain;Protein kinase, catalytic domain;Concanavalin A-like lectin/glucanase, subgroup	AT1G53440.1		Leucine-rich repeat transmembrane protein kinase	LOC_Os02g13850.1	leucine-rich repeat-containing protein kinase family protein, putative, expressed	Zm00001d016242_T002; Zm00001d016242_T001	GRMZM2G424519_T01; GRMZM2G148567_T01	Bradi3g08917.7	Sobic.004G102100.1	Seita.1G025400.1; Seita.1G025600.1
Sevir.1G025900	2.86	2.62	2.69	3.49	3.22	2.1	0.43	0.12	0.38	0.47	0.76	0.29	NA	NA	NA	NA						NA	NA	NA	NA	Seita.1G025500.1
Sevir.1G026000	2.55	2.82	2.21	3.78	2.78	1.4	0.28	0.7	0.64	1.08	0.17	0.14	NA	NA	probable LRR receptor-like serine/threonine-protein kinase At1g53440-like	Malectin;Protein kinase-like domain;Serine/threonine-protein kinase, active site;Serine/threonine- / dual specificity protein kinase, catalytic domain;Leucine-rich repeat;Serine-threonine/tyrosine-protein kinase catalytic domain;Protein kinase, catalytic domain	AT1G53440.1		Leucine-rich repeat transmembrane protein kinase	LOC_Os02g13850.1	leucine-rich repeat-containing protein kinase family protein, putative, expressed	Zm00001d016242_T002; Zm00001d016242_T001	GRMZM2G424519_T01; GRMZM2G148567_T01	Bradi3g08917.7	Sobic.004G102100.1	Seita.1G025600.1; Seita.1G025400.1
Sevir.1G026100	0.26	0.43	0.26	0.64	0.62	0.22	0.18	0.16	0.2	0.15	0.15	0.1	NA	NA								NA	NA	NA	NA	Seita.1G025700.1
Sevir.1G026200	9.36	3.83	3.34	4.82	6.94	6.51	3.74	0.59	0.53	1.04	1.06	1.43	NA	NA			AT3G24520.1	AT-HSFC1,HSFC1	heat shock transcription factor C1	LOC_Os02g13800.1	HSF-type DNA-binding domain containing protein, expressed	Zm00001d016255_T001; Zm00001d046299_T001	GRMZM2G105348_T01; GRMZM2G418194_T02	Bradi3g08870.1; Bradi1g38140.2	Sobic.004G101400.1; Sobic.010G164400.1	Seita.1G025800.1; Seita.4G180500.1
Sevir.1G026300	0	0	0	0.05	0	0.03	0	0	0	0.09	0	0.05	NA	NA	heat stress transcription factor C-1a-like	Heat shock factor (HSF)-type, DNA-binding;Winged helix-turn-helix DNA-binding domain;Heat shock transcription factor family	AT3G24520.1	AT-HSFC1,HSFC1	heat shock transcription factor C1	LOC_Os06g35960.1	HSF-type DNA-binding domain containing protein, expressed	Zm00001d016255_T001; Zm00001d046299_T001	GRMZM2G105348_T01; GRMZM2G418194_T02	Bradi3g08870.1; Bradi2g49860.1	Sobic.004G101400.1; Sobic.010G164400.1	Seita.1G025800.1; Seita.1G025900.1
Sevir.1G026400	0	0	0	0	0	0	0	0	0	0	0	0	ZCN13	PHOSPHATIDYLETHANOLAMINE-BINDING PROTEIN13	protein HEADING DATE 3B-like	Phosphatidylethanolamine-binding protein PEBP;Phosphatidylethanolamine-binding, conserved site	AT1G65480.1	FT	PEBP (phosphatidylethanolamine-binding protein) family protein	LOC_Os02g13830.1	osFTL13 FT-Like13 homologous to Flowering Locus T gene; contains Pfam profile PF01161: Phosphatidylethanolamine-binding protein, expressed	Zm00001d016253_T001	GRMZM2G108016_T01; GRMZM2G019993_T01	Bradi3g08890.1	Sobic.004G101800.1	Seita.1G026000.1; Seita.7G069000.1
Sevir.1G026500	29.56	37.33	41.14	78.32	57.39	44.47	2.18	0.39	5	35.63	7.19	2.92	NA	NA	citrate synthase 3, peroxisomal-like	Citrate synthase active site;Citrate synthase-like;Citrate synthase-like, small alpha subdomain;Citrate synthase-like, large alpha subdomain	AT2G42790.1	CSY3	citrate synthase 3	LOC_Os02g13840.1	citrate synthase, putative, expressed	Zm00001d016248_T001	GRMZM2G135588_T01	Bradi3g08910.1	Sobic.004G101900.1	Seita.1G026100.1
Sevir.1G026600	104.14	93.38	97.24	55.87	62.47	65.49	13.7	9.54	7.68	5.44	4.56	1.57	NA	NA	ABC transporter F family member 4-like	mRNA splicing factor, Cwf21	AT3G49601.1			LOC_Os04g51960.1	expressed protein	Zm00001d053524_T001; Zm00001d053524_T002	GRMZM2G345055_T01; GRMZM2G063129_T01	Bradi5g21090.1	Sobic.004G102000.1	Seita.1G026200.1
Sevir.1G026700	0.67	0.42	0.28	0.26	0.2	0	0.11	0.39	0.02	0.34	0.23	0	NA	NA		NAD(P)-binding domain	AT1G63000.1	NRS/ER,UER1	nucleotide-rhamnose synthase/epimerase-reductase	LOC_Os03g17000.2	NAD dependent epimerase/dehydratase family domain containing protein, expressed	NA	NA	NA	NA	NA
Sevir.1G026800	5.15	5.67	4.25	3.64	2.7	2.65	0.69	1.22	1.16	0.77	1.19	0.27	NA	NA		NAD(P)-binding domain	AT3G14790.1	ATRHM3,RHM3	rhamnose biosynthesis 3	LOC_Os03g17000.4	NAD dependent epimerase/dehydratase family domain containing protein, expressed	Zm00001d037784_T001; Zm00001d037784_T002	GRMZM2G031311_T02	NA	Sobic.009G089200.3	Seita.1G026500.1; Seita.1G026300.1
Sevir.1G026900	0.86	0.39	0.23	0.13	0.04	0.2	0.27	0.2	0.11	0.06	0.04	0.12	NA	NA		NAD(P)-binding domain	AT1G78570.1	ATRHM1,RHM1,ROL1	rhamnose biosynthesis 1	LOC_Os03g17000.3	NAD dependent epimerase/dehydratase family domain containing protein, expressed	Zm00001d037784_T001; Zm00001d037784_T002	GRMZM2G031311_T02	Bradi3g08850.4	Sobic.009G089200.3	Seita.1G026500.1; Seita.3G084800.1
Sevir.1G027000	1.59	1.44	1.58	1.25	1.26	0.98	0.37	0.12	0.32	0.45	0.38	0.27	NA	NA	uncharacterized LOC101774111	Alpha/Beta hydrolase fold	AT3G58800.1			LOC_Os02g13650.1	expressed protein	Zm00001d053522_T001	AC185300.4_FGT002; GRMZM2G391983_T01	Bradi3g08830.1	Sobic.004G101300.1	NA
Sevir.1G027100	0.85	1.04	0.4	1.15	0.21	0.21	0.27	0.3	0.32	1.01	0.19	0.15	NA	NA	protodermal factor 1-like		AT2G42840.1	PDF1	protodermal factor 1	LOC_Os02g13660.1	meiosis 5, putative, expressed	Zm00001d016256_T001	GRMZM2G092968_T01	Bradi3g08820.1	Sobic.004G101200.1	Seita.1G026600.1
Sevir.1G027200	0.06	0.04	0.04	0.04	0.03	0.05	0.1	0.01	0	0.05	0.04	0.05	NA	NA	NA	NA						NA	NA	NA	NA	Seita.1G026700.1
Sevir.1G027300	0	0	0	0.08	0	0	0	0	0	0.17	0	0	NA	NA	keratin-associated protein 5-1-like	Stigma-specific protein Stig1	AT1G50720.1		Stigma-specific Stig1 family protein	LOC_Os05g18860.1	STIGL2 - Stigma-specific Stig1 family protein precursor, putative, expressed	NA	NA	NA	NA	Seita.1G026800.1
Sevir.1G027400	0	0	0	0	0	0	0	0	0	0	0	0	NA	NA	NA	NA				LOC_Os03g41200.2	retrotransposon protein, putative, unclassified, expressed	NA	NA	NA	NA	NA
Sevir.1G027500	0.12	0	3.61	0	0.04	0.67	0.25	0	5.86	0	0.08	1.34	NA	NA	isocitrate dehydrogenase [NAD] catalytic subunit 5, mitochondrial-like	Isopropylmalate dehydrogenase-like domain;Isocitrate/isopropylmalate dehydrogenase, conserved site;Isocitrate dehydrogenase NAD-dependent;Isocitrate and isopropylmalate dehydrogenases family	AT5G03290.1	IDH-V	isocitrate dehydrogenase V	LOC_Os01g16900.1	dehydrogenase, putative, expressed	Zm00001d008244_T004; Zm00001d008244_T003	GRMZM2G120857_T01; GRMZM2G404855_T01	Bradi3g43300.1	Sobic.003G129900.1	Seita.5G042900.1; Seita.9G551500.1
Sevir.1G027600	0	0	0	0	0	0	0	0	0	0	0	0	NA	NA	uncharacterized LOC101774908	Myc-type, basic helix-loop-helix (bHLH) domain;Achaete-scute transcription factor-related	AT4G20970.1		basic helix-loop-helix (bHLH) DNA-binding superfamily protein	LOC_Os02g13670.1	helix-loop-helix DNA-binding domain containing protein, expressed	Zm00001d016257_T001	GRMZM5G863198_T01	Bradi3g08810.1	Sobic.004G101000.1	Seita.1G026900.1
Sevir.1G027700	0.25	0.08	0.03	0.17	0.04	0.02	0.15	0.07	0.03	0.06	0.04	0.03	NA	NA	dehydration-responsive element-binding protein 3-like	DNA-binding, integrase-type;AP2/ERF domain	AT5G11590.1	TINY2	Integrase-type DNA-binding superfamily protein	LOC_Os02g13710.1	ethylene-responsive transcription factor TINY, putative, expressed	Zm00001d016260_T001; Zm00001d046292_T001	GRMZM2G005301_T01; GRMZM2G073047_T01	Bradi1g38110.2; Bradi5g18850.1	Sobic.004G100700.1; Sobic.004G100500.1	Seita.1G027000.1; Seita.1G027100.1
Sevir.1G027800	0.26	0.02	0.13	0.15	0.09	0.92	0.17	0.03	0.07	0.12	0.03	0.46	NA	NA	dehydration-responsive element-binding protein 3-like	DNA-binding, integrase-type;AP2/ERF domain	AT5G11590.1	TINY2	Integrase-type DNA-binding superfamily protein	LOC_Os02g13710.1	ethylene-responsive transcription factor TINY, putative, expressed	Zm00001d016262_T001; Zm00001d016260_T001	GRMZM2G047918_T01; GRMZM2G005301_T01	Bradi1g38110.2; Bradi3g08790.1	Sobic.004G100500.1; Sobic.004G100700.1	Seita.1G027100.1; Seita.1G027000.1
Sevir.1G027900	0.05	0.05	0.03	0	0	0.08	0.1	0.09	0.06	0	0	0.09	NA	NA	dehydration-responsive element-binding protein 3-like	DNA-binding, integrase-type;AP2/ERF domain	AT5G11590.1	TINY2	Integrase-type DNA-binding superfamily protein	LOC_Os02g13710.1	ethylene-responsive transcription factor TINY, putative, expressed	Zm00001d016262_T001; Zm00001d016260_T001	GRMZM2G047918_T01; GRMZM2G005301_T01	Bradi3g33355.1; Bradi3g50630.1	Sobic.004G100500.1; Sobic.004G100700.1	Seita.1G027200.1; Seita.1G027000.1
Sevir.1G028000	0	0	0	0	0.11	0	0	0	0	0	0.13	0	NA	NA	NA	NA	AT1G79800.1	AtENODL7,ENODL7	early nodulin-like protein 7	LOC_Os06g36010.1	plastocyanin-like domain containing protein, putative, expressed	NA	NA	Bradi3g08780.1	Sobic.004G100300.1	Seita.1G027300.1
Sevir.1G028100	28.37	29.83	30.25	28.12	26.52	30.05	0.71	3.14	3.97	9.26	5.48	9.49	NA	NA	protein phosphatase 1 regulatory subunit pprA-like	Leucine rich repeat 4;Leucine-rich repeat, typical subtype;Leucine-rich repeat	AT5G19680.1		Leucine-rich repeat (LRR) family protein	LOC_Os02g13640.1	protein phosphatase 1 regulatory subunit SDS22, putative, expressed	Zm00001d053555_T001; Zm00001d053555_T002	GRMZM2G109731_T01	NA	Sobic.004G100200.1	Seita.1G027400.1
Sevir.1G028200	56.07	49.24	45.83	32.86	34.2	36.73	4.04	3.83	7.08	5.03	1.5	2.23	NA	NA	uncharacterized LOC101775306		AT5G11630.1; AT5G11630.2	;	;	LOC_Os02g13630.1; LOC_Os02g13630.1	expressed protein; expressed protein	Zm00001d053556_T005; Zm00001d053556_T004	GRMZM2G109680_T01	Bradi3g08757.1	Sobic.004G100100.3	Seita.1G027500.1
Sevir.1G028300	0	0	0	0.07	0.03	0	0	0	0	0.08	0.06	0	NA	NA	uncharacterized LOC101775971	Protein of unknown function DUF1677, plant	AT5G25840.1		Protein of unknown function (DUF1677)	LOC_Os02g13620.1	expressed protein	Zm00001d016269_T001; Zm00001d046288_T001	GRMZM2G026744_T01; GRMZM5G896708_T01	Bradi1g38090.1	Sobic.004G100000.1; Sobic.010G165000.1	Seita.1G027600.1
Sevir.1G028400	0	0	0	0	0	0	0	0	0	0	0	0	NA	NA	NA	NA				LOC_Os09g15410.1	retrotransposon protein, putative, unclassified	NA	NA	NA	NA	NA
Sevir.1G028500	0	0	0	0	0	0	0	0	0	0	0	0	NA	NA	NA	NA						NA	NA	NA	NA	NA
Sevir.1G028600	0.27	0.31	0.31	1.02	0.3	0.7	0.14	0.07	0.05	0.85	0.1	0.22	NA	NA	uncharacterized LOC101776376	Protein of unknown function DUF761, plant				LOC_Os02g13600.1	expressed protein	Zm00001d016271_T001	GRMZM5G891967_T01	Bradi3g08740.2	Sobic.004G099100.1	Seita.1G027700.1; Seita.3G195700.1
Sevir.1G028700	2.9	3.01	4.07	8.48	5.85	6.14	0.44	0.23	0.32	1.09	0.33	0.81	NA	NA	NA	NA						NA	NA	NA	NA	Seita.1G027800.1
Sevir.1G028800	10.03	9.12	8.9	7.67	6.92	5.9	2.51	1.2	1.39	1.96	0.85	0.54	NA	NA	kinesin-like protein 1-like	Kinesin, motor domain;Calponin homology domain;P-loop containing nucleoside triphosphate hydrolase;Kinesin-like protein	AT1G18410.1		P-loop containing nucleoside triphosphate hydrolases superfamily protein	LOC_Os02g13580.1	kinesin motor domain containing protein, expressed	Zm00001d016273_T003; Zm00001d016273_T001	GRMZM2G164950_T01; GRMZM2G062034_T01	Bradi3g08710.2; Bradi1g38040.2	Sobic.004G099200.1; Sobic.010G165300.1	Seita.1G027900.1; Seita.4G181400.1
Sevir.1G028900	17.89	20.13	24.38	40.95	45.68	36.7	1.82	0.86	3.05	5.12	3.42	1.1	NA	NA	monosaccharide-sensing protein 2-like	Major facilitator superfamily domain;Sugar transporter, conserved site;General substrate transporter;Sugar/inositol transporter	AT4G35300.4; AT4G35300.1	TMT2; TMT2	tonoplast monosaccharide transporter2; tonoplast monosaccharide transporter2	LOC_Os02g13560.1; LOC_Os02g13560.4	transporter family protein, putative, expressed; transporter family protein, putative, expressed	Zm00001d016274_T006; Zm00001d016274_T010	GRMZM2G012923_T01; GRMZM2G126555_T01	Bradi3g08690.2	Sobic.004G099300.2; Sobic.001G312900.1	Seita.1G028000.1
Sevir.1G029000	6.27	2.72	0.68	0.39	0.44	0.31	1.21	0.87	0.2	0.29	0.46	0.28	NA	NA						LOC_Os02g13540.1	expressed protein	Zm00001d053557_T001	GRMZM2G410293_T01	Bradi3g08685.1	NA	Seita.1G028100.1; Seita.1G028200.1
Sevir.1G029100	0	0.04	0	0	0	0	0	0.07	0	0	0	0	NA	NA						LOC_Os02g13540.1	expressed protein	NA	NA	Bradi3g08685.1	NA	Seita.1G028200.1; Seita.1G028100.1
Sevir.1G029200	1369.92	1128.52	1005.77	610.12	593.97	512.17	95.66	62.21	118.89	46.96	33.32	25.58	NA	NA	40S ribosomal protein S24-1-like	Ribosomal S24e conserved site;Ribosomal protein L23/L15e core domain;Ribosomal protein S24e;Nucleotide-binding, alpha-beta plait	AT5G28060.1		Ribosomal protein S24e family protein	LOC_Os02g13530.1	40S ribosomal protein S24, putative, expressed	Zm00001d016276_T001; Zm00001d016276_T002	GRMZM2G091383_T01; GRMZM2G171426_T01	Bradi1g38010.1; Bradi3g08680.2	Sobic.004G099500.1; Sobic.010G166100.1	Seita.1G028300.1; Seita.4G181700.1
Sevir.1G029300	28.45	30.86	30.36	24.32	36.92	28.88	4.74	3.85	3.17	6.68	1.99	3.17	NA	NA	auxin-responsive protein IAA7-like	AUX/IAA protein;Phox/Bem1p	AT3G16500.1	IAA26,PAP1	phytochrome-associated protein 1	LOC_Os02g13520.1	OsIAA7 - Auxin-responsive Aux/IAA gene family member, expressed	Zm00001d016277_T003; Zm00001d016277_T002	GRMZM2G121309_T01	Bradi3g08667.1	Sobic.004G099600.2	Seita.1G028400.1
Sevir.1G029400	1.54	1.27	1.12	0.73	0.88	0.83	0.25	0.76	0.27	0.11	0.09	0.33	NA	NA	NA	NA						NA	NA	NA	NA	Seita.1G028600.1
Sevir.1G029500	0.08	0.08	0.16	0.23	0.27	0.24	0.06	0.05	0.07	0.07	0.07	0.14	NA	NA	receptor-like protein kinase HSL1-like	Leucine rich repeat 4;Protein kinase, ATP binding site;Leucine-rich repeat-containing N-terminal, type 2;Protein kinase-like domain;Serine/threonine-protein kinase, active site;Leucine-rich repeat, typical subtype;Serine/threonine- / dual specificity protein kinase, catalytic domain;Leucine-rich repeat;Protein kinase, catalytic domain	AT5G25930.1		Protein kinase family protein with leucine-rich repeat domain	LOC_Os02g13510.1	receptor-like protein kinase 5 precursor, putative, expressed	Zm00001d016285_T001; Zm00001d036972_T001	GRMZM2G176206_T01; GRMZM2G449817_T01	Bradi3g08660.1; Bradi1g30160.1	Sobic.004G099700.1; Sobic.004G111200.1	Seita.1G028700.1; Seita.5G027200.1
Sevir.1G029600	0.7	0.4	0.38	0.52	0.57	0.48	0.48	0.11	0.31	0.19	0.4	0.45	NA	NA	uncharacterized LOC101779099		AT5G03890.1			LOC_Os11g05490.1	expressed protein	Zm00001d052545_T001	GRMZM2G419777_T01	NA	Sobic.005G038900.1	Seita.1G028900.1; Seita.8G034700.1
Sevir.1G029700	0.47	1.27	0	0	0.3	0.25	0.93	0.42	0	0	0.6	0.5	NA	NA	NA	NA						NA	NA	NA	NA	Seita.2G418900.1
Sevir.1G029800	13.36	13.55	15.63	20.82	16.5	16.19	1.24	1.79	1.7	2.56	1.05	2.45	NA	NA	NA	NA	AT2G25850.4; AT2G25850.4; AT2G25850.4	PAPS2; PAPS2; PAPS2	poly(A) polymerase 2; poly(A) polymerase 2; poly(A) polymerase 2	LOC_Os02g13400.1; LOC_Os02g13400.2; LOC_Os06g36360.1	expressed protein; expressed protein; expressed protein	Zm00001d053559_T010; Zm00001d053559_T008	GRMZM2G049329_T01; GRMZM2G109009_T04	Bradi3g08637.4	Sobic.004G099800.1; Sobic.010G167900.4	Seita.1G029000.1
Sevir.1G029900	43.34	46.72	45.71	79.18	59.24	74.09	5.69	3.56	3.17	10.69	4.83	3.68	NA	NA	early nodulin-93-like	Early nodulin 93 ENOD93 protein	AT5G25940.1		early nodulin-related	LOC_Os02g13380.1	early nodulin 93 ENOD93 protein, putative, expressed	Zm00001d053560_T001	GRMZM2G085750_T01	NA	Sobic.004G099900.1	Seita.1G029100.1
Sevir.1G030000	0.31	0.55	4.35	27.72	16	17.35	0.16	0.43	0.16	8.83	1.85	1.8	NA	NA	NA	NA				LOC_Os10g20250.1	membrane associated DUF588 domain containing protein, putative, expressed	NA	NA	NA	NA	NA
Sevir.1G030100	0.64	0.32	0.17	1.55	0.34	0.34	0.35	0.22	0.11	1.18	0.26	0.17	NA	NA		Zinc finger, RING-type;Zinc finger, RING/FYVE/PHD-type	AT1G63840.1		RING/U-box superfamily protein	LOC_Os02g15010.1	zinc finger, C3HC4 type domain containing protein, expressed	Zm00001d016281_T001	GRMZM2G132632_T01	NA	Sobic.004G098200.1; Sobic.004G098300.1	Seita.1G029400.1; Seita.1G029500.1
Sevir.1G030200	0.25	0.1	0.07	0.31	0.12	0.06	0.24	0.13	0.09	0.28	0.09	0.04	NA	NA	uncharacterized LOC101779390	Zinc finger, RING-type;Zinc finger, RING/FYVE/PHD-type	AT4G40070.1		RING/U-box superfamily protein	LOC_Os02g15010.1	zinc finger, C3HC4 type domain containing protein, expressed	Zm00001d016281_T001	GRMZM2G132632_T01	NA	Sobic.004G098300.1	Seita.1G029500.1; Seita.1G029400.1
Sevir.1G030300	0.06	0	0.02	0	0	0	0.07	0	0.04	0	0	0	NA	NA		Polyphenol oxidase, C-terminal				LOC_Os04g53250.1	polyphenol oxidase protein, putative, expressed	NA	NA	NA	NA	Seita.1G029600.1
Sevir.1G030400	0	0	0	0	0	0	0	0	0	0	0	0	NA	NA	uncharacterized LOC101758143							NA	NA	NA	NA	Seita.J029000.1; Seita.J031200.1
Sevir.1G030500	0	0	0	0	0	0	0	0	0	0	0	0	NA	NA	uncharacterized LOC101758143							NA	NA	NA	NA	Seita.J029000.1; Seita.J031200.1
Sevir.1G030600	0.3	0.03	0	0	0	0	0.22	0.03	0	0	0	0	NA	NA	xylem cysteine proteinase 2-like	Cysteine peptidase, asparagine active site;Proteinase inhibitor I29, cathepsin propeptide;Peptidase C1A, papain C-terminal;Cysteine peptidase, cysteine active site;Peptidase C1A, papain	AT3G49340.1		Cysteine proteinases superfamily protein	LOC_Os09g38920.1	thiol protease SEN102 precursor, putative, expressed	NA	NA	NA	NA	Seita.1G030100.1
Sevir.1G030700	6.41	5.4	4.97	7.82	4.29	4.58	0.72	1.12	1.85	0.57	1.34	0.81	NA	NA			AT5G56550.1	ATOXS3,OXS3	oxidative stress 3	LOC_Os02g13370.1	expressed protein	Zm00001d016287_T001	NA	Bradi3g08620.1	Sobic.004G098100.1	Seita.1G030200.1
Sevir.1G030800	5.46	5.91	7.09	7.45	6.44	4.73	0.61	0.53	1.44	1.25	0.81	0.85	NA	NA	uncharacterized LOC101755978	HAD-like domain;Uncharacterised protein family UPF0054, conserved site;Uncharacterised protein family UPF0054, metalloprotease YbeY, predicted;Metalloprotease catalytic domain, predicted	AT2G25870.1		haloacid dehalogenase-like hydrolase family protein	LOC_Os02g13360.1	expressed protein	Zm00001d016286_T014; Zm00001d016286_T016	GRMZM5G873594_T02	Bradi3g08610.2	Sobic.004G098000.2	Seita.1G030300.1
Sevir.1G030900	2.17	2.36	2.77	3.5	3.13	1.91	0.12	0.29	0.59	0.21	0.55	0.47	NA	NA	pentatricopeptide repeat-containing protein At1g51965, mitochondrial-like	Pentatricopeptide repeat;Tetratricopeptide-like helical	AT1G51965.1	ABO5	ABA Overly-Sensitive 5	LOC_Os02g13340.1	expressed protein	Zm00001d053561_T002; Zm00001d053561_T001	GRMZM2G085718_T01	Bradi3g08590.3	Sobic.004G097900.1	Seita.1G030400.1
Sevir.1G031000	0.75	0.88	0.54	0.6	0.39	0.63	0.24	0.29	0.19	0.06	0.04	0.09	NA	NA	abscisic acid receptor PYL2-like	Polyketide cyclase/dehydrase;START-like domain	AT2G26040.1	PYL2,RCAR14	PYR1-like 2	LOC_Os02g13330.1	bet v I allergen family protein, putative, expressed	Zm00001d016294_T001	GRMZM2G154987_T01	Bradi1g37810.1; Bradi3g08580.1	Sobic.004G097800.1; Sobic.010G169100.1	Seita.1G030500.1; Seita.4G239500.1
Sevir.1G031100	38.13	42.22	43.46	44.49	52.06	35.76	4.5	3.75	3.42	10.01	2.59	6.15	NA	NA	homeobox protein ATH1-like	Homeodomain-like;Homeobox KN domain;POX domain;Homeobox domain	AT4G32980.1	ATH1	homeobox gene 1	LOC_Os02g13310.1	homeobox domain containing protein, expressed	Zm00001d016298_T003; Zm00001d016298_T005	GRMZM2G161435_T01; GRMZM2G333565_T01	Bradi3g08570.3; Bradi4g41965.1	Sobic.004G097700.1; Sobic.001G494000.1	Seita.1G030600.1; Seita.4G239300.1
Sevir.1G031200	1.75	0	6.79	10.11	2.94	0	3.49	0	8.78	20.22	5.87	0	NA	NA	NA	NA						NA	NA	NA	NA	Seita.1G030700.1
Sevir.1G031300	9.36	9.58	10.1	13.58	12.2	14.62	1.54	0.29	1.05	2.95	1.84	0.89	NA	NA	mitochondrial substrate carrier family protein B-like	Mitochondrial carrier domain;Mitochondrial substrate/solute carrier;Mitochondrial carrier protein	AT4G26180.1		Mitochondrial substrate carrier family protein	LOC_Os02g13300.1	mitochondrial carrier protein, putative, expressed	Zm00001d016299_T001	GRMZM2G161299_T01	Bradi3g08557.2	Sobic.004G097400.1	Seita.1G030900.1
Sevir.1G031400	80.86	82.87	82.64	61.94	61.19	66.44	4.19	6.91	7.48	6.57	3.3	3.43	NA	NA	PRKR-interacting protein 1-like	Protein of unknown function DUF1168	AT2G15270.1			LOC_Os09g01690.1	expressed protein	Zm00001d047310_T001; Zm00001d029576_T002	GRMZM2G171401_T01; GRMZM2G425736_T01	Bradi1g27890.1	Sobic.001G331900.1; Sobic.008G028500.1	Seita.1G031000.1; Seita.2G140500.1
Sevir.1G031500	0.03	0.03	0.74	0.1	0.16	0.66	0.07	0.03	0.26	0.03	0.11	0.26	NA	NA	inorganic pyrophosphatase 1-like	HAD-like domain;Phosphatase PHOSPHO-type;Pyridoxal phosphate phosphatase-related;HAD-superfamily hydrolase, subfamily IB, PSPase-like	AT1G73010.1	ATPS2,PS2	phosphate starvation-induced gene 2	LOC_Os02g13290.1	phosphoethanolamine/phosphocholine phosphatase, putative, expressed	Zm00001d016301_T001; Zm00001d043621_T001	GRMZM2G021106_T01; GRMZM2G015908_T01	Bradi3g08530.1; Bradi2g42720.1	Sobic.004G097300.1; Sobic.003G279300.1	Seita.1G031100.1; Seita.5G299700.1
Sevir.1G031600	47	51.81	44.73	26.57	29.25	36.64	1.34	3.3	2.28	4.88	2.73	3.73	NA	NA	peroxisomal membrane protein PMP22-like	Mpv17/PMP22	AT4G14305.1		Peroxisomal membrane 22 kDa (Mpv17/PMP22) family protein	LOC_Os02g13270.1	Mpv17 / PMP22 family domain containing protein, expressed	Zm00001d016305_T001	GRMZM2G155220_T01	Bradi3g08480.1	Sobic.004G097200.1	Seita.1G031300.1
Sevir.1G031700	0.36	0.4	0.22	0.46	0.12	0.18	0.23	0.16	0.12	0.34	0.05	0.08	NA	NA	probable F-box protein At4g22030-like	Petal formation-expressed	AT4G22030.1		F-box family protein with a domain of unknown function (DUF295)	LOC_Os02g13220.1	F-box family protein, putative, expressed	Zm00001d053562_T001; Zm00001d016306_T001	GRMZM2G090328_T01; GRMZM2G453575_T01	Bradi3g08450.1; Bradi3g08460.1	Sobic.004G097100.1; Sobic.004G097000.1	Seita.1G031400.1; Seita.1G031500.1
Sevir.1G031800	0.01	0	0.03	0	0	0.01	0.01	0	0.06	0	0	0.02	NA	NA	probable F-box protein At4g22030-like	Petal formation-expressed	AT4G04480.1			LOC_Os02g13220.1	F-box family protein, putative, expressed	Zm00001d016307_T001; Zm00001d016306_T001	GRMZM2G104366_T01; GRMZM2G453575_T01	Bradi3g08460.1; Bradi3g08470.1	Sobic.004G097000.1; Sobic.004G097100.1	Seita.1G031500.1; Seita.1G031400.1
Sevir.1G031900	26.27	23.55	25.43	21.4	22.91	18.17	3.78	1.24	3.71	1.27	2.02	2.43	NA	NA	pollen-specific protein SF21-like	NDRG;Alpha/Beta hydrolase fold	AT5G56750.1	NDL1	N-MYC downregulated-like 1	LOC_Os02g13150.1	pollen-specific protein SF21, putative, expressed	Zm00001d016308_T003; Zm00001d053563_T002	GRMZM2G111886_T04; GRMZM2G467159_T01	Bradi3g08430.1	Sobic.004G096900.1; Sobic.010G169700.1	Seita.1G031600.1; Seita.4G238700.1
Sevir.1G032000	28.25	33.24	33.55	46.66	44.69	35.08	2.94	0.36	5.32	5.19	5.52	3.32	NA	NA	xaa-Pro dipeptidase-like	Aminopeptidase P N-terminal domain;Peptidase M24, structural domain;Creatinase/Aminopeptidase P/Spt16, N-terminal;Creatinase/Aminopeptidase P, N-terminal	AT4G29490.1		Metallopeptidase M24 family protein	LOC_Os02g13140.1	xaa-Pro dipeptidase, putative, expressed	Zm00001d016311_T002; Zm00001d016311_T001	GRMZM2G021110_T01	Bradi3g08420.1	Sobic.004G096700.1	Seita.1G031700.1
Sevir.1G032100	110	115.44	121.94	146.41	162.69	103.61	8.02	12.19	10.39	13.52	14.71	8.48	NA	NA	far upstream element-binding protein 2-like	K Homology domain, type 1;K Homology domain	AT2G25970.1		KH domain-containing protein	LOC_Os02g13130.1	KH domain-containing protein, putative, expressed	Zm00001d016326_T001; Zm00001d053564_T004	GRMZM2G177781_T02; GRMZM2G162992_T01	Bradi3g08410.1	Sobic.004G096500.1	Seita.1G031800.1
Sevir.1G032200	59.35	61.56	67.86	77.84	79.62	66	3.28	1.61	5.03	6.86	2.63	5.64	NA	NA	serine/threonine protein phosphatase 2A 55 kDa regulatory subunit B beta isoform-like	WD40 repeat, conserved site;Protein phosphatase 2A, regulatory subunit PR55, conserved site;WD40-repeat-containing domain;WD40 repeat;Protein phosphatase 2A, regulatory subunit PR55;WD40/YVTN repeat-like-containing domain	AT1G17720.1; AT1G17720.1	ATB BETA; ATB BETA	Protein phosphatase 2A, regulatory subunit PR55; Protein phosphatase 2A, regulatory subunit PR55	LOC_Os02g13110.2; LOC_Os02g13110.1	serine/threonine protein phosphatase 2A 55 kDa regulatory subunit B, putative, expressed; serine/threonine protein phosphatase 2A 55 kDa regulatory subunit B, putative, expressed	Zm00001d053565_T003; Zm00001d053565_T007	GRMZM2G069631_T02; GRMZM2G165418_T01	Bradi3g08400.3; Bradi1g37760.2	Sobic.004G096400.1; Sobic.010G169900.1	Seita.1G031900.1; Seita.4G238600.1
Sevir.1G032300	0.5	1.22	1.93	5.3	4.03	2.33	0.16	0.42	0.69	1.91	1.39	0.96	NA	NA	probable protein phosphatase 2C 12-like	Protein phosphatase 2C (PP2C)-like;Protein phosphatase 2C	AT1G79630.1		Protein phosphatase 2C family protein	LOC_Os02g13100.1	protein phosphatase 2C, putative, expressed	Zm00001d016332_T001; Zm00001d053566_T001	GRMZM2G119623_T01; GRMZM2G040452_T03	Bradi3g08390.1; Bradi2g27970.1	Sobic.004G096300.1	Seita.1G032000.1
Sevir.1G032400	0	0	0	0	0	0	0	0	0	0	0	0	NA	NA	NA	NA						NA	NA	NA	NA	NA
Sevir.1G032500	0	0	0	0	0	0	0	0	0	0	0	0	NA	NA						LOC_Os04g31600.1	transposon protein, putative, CACTA, En/Spm sub-class, expressed	NA	NA	NA	NA	Seita.2G162300.1; Seita.9G561500.1
Sevir.1G032600	2.14	3.51	4.19	6.42	8.95	10.71	0.49	0.38	1.16	1.66	1.58	3.11	NA	NA	uncharacterized LOC101758554	Protein of unknown function DUF3511	AT5G11970.1		Protein of unknown function (DUF3511)	LOC_Os02g13060.1	expressed protein	Zm00001d016342_T001; Zm00001d053568_T001	GRMZM2G362312_T01; GRMZM2G154505_T01	NA	Sobic.004G096100.2	Seita.1G032300.1
Sevir.1G032700	0	0	0	0	0	0	0	0	0	0	0	0	NA	NA								NA	NA	NA	NA	NA
Sevir.1G032800	61.83	67.84	70.25	67.29	70.86	71.74	3.85	0.12	3.09	2.37	4.43	2.44	NA	NA	protein CLP1 homolog	Pre-mRNA cleavage complex II Clp1;P-loop containing nucleoside triphosphate hydrolase;Polyribonucleotide 5-hydroxyl-kinase Clp1;Polyribonucleotide 5'-hydroxyl-kinase Clp1, P-loop domain;Clp1, N-terminal beta-sandwich domain	AT3G04680.2	CLPS3	CLP-similar protein 3	LOC_Os02g12570.1	pre-mRNA cleavage complex II protein Clp1, putative, expressed	Zm00001d053591_T002; Zm00001d053591_T001	GRMZM2G038588_T01	Bradi3g08080.2	Sobic.004G092400.1	Seita.1G032400.1
Sevir.1G032900	93.54	95.81	97.45	108.98	110.23	117.95	4.9	2.55	3.69	8.32	3.92	8.15	NA	NA	serine/threonine-protein phosphatase PP2A-1 catalytic subunit-like	Serine/threonine-specific protein phosphatase/bis(5-nucleosyl)-tetraphosphatase;Metallophosphoesterase domain;Metallo-dependent phosphatase-like	AT1G10430.1	PP2A-2	protein phosphatase 2A-2	LOC_Os06g37660.1	OsPP2Ac-1 - Phosphatase 2A isoform 1 belonging to family 1, expressed	Zm00001d053589_T002; Zm00001d016378_T003	GRMZM2G038195_T02; GRMZM2G133464_T01	Bradi3g08090.1; Bradi1g37360.1	Sobic.004G092500.1; Sobic.010G174800.1	Seita.1G032500.1; Seita.4G233200.1
Sevir.1G033000	16.02	14.64	15.01	17.39	16.08	12.51	1.4	0.86	1.11	1.37	1.53	0.72	NA	NA	putative methyltransferase NSUN5-like	RNA (C5-cytosine) methyltransferase;Bacterial Fmu (Sun)/eukaryotic nucleolar NOL1/Nop2p;S-adenosyl-L-methionine-dependent methyltransferase-like	AT5G26180.1; AT5G26180.2	;	S-adenosyl-L-methionine-dependent methyltransferases superfamily protein; S-adenosyl-L-methionine-dependent methyltransferases superfamily protein	LOC_Os02g12600.1; LOC_Os02g12600.1	NOL1/NOP2/sun family protein, putative, expressed; NOL1/NOP2/sun family protein, putative, expressed	Zm00001d016374_T002; Zm00001d016374_T003	GRMZM2G163713_T01; GRMZM2G300238_T01	NA	Sobic.004G092600.1	Seita.1G032600.1
Sevir.1G033100	0	0.06	0	0.2	0.07	0	0	0.11	0	0.26	0.15	0	NA	NA	19.0 kDa class II heat shock protein-like	HSP20-like chaperone;Alpha crystallin/Hsp20 domain;Small heat shock protein HSP20	AT5G12030.1	AT-HSP17.6A,HSP17.6,HSP17.6A	heat shock protein 17.6A	LOC_Os02g12610.1	hsp20/alpha crystallin family protein, putative, expressed	NA	NA	NA	Sobic.004G092800.1; Sobic.004G092700.1	Seita.1G032700.1
Sevir.1G033200	60.89	83.2	93.88	117.37	150.37	106.26	10.22	4.84	15.69	6.5	9.42	3.46	NA	NA	puromycin-sensitive aminopeptidase-like	Domain of unknown function DUF3358;Peptidase M1, membrane alanine aminopeptidase, N-terminal;Peptidase M1, alanine aminopeptidase/leukotriene A4 hydrolase;Vitellinogen, superhelical	AT4G33090.1	APM1,ATAPM1	aminopeptidase M1	LOC_Os02g12650.1	puromycin-sensitive aminopeptidase, putative, expressed	Zm00001d016373_T003; Zm00001d016373_T008	GRMZM2G027875_T01; GRMZM2G043312_T01	Bradi3g08120.3	Sobic.004G092900.1	Seita.1G032800.1
Sevir.1G033300	0	0	0.01	0	0	0	0	0	0.02	0	0	0	NA	NA	U-box domain-containing protein 52-like	Protein kinase-like domain;Serine/threonine-protein kinase, active site;UspA;Serine/threonine- / dual specificity protein kinase, catalytic domain;Protein kinase, catalytic domain;Concanavalin A-like lectin/glucanase, subgroup;Rossmann-like alpha/beta/alpha sandwich fold	AT5G12000.1		Protein kinase protein with adenine nucleotide alpha hydrolases-like domain	LOC_Os02g12660.1	protein kinase domain containing protein, putative, expressed	Zm00001d053588_T001; Zm00001d053588_T002	GRMZM2G301513_T01; GRMZM2G301516_T01	Bradi3g08127.1	Sobic.004G093000.1	Seita.1G032900.1
Sevir.1G033400	0.77	0.86	0.47	0.33	0.27	0.58	0.06	0.26	0.13	0.22	0.06	0.19	NA	NA	U-box domain-containing protein 34-like	Protein kinase, ATP binding site;Protein kinase-like domain;Serine/threonine-protein kinase, active site;UspA;U box domain;Serine/threonine- / dual specificity protein kinase, catalytic domain;Protein kinase, catalytic domain;Zinc finger, RING/FYVE/PHD-type;Rossmann-like alpha/beta/alpha sandwich fold	AT5G57035.1; AT5G57035.1	;	U-box domain-containing protein kinase family protein; U-box domain-containing protein kinase family protein	LOC_Os06g37620.1; LOC_Os02g12670.1	protein kinase family protein, putative, expressed; protein kinase family protein, putative, expressed	Zm00001d053587_T001	GRMZM2G301512_T01	Bradi1g37377.1; Bradi3g08150.3	Sobic.004G093100.1	Seita.1G033000.1; Seita.4G233500.1
Sevir.1G033500	0	0	0	0	0	0	0	0	0	0	0	0	NA	NA	allene oxide synthase 4-like	Cytochrome P450, E-class, group IV;Cytochrome P450	AT5G42650.1	AOS,CYP74A,DDE2	allene oxide synthase	LOC_Os02g12690.1	cytochrome P450, putative, expressed	Zm00001d053586_T001; Zm00001d028282_T001	GRMZM2G168404_T01; GRMZM2G002178_T01	Bradi3g08160.1	Sobic.004G093200.1; Sobic.001G449700.1	Seita.1G033100.1; Seita.1G033200.1
Sevir.1G033600	0.03	0.03	0.01	0.1	0.04	0.04	0.04	0.03	0.02	0.19	0.05	0.05	NA	NA			AT5G42650.1	AOS,CYP74A,DDE2	allene oxide synthase	LOC_Os02g12690.1	cytochrome P450, putative, expressed	Zm00001d053586_T001	GRMZM2G168404_T01	Bradi3g08160.1	Sobic.004G093200.1	Seita.1G033200.1; Seita.1G033100.1
Sevir.1G033700	14.14	15.17	15.96	13.63	14.04	10.18	1.74	0.72	2.25	2.07	1.42	0.85	NA	NA	uncharacterized LOC101762475	Ribosomal protein L18/L5	AT1G08845.2		Ribosomal L18p/L5e family protein	LOC_Os10g41050.1	ribosomal L18p/L5e family protein, expressed	Zm00001d029887_T002; Zm00001d029887_T001	GRMZM2G154487_T02	NA	Sobic.001G298600.1	Seita.1G033400.1; Seita.9G324200.1
Sevir.1G033800	0.09	0.05	0.01	0.07	0.02	0.02	0.07	0.05	0.03	0.05	0.04	0.04	NA	NA	uncharacterized LOC101783013	Interferon-related developmental regulator, N-terminal;Armadillo-like helical	AT1G27760.3	ATSAT32,SAT32	interferon-related developmental regulator family protein / IFRD protein family	LOC_Os07g39900.1	interferon-related developmental regulator, putative, expressed	NA	NA	NA	Sobic.004G093300.1	Seita.1G033500.1
Sevir.1G033900	23.12	29.89	36.78	31.73	38.41	23.19	2.75	2.27	2.53	4.08	0.68	2.04	NA	NA	beta-galactosidase 4-like	Beta-galactosidase jelly roll domain;Glycoside hydrolase, superfamily;Galactose-binding domain-like;Glycoside hydrolase, family 35;Glycoside hydrolase, catalytic domain;Glycoside hydrolase 35, catalytic domain	AT3G13750.1	BGAL1	beta galactosidase 1	LOC_Os02g12730.1	beta-galactosidase precursor, putative, expressed	Zm00001d053585_T004; Zm00001d053585_T001	GRMZM2G081583_T02; GRMZM2G027385_T01	Bradi3g08180.1; Bradi1g37450.1	Sobic.004G093400.1; Sobic.010G173800.1	Seita.1G033600.1; Seita.4G234100.1
Sevir.1G034000	0.46	0.44	0.63	0.73	0.87	0.4	0.09	0.15	0.29	0.24	0.2	0.13	NA	NA			AT1G08750.3		Peptidase C13 family	LOC_Os02g12740.1	GPI-anchor transamidase precursor, putative, expressed	Zm00001d053627_T001; Zm00001d053627_T003	AC209242.3_FGT003	Bradi3g08190.1	Sobic.004G084500.2	Seita.1G033700.1; Seita.9G017400.1
Sevir.1G034100	81.31	48.1	43.52	69.44	53.76	58.67	27.08	3.52	4.23	18.45	3.07	4.46	NA	NA		Tetraspanin/Peripherin	AT2G19580.1	TET2	tetraspanin2	LOC_Os02g12750.1	tetraspanin family protein, putative, expressed	Zm00001d016364_T001; Zm00001d016364_T003	GRMZM2G014826_T01	Bradi3g08200.1; Bradi1g37460.1	Sobic.004G093700.1; Sobic.010G173700.1	Seita.1G033800.1; Seita.1G033900.1
Sevir.1G034200	2.8	1.53	2.15	1.81	1.97	3.86	1.13	0.13	0.25	0.39	1.25	1.31	NA	NA	CASP-like protein Sb04g007720-like	Uncharacterised protein family UPF0497, trans-membrane plant;Uncharacterised protein family UPF0497, trans-membrane plant subgroup	AT5G54980.1		Uncharacterised protein family (UPF0497)	LOC_Os02g12760.1	integral membrane protein, putative, expressed	Zm00001d016363_T002; Zm00001d016363_T001	GRMZM2G318633_T01	NA	Sobic.004G093800.1	Seita.1G034000.1
Sevir.1G034300	0	0	0	0	0	0	0	0	0	0	0	0	NA	NA	cytokinin dehydrogenase 7-like	FAD-binding, type 2;FAD-linked oxidase-like, C-terminal;Cytokinin dehydrogenase 1, FAD/cytokinin binding domain;FAD linked oxidase, N-terminal;Oxygen oxidoreductase covalent FAD-binding site;CO dehydrogenase flavoprotein-like, FAD-binding, subdomain 2;FAD-binding, type 2, subdomain 1;Vanillyl-alcohol oxidase/Cytokinin dehydrogenase C-terminal domain	AT1G75450.1	ATCKX5,ATCKX6,CKX5	cytokinin oxidase 5	LOC_Os02g12780.1	cytokinin dehydrogenase precursor, putative, expressed	Zm00001d053578_T001; Zm00001d053579_T001	GRMZM2G134634_T01; GRMZM2G114427_T01	Bradi3g08230.1; Bradi3g08220.2	Sobic.004G093900.1; Sobic.004G094000.1	Seita.1G034100.1; Seita.5G140300.1
Sevir.1G034400	0	0	0	0	0	0	0	0	0	0	0	0	NA	NA	NA	NA				LOC_Os04g21490.1	conserved hypothetical protein	NA	NA	NA	NA	Seita.4G109600.1
Sevir.1G034500	3.7	3.66	2.57	2.86	3.97	19.1	1.25	1.12	0.96	1.05	1.95	5.8	NA	NA	putative GATA transcription factor 22-like	Zinc finger, GATA-type;Zinc finger, NHR/GATA-type	AT4G26150.1	CGA1,GATA22	cytokinin-responsive gata factor 1	LOC_Os02g12790.1	GATA zinc finger domain containing protein, expressed	Zm00001d016361_T001; Zm00001d046354_T001	GRMZM2G031983_T01; GRMZM2G039586_T01	Bradi3g08240.3; Bradi1g37480.1	Sobic.004G094100.1; Sobic.010G173400.1	Seita.1G034200.1; Seita.4G234800.1
Sevir.1G034600	139.39	149.12	158.86	210.34	218.53	301.5	24.48	9.55	19.83	24.72	5.3	21.64	NA	NA	elongation factor 1-gamma 2-like	Thioredoxin-like fold;Glutathione S-transferase, C-terminal-like;Glutathione S-transferase, C-terminal;Glutathione S-transferase, N-terminal;Translation elongation factor EF1B, gamma chain, conserved	AT1G09640.1		Translation elongation factor EF1B, gamma chain	LOC_Os06g37440.1	elongation factor 1-gamma, putative, expressed	Zm00001d053576_T002; Zm00001d016358_T001	GRMZM2G320497_T01; GRMZM2G134582_T01	Bradi3g08250.1; Bradi1g37490.1	Sobic.004G094200.1; Sobic.010G173100.1	Seita.1G034300.1; Seita.4G235000.1
Sevir.1G034700	10.06	11.83	14.9	25.33	19.53	15.04	0.51	1.06	1.52	5.12	2.29	2	NA	NA	serine/threonine-protein kinase EDR1-like	Protein kinase, ATP binding site;Protein kinase-like domain;Serine/threonine-protein kinase, active site;Serine/threonine- / dual specificity protein kinase, catalytic domain;Serine-threonine/tyrosine-protein kinase catalytic domain;Protein kinase, catalytic domain	AT5G11850.1		Protein kinase superfamily protein	LOC_Os02g12810.1	protein kinase domain containing protein, expressed	Zm00001d053575_T005; Zm00001d053575_T004	GRMZM2G413069_T01	Bradi3g08260.2	Sobic.004G094300.2	Seita.1G034400.1
Sevir.1G034800	9.17	8.98	10.17	15.46	10.72	7.35	1.76	1.18	1.42	0.77	1.12	0.43	NA	NA	NA	NA	AT5G26040.2	HDA2	histone deacetylase 2	LOC_Os06g37420.1	histone deacetylase, putative, expressed	NA	NA	Bradi1g37510.1	Sobic.004G094500.1; Sobic.010G172900.1	Seita.1G034500.1; Seita.3G130200.1
Sevir.1G034900	0	0.02	0.02	0.03	0.01	0.03	0	0.03	0.03	0.03	0.02	0.03	NA	NA	putative transcription factor bHLH041-like	Myc-type, basic helix-loop-helix (bHLH) domain	AT5G56960.1		basic helix-loop-helix (bHLH) DNA-binding family protein	LOC_Os02g12820.1	helix-loop-helix DNA-binding domain containing protein, expressed	Zm00001d016354_T001	GRMZM2G170559_T01	Bradi3g08280.1	Sobic.004G094600.1	Seita.1G034600.1
Sevir.1G035000	23.81	30.21	33.05	31.8	34.38	40.55	1.94	1.15	2.68	6.24	5.67	8.15	NA	NA	V-type proton ATPase subunit B 2-like	ATPase, alpha/beta subunit, nucleotide-binding domain, active site;ATPase, V1 complex, subunit B;ATPase, alpha/beta subunit, N-terminal;ATPase, F1/V1/A1 complex, alpha/beta subunit, C-terminal;ATPase, F1/V1/A1 complex, alpha/beta subunit, nucleotide-binding domain;P-loop containing nucleoside triphosphate hydrolase;V-type ATP synthase regulatory subunit B/beta	AT4G38510.5		ATPase, V1 complex, subunit B protein	LOC_Os06g37180.1	ATP synthase, putative, expressed	Zm00001d036961_T004; Zm00001d046336_T005	GRMZM2G181151_T02; GRMZM2G094497_T01	Bradi3g08290.1; Bradi1g37582.1	Sobic.004G094700.3; Sobic.010G172500.3	Seita.1G034700.1; Seita.4G235800.1
Sevir.1G035100	0.09	0.15	0.28	0.67	1.36	0.54	0.06	0.03	0.06	0.39	0.25	0.29	NA	NA	uncharacterized LOC101784232	Domain of unknown function DUF4283				LOC_Os02g12840.1	DEAD-box ATP-dependent RNA helicase, putative, expressed	Zm00001d016351_T003; Zm00001d016351_T002	GRMZM2G028366_T01	NA	NA	Seita.1G034800.1
Sevir.1G035200	0	0	0	0	0	0	0	0	0	0	0	0	NA	NA		Domain of unknown function DUF4283;Helicase, C-terminal;P-loop containing nucleoside triphosphate hydrolase	AT3G13920.1	EIF4A1,RH4,TIF4A1	eukaryotic translation initiation factor 4A1	LOC_Os02g12840.1	DEAD-box ATP-dependent RNA helicase, putative, expressed	NA	NA	NA	NA	Seita.1G034800.1
Sevir.1G035300	45.32	18.32	10.32	47.47	24.51	30.35	8.84	2.32	0.84	14.06	6.48	7.02	NA	NA	NA	NA	AT2G26110.1		Protein of unknown function (DUF761)	LOC_Os06g37020.1	expressed protein	Zm00001d046188_T001	GRMZM2G476230_T01	NA	Sobic.010G171400.2	Seita.1G034900.1; Seita.9G395200.1
Sevir.1G035400	192.5	198.24	203.68	113.38	176.53	120.33	15.8	6	13.01	19.69	9.06	11.38	NA	NA		RNA recognition motif domain;Nucleotide-binding, alpha-beta plait	AT1G17640.1		RNA-binding (RRM/RBD/RNP motifs) family protein	LOC_Os02g12850.1	RNA recognition motif containing protein, expressed	Zm00001d016349_T007; Zm00001d016349_T001	GRMZM2G139643_T01; GRMZM2G167356_T02	Bradi3g08380.1	Sobic.004G095300.1; Sobic.010G171100.1	Seita.1G035000.1; Seita.4G237600.1
Sevir.1G035500	24.38	22.33	22.54	31.67	26.9	26.68	2.55	1.23	0.18	2.94	1.48	1.41	NA	NA	NA	NA	AT5G08580.1		Calcium-binding EF hand family protein	LOC_Os02g12880.4	calcium-binding EF hand family protein, putative, expressed	Zm00001d016347_T002; Zm00001d016347_T003	GRMZM2G066614_T02	Bradi3g08370.1	Sobic.004G095400.1	Seita.1G035100.1
Sevir.1G035600	1.39	1.67	1.44	2.55	2.06	1.73	0.21	0.17	0.28	0.43	0.27	0.18	NA	NA	cytochrome P450 711A1-like	Cytochrome P450, conserved site;Cytochrome P450, E-class, group I;Cytochrome P450	AT2G26170.1	CYP711A1,MAX1	cytochrome P450, family 711, subfamily A, polypeptide 1	LOC_Os02g12890.1	cytochrome P450, putative, expressed	Zm00001d053569_T001; Zm00001d053569_T002	GRMZM2G070508_T01; GRMZM2G147119_T01	Bradi3g08356.1	Sobic.004G095500.1	Seita.1G035200.1; Seita.5G285200.1
Sevir.1G035700	2.75	3.5	4.18	4.52	4.98	3.08	0.31	0.39	0.74	0.46	0.45	0.31	NA	NA	receptor-like protein kinase 5-like	Protein kinase, ATP binding site;Leucine-rich repeat-containing N-terminal, type 2;Protein kinase-like domain;Serine/threonine-protein kinase, active site;Leucine-rich repeat, typical subtype;Serine/threonine- / dual specificity protein kinase, catalytic domain;Leucine-rich repeat;Serine-threonine/tyrosine-protein kinase catalytic domain;Protein kinase, catalytic domain	AT5G25930.1		Protein kinase family protein with leucine-rich repeat domain	LOC_Os02g12910.1	receptor-like protein kinase 5 precursor, putative, expressed	NA	NA	Bradi3g08338.1	NA	Seita.1G015900.1
Sevir.1G035800	0.73	0.14	0.21	0.22	0.15	0.03	0.49	0.15	0.16	0.06	0.18	0.05	NA	NA	NA	NA				LOC_Os06g38210.2	expressed protein	NA	NA	NA	NA	NA
Sevir.1G035900	0	0	0	0	0	0	0	0	0	0	0	0	NA	NA	NA	NA						NA	NA	NA	NA	NA
Sevir.1G036000	24.61	15.96	10.76	13.92	13.88	16.84	6.27	4.05	3.15	2.09	2.29	1.94	NA	NA	uncharacterized LOC101760134					LOC_Os06g38210.1	expressed protein	NA	NA	NA	NA	Seita.4G232100.1
Sevir.1G036100	0.71	0.4	0.25	0.46	0.36	0.66	0.31	0.34	0.18	0.27	0.18	0.27	NA	NA	uncharacterized LOC101770981					LOC_Os02g12480.1	expressed protein	NA	NA	NA	NA	Seita.1G035500.1
Sevir.1G036200	819.03	881.44	898.45	811.96	766.18	812.62	108.32	80.14	64.15	31.46	34.71	30.16	NA	NA	NA	NA						NA	NA	NA	NA	Seita.1G049800.1
Sevir.1G036300	10.36	10.58	11.81	28.68	23.01	17.5	0.97	0.62	0.96	4.31	3.11	1.15	NA	NA	NA	NA	AT5G12960.1		Putative glycosyl hydrolase of unknown function (DUF1680)	LOC_Os02g10190.1	DUF1680 domain containing protein, putative, expressed	Zm00001d053672_T003; Zm00001d053672_T007	GRMZM2G058739_T01; GRMZM2G158729_T01	Bradi3g07047.1	Sobic.004G079000.1	Seita.1G049900.1
Sevir.1G036400	22.55	21.23	19.2	18.7	14.54	15.06	3.84	1.32	3.19	2.82	2.31	1.11	NA	NA	NA	NA						NA	NA	NA	NA	Seita.1G037200.1
Sevir.1G036500	0.22	0.28	0.21	0.8	0.63	0.37	0.12	0.08	0.08	0.18	0.16	0.18	NA	NA	probable LRR receptor-like serine/threonine-protein kinase At3g47570-like	Protein kinase, ATP binding site;Protein kinase-like domain;Serine/threonine-protein kinase, active site;Leucine-rich repeat, typical subtype;Serine/threonine- / dual specificity protein kinase, catalytic domain;Leucine-rich repeat;Serine-threonine/tyrosine-protein kinase catalytic domain;Protein kinase, catalytic domain;Concanavalin A-like lectin/glucanase, subgroup	AT3G47570.1		Leucine-rich repeat protein kinase family protein	LOC_Os02g12400.1	receptor-like protein kinase precursor, putative, expressed	NA	NA	NA	Sobic.004G091300.1; Sobic.010G228800.1	Seita.1G037300.1; Seita.1G037000.1
Sevir.1G036600	10.68	13.48	15.42	18.39	19.75	18.13	1.84	1.06	2.84	2	1.83	0.56	NA	NA	protein KTI12 homolog	Chromatin associated protein KTI12;P-loop containing nucleoside triphosphate hydrolase	AT1G13870.1	DRL1	calmodulin binding;purine nucleotide binding			Zm00001d018659_T001; Zm00001d018659_T004	GRMZM2G019200_T02	Bradi1g03560.1	Sobic.002G009200.1	Seita.1G037400.1; Seita.9G016000.1
Sevir.1G036700	0.52	0.7	1.01	3.55	2.39	1.22	0.27	0.14	0.38	0.92	0.44	0.43	NA	NA	NA	NA						NA	NA	NA	NA	Seita.1G037500.1
Sevir.1G036800	0	0	0	0	1.38	0.67	0	0	0	0	1.59	1.33	NA	NA	NA	NA						NA	NA	NA	NA	Seita.1G037600.1
Sevir.1G036900	44.38	60.34	71.71	56.52	81.18	67.02	1.49	0.88	2.85	5.15	5.03	3.36	NA	NA		Histone deacetylase domain;Histone deacetylase;Histone deacetylase superfamily	AT4G38130.1	ATHD1,ATHDA19,HD1,HDA1,HDA19,RPD3A	histone deacetylase 1	LOC_Os06g38470.1	histone deacetylase 19, putative, expressed	Zm00001d053595_T004; Zm00001d053595_T002	GRMZM2G172883_T01; GRMZM2G163572_T01	Bradi3g08060.1; Bradi1g37290.1	Sobic.004G091200.1; Sobic.010G176300.1	Seita.1G037700.1; Seita.4G231000.1
Sevir.1G037000	12.16	13.63	15.87	11.75	11.3	7.24	1.46	1.83	2.68	0.91	2.34	1.79	NA	NA	uncharacterized LOC101775160	P-loop containing nucleoside triphosphate hydrolase;YLP motif-containing protein 1	AT5G62760.3		P-loop containing nucleoside triphosphate hydrolases superfamily protein	LOC_Os02g12360.1	nuclear protein ZAP-related, putative, expressed	Zm00001d016382_T005; Zm00001d016382_T004	GRMZM2G415433_T02	Bradi3g08040.1	Sobic.004G091100.1	Seita.1G037800.1
Sevir.1G037100	0	0	0	0.02	0.04	0	0	0	0	0.03	0.07	0	NA	NA	pectate lyase-like	AmbAllergen;Pectin lyase fold/virulence factor;Pectate lyase, N-terminal;Pectate lyase/Amb allergen;Pectin lyase fold	AT1G14420.1	AT59	Pectate lyase family protein	LOC_Os02g12300.1	pectate lyase precursor, putative, expressed	Zm00001d053597_T023; Zm00001d053597_T028	GRMZM2G080056_T01; GRMZM5G860318_T01	Bradi1g37280.1	Sobic.004G091000.1; Sobic.010G176400.1	Seita.1G038000.1; Seita.4G230900.1
Sevir.1G037200	1.95	1.98	2.6	3.05	2.52	1.69	0.23	0.18	0.31	0.38	0.41	0.1	NA	NA	nuclear ribonuclease Z-like		AT1G74700.1	NUZ,TRZ1	tRNAse Z1	LOC_Os02g12290.1	nuclear ribonuclease Z, putative, expressed	NA	NA	NA	Sobic.004G090900.2	Seita.1G038100.1; Seita.1G010800.1
Sevir.1G037300	42.62	48.05	54.44	64.01	72.7	61.06	2.65	2.01	4.63	4.31	0.59	2.36	NA	NA	protein ROOT HAIR DEFECTIVE 3-like	Root hair defective 3 GTP-binding;P-loop containing nucleoside triphosphate hydrolase;GB1/RHD3-type guanine nucleotide-binding (G) domain	AT3G13870.1	RHD3	Root hair defective 3 GTP-binding protein (RHD3)	LOC_Os01g39310.1	SEY1, putative, expressed	Zm00001d011213_T005; Zm00001d011213_T001	AC196426.3_FGT007; GRMZM5G838579_T01	Bradi2g41660.2	Sobic.003G195500.1; Sobic.004G149700.1	Seita.1G038200.1; Seita.1G164100.1
Sevir.1G037400	0.03	0	0	0	0	0	0.05	0	0	0	0	0	NA	NA	NA	NA				LOC_Os02g12180.1	hypothetical protein	NA	NA	NA	NA	Seita.1G038300.1
Sevir.1G037500	0.11	0.12	0.16	0.36	0.3	0.23	0.02	0.05	0.03	0.08	0.03	0.04	NA	NA	late cornified envelope-like proline-rich protein 1-like					LOC_Os02g12180.1	hypothetical protein	NA	NA	NA	NA	Seita.1G038400.1
Sevir.1G037600	0	0	0	0	0	0	0	0	0	0	0	0	NA	NA	NA	NA				LOC_Os06g28300.1	zinc knuckle family protein, expressed	NA	NA	NA	NA	NA
Sevir.1G037700	0.01	0.05	0	0	0.06	0.02	0.03	0.08	0	0	0.07	0.05	NA	NA	NA	NA						NA	NA	NA	NA	NA
Sevir.1G037800	0	0	0	0	0	0	0	0	0	0	0	0	NA	NA								NA	NA	NA	NA	Seita.1G038600.1
Sevir.1G037900	0	0	0	0	0.07	0.07	0	0	0	0	0.15	0.15	NA	NA	NA	NA						NA	NA	NA	NA	Seita.1G038700.1
Sevir.1G038000	0	0	0	0	0	0	0	0	0	0	0	0	NA	NA	NA	NA						NA	NA	NA	NA	Seita.1G038800.1
Sevir.1G038100	0.09	0	0	0	0	0	0.18	0	0	0	0	0	NA	NA	NA	NA						NA	NA	NA	NA	Seita.1G038900.1
Sevir.1G038200	0	0	0	0	0	0	0	0	0	0	0	0	NA	NA								NA	NA	NA	NA	Seita.1G039000.1
Sevir.1G038300	0	0	0	0	0	0	0	0	0	0	0	0	NA	NA	NA	NA						NA	NA	NA	NA	Seita.1G039100.1
Sevir.1G038400	0	0	0.02	0.01	0.04	0.08	0.01	0	0.02	0.03	0.02	0.09	NA	NA		ABC transporter, conserved site;ATPase, AAA-type, core;AAA+ ATPase domain;ABC transporter-like;P-loop containing nucleoside triphosphate hydrolase;ABC transporter A, ABCA	AT3G47790.1	ATATH7,ATH7	ABC2 homolog 7	LOC_Os02g11960.1	ABC transporter, ATP-binding protein, putative, expressed	Zm00001d016395_T001; Zm00001d053603_T001	GRMZM2G341171_T01; GRMZM2G343139_T01	NA	Sobic.004G089400.1; Sobic.004G089300.2	Seita.1G039200.1
Sevir.1G038500	0	0	0	0	0	0	0	0	0	0	0	0	NA	NA		ABC transporter, conserved site;AAA+ ATPase domain;ABC transporter-like;P-loop containing nucleoside triphosphate hydrolase;ABC transporter A, ABCA	AT3G47790.1	ATATH7,ATH7	ABC2 homolog 7	LOC_Os02g11960.1	ABC transporter, ATP-binding protein, putative, expressed	NA	NA	Bradi3g08020.1	Sobic.004G089300.2; Sobic.004G089400.1	Seita.1G039300.1; Seita.1G039200.1
Sevir.1G038600	0.05	0.02	0.05	0.13	0.1	0.09	0.02	0.02	0.02	0.09	0.04	0.04	NA	NA		ABC transporter, conserved site;AAA+ ATPase domain;ABC transporter-like;P-loop containing nucleoside triphosphate hydrolase;ABC transporter A, ABCA	AT3G47790.1	ATATH7,ATH7	ABC2 homolog 7	LOC_Os02g11960.1	ABC transporter, ATP-binding protein, putative, expressed	Zm00001d016396_T001	GRMZM2G011160_T01	Bradi3g08020.1	Sobic.004G089200.1	Seita.1G039400.1
Sevir.1G038700	0.45	0.32	0.24	0.15	0.17	0.33	0.42	0.28	0.14	0.11	0.24	0.21	NA	NA			AT1G71740.1			LOC_Os02g11950.1	expressed protein	Zm00001d053605_T001	GRMZM2G040679_T01	NA	Sobic.004G089100.1	Seita.1G039500.1
Sevir.1G038800	9.34	8.61	9.67	12.15	11.1	11.07	0.82	0.81	1.32	2.32	0.32	0.82	NA	NA	sterol 3-beta-glucosyltransferase UGT80B1-like	UDP-glucuronosyl/UDP-glucosyltransferase	AT5G24750.1		UDP-Glycosyltransferase superfamily protein	LOC_Os02g11940.1	sterol glucosyltransferase, putative, expressed	Zm00001d016397_T005; Zm00001d016397_T012	GRMZM2G105391_T01	Bradi3g07997.4	Sobic.004G089000.1	Seita.1G039600.1
Sevir.1G038900	0.09	0.13	0.08	0.02	0.05	0.13	0.11	0.03	0.07	0.04	0.05	0.03	NA	NA		t-SNARE;Syntaxin/epimorphin, conserved site;Syntaxin, N-terminal;Target SNARE coiled-coil domain	AT1G61290.1	ATSYP124,SYP124	syntaxin of plants 124	LOC_Os06g39050.1	syntaxin, putative, expressed	Zm00001d053607_T001; Zm00001d046482_T001	GRMZM2G411561_T01; GRMZM2G095441_T01	Bradi3g07970.3; Bradi1g37150.1	Sobic.004G088900.1; Sobic.010G177500.1	Seita.1G039700.1; Seita.4G229100.1
Sevir.1G039000	20.94	17.42	17.87	15.77	12.81	14.59	1.55	1.56	2.8	4.38	0.71	0.9	NA	NA	uncharacterized LOC101779756	Protein of unknown function DUF4516	AT4G26055.1			LOC_Os09g07614.1	expressed protein	Zm00001d053608_T002; Zm00001d053608_T001	NA	NA	Sobic.004G088700.1	Seita.1G039900.1
Sevir.1G039100	0	0.04	0.03	0.02	0	0.02	0	0.03	0.04	0.04	0	0.04	NA	NA	uncharacterized LOC101760602					LOC_Os02g11870.1	expressed protein	Zm00001d016400_T001	GRMZM2G406089_T01	NA	NA	Seita.1G040000.1
Sevir.1G039200	81.38	83.79	88.83	80.92	104.25	90.31	3.87	4.36	3.97	9.62	3.52	6.93	NA	NA	NA	NA	AT1G52360.1; AT1G79990.3	;	Coatomer, beta\' subunit; structural molecules	LOC_Os02g11830.2; LOC_Os02g11830.2	coatomer subunit beta, putative, expressed; coatomer subunit beta, putative, expressed	Zm00001d053609_T008; Zm00001d053609_T023	GRMZM2G141587_T01; GRMZM2G124886_T03	Bradi3g07926.5; Bradi1g51210.5	Sobic.004G088501.1; Sobic.004G088450.1	Seita.1G040200.1; Seita.4G227600.1
Sevir.1G039300	30.81	35.36	41.64	37.62	57.33	33.8	2.62	2.45	4.32	6.06	1.41	3.6	NA	NA	probable ADP-ribosylation factor GTPase-activating protein AGD14-like	Arf GTPase activating protein	AT4G13350.1	NIG	NSP (nuclear shuttle protein)-interacting GTPase	LOC_Os02g11820.2	GTPase-activating protein, putative, expressed	Zm00001d016406_T004; Zm00001d016406_T015	GRMZM2G341732_T02; GRMZM2G043056_T02	Bradi3g07910.2	Sobic.004G088400.1	Seita.1G040300.1
Sevir.1G039400	0	0	0	0	0	0	0	0	0	0	0	0	NA	NA	F-box/kelch-repeat protein At1g80440-like	Kelch repeat type 1;F-box domain, cyclin-like;Galactose oxidase, beta-propeller	AT1G80440.1		Galactose oxidase/kelch repeat superfamily protein	LOC_Os02g11790.1	OsFBK4 - F-box domain and kelch repeat containing protein, expressed	Zm00001d036925_T001	GRMZM2G325650_T01	NA	Sobic.004G088300.1	Seita.1G040400.1; Seita.4G226700.1
Sevir.1G039500	35.66	41.67	47.26	68.93	65.39	43.24	2.91	1.79	3.15	10.9	3.09	2.19	NA	NA	uncharacterized LOC101782173	RST domain of plant C-terminal;Poly(ADP-ribose) polymerase, catalytic domain	AT1G32230.1	ATP8,CEO,CEO1,RCD1	WWE protein-protein interaction domain protein family	LOC_Os04g57640.1	RCD1, putative, expressed	Zm00001d052295_T015; Zm00001d052295_T023	GRMZM2G011469_T01	Bradi1g63360.5; Bradi5g25800.1	Sobic.008G002500.3	Seita.1G040500.1; Seita.3G019800.1
Sevir.1G039600	9.09	12.71	18.58	59.27	59.23	38.99	4.13	2.42	8.73	23.55	13.82	7.08	NA	NA	NA	NA						NA	NA	NA	NA	Seita.1G127400.1
Sevir.1G039700	17.54	20.14	23.32	19.55	32.29	18.54	1.77	2.37	2.49	3.8	0.81	2.29	NA	NA	death-inducer obliterator 1-like	Transcription elongation factor S-IIM;Spen paralogue and orthologue SPOC, C-terminal;Transcription elongation factor S-II, central domain	AT5G11430.1		SPOC domain / Transcription elongation factor S-II protein	LOC_Os02g11780.1	transcription factor S-II, central domain containing protein, expressed	Zm00001d053611_T001; Zm00001d053611_T002	GRMZM2G022987_T01; GRMZM2G038374_T01	Bradi3g07877.2	Sobic.004G088200.1	Seita.1G040600.1
Sevir.1G039800	0.88	0.79	0.65	0.57	0.85	1.01	0.31	0.1	0.16	0.36	0.35	0.13	NA	NA	uncharacterized LOC101784065	Protein of unknown function DUF819	AT5G52540.1		Protein of unknown function (DUF819)	LOC_Os06g01790.1	expressed protein	NA	NA	NA	Sobic.010G000200.1	Seita.1G040700.1; Seita.4G249000.1
Sevir.1G039900	0.16	0.11	0.24	0.26	0.06	0.34	0.2	0.1	0.25	0.21	0.12	0.14	NA	NA	mitogen-activated protein kinase kinase kinase A-like	Protein kinase, ATP binding site;Protein kinase-like domain;Serine/threonine-protein kinase, active site;Serine/threonine- / dual specificity protein kinase, catalytic domain;Protein kinase, catalytic domain						NA	NA	NA	NA	Seita.5G284300.1
Sevir.1G040000	13.24	7.47	9.61	14.52	11.82	12.71	3.39	0.35	0.78	4.42	1.14	1.89	IBP2	INITIATOR-BINDING PROTEIN2	telomere repeat-binding protein 5-like	Myb domain;Homeodomain-like;SANT/Myb domain;Ubiquitin domain;Ubiquitin-related domain	AT1G07540.1	TRFL2	TRF-like 2	LOC_Os03g16700.2	initiator-binding protein, putative, expressed	Zm00001d028608_T015; Zm00001d028608_T011	GRMZM2G110309_T01; GRMZM2G063151_T01	Bradi1g66677.2	Sobic.001G421500.1	Seita.1G040800.1; Seita.9G453400.1
Sevir.1G040100	0.86	0.99	1.22	1.83	1.69	1.1	0.24	0.22	0.36	0.2	0.16	0.12	NA	NA						LOC_Os06g05120.2	expressed protein	NA	NA	NA	NA	Seita.1G040900.1
Sevir.1G040200	1.43	1.58	1.7	2.11	1.93	1.5	0.29	0.28	0.4	0.12	0.38	0.07	NA	NA	putative pleiotropic drug resistance protein 7-like	Plant PDR ABC transporter associated;ABC-2 type transporter;AAA+ ATPase domain;ABC transporter-like;P-loop containing nucleoside triphosphate hydrolase;ABC-transporter extracellular N-terminal domain	AT1G15520.1	ABCG40,ATABCG40,ATPDR12,PDR12	pleiotropic drug resistance 12	LOC_Os02g11760.1	pleiotropic drug resistance protein, putative, expressed	Zm00001d053612_T003; Zm00001d053612_T004	GRMZM2G003411_T01; GRMZM2G421495_T01	Bradi3g07850.1; Bradi2g10110.1	Sobic.004G087700.1; Sobic.004G087800.1	Seita.1G041000.1; Seita.5G221600.1
Sevir.1G040300	148.19	166.84	182.71	202.17	189.91	243.96	11.24	5.13	13.82	18.79	20.37	5.91	NA	NA	uncharacterized LOC101785674		AT5G19960.1		RNA-binding (RRM/RBD/RNP motifs) family protein	LOC_Os02g11750.1	RNA recognition motif containing protein, putative, expressed	Zm00001d016410_T006; Zm00001d016410_T002	GRMZM2G057642_T03; GRMZM2G003377_T01	Bradi3g07840.1	Sobic.004G087600.1	Seita.1G041200.1
Sevir.1G040400	55.28	42.72	37.95	39.55	46.33	33.5	4.87	9.85	5.84	13.16	4.58	4.14	NA	NA	plastidic ATP/ADP-transporter-like	ADP/ATP carrier protein	AT1G80300.1	ATNTT1,NTT1	nucleotide transporter 1	LOC_Os02g11740.1	plastidic ATP/ADP-transporter, putative, expressed	Zm00001d016411_T001; Zm00001d044060_T001	GRMZM2G359038_T02; GRMZM2G064473_T01	Bradi3g07830.1; Bradi2g45140.1	Sobic.004G087500.1; Sobic.003G237400.1	Seita.1G041300.1; Seita.5G243600.1
Sevir.1G040500	0	0	0	0	0	0.01	0	0	0	0	0	0.01	NA	NA		Protein kinase, ATP binding site;Leucine-rich repeat-containing N-terminal, type 2;Protein kinase-like domain;Leucine-rich repeat, typical subtype;Serine/threonine- / dual specificity protein kinase, catalytic domain;Leucine-rich repeat;Protein kinase, catalytic domain;Concanavalin A-like lectin/glucanase, subgroup	AT3G47570.1		Leucine-rich repeat protein kinase family protein	LOC_Os07g03000.1	receptor-like protein kinase precursor, putative, expressed	NA	NA	Bradi5g15027.2	Sobic.005G038800.2	Seita.1G041400.1; Seita.1G233400.1
Sevir.1G040600	0.01	0	0	0	0.01	0.01	0.01	0	0	0	0.02	0.02	NA	NA	UDP-glycosyltransferase 73C1-like	UDP-glucuronosyl/UDP-glucosyltransferase	AT2G36750.1	UGT73C1	UDP-glucosyl transferase 73C1	LOC_Os01g08090.1	flavonol-3-O-glycoside-7-O-glucosyltransferase 1, putative, expressed	Zm00001d016431_T001; Zm00001d016414_T001	GRMZM2G325023_T01; GRMZM2G325014_T01	Bradi2g47430.1; Bradi3g27610.1	Sobic.004G087200.1; Sobic.004G087300.1	Seita.1G041500.1; Seita.1G041600.1
Sevir.1G040700	0.03	0	0	0.01	0	0.02	0.03	0	0	0.02	0	0.02	NA	NA	UDP-glycosyltransferase 73C1-like	UDP-glucuronosyl/UDP-glucosyltransferase	AT2G36750.1	UGT73C1	UDP-glucosyl transferase 73C1	LOC_Os01g08090.1	flavonol-3-O-glycoside-7-O-glucosyltransferase 1, putative, expressed	Zm00001d016415_T001	GRMZM2G325014_T01; GRMZM2G341770_T01	NA	Sobic.004G087200.1; Sobic.004G087300.1	Seita.1G041600.1; Seita.1G041500.1
Sevir.1G040800	5.11	3.48	2.43	2.79	3.09	4.63	0.93	1.04	0.37	0.6	0.45	0.61	NA	NA		S-adenosyl-L-methionine-dependent methyltransferase-like						Zm00001d036046_T001	GRMZM2G161673_T01	Bradi1g50040.1	Sobic.010G022100.1	Seita.2G252100.1; Seita.4G022100.1
Sevir.1G040900	0.08	0.01	0.03	0	0.02	0.09	0.05	0.02	0.04	0	0.02	0.06	NA	NA	UDP-glycosyltransferase 73C3-like	UDP-glucuronosyl/UDP-glucosyltransferase	AT2G36780.1		UDP-Glycosyltransferase superfamily protein	LOC_Os02g11700.1	cytokinin-O-glucosyltransferase 3, putative, expressed	Zm00001d016435_T001; Zm00001d016417_T001	GRMZM2G008935_T01; GRMZM2G151332_T01	Bradi3g07740.1; Bradi3g07770.1	Sobic.004G087100.1	Seita.1G041700.1; Seita.1G041900.1
Sevir.1G041000	0.01	0	0	0	0	0	0.02	0	0	0	0	0	NA	NA		Protein of unknown function DUF1677, Oryza sativa						NA	NA	NA	NA	Seita.1G041800.1
Sevir.1G041100	0.22	0.19	0.04	0.1	0.03	0.11	0.08	0.13	0.05	0.12	0.06	0.04	NA	NA	UDP-glycosyltransferase 73C3-like	UDP-glucuronosyl/UDP-glucosyltransferase	AT2G36780.1		UDP-Glycosyltransferase superfamily protein	LOC_Os02g11130.1	cytokinin-O-glucosyltransferase 3, putative, expressed	Zm00001d044943_T001; Zm00001d045254_T001	GRMZM2G403740_T01; GRMZM2G067424_T01	Bradi3g07740.1; Bradi3g07770.1	Sobic.004G087100.1	Seita.1G041900.1; Seita.1G042000.1
Sevir.1G041200	0.02	0.01	0.1	0.03	0.07	0.02	0.03	0.03	0.08	0.05	0.06	0.03	NA	NA	UDP-glycosyltransferase 73C1-like	UDP-glucuronosyl/UDP-glucosyltransferase	AT2G36750.1	UGT73C1	UDP-glucosyl transferase 73C1	LOC_Os02g11130.1	cytokinin-O-glucosyltransferase 3, putative, expressed	Zm00001d016435_T001; Zm00001d044943_T001	GRMZM2G151332_T01; GRMZM2G008935_T01	Bradi3g07740.1; Bradi3g07770.1	Sobic.004G087100.1; Sobic.010G091100.1	Seita.1G042000.1; Seita.1G041900.1
Sevir.1G041300	0.09	0.08	0	0.11	0	0.04	0.12	0.07	0	0.14	0	0.08	NA	NA		F-box domain, cyclin-like				LOC_Os05g46090.1	Leucine Rich Repeat domain containing protein, expressed	NA	NA	NA	NA	NA
Sevir.1G041400	0.08	0	0	0.1	0.03	0.05	0.07	0	0	0.11	0.05	0.07	NA	NA		F-box domain, cyclin-like	AT2G04230.1		FBD, F-box and Leucine Rich Repeat domains containing protein	LOC_Os09g32410.1	OsFBX333 - F-box domain containing protein, expressed	NA	NA	Bradi2g43357.2	NA	Seita.1G042100.1; Seita.1G042200.1
Sevir.1G041500	0.03	0	0.03	0	0	0.03	0.05	0	0.05	0	0	0.07	NA	NA	NA	NA						NA	NA	NA	NA	NA
Sevir.1G041600	0.11	0.05	0.03	0	0.01	0.05	0.15	0.04	0.07	0	0.03	0.05	NA	NA			AT3G51530.1		F-box/RNI-like/FBD-like domains-containing protein	LOC_Os05g46090.1	Leucine Rich Repeat domain containing protein, expressed	NA	NA	NA	NA	Seita.1G042200.1; Seita.1G042100.1
Sevir.1G041700	2.54	2.76	2.38	3.74	2.88	2.35	0.6	0.3	0.4	1.27	0.89	0.88	NA	NA	NA	NA						NA	NA	NA	NA	Seita.1G042300.1
Sevir.1G041800	0	0	0	0	0	0	0	0	0	0	0	0	NA	NA	NA	NA				LOC_Os09g32410.1	OsFBX333 - F-box domain containing protein, expressed	NA	NA	Bradi2g43357.2	NA	Seita.1G042300.1
Sevir.1G041900	0.09	0.04	0.11	0.13	0.1	0.09	0.08	0.05	0.04	0.09	0.04	0.07	NA	NA		Thiolase-like;3-Oxoacyl-[acyl-carrier-protein (ACP)] synthase III C-terminal;FAE1/Type III polyketide synthase-like protein;Very-long-chain 3-ketoacyl-CoA synthase	AT2G26640.1	KCS11	3-ketoacyl-CoA synthase 11	LOC_Os02g11070.1	3-ketoacyl-CoA synthase, putative, expressed	Zm00001d016438_T001; Zm00001d046444_T001	GRMZM2G569948_T01; GRMZM2G022558_T01	Bradi1g36847.2; Bradi3g07730.2	Sobic.004G086800.1; Sobic.010G181500.1	Seita.1G042400.1; Seita.4G225400.1
Sevir.1G042000	48	51.08	55.7	36.91	46.66	31.17	3.14	3.61	1.8	3.19	1.57	3.4	NA	NA	serine-threonine kinase receptor-associated protein-like	G-protein beta WD-40 repeat;WD40 repeat, conserved site;WD40-repeat-containing domain;WD40 repeat;WD40/YVTN repeat-like-containing domain	AT3G15610.1		Transducin/WD40 repeat-like superfamily protein	LOC_Os06g39760.1	WD domain, G-beta repeat domain containing protein, expressed	Zm00001d046445_T002; Zm00001d046445_T004	GRMZM2G022275_T01	Bradi1g36840.1	Sobic.004G086700.1; Sobic.010G181600.2	Seita.1G042500.1; Seita.4G225300.1
Sevir.1G042100	172.46	186.68	194.12	163.91	229.84	177.95	7.57	3.35	14.55	27.14	4.41	12.38	NA	NA	26S protease regulatory subunit 8 homolog A-like	26S proteasome subunit P45;ATPase, AAA-type, conserved site;ATPase, AAA-type, core;AAA+ ATPase domain;P-loop containing nucleoside triphosphate hydrolase	AT5G19990.1	ATSUG1,RPT6A	regulatory particle triple-A ATPase 6A	LOC_Os02g11050.1	26S protease regulatory subunit, putative, expressed	Zm00001d053616_T001; Zm00001d053616_T002	GRMZM2G107362_T04; GRMZM2G137528_T01	Bradi3g07700.1; Bradi1g36830.1	Sobic.004G086600.1; Sobic.010G182000.1	Seita.1G042600.1; Seita.4G225000.1
Sevir.1G042200	0.33	0.28	0.35	1.75	2.59	2.77	0.23	0.19	0.24	0.65	1.02	0.77	NA	NA	uncharacterized LOC101755979	Protein of unknown function DUF642	AT4G32460.2		Protein of unknown function, DUF642	LOC_Os02g11040.1	expressed protein	Zm00001d015715_T001; Zm00001d015715_T002	GRMZM2G012904_T01; GRMZM2G034985_T03	NA	Sobic.004G086500.1; Sobic.003G217632.1	Seita.1G042700.1
Sevir.1G042300	0	0	0	0	0	0	0	0	0	0	0	0	NA	NA		Zinc finger, CCHC-type				LOC_Os11g05710.1	expressed protein	NA	NA	NA	NA	NA
Sevir.1G042400	3.91	11.16	22.88	12.71	15.29	7.48	1.01	2.69	5.51	3.73	1.93	1.87	NA	NA	cytochrome P450 734A2-like	Cytochrome P450, conserved site;Cytochrome P450, E-class, group I;Cytochrome P450	AT2G26710.1	BAS1,CYP72B1,CYP734A1	Cytochrome P450 superfamily protein	LOC_Os02g11020.1	cytochrome P450 72A1, putative, expressed	Zm00001d053617_T002; Zm00001d053617_T001	GRMZM2G107322_T01; GRMZM5G852663_T01	Bradi3g07690.1; Bradi1g36800.2	Sobic.004G086400.1; Sobic.010G182966.1	Seita.1G042800.1; Seita.4G224700.1
Sevir.1G042500	0.05	0.07	0	0	0	0	0.1	0.12	0	0	0	0	NA	NA	NA	NA						NA	NA	NA	NA	NA
Sevir.1G042600	0.03	0	0.03	0	0	0	0.05	0	0.05	0	0	0	NA	NA		Zinc finger, GRF-type						NA	NA	NA	NA	Seita.4G064700.1; Seita.1G043000.1
Sevir.1G042700	15.25	16.88	14.83	12.48	12.7	13.57	1.34	2.29	1.02	2.57	2.13	1.7	NA	NA	(6-4)DNA photolyase-like	DNA photolyase, N-terminal;DNA photolyase, FAD-binding/Cryptochrome, C-terminal;Rossmann-like alpha/beta/alpha sandwich fold	AT3G15620.1	UVR3	DNA photolyase family protein	LOC_Os02g10990.1	FAD binding domain of DNA photolyase domain containing protein, expressed	Zm00001d015724_T001; Zm00001d015723_T001	GRMZM2G052821_T01	Bradi3g07660.1	Sobic.004G086300.1	Seita.1G043200.1; Seita.7G253000.1
Sevir.1G042800	67.77	64.92	69.05	59.98	71.09	39.56	4.89	5.06	5.16	8.84	4.19	3.27	NA	NA	serine/arginine repetitive matrix protein 2-like	Cyclophilin-type peptidyl-prolyl cis-trans isomerase;Cyclophilin-like peptidyl-prolyl cis-trans isomerase domain;Cyclophilin-like domain	AT3G63400.1		Cyclophilin-like peptidyl-prolyl cis-trans isomerase family protein	LOC_Os02g10970.1	peptidyl-prolyl cis-trans isomerase, putative, expressed	Zm00001d053620_T016; Zm00001d053620_T014	GRMZM2G006107_T01; GRMZM2G078832_T01	Bradi3g07637.2	Sobic.004G086200.1	Seita.1G043300.1
Sevir.1G042900	7.93	8.82	9.06	8.56	10.37	7.94	1.2	0.76	1.08	0.68	0.78	0.48	NA	NA			AT5G65520.1		Tetratricopeptide repeat (TPR)-like superfamily protein	LOC_Os02g10940.1	tetratricopeptide repeat domain containing protein, expressed	Zm00001d015741_T001	GRMZM2G147894_T01	NA	Sobic.004G086100.1	Seita.1G043400.1
Sevir.1G043000	1002.46	827.93	775.97	880.86	870.47	759.93	132.05	67.16	74.26	78.77	37.94	21.95	NA	NA	uncharacterized LOC101759088	Zinc finger, RanBP2-type	AT3G15680.1; AT3G15680.1; AT3G15680.1; AT3G15680.1; AT3G15680.1	; ; ; ;	Ran BP2/NZF zinc finger-like superfamily protein; Ran BP2/NZF zinc finger-like superfamily protein; Ran BP2/NZF zinc finger-like superfamily protein; Ran BP2/NZF zinc finger-like superfamily protein; Ran BP2/NZF zinc finger-like superfamily protein	LOC_Os02g10920.5; LOC_Os02g10920.3; LOC_Os02g10920.1; LOC_Os02g10920.4; LOC_Os02g10920.6	zinc finger family protein, putative, expressed; zinc finger family protein, putative, expressed; zinc finger family protein, putative, expressed; zinc finger family protein, putative, expressed; zinc finger family protein, putative, expressed	Zm00001d053622_T003; Zm00001d053622_T001	GRMZM2G094353_T01; GRMZM2G116079_T06	Bradi3g07610.7	Sobic.004G086000.1	Seita.1G043500.1
Sevir.1G043100	6.25	8.19	8.78	6.06	9.93	7.71	1.07	0.59	0.37	0.81	0.68	0.69	NA	NA	uncharacterized LOC101760035	Armadillo-type fold;NB-ARC;P-loop containing nucleoside triphosphate hydrolase;Armadillo-like helical	AT5G35450.1		Disease resistance protein (CC-NBS-LRR class) family	LOC_Os02g10900.1	NB-ARC domain containing protein, expressed	Zm00001d053623_T001; Zm00001d052092_T001	GRMZM2G474092_T01; AC217358.3_FGT002	Bradi3g07580.4	Sobic.004G085900.2	Seita.1G043600.1
Sevir.1G043200	2.35	1.41	0.81	0.8	0.61	0.5	0.91	0.64	0.44	0.39	0.15	0.34	NA	NA	uncharacterized LOC101760432	Protein of unknown function DUF4666	AT1G80180.1			LOC_Os06g39912.1	expressed protein	Zm00001d015742_T001	GRMZM2G437758_T01	NA	Sobic.004G085700.1	Seita.1G043700.1
Sevir.1G043300	21.96	17.29	19.19	14.1	10.06	18.92	3.9	6.26	5.16	6.38	2.68	5.95	NA	NA	transcription factor HY5-like	Basic-leucine zipper domain	AT5G11260.1	HY5,TED 5	Basic-leucine zipper (bZIP) transcription factor family protein	LOC_Os02g10860.1	bZIP transcription factor domain containing protein, expressed	Zm00001d015743_T001; Zm00001d015743_T002	GRMZM2G137046_T01	Bradi3g07540.1	Sobic.004G085600.1	Seita.1G043800.1
Sevir.1G043400	0.02	0.01	0.07	0.05	0.07	0.05	0.03	0.02	0.06	0.05	0.02	0.04	NA	NA	F-box/kelch-repeat protein At1g55270-like	Kelch repeat type 1;F-box domain, cyclin-like;Galactose oxidase, beta-propeller	AT1G55270.1		Galactose oxidase/kelch repeat superfamily protein	LOC_Os02g10850.1	OsFBK3 - F-box domain and kelch repeat containing protein, expressed	Zm00001d015744_T001	GRMZM2G052011_T01	NA	Sobic.004G085500.1	Seita.1G043900.1
Sevir.1G043500	35.68	38.61	39.18	35.38	32.71	28.28	2.54	2.31	3.12	3.1	2.35	2.15	NA	NA	uncharacterized LOC101761646	Sel1-like repeat;Tetratricopeptide-like helical	AT2G25570.1		binding	LOC_Os02g10820.1	Sel1 repeat domain containing protein, putative, expressed	Zm00001d053624_T001; Zm00001d053624_T002	GRMZM2G171520_T01	Bradi3g07530.2	Sobic.004G085300.1	Seita.1G044000.1
Sevir.1G043600	249.78	214.11	178.82	190.06	151.25	180.74	18.24	7	4.46	7.35	6.5	5.54	NA	NA	uncharacterized LOC101762058	Uncharacterised conserved protein UCP030333, DNA/RNA-binding Alba-related;DNA/RNA-binding protein Alba-like	AT2G34160.1		Alba DNA/RNA-binding protein	LOC_Os06g40040.1	protein of unknown function domain containing protein, expressed	Zm00001d053625_T001; Zm00001d008731_T003	GRMZM2G171452_T01; GRMZM2G060513_T01	Bradi3g07520.1; Bradi1g36700.1	Sobic.004G085200.1; Sobic.010G184000.1	Seita.1G044100.1; Seita.4G223700.1
Sevir.1G043700	0.07	0.04	0.05	0.02	0	0	0.06	0.06	0.06	0.04	0	0	BT1	BRITTLE ENDOSPERM1	adenine nucleotide transporter BT1, chloroplastic/amyloplastic/mitochondrial-like	Mitochondrial carrier domain;Mitochondrial substrate/solute carrier;Mitochondrial carrier protein	AT4G32400.1	ATBT1,EMB104,EMB42,SHS1	Mitochondrial substrate carrier family protein	LOC_Os02g10800.3	mitochondrial carrier protein, putative, expressed	Zm00001d015746_T001; Zm00001d015746_T004	GRMZM2G144081_T01	Bradi3g07500.1; Bradi1g36670.3	Sobic.004G085100.1	Seita.1G044200.1
Sevir.1G043800	26.64	30.85	34.53	61.65	64.5	49.49	5.06	3.35	4.4	4.26	3.27	2.3	NA	NA		Nucleoporin Nup186/Nup192/Nup205	AT5G51200.1		Protein of unknown function (DUF3414)	LOC_Os02g10790.1	expressed protein	Zm00001d015754_T025; Zm00001d015754_T015	GRMZM2G056661_T01; GRMZM5G895730_T01	Bradi3g07490.3	Sobic.004G085000.1	Seita.1G044300.1
Sevir.1G043900	10.96	13.63	16.56	19.83	14.82	13.96	3.89	2.15	4.98	3.4	1.62	2.61	NA	NA								NA	NA	NA	NA	Seita.1G044400.1
Sevir.1G044000	6.39	2.91	1.95	11.54	5.5	11.88	1.83	2.43	0.87	2.09	0.94	4.25	NA	NA	SPX domain-containing protein 1-like	SPX, N-terminal;SPX domain-containing protein	AT5G20150.1	ATSPX1,SPX1	SPX domain gene 1	LOC_Os06g40120.1	SPX domain containing protein, putative, expressed	Zm00001d053626_T002; Zm00001d053626_T001	GRMZM2G171423_T02; GRMZM2G083655_T01	Bradi3g07470.1; Bradi1g36610.1	Sobic.004G084900.1; Sobic.010G185200.1	Seita.1G044500.1; Seita.4G222700.1
Sevir.1G044100	3.41	3.76	4.02	4.66	4.95	4.25	0.37	0.45	0.3	0.34	0.25	0.33	NA	NA	DEAD-box ATP-dependent RNA helicase 41-like	RNA helicase, DEAD-box type, Q motif;Helicase, superfamily 1/2, ATP-binding domain;DNA/RNA helicase, DEAD/DEAH box type, N-terminal;Zinc finger, HIT-type;Helicase, C-terminal;P-loop containing nucleoside triphosphate hydrolase	AT3G02065.2		P-loop containing nucleoside triphosphate hydrolases superfamily protein	LOC_Os02g10770.2	DEAD-box ATP-dependent RNA helicase 41, putative, expressed	Zm00001d015758_T002; Zm00001d015758_T003	GRMZM2G085587_T02	Bradi3g07457.1	Sobic.004G084700.2	Seita.1G044600.1
Sevir.1G044200	0.58	0.61	0.79	1.95	1.05	0.78	0.16	0.23	0.19	0.42	0.28	0.26	NA	NA	NA	NA	AT1G15360.1	SHN1,WIN1	Integrase-type DNA-binding superfamily protein	LOC_Os02g10760.1	AP2 domain containing protein, expressed	Zm00001d015759_T001; Zm00001d046501_T001	GRMZM2G085678_T01; GRMZM2G085763_T01	Bradi3g07450.1; Bradi1g36590.1	Sobic.004G084600.1; Sobic.010G185300.1	Seita.1G044700.1; Seita.4G222600.1
Sevir.1G044300	6.17	7.57	8.9	9.75	9.92	11.13	0.77	0.12	1.14	0.76	0.55	0.45	NA	NA		Mitochondrial carrier domain;EF-Hand 1, calcium-binding site;Mitochondrial substrate/solute carrier;EF-hand-like domain;Mitochondrial carrier protein;Calcium-binding EF-hand	AT5G51050.1		Mitochondrial substrate carrier family protein	LOC_Os02g10740.1	calcium-binding mitochondrial carrier CBG00135, putative, expressed	Zm00001d053640_T001; Zm00001d046509_T001	GRMZM2G180971_T01; GRMZM2G041831_T01	Bradi1g36572.5	Sobic.004G084200.1; Sobic.010G185700.1	Seita.1G044800.1; Seita.4G222300.1
Sevir.1G044400	0.46	0.14	0.28	0.37	0.14	0.29	0.26	0.14	0.18	0.33	0.11	0.2	NA	NA	ABC transporter C family member 14-like	ABC transporter, conserved site;ABC transporter, transmembrane domain, type 1;AAA+ ATPase domain;ABC transporter-like;P-loop containing nucleoside triphosphate hydrolase				LOC_Os04g13220.1	ABC transporter family protein, putative, expressed	NA	NA	Bradi5g03460.1	NA	Seita.1G044900.1; Seita.7G039700.1
Sevir.1G044500	4.89	3.17	3.09	3.34	3.3	2.47	0.96	0.17	0.55	1.42	0.68	0.4	NA	NA	uncharacterized LOC101765845	Protein phosphatase inhibitor	AT3G15760.1			LOC_Os06g40210.1	expressed protein	Zm00001d053639_T001; Zm00001d015767_T002	GRMZM2G018873_T01; GRMZM2G132095_T01	NA	Sobic.004G084100.1	Seita.1G045000.1
Sevir.1G044600	47.53	45.06	49.42	70.11	50.82	71.71	7.73	4.81	2.47	32.06	13.34	5.46	NA	NA	uncharacterized LOC101766260	Domain of unknown function DUF4050	AT5G25360.2			LOC_Os02g10720.1	expressed protein	Zm00001d053641_T003; Zm00001d015776_T001	GRMZM2G497531_T03; GRMZM2G180967_T01	Bradi3g07430.1	Sobic.004G083700.1	Seita.1G045100.1
Sevir.1G044700	0.04	0.22	0.06	0.53	0.11	0.22	0.05	0.15	0.07	0.32	0.16	0.08	NA	NA	23.6 kDa heat shock protein, mitochondrial-like	HSP20-like chaperone;Alpha crystallin/Hsp20 domain;Small heat shock protein HSP20	AT1G52560.1		HSP20-like chaperones superfamily protein	LOC_Os02g10710.1	hsp20/alpha crystallin family protein, putative, expressed	Zm00001d015777_T001	GRMZM5G803365_T01	NA	Sobic.004G083600.1	Seita.1G045200.1
Sevir.1G044800	5.8	4.94	5.52	5.44	4.73	4.63	0.71	1.32	0.71	1.34	0.46	0.61	NA	NA	ADP,ATP carrier protein ER-ANT1-like	Mitochondrial carrier domain;Mitochondrial substrate/solute carrier;Adenine nucleotide translocator 1;Mitochondrial carrier protein	AT5G17400.1	ER-ANT1	endoplasmic reticulum-adenine nucleotide transporter 1	LOC_Os11g43960.1	mitochondrial carrier protein, putative, expressed	Zm00001d016230_T001	GRMZM2G138423_T03	Bradi1g29260.1	Sobic.004G102800.1	Seita.1G045300.1
Sevir.1G044900	2.66	0.96	0.6	2.15	1.24	1.61	0.19	0.71	0.34	0.64	0.43	0.54	NA	NA	trans-resveratrol di-O-methyltransferase-like	Caffeate O-methyltransferase (COMT) family;Plant methyltransferase dimerisation;O-methyltransferase, family 2;Winged helix-turn-helix DNA-binding domain;S-adenosyl-L-methionine-dependent methyltransferase-like	AT4G35160.1		O-methyltransferase family protein	LOC_Os08g19420.1	O-methyltransferase, putative, expressed	NA	NA	NA	Sobic.004G083401.1	Seita.1G045400.1; Seita.1G045600.1
Sevir.1G045000	35.18	27.69	26.63	63.3	59.55	52.19	5.53	3.82	3.15	13.45	13.02	16.9	NA	NA	EIN3-binding F-box protein 1-like	Leucine-rich repeat, cysteine-containing subtype	AT2G25490.1	EBF1,FBL6	EIN3-binding F box protein 1	LOC_Os02g10700.1	OsFBL7 - F-box domain and LRR containing protein, expressed	Zm00001d053642_T001; Zm00001d015778_T001	GRMZM2G481452_T01; GRMZM2G069649_T01	Bradi3g07397.1	Sobic.004G083300.1	Seita.1G045500.1
Sevir.1G045100	0	0	0	0.32	0.13	0	0	0	0	0.4	0.26	0	NA	NA	NA	NA						NA	NA	NA	NA	Seita.3G208900.1; Seita.6G111900.1
Sevir.1G045200	0.11	0.03	0.03	0.03	0.13	0.12	0.06	0.05	0.05	0.05	0.1	0.14	NA	NA		Caffeate O-methyltransferase (COMT) family;Plant methyltransferase dimerisation;O-methyltransferase, family 2;Winged helix-turn-helix DNA-binding domain;S-adenosyl-L-methionine-dependent methyltransferase-like	AT4G35160.1		O-methyltransferase family protein	LOC_Os08g19420.1	O-methyltransferase, putative, expressed	NA	NA	NA	Sobic.004G083500.1	Seita.1G045600.1; Seita.1G045400.1
Sevir.1G045300	49.21	56.79	64.74	53.18	71.28	58.66	2.12	1.63	4.32	7.67	3.9	5.15	NA	NA		TPX2, C-terminal domain	AT4G32330.1		TPX2 (targeting protein for Xklp2) protein family	LOC_Os02g10690.1	targeting protein for Xklp2, putative, expressed	Zm00001d015780_T006; Zm00001d015780_T001	GRMZM2G452633_T02; GRMZM2G090935_T01	NA	Sobic.004G083200.1	Seita.1G045700.1
Sevir.1G045400	1.81	1.08	1.26	1.36	1.56	1.41	0.67	0.16	0.13	0.15	0.1	0.42	NA	NA	glucan endo-1,3-beta-glucosidase 14-like	Glycoside hydrolase, superfamily;Glycoside hydrolase, family 17;Glycoside hydrolase, catalytic domain	AT3G15800.1		Glycosyl hydrolase superfamily protein	LOC_Os02g10660.1	glycosyl hydrolases family 17, putative, expressed	Zm00001d015783_T001	GRMZM2G008627_T01; GRMZM2G117872_T01	Bradi3g07385.1; Bradi1g53590.1	Sobic.004G083100.1	Seita.1G045800.1
Sevir.1G045500	24.62	27.13	26.5	24.18	23.73	19.09	1.04	1.11	1.08	1.3	2.95	2.23	NA	NA	protein real-time-like	CRAL/TRIO, N-terminal domain;CRAL-TRIO domain	AT1G55840.1		Sec14p-like phosphatidylinositol transfer family protein	LOC_Os02g10650.1	CRAL/TRIO domain containing protein, expressed	Zm00001d053648_T002; Zm00001d015785_T001	GRMZM2G117823_T01; GRMZM5G876160_T01	NA	Sobic.004G083000.1	Seita.1G045900.1
Sevir.1G045600	172.24	189.41	200.59	184.15	237.09	253.47	8.9	9.65	12.28	7.42	8.37	13.21	NA	NA	26S protease regulatory subunit S10B homolog B-like	26S proteasome subunit P45;ATPase, AAA-type, conserved site;ATPase, AAA-type, core;AAA+ ATPase domain;P-loop containing nucleoside triphosphate hydrolase	AT1G45000.1		AAA-type ATPase family protein	LOC_Os02g10640.1	26S protease regulatory subunit, putative, expressed	Zm00001d015788_T001; Zm00001d053649_T002	GRMZM2G171604_T01; GRMZM2G165817_T01	Bradi3g07370.1; Bradi1g36400.2	Sobic.004G082900.1	Seita.1G046000.1
Sevir.1G045700	0.04	0.08	0.04	0.1	0.08	0.09	0.03	0.06	0.03	0.04	0.05	0.07	NA	NA	C2 and GRAM domain-containing protein At1g03370-like	GRAM domain;C2 calcium-dependent membrane targeting;Domain of unknown function DUF4782	AT1G03370.1		C2 calcium/lipid-binding and GRAM domain containing protein	LOC_Os02g10630.1	GRAM and C2 domains containing protein, putative, expressed	Zm00001d015789_T003; Zm00001d015789_T002	GRMZM2G470666_T01	Bradi3g07360.3; Bradi1g36387.1	Sobic.004G082800.1; Sobic.010G187700.1	Seita.1G046100.1; Seita.4G220700.1
Sevir.1G045800	23.06	27.71	28.61	17.57	23.7	19.72	7.6	3.91	3.64	4.67	1.98	2.25	NA	NA	pentatricopeptide repeat-containing protein At3g02490, mitochondrial-like	Pentatricopeptide repeat;Tetratricopeptide-like helical	AT3G02490.1		Pentatricopeptide repeat (PPR) superfamily protein	LOC_Os01g73950.2	PPR repeat containing protein, expressed	NA	NA	Bradi3g07350.1	Sobic.004G082700.1	Seita.1G046200.1
Sevir.1G045900	1.61	1.77	2.35	1.92	3.17	2.48	0.25	0.11	0.49	0.79	0.58	0.27	NA	NA	NA	NA				LOC_Os04g18790.1	OsFBX126 - F-box domain containing protein, expressed	Zm00001d015791_T001	GRMZM2G055826_T01	Bradi3g07340.1; Bradi1g53170.1	Sobic.004G082600.1	NA
Sevir.1G046000	14.8	14.55	18.64	22.1	23.76	25.2	1.63	0.76	1.42	1.87	2.32	0.72	NA	NA	NA	NA	AT5G65850.1		F-box and associated interaction domains-containing protein	LOC_Os02g10600.1	OsFBA1 - F-box and FBA domain containing protein, expressed	Zm00001d053650_T001	GRMZM2G012393_T01; GRMZM2G055789_T01	NA	Sobic.004G082500.1	Seita.1G046300.1
Sevir.1G046100	20.06	19.48	23.14	60.16	28.07	25.16	3.54	1.97	2.46	20.19	4.79	2.26	NA	NA	peptidyl-prolyl cis-trans isomerase FKBP16-1, chloroplastic-like	Peptidyl-prolyl cis-trans isomerase, FKBP-type, domain;Peptidyl-prolyl cis-trans isomerase, FKBP-type	AT4G26555.1; AT4G26555.1	;	FKBP-like peptidyl-prolyl cis-trans isomerase family protein; FKBP-like peptidyl-prolyl cis-trans isomerase family protein	LOC_Os02g10590.1; LOC_Os02g10590.2	peptidyl-prolyl cis-trans isomerase, FKBP-type, putative, expressed; peptidyl-prolyl cis-trans isomerase, FKBP-type, putative, expressed	Zm00001d053652_T002; Zm00001d053652_T001	GRMZM2G012340_T01	NA	Sobic.004G082200.1	Seita.1G046400.1
Sevir.1G046200	0	0.02	0.01	0.06	0.05	0.03	0	0.03	0.03	0.12	0.07	0.03	NA	NA	uncharacterized LOC101765868	NB-ARC;P-loop containing nucleoside triphosphate hydrolase	AT3G50950.2	ZAR1	HOPZ-ACTIVATED RESISTANCE 1	LOC_Os02g10580.1	NB-ARC domain containing disease resistance protein, putative, expressed	NA	NA	NA	Sobic.004G082151.1; Sobic.008G119800.2	Seita.1G046500.1; Seita.3G300400.1
Sevir.1G046300	77.64	75.24	75.3	53.43	54.14	61.12	4.37	3.96	5.09	9.15	2.2	4.77	NA	NA	54S ribosomal protein L12, mitochondrial-like	Ribosomal protein L7/L12, C-terminal/adaptor protein ClpS-like;Ribosomal protein L7/L12, C-terminal	AT3G06040.1		Ribosomal protein L12/ ATP-dependent Clp protease adaptor protein ClpS family protein	LOC_Os02g10540.1	ribosomal protein L7/L12 C-terminal domain containing protein, expressed	Zm00001d015795_T001	GRMZM2G117700_T01; GRMZM2G311914_T01	Bradi3g07300.1	Sobic.004G082101.1; Sobic.004G082050.1	Seita.1G046600.1
Sevir.1G046400	0.04	0.03	0.02	0.05	0	0	0.05	0.05	0.05	0.11	0	0	NA	NA	uncharacterized LOC101772581	Protein of unknown function DUF868, plant	AT4G12690.1		Plant protein of unknown function (DUF868)	LOC_Os02g10530.1	expressed protein	Zm00001d053654_T001; Zm00001d015796_T001	GRMZM2G311905_T01; GRMZM2G569390_T01	NA	Sobic.004G082000.1	Seita.1G046700.1
Sevir.1G046500	0.02	0	0	0.02	0.01	0.09	0.03	0	0	0.02	0.02	0.06	NA	NA	subtilisin-like protease-like	Peptidase S8, subtilisin, Ser-active site;Peptidase S8, subtilisin-related;Proteinase inhibitor I9;Protease-associated domain, PA;Peptidase S8/S53 domain	AT2G04160.1	AIR3	Subtilisin-like serine endopeptidase family protein	LOC_Os02g10520.1	OsSub12 - Putative Subtilisin homologue, expressed	Zm00001d015798_T001; Zm00001d015798_T002	GRMZM2G145242_T02; GRMZM2G349586_T01	Bradi3g07280.1; Bradi4g33237.1	Sobic.004G081900.2; Sobic.010G188500.1	Seita.1G046800.1; Seita.4G219900.1
Sevir.1G046600	45.29	50.23	55.37	68.29	68.81	62.75	3.65	2.04	2.99	8.07	3.6	3.64	NA	NA	DNA damage-inducible protein 1-like	Aspartic peptidase;Aspartic peptidase, DDI1-type;Ubiquitin-associated/translation elongation factor EF1B, N-terminal, eukaryote;UBA-like;Ubiquitin domain;Ubiquitin-related domain	AT3G13235.3		ubiquitin family protein	LOC_Os02g10510.1	Ubiquitin family domain containing protein, expressed	Zm00001d053658_T002; Zm00001d053658_T001	GRMZM2G049839_T01; GRMZM5G880393_T01	Bradi3g07286.1	Sobic.004G081800.1	Seita.1G046900.1
Sevir.1G046700	0.11	0.05	0.11	0.2	0.18	0.5	0.13	0.04	0.14	0.25	0.22	0.19	NA	NA	uncharacterized LOC101774350					LOC_Os02g10500.1	expressed protein	NA	NA	NA	NA	Seita.1G047000.1
Sevir.1G046800	21.12	21.15	23.62	26.05	30.35	25.41	2.65	2.12	3.11	1.31	1.71	2.65	NA	NA			AT5G48310.2			LOC_Os02g10490.1	expressed protein	Zm00001d015802_T001; Zm00001d015802_T002	GRMZM2G107737_T01; GRMZM2G440998_T01	Bradi3g07260.3	Sobic.004G081400.1	Seita.1G047100.1; Seita.1G154900.1
Sevir.1G046900	3.55	3.72	3.73	4.87	3.77	2.45	0.35	0.26	0.58	0.56	0.28	0.31	NA	NA	pentatricopeptide repeat-containing protein At4g14850-like	Pentatricopeptide repeat;Tetratricopeptide-like helical	AT4G14850.1	LOI1,MEF11	Pentatricopeptide repeat (PPR) superfamily protein	LOC_Os11g37330.2	pentatricopeptide repeat domain containing protein, putative, expressed	Zm00001d007518_T001; Zm00001d003885_T001	GRMZM2G053384_T01; GRMZM2G173299_T01	Bradi4g16267.4	Sobic.003G420000.1	Seita.1G047500.1; Seita.8G163100.1
Sevir.1G047000	0	0	0	0	0	0	0	0	0	0	0	0	NA	NA		Bifunctional inhibitor/plant lipid transfer protein/seed storage helical domain	AT3G43720.1		Bifunctional inhibitor/lipid-transfer protein/seed storage 2S albumin superfamily protein	LOC_Os02g49280.1	LTPL50 - Protease inhibitor/seed storage/LTP family protein precursor, putative, expressed	NA	NA	NA	NA	Seita.1G047700.1; Seita.J028700.1
Sevir.1G047100	0	0	0	0	0	0	0	0	0	0	0	0	NA	NA	NA	NA						NA	NA	NA	NA	Seita.2G418900.1; Seita.2G301000.1
Sevir.1G047200	21.12	15.31	12.09	18.7	13.72	18.18	2.33	0.83	1.78	2.73	2.31	3.06	NA	NA	ADP-ribosylation factor GTPase-activating protein AGD12-like	Arf GTPase activating protein;C2 calcium-dependent membrane targeting	AT4G21160.1	AGD12,ZAC	Calcium-dependent ARF-type GTPase activating protein family	LOC_Os02g10480.4	stromal membrane-associated protein, putative, expressed	Zm00001d015804_T005; Zm00001d015804_T002	GRMZM2G138349_T03	Bradi3g07237.1	Sobic.004G081100.1; Sobic.010G188600.1	Seita.1G047800.1; Seita.4G219800.1
Sevir.1G047300	0.67	0.61	0.27	0.81	0.54	0.16	0.39	0.29	0.07	0.56	0.33	0.2	NA	NA	NA	NA				ChrUn.fgenesh.mRNA.22	expressed protein	NA	GRMZM2G407741_T01; GRMZM2G047161_T04	NA	Sobic.009G161451.1	Seita.4G146100.1; Seita.4G074700.1
Sevir.1G047400	0	0	0.06	0	0.24	0.31	0	0	0.12	0	0.3	0.26	NA	NA	NA	NA						NA	NA	NA	NA	NA
Sevir.1G047500	0.08	0	0.02	0.03	0.13	0	0.07	0	0.04	0.05	0.01	0	NA	NA	NA	NA						NA	NA	NA	NA	Seita.1G047900.1
Sevir.1G047600	0.11	0.29	0.57	2.28	1.16	0.95	0.06	0.08	0.13	1.16	0.22	0.33	NA	NA	NA	NA						NA	NA	NA	NA	NA
Sevir.1G047700	0.37	0.52	0.38	0.49	0.4	0.32	0.21	0.23	0.14	0.2	0.19	0.11	NA	NA	probable calcium-binding protein CML21-like	EF-Hand 1, calcium-binding site;EF-hand-like domain;Calcium-binding EF-hand	AT4G26470.1		Calcium-binding EF-hand family protein	LOC_Os02g10470.1	EF hand family protein, putative, expressed	Zm00001d000256_T002; Zm00001d000256_T001	GRMZM2G142693_T02; GRMZM2G155822_T01	Bradi3g07230.1; Bradi1g36230.1	Sobic.004G080800.1	Seita.1G048000.1; Seita.4G219700.1
Sevir.1G047800	16.28	17.39	21.53	28.18	25.57	25.13	1.17	0.53	1.27	5.85	2.78	0.63	NA	NA	uncharacterized LOC101776234	Alpha/Beta hydrolase fold;Alpha/beta hydrolase fold-5	AT4G17150.1		alpha/beta-Hydrolases superfamily protein	LOC_Os02g10440.1	protein with a conserved N-terminal region, putative, expressed	Zm00001d015810_T001; Zm00001d015811_T002	GRMZM2G081642_T01; GRMZM5G860002_T01	Bradi3g07220.1; Bradi1g36220.1	Sobic.004G080600.1; Sobic.010G189000.1	Seita.4G219600.1; Seita.1G048100.1
Sevir.1G047900	0.07	0.1	0.17	0.51	0.14	0	0.15	0.09	0.18	0.24	0.1	0	NA	NA	NA	NA						NA	NA	NA	NA	Seita.1G048200.1
Sevir.1G048000	10.26	10.35	10.54	15.13	11.67	9.12	1.36	0.87	1.64	0.96	2.35	2.89	NA	NA		Di-trans-poly-cis-decaprenylcistransferase-like	AT1G11755.1	LEW1	Undecaprenyl pyrophosphate synthetase family protein	LOC_Os02g10400.1	expressed protein	NA	NA	Bradi3g07200.2	NA	Seita.1G048300.1; Seita.9G285400.1
Sevir.1G048100	9.01	9.24	9.62	10.24	8.92	10.73	0.9	0.4	1.83	1.45	0.35	1.04	NA	NA	E3 ubiquitin-protein ligase HERC2-like	Regulator of chromosome condensation 1/beta-lactamase-inhibitor protein II;Regulator of chromosome condensation, RCC1	AT5G48330.2; AT5G48330.1	;	Regulator of chromosome condensation (RCC1) family protein; Regulator of chromosome condensation (RCC1) family protein	LOC_Os02g10380.1; LOC_Os02g10380.1	Regulator of chromosome condensation domain containing protein, expressed; Regulator of chromosome condensation domain containing protein, expressed	Zm00001d053660_T001	GRMZM2G030542_T01	Bradi3g07180.3	Sobic.004G080500.2	Seita.1G048400.1
Sevir.1G048200	44.45	39.44	36.7	35.11	31.85	37.87	8.11	8.4	6.53	3.18	2.64	3.45	NA	NA	uncharacterized LOC101777055		AT3G15395.2			LOC_Os02g10370.1	hrpN-interacting protein from Malus, putative, expressed	Zm00001d053661_T003; Zm00001d053661_T002	GRMZM2G070068_T02; GRMZM2G030402_T01	NA	Sobic.004G080400.1	Seita.1G048500.1
Sevir.1G048300	0.27	0.28	0.35	0.45	0.35	0.21	0.12	0.15	0.13	0.02	0.15	0.09	NA	NA	NA	NA						NA	NA	NA	Sobic.004G080350.1	Seita.1G048600.1
Sevir.1G048400	0	0.13	0.04	0.04	0	0.3	0	0.13	0.07	0.08	0	0.38	NA	NA	NA	NA						NA	NA	NA	NA	Seita.1G048700.1
Sevir.1G048500	1.13	1.21	1.54	1.42	1.17	1.89	0.47	0.32	0.48	0.45	0.15	0.08	NA	NA		Transcription factor GRAS	AT1G55580.1	LAS,SCL18	GRAS family transcription factor	LOC_Os02g10360.1	MONOCULM 1, putative, expressed	Zm00001d015815_T001	GRMZM2G143433_T01	Bradi3g07160.1	Sobic.004G080300.1	Seita.1G048800.1; Seita.4G219200.1
Sevir.1G048600	12.88	12.99	13.45	10.59	11.47	7.49	0.42	0.34	0.88	1.31	0.52	0.57	NA	NA	3-oxoacyl-[acyl-carrier-protein] synthase, mitochondrial-like	Beta-ketoacyl synthase, active site;3-oxoacyl-[acyl-carrier-protein] synthase 2;Thiolase-like;Beta-ketoacyl synthase, C-terminal;Beta-ketoacyl synthase, N-terminal;Polyketide synthase, beta-ketoacyl synthase domain	AT2G04540.1		Beta-ketoacyl synthase	LOC_Os02g10320.1	3-oxoacyl-synthase, putative, expressed	Zm00001d015816_T002; Zm00001d015816_T003	GRMZM2G007757_T01	Bradi3g07140.1	Sobic.004G080200.1	Seita.1G048900.1
Sevir.1G048700	24.22	33.34	39.69	76.49	50.64	53.38	1.85	1.78	5.31	36.7	5.93	2.72	NA	NA	fumarylacetoacetase-like	Fumarylacetoacetase, N-terminal;Fumarylacetoacetase, C-terminal-related;Fumarylacetoacetase	AT1G12050.1		fumarylacetoacetase, putative	LOC_Os02g10310.1	fumarylacetoacetase, putative, expressed	Zm00001d053663_T003; Zm00001d053663_T001	GRMZM2G029566_T01; GRMZM2G093359_T01	Bradi3g07130.1	Sobic.004G080100.1	Seita.1G049000.1
Sevir.1G048800	0	0.02	0	0	0	0	0	0.03	0	0	0	0	NA	NA		Pectin lyase fold/virulence factor;Parallel beta-helix repeat;Glycoside hydrolase, family 28;Pectin lyase fold	AT3G07820.1		Pectin lyase-like superfamily protein	LOC_Os02g10300.1	polygalacturonase, putative, expressed	Zm00001d053662_T001; Zm00001d053662_T025	GRMZM2G030265_T01; GRMZM2G151755_T01	Bradi3g07120.1; Bradi1g36090.1	Sobic.004G080000.2; Sobic.010G161400.1	Seita.1G049100.1; Seita.1G099100.1
Sevir.1G048900	4.84	7.03	8.99	9.37	14.1	8.75	0.24	0.53	1.13	1.67	0.69	0.7	NA	NA	putative copper-transporting ATPase HMA5-like	Cation-transporting P-type ATPase, subfamily IB;P-type ATPase, cytoplasmic domain N;HAD-like domain;P-type ATPase, phosphorylation site;Heavy-metal-associated, conserved site;P-type ATPase, A domain;Heavy metal-associated domain, copper ion-binding;Heavy metal-associated domain, HMA;Cation-transporting P-type ATPase	AT1G63440.1	HMA5	heavy metal atpase 5	LOC_Os02g10290.1	copper-transporting ATPase, putative, expressed	Zm00001d015829_T003; Zm00001d015829_T002	GRMZM2G029951_T01; GRMZM5G830483_T01	Bradi3g07110.2	Sobic.004G079900.1	Seita.1G049200.1
Sevir.1G049000	56.16	51.04	48.17	44.67	45.22	40.65	4.9	3.99	4.2	4.95	3.85	1.89	NA	NA	outer envelope protein 80, chloroplastic-like	Surface antigen variable number;Bacterial surface antigen (D15)	AT5G19620.1	ATOEP80,EMB213,OEP80,TOC75	outer envelope protein of 80 kDa	LOC_Os02g10260.1	outer membrane protein, OMP85 family protein, expressed	Zm00001d053664_T001; Zm00001d015837_T001	GRMZM2G028005_T02; GRMZM2G130064_T01	Bradi3g07090.1	Sobic.004G079800.1	Seita.1G049400.1
Sevir.1G049100	27.67	38.92	42.72	51.61	48.68	38.05	3.51	1.26	2.2	5.34	5.81	2.38	NA	NA	zinc transporter ZTP29-like	Zinc/iron permease	AT3G20870.1	ZTP29	ZIP metal ion transporter family	LOC_Os02g10230.1	metal cation transporter, putative, expressed	Zm00001d053665_T002; Zm00001d053665_T001	GRMZM2G050484_T01; GRMZM2G559488_T01	Bradi3g07080.1	Sobic.004G079700.1	Seita.1G049500.1
Sevir.1G049200	28.06	45.63	31.65	39.15	36.01	44.35	8.71	16.16	14.74	26.43	19.53	5.8	NA	NA	NA	NA	AT2G41905.1					NA	GRMZM2G130055_T01; GRMZM2G350662_T01	NA	NA	NA
Sevir.1G049300	63.29	70.58	70.41	36.41	49.55	50.26	1.59	7.85	2.72	7.05	9.47	5.14	NA	NA	chaperone protein dnaJ 6-like	DnaJ domain	AT3G12170.1		Chaperone DnaJ-domain superfamily protein	LOC_Os02g10220.1	heat shock protein DnaJ, putative, expressed	Zm00001d015839_T001; Zm00001d053667_T001	GRMZM2G129987_T01; GRMZM2G075485_T01	NA	Sobic.004G079200.1	Seita.1G049600.1
Sevir.1G049400	27.8	27.05	25.81	22.22	18.28	17.59	5.19	2.81	3.4	4.61	2.56	4.45	NA	NA		Protein of unknown function DUF2048	AT3G12150.1			LOC_Os02g10160.1	AGAP003371-PA, putative, expressed	Zm00001d015844_T001	GRMZM2G105331_T01; GRMZM2G331374_T01	Bradi3g07040.3	Sobic.004G078900.1	Seita.1G050000.1; Seita.1G050300.1
Sevir.1G049500	13.83	15.19	16.16	18.38	18.01	13.5	2.96	2.72	1.39	5.89	1.37	2.28	NA	NA	uncharacterized LOC101782992	Protein of unknown function DUF2048;Alpha/Beta hydrolase fold	AT3G12150.1			LOC_Os02g10160.1	AGAP003371-PA, putative, expressed	Zm00001d015844_T001	GRMZM2G105331_T01; GRMZM2G331374_T01	Bradi3g07040.3	Sobic.004G078900.1	Seita.1G050300.1; Seita.1G050000.1
Sevir.1G049600	12.53	9.46	10.35	6.94	5.4	4.63	0.97	0.85	0.7	1.76	0.2	0.54	NA	NA	NA	NA	AT5G06839.3; AT5G06839.3	bZIP65,TGA10; bZIP65,TGA10	bZIP transcription factor family protein; bZIP transcription factor family protein	LOC_Os09g10840.1; LOC_Os02g10140.1	transcription factor, putative, expressed; bZIP transcription factor domain containing protein, expressed	Zm00001d015845_T001; Zm00001d045823_T001	GRMZM2G029979_T01; GRMZM2G313327_T01	Bradi3g07031.1; Bradi4g33740.1	Sobic.004G078800.1; Sobic.010G192432.1	Seita.1G050400.1; Seita.4G215800.1
Sevir.1G049700	0	0	0	0	0	0	0	0	0	0	0	0	NA	NA	uncharacterized LOC101772341	Domain of unknown function DUF1618				LOC_Os12g07890.1	expressed protein	NA	NA	NA	NA	Seita.1G050500.1
Sevir.1G049800	30.3	35.93	37.89	35.54	47.6	34.07	1.7	0.42	1.17	2.67	1	2.32	NA	NA	TBCC domain-containing protein 1-like	C-CAP/cofactor C-like domain;Adenylate cyclase-associated CAP, C-terminal;Tubulin binding cofactor C;CARP motif;Cyclase-associated protein CAP/septum formation inhibitor MinC, C-terminal	AT3G57890.1		Tubulin binding cofactor C domain-containing protein	LOC_Os02g10130.1	tubulin binding cofactor C, putative, expressed	Zm00001d015851_T003; Zm00001d015851_T002	GRMZM2G145376_T02; GRMZM2G417658_T01	Bradi3g07020.1; Bradi1g35950.1	Sobic.004G078700.1; Sobic.010G192600.1	Seita.1G050600.1; Seita.4G215600.1
Sevir.1G049900	43.53	24.85	14.18	21.4	37.2	67.44	3.13	9.61	3.09	4.45	8.25	9.46	NA	NA	lipoxygenase 2.3, chloroplastic-like	Lipoxygenase, conserved site;Lipoxygenase, iron binding site;Lipoxygenase, C-terminal;Lipoxygenase, plant;Lipoxygenase, LH2;Lipoxygenase, domain 3;Lipoxygenase	AT3G45140.1	ATLOX2,LOX2	lipoxygenase 2	LOC_Os02g10120.1	lipoxygenase, putative, expressed	Zm00001d053675_T001; Zm00001d053675_T003	GRMZM2G015419_T02; GRMZM2G009479_T01	Bradi3g07000.2; Bradi3g07010.1	Sobic.004G078600.1; Sobic.007G210400.1	Seita.1G050700.1; Seita.6G205300.1
Sevir.1G050000	0.58	2.3	3.66	2.22	4.22	2.59	0.19	0.31	0.21	0.62	0.86	0.57	NA	NA		Protein kinase, ATP binding site;Protein kinase-like domain;Leucine-rich repeat;Protein kinase, catalytic domain;Concanavalin A-like lectin/glucanase, subgroup	AT4G22130.1	SRF8	STRUBBELIG-receptor family 8	LOC_Os02g10110.1	Leucine Rich Repeat family protein, expressed	Zm00001d053676_T003; Zm00001d053676_T002	GRMZM2G454306_T02; GRMZM5G823563_T01	Bradi3g06990.1; Bradi1g44096.1	Sobic.004G078500.1	Seita.1G050800.1
Sevir.1G050100	0	0	0	0	0	0	0	0	0	0	0	0	NA	NA	leucine-rich repeat receptor protein kinase EXS-like	Protein kinase, ATP binding site;Leucine-rich repeat-containing N-terminal, type 2;Protein kinase-like domain;Serine/threonine-protein kinase, active site;Leucine-rich repeat, typical subtype;Serine/threonine- / dual specificity protein kinase, catalytic domain;Leucine-rich repeat;Protein kinase, catalytic domain;Concanavalin A-like lectin/glucanase, subgroup	AT5G07280.1	EMS1,EXS	Leucine-rich repeat transmembrane protein kinase	LOC_Os01g68870.2	leucine-rich repeat receptor protein kinase EXS precursor, putative, expressed	Zm00001d015853_T001	GRMZM2G306771_T01; GRMZM2G382566_T01	Bradi2g58780.4	Sobic.004G078400.1; Sobic.003G402100.3	Seita.1G050900.1; Seita.1G051000.1
Sevir.1G050200	5.03	5.61	5.89	6.37	6.66	5.16	0.68	0.84	1.35	1.03	0.41	0.9	NA	NA	leucine-rich repeat receptor protein kinase EXS-like	Protein kinase, ATP binding site;Leucine-rich repeat-containing N-terminal, type 2;Protein kinase-like domain;Serine/threonine-protein kinase, active site;Leucine-rich repeat, typical subtype;Serine/threonine- / dual specificity protein kinase, catalytic domain;Leucine-rich repeat;Protein kinase, catalytic domain;Concanavalin A-like lectin/glucanase, subgroup	AT5G07280.1; AT5G07280.1	EMS1,EXS; EMS1,EXS	Leucine-rich repeat transmembrane protein kinase; Leucine-rich repeat transmembrane protein kinase	LOC_Os01g68870.1; LOC_Os01g68870.2	leucine-rich repeat receptor protein kinase EXS precursor, putative, expressed; leucine-rich repeat receptor protein kinase EXS precursor, putative, expressed	Zm00001d015853_T001	GRMZM2G306771_T01	Bradi3g06980.5	Sobic.004G078400.1	Seita.1G051000.1; Seita.1G050900.1
Sevir.1G050300	18.97	22.25	26.3	27.8	28.78	35.18	2.42	1.09	2.88	4.12	2.57	1.33	NA	NA	non-structural maintenance of chromosome element 4-like	Non-structural maintenance of chromosome element 4	AT1G51130.1		Nse4, component of Smc5/6 DNA repair complex	LOC_Os02g10090.1	expressed protein	Zm00001d053680_T001; Zm00001d053680_T002	GRMZM2G056867_T01; GRMZM2G003225_T02	Bradi3g06970.1	Sobic.004G078300.1	Seita.1G051100.1
Sevir.1G050400	26	28.47	31.98	27.16	29.34	24.63	2.6	1.01	1.08	4.3	2.08	0.7	NA	NA		K Homology domain, type 1;K Homology domain;Zinc finger, CCCH-type	AT5G06770.1		KH domain-containing protein / zinc finger (CCCH type) family protein	LOC_Os02g10080.1	zinc finger C-x8-C-x5-C-x3-H type family protein, expressed	Zm00001d053682_T001; Zm00001d053682_T002	GRMZM2G056920_T01; GRMZM2G356755_T01	Bradi3g06940.1; Bradi3g06950.3	Sobic.004G078100.1	Seita.1G051200.1; Seita.4G214800.1
Sevir.1G050500	65.3	74.67	70.46	70.63	81.91	67.74	7.76	5.74	3.52	6.89	2.29	5.87	NA	NA	NA	NA	AT2G44350.1; AT2G44350.1	ATCS,CSY4; ATCS,CSY4	Citrate synthase family protein; Citrate synthase family protein	LOC_Os11g33240.2; LOC_Os11g33240.1	citrate synthase, putative, expressed; citrate synthase, putative, expressed	Zm00001d053685_T007; Zm00001d053685_T008	GRMZM2G064023_T03; GRMZM2G063851_T01	Bradi3g06930.1	Sobic.004G078000.1	Seita.1G051300.1
Sevir.1G050600	0	0	0.02	0.02	0.03	0	0	0	0.04	0.04	0.06	0	NA	NA	putative F-box/FBD/LRR-repeat protein At5g44950-like	F-box domain, cyclin-like	AT3G52670.1		FBD, F-box, Skp2-like and Leucine Rich Repeat domains containing protein	LOC_Os10g03730.1	OsFBX347 - F-box domain containing protein, expressed	NA	NA	NA	NA	Seita.1G051400.1
Sevir.1G050700	0	0	0.04	0	0	0.03	0	0	0.09	0	0	0.05	NA	NA			AT5G56820.1		F-box/RNI-like/FBD-like domains-containing protein	LOC_Os10g03780.1	OsFBX351 - F-box domain containing protein, expressed	NA	NA	NA	NA	Seita.1G051500.1
Sevir.1G050800	0.03	0	0	0	0	0	0.05	0	0	0	0	0	NA	NA	NA	NA						NA	NA	NA	NA	Seita.1G051600.1
Sevir.1G050900	19.35	19.43	22.82	23.23	22.44	22.31	1.46	0.51	2.12	2.97	2.03	0.95	NA	NA	probable protein phosphatase 2C 72-like	Protein phosphatase 2C (PP2C)-like;Protein phosphatase 2C, manganese/magnesium aspartate binding site;Protein phosphatase 2C	AT4G38520.2		Protein phosphatase 2C family protein	LOC_Os10g39780.2	protein phosphatase 2C, putative, expressed	Zm00001d047385_T002; Zm00001d047385_T004	GRMZM2G108309_T01; GRMZM2G457624_T01	Bradi3g32480.1; Bradi1g75940.1	Sobic.001G309500.1	Seita.1G051700.1; Seita.9G337800.1
Sevir.1G051000	36.61	39.26	39.32	45.12	43.63	39.93	1.71	1.29	1.46	2.07	0.97	3.07	NA	NA	protein YIF1B-B-like	Yif1 family	AT1G30890.1		Integral membrane HRF1 family protein	LOC_Os06g41590.2	YIF1B, putative, expressed	Zm00001d053686_T001	GRMZM2G064268_T01	Bradi3g06880.1	Sobic.001G023600.1; Sobic.004G077900.1	Seita.1G051800.1
Sevir.1G051100	28.81	31.51	34.4	22.75	28.32	20.04	0.61	2	0.35	4	0.97	1.83	NA	NA	SWI/SNF complex subunit SWI3B-like	SANT domain;Homeodomain-like;SWIRM domain;SANT/Myb domain;Winged helix-turn-helix DNA-binding domain;SMARCC, C-terminal	AT2G33610.1	ATSWI3B,CHB2,SWI3B	switch subunit 3	LOC_Os02g10060.1	SWIRM domain containing protein, expressed	Zm00001d053687_T002; Zm00001d053687_T001	GRMZM2G064328_T01; GRMZM2G304840_T01	Bradi3g06870.2	Sobic.004G077600.1	Seita.1G051900.1
Sevir.1G051200	19.05	18.48	17.95	14.04	14.42	13.6	4.44	2.88	0.81	2.73	2.86	0.89	NA	NA	bZIP transcription factor 60-like	Basic-leucine zipper domain	AT3G10800.1	BZIP28	Basic-leucine zipper (bZIP) transcription factor family protein	LOC_Os06g41770.1	bZIP transcription factor domain containing protein, expressed	Zm00001d046718_T001	GRMZM2G025812_T01	Bradi1g35790.1	Sobic.004G077500.1; Sobic.010G194900.2	Seita.1G052000.1; Seita.4G212900.1
Sevir.1G051300	16.66	17.61	17.07	14.57	16.03	16.39	1.22	1.12	0.95	1.79	1.13	1.33	NA	NA	mediator of RNA polymerase II transcription subunit 18-like		AT2G22370.1			LOC_Os02g10050.1	expressed protein	Zm00001d015861_T003; Zm00001d015861_T002	GRMZM2G090480_T01	Bradi3g06860.1	Sobic.004G077400.1	Seita.1G052100.1
Sevir.1G051400	17.35	21.82	25.3	36.62	41.99	29.17	2.65	3.8	4.21	2.16	3.71	2.55	NA	NA		Kinesin-like, KLP2;Kinesin, motor region, conserved site;Kinesin, motor domain;P-loop containing nucleoside triphosphate hydrolase;Kinesin-like protein	AT3G44050.1		P-loop containing nucleoside triphosphate hydrolases superfamily protein	LOC_Os03g53920.1	kinesin motor domain containing protein, putative, expressed	Zm00001d034030_T011; Zm00001d034030_T016	GRMZM2G177867_T02; AC220970.4_FGT001	Bradi1g08500.1	Sobic.001G088400.1	Seita.1G052200.1; Seita.9G090900.1
Sevir.1G051500	0.8	0.69	0.68	1.02	0.84	0.54	0.08	0.11	0.11	0.19	0.17	0.13	NA	NA	NA	NA						NA	NA	NA	NA	Seita.1G052300.1
Sevir.1G051600	5.61	5.86	7.03	9.74	11.35	8.51	0.5	0.35	1.04	0.86	0.96	0.78	NA	NA		Armadillo-type fold;Domain of unknown function DUF1981, SEC7 associated;SEC7-like;Armadillo-like helical;Sec7 domain, alpha orthogonal bundle;Mon2, dimerisation and cyclophilin-binding domain	AT4G38200.1		SEC7-like guanine nucleotide exchange family protein	LOC_Os03g14260.2	guanine nucleotide exchange family protein, putative, expressed	Zm00001d053688_T002; Zm00001d053688_T001	GRMZM2G365185_T01; GRMZM2G092586_T01	Bradi3g06847.6; Bradi1g35770.2	Sobic.004G077300.1; Sobic.010G195000.1	Seita.1G052400.1; Seita.4G212800.1
Sevir.1G051700	0.39	0.41	0	0.57	0.3	0	0.47	0.72	0	0.66	0.6	0	NA	NA						LOC_Os02g10030.1	expressed protein	Zm00001d053689_T001	GRMZM2G105892_T01	NA	Sobic.004G077200.2	Seita.1G052500.1
Sevir.1G051800	52.21	53.13	58.42	56.2	54.21	49.01	7.82	3.8	3.88	3.98	3.2	2.92	NA	NA	probable inactive serine/threonine-protein kinase bub1-like	Mad3/BUB1 homology region 1;Mitotic checkpoint serine/threonine protein kinase Bub1/Mitotic spindle checkpoint component Mad3	AT2G33560.1	BUBR1	BUB1-related (BUB1: budding uninhibited by benzymidazol 1)	LOC_Os02g10020.1	Mad3/BUB1 homology region 1 domain containing protein, expressed	Zm00001d015863_T001; Zm00001d053694_T001	GRMZM2G009913_T01; GRMZM5G869469_T01	Bradi3g06840.1	Sobic.004G077100.1	Seita.1G052600.1; Seita.6G099600.1
Sevir.1G051900	72.56	69.33	65.35	38.53	50.2	39.62	3.33	6.59	2.1	8.34	5.41	3.42	NA	NA	uncharacterized LOC101756255		AT3G51500.1			LOC_Os02g10010.2	expressed protein	Zm00001d015865_T002; Zm00001d015865_T001	GRMZM2G326545_T01	NA	Sobic.004G077000.1	Seita.1G052700.1
Sevir.1G052000	0	0	0	0	0	0	0	0	0	0	0	0	NA	NA		Protein of unknown function DUF597	AT1G21000.1		PLATZ transcription factor family protein	LOC_Os06g41930.2	zinc-binding protein, putative, expressed	NA	NA	NA	NA	Seita.1G052800.1
Sevir.1G052100	0	0.11	0	0	0	0	0	0.1	0	0	0	0	NA	NA		Protein of unknown function DUF597	AT1G76590.1		PLATZ transcription factor family protein	LOC_Os06g41930.2	zinc-binding protein, putative, expressed	NA	NA	NA	NA	Seita.1G053000.1
Sevir.1G052200	0	0	0	0	0	0	0.01	0	0.01	0	0	0	NA	NA	uncharacterized LOC101756654;putative disease resistance RPP13-like protein 3-like	Zinc finger, C2H2;NB-ARC;P-loop containing nucleoside triphosphate hydrolase	AT1G50180.1		NB-ARC domain-containing disease resistance protein	LOC_Os08g07330.2	RGH1A, putative, expressed	Zm00001d024924_T001; Zm00001d004526_T001	GRMZM2G142680_T01; GRMZM2G076474_T01	NA	Sobic.005G076500.2	Seita.1G053100.1; Seita.8G247800.1
Sevir.1G052300	0	0	0	0	0	0	0	0	0	0	0	0	NA	NA	uncharacterized LOC101775185	Protein of unknown function DUF597	AT1G21000.1		PLATZ transcription factor family protein	LOC_Os06g41930.2	zinc-binding protein, putative, expressed	NA	NA	NA	NA	Seita.1G053200.1
Sevir.1G052400	0	0	0	0	0	0	0	0	0	0	0	0	NA	NA	uncharacterized LOC101757068	Protein of unknown function DUF4228	AT1G76600.1			LOC_Os02g09980.1	expressed protein	Zm00001d036787_T001	GRMZM2G073303_T01; GRMZM2G373670_T01	Bradi3g06790.1	Sobic.010G196600.1	Seita.1G053300.1; Seita.1G053500.1
Sevir.1G052500	0	0.05	0.02	0.05	0.08	0.25	0	0.09	0.04	0.1	0.1	0.29	NA	NA	uncharacterized LOC101757461	Protein of unknown function DUF4228	AT5G66580.1			LOC_Os02g09980.1	expressed protein	Zm00001d015867_T001; Zm00001d046687_T001	GRMZM2G082504_T01; GRMZM2G354190_T01	Bradi3g06800.1	Sobic.004G076800.1; Sobic.004G076300.2	Seita.1G053500.1; Seita.1G053300.1
Sevir.1G052600	0.09	0.1	0.18	0.42	0	0.21	0.19	0.18	0.36	0.34	0	0.24	NA	NA	NA	NA						NA	NA	NA	NA	Seita.2G387300.1
Sevir.1G052700	0.22	0.14	0.24	0.82	0.52	0.42	0.16	0.09	0.06	0.34	0.08	0.24	NA	NA	uncharacterized LOC101757858	Protein of unknown function DUF4228						NA	NA	NA	Sobic.004G076300.2	Seita.1G053600.1; Seita.1G053500.1
Sevir.1G052800	3.85	4.24	5.33	7.37	5.63	5.95	0.9	0.15	0.83	0.86	1.16	0.26	NA	NA	NA	NA						NA	NA	NA	NA	Seita.1G053700.1
Sevir.1G052900	2.81	2.8	3.05	3.29	2.97	2.75	0.36	0.19	0.2	0.28	0.36	0.31	NA	NA	protein LYK5-like	Peptidoglycan-binding lysin domain;Protein kinase-like domain;Serine-threonine/tyrosine-protein kinase catalytic domain;Protein kinase, catalytic domain;Concanavalin A-like lectin/glucanase, subgroup	AT2G33580.1		Protein kinase superfamily protein	LOC_Os02g09960.1	LYK8, putative, expressed	Zm00001d053695_T001; Zm00001d015884_T001	GRMZM2G026151_T01; GRMZM2G024024_T01	Bradi3g06770.1	Sobic.004G076100.1	Seita.1G053800.1
Sevir.1G053000	15.61	17.96	10.21	13.48	12.58	27.48	3.92	6.73	1.16	3.06	1.14	4.62	NA	NA	peroxiredoxin-2E-2, chloroplastic-like	Redoxin;Thioredoxin-like fold	AT3G52960.1		Thioredoxin superfamily protein	LOC_Os02g09940.1	peroxiredoxin, putative, expressed	Zm00001d019176_T001	AC235546.1_FGT002	Bradi3g06750.1; Bradi1g35660.1	Sobic.004G076000.1; Sobic.010G197200.1	Seita.1G053900.1; Seita.4G210300.1
Sevir.1G053100	98.2	48.53	40.24	62.91	71.02	95.64	18.55	5.48	2.83	4.95	4.82	15.65	NA	NA	glucomannan 4-beta-mannosyltransferase 1-like	Nucleotide-diphospho-sugar transferases	AT5G03760.1	ATCSLA09,ATCSLA9,CSLA09,CSLA9,RAT4	Nucleotide-diphospho-sugar transferases superfamily protein	LOC_Os02g09930.1	CSLA1 - cellulose synthase-like family A; mannan synthase, expressed	Zm00001d053696_T003; Zm00001d053696_T002	GRMZM2G105631_T01; GRMZM2G443715_T01	Bradi3g06740.1; Bradi1g35647.1	Sobic.004G075900.1; Sobic.010G197300.1	Seita.1G054000.1; Seita.4G210000.1
Sevir.1G053200	13.02	14.34	16.6	18.42	27.43	19.93	1.63	1.56	2.77	0.71	1.21	1.81	NA	NA	methyl-CpG-binding domain-containing protein 9-like	Zinc finger, PHD-finger;Zinc finger, PHD-type, conserved site;Zinc finger, FYVE/PHD-type;FY-rich, C-terminal;FY-rich, N-terminal;Zinc finger, PHD-type;Bromodomain;Zinc finger, RING/FYVE/PHD-type;WHIM1 domain	AT3G01460.1	ATMBD9,MBD9	methyl-CPG-binding domain 9	LOC_Os02g09920.1	PHD-finger domain containing protein, putative, expressed	Zm00001d053697_T018; Zm00001d053697_T005	GRMZM2G385338_T01; GRMZM2G084296_T01	Bradi3g06717.1	Sobic.004G075700.2	Seita.1G054100.1
Sevir.1G053300	8.33	11.13	12.89	18.34	19.08	21.16	0.35	0.89	2.14	3.66	2.7	1.22	NA	NA	stress response protein NST1-like		AT1G67170.1			LOC_Os02g09890.1	protein kinase PKN/PRK1, effector, putative, expressed	Zm00001d053698_T001; Zm00001d053698_T002	GRMZM2G040320_T01	Bradi3g06700.7	Sobic.004G075200.1	Seita.1G054200.1
Sevir.1G053400	0.74	0.19	0.52	2.06	1	4.41	0.38	0.19	0.13	1.8	0.71	0.67	NA	NA	uncharacterized LOC101761125					LOC_Os01g18490.1	expressed protein	Zm00001d053699_T001	GRMZM2G336800_T01	NA	Sobic.004G075100.1	Seita.1G054300.1
Sevir.1G053500	0	0	0.04	0.05	0	0.11	0	0	0.08	0.1	0	0.13	NA	NA	NA	NA						NA	NA	NA	NA	NA
Sevir.1G053600	3.99	1.59	0.91	6.15	1.52	2.52	1.64	0.64	0.2	3.62	0.75	0.77	NA	NA	protein GLUTAMINE DUMPER 4-like		AT2G24762.1	AtGDU4,GDU4	glutamine dumper 4	LOC_Os02g09850.1	expressed protein	Zm00001d015670_T001	GRMZM2G175425_T01	Bradi3g06687.1	Sobic.004G075000.1	Seita.1G054400.1
Sevir.1G053700	4.93	5.82	6.53	7.93	7.31	7.86	0.78	0.9	0.6	1.02	1.01	1.28	NA	NA	serine/threonine-protein phosphatase 2A regulatory subunit B'' subunit beta-like	EF-Hand 1, calcium-binding site;EF-hand-like domain;Calcium-binding EF-hand	AT5G28850.2		Calcium-binding EF-hand family protein	LOC_Os02g09840.1	serine/threonine-protein phosphatase 2A regulatory subunit B subunitbeta, putative, expressed	Zm00001d015665_T006; Zm00001d015665_T005	GRMZM2G080083_T01; GRMZM2G040094_T01	Bradi3g06680.1	Sobic.004G074900.2	Seita.1G054500.1
Sevir.1G053800	3.87	2.91	3.57	6.98	4.7	2.64	0.56	0.89	0.63	2.14	1.49	0.39	NA	NA		Basic-leucine zipper domain	AT3G30530.1	ATBZIP42,bZIP42	basic leucine-zipper 42	LOC_Os02g09830.1	bZIP transcription factor domain containing protein, expressed	NA	NA	NA	NA	Seita.1G054600.1
Sevir.1G053900	2.69	3.55	4.81	8.21	6.76	6.64	0.54	0.55	0.37	1.78	1.03	0.89	NA	NA	E3 ubiquitin-protein ligase CIP8-like	Zinc finger, RING-type;Zinc finger, RING/FYVE/PHD-type	AT5G15820.1		RING/U-box superfamily protein	LOC_Os02g09820.1	zinc finger, C3HC4 type domain containing protein, expressed	NA	NA	NA	NA	Seita.1G054700.1
Sevir.1G054000	6.78	5.43	5.86	34.23	12.07	11.12	0.9	0.54	0.53	25.06	4.52	1.49	NA	NA	sodium-coupled neutral amino acid transporter 5-like	Amino acid transporter, transmembrane	AT3G30390.1; AT3G30390.2	;	Transmembrane amino acid transporter family protein; Transmembrane amino acid transporter family protein	LOC_Os02g09810.3; LOC_Os02g09810.3	amino acid transporter, putative, expressed; amino acid transporter, putative, expressed	Zm00001d015658_T001; Zm00001d015658_T003	GRMZM2G332562_T01; GRMZM2G177659_T01	Bradi3g06640.1; Bradi1g35530.1	Sobic.004G074500.1; Sobic.010G199200.1	Seita.1G054800.1; Seita.4G208000.1
Sevir.1G054100	52.15	57.96	61.59	66.33	50	48.66	7.33	4.8	5.35	6.7	6.48	3.17	NA	NA	biogenesis of lysosome-related organelles complex 1 subunit 2-like	Biogenesis of lysosome-related organelles complex-1, subunit 2	AT5G49550.1			LOC_Os02g09780.1	phytoene dehydrogenase-like, putative, expressed	Zm00001d015657_T001; Zm00001d015657_T002	GRMZM2G139650_T01	Bradi3g06630.3	Sobic.004G074300.1	Seita.1G054900.1
Sevir.1G054200	16.14	16.88	18.75	15.4	15.69	15.91	1.72	1.59	2.06	0.91	1.21	0.53	NA	NA	alpha/beta hydrolase domain-containing protein 17C-like	Alpha/Beta hydrolase fold;Alpha/beta hydrolase fold-5	AT3G30380.2		alpha/beta-Hydrolases superfamily protein	LOC_Os02g09770.1	abhydrolase domain-containing protein FAM108C1, putative, expressed	Zm00001d015656_T001; Zm00001d015656_T002	GRMZM2G112429_T01; GRMZM2G003718_T01	Bradi3g06620.1; Bradi1g35520.3	Sobic.004G074200.3; Sobic.010G199300.2	Seita.1G055000.1; Seita.3G310000.1
Sevir.1G054300	0.21	0.14	0	0.07	0	0	0.21	0.24	0	0.15	0	0	NA	NA	uncharacterized LOC101775993					LOC_Os02g09760.1	expressed protein	Zm00001d015654_T001	GRMZM2G065781_T01	NA	Sobic.004G074100.1	Seita.1G055100.1
Sevir.1G054400	4.79	5.08	3.8	2.96	4.77	6.16	0.67	0.72	0.33	0.53	0.55	1.25	PS1	PINK SCUTELLUM1	lycopene beta cyclase, chloroplastic-like	Pyridine nucleotide-disulphide oxidoreductase, FAD/NAD(P)-binding domain;Lycopene cyclase, beta/epsilon;Lycopene cyclase-type, FAD-binding	AT3G10230.1	LYC	lycopene cyclase	LOC_Os02g09750.1	lycopene beta cyclase, chloroplast precursor, putative, expressed	Zm00001d015651_T001	GRMZM5G849107_T01	Bradi3g06597.1	Sobic.004G074000.1	Seita.1G055200.1
Sevir.1G054500	32.29	37.61	39.81	49.3	47.8	35.16	2.03	3.73	3.33	4.58	2.14	3.72	NA	NA	protein STRUBBELIG-RECEPTOR FAMILY 8-like	Protein kinase-like domain;Leucine-rich repeat;Serine-threonine/tyrosine-protein kinase catalytic domain;Protein kinase, catalytic domain	AT4G22130.1	SRF8	STRUBBELIG-receptor family 8	LOC_Os02g09740.1	STRUBBELIG-RECEPTOR FAMILY 7 precursor, putative, expressed	Zm00001d015649_T003; Zm00001d015649_T004	GRMZM2G103070_T01; GRMZM2G071573_T02	Bradi3g06590.1; Bradi1g35477.1	Sobic.004G073800.1; Sobic.010G199700.1	Seita.1G055300.1; Seita.4G207500.1
Sevir.1G054600	17.75	19.18	17.16	17.36	16.34	18.14	0.98	0.71	2.14	1.55	1.15	1.05	NA	NA	probable RNA-binding protein EIF1AD-like	Nucleic acid-binding, OB-fold;RNA-binding domain, S1, IF1 type;Translation initiation factor 1A (eIF-1A)	AT2G40780.1		Nucleic acid-binding, OB-fold-like protein	LOC_Os03g02310.1	RNA binding protein, putative, expressed	Zm00001d027339_T002; Zm00001d027339_T001	GRMZM2G092165_T02; GRMZM2G030769_T01	NA	Sobic.001G533800.1	Seita.1G055400.1; Seita.9G569700.1
Sevir.1G054700	2.32	1.57	1.59	0.79	1.2	1.33	0.92	0.68	0.11	0.23	0.1	0.23	NA	NA		ABC transporter, conserved site;ABC transporter, transmembrane domain, type 1;AAA+ ATPase domain;ABC transporter-like;P-loop containing nucleoside triphosphate hydrolase	AT3G28345.1		ABC transporter family protein	LOC_Os02g09720.1	multidrug resistance protein, putative, expressed	Zm00001d053706_T002; Zm00001d053706_T001	GRMZM2G146034_T01; GRMZM5G843192_T01	Bradi3g06577.1	Sobic.004G073600.1; Sobic.004G073400.1	Seita.1G055500.1; Seita.1G190900.1
Sevir.1G054800	0.09	0	0	0.46	0.08	0	0.11	0	0	0.45	0.16	0	NA	NA								NA	NA	NA	NA	NA
Sevir.1G054900	0.29	0.19	0.19	0.18	0.29	0.21	0.1	0.13	0.17	0.11	0.13	0.11	NA	NA	NA	NA						NA	NA	NA	NA	Seita.1G055600.1
Sevir.1G055000	0.01	0.03	0.08	1.24	0.73	0.14	0.03	0.05	0.03	0.58	0.1	0.07	NA	NA	NA	NA						NA	NA	NA	NA	NA
Sevir.1G055100	0.02	0.01	0.02	0.04	0.04	0	0.02	0.01	0.01	0.03	0.01	0.01	NA	NA	putative multidrug resistance protein-like	ABC transporter, conserved site;ABC transporter, transmembrane domain, type 1;AAA+ ATPase domain;ABC transporter-like;P-loop containing nucleoside triphosphate hydrolase	AT3G28345.1		ABC transporter family protein	LOC_Os02g09720.1	multidrug resistance protein, putative, expressed	Zm00001d053706_T002; Zm00001d053706_T001	GRMZM2G146034_T01; GRMZM5G843192_T01	Bradi3g06577.1	Sobic.004G073600.1; Sobic.004G073400.1	Seita.1G055700.1; Seita.1G055500.1
Sevir.1G055200	0.09	0.06	0.17	0.22	0.07	0.05	0.08	0.05	0.05	0.18	0.08	0.06	NA	NA	NA	NA						NA	NA	NA	NA	Seita.1G055800.1
Sevir.1G055300	0	0	0	0	0	0	0	0	0	0	0	0	NA	NA	NA	NA				LOC_Os04g50840.1	expressed protein	NA	NA	NA	NA	NA
Sevir.1G055400	12.14	11.93	13.09	13.83	15.44	14.67	2.52	0.93	0.74	1.42	2.5	3.1	NA	NA	ethylene-responsive transcription factor 7-like	DNA-binding, integrase-type;AP2/ERF domain	AT1G50640.1	ATERF3,ERF3	ethylene responsive element binding factor 3	LOC_Os02g09650.1	AP2 domain containing protein, expressed	Zm00001d053707_T001; Zm00001d015639_T001	GRMZM2G146028_T01; GRMZM2G079653_T01	Bradi1g33550.1; Bradi5g16450.1	Sobic.004G073100.1; Sobic.009G184400.1	Seita.1G055900.1; Seita.3G031600.1
Sevir.1G055500	1.29	0.75	0.98	1.09	1.31	2.16	0.27	0.08	0.19	0.32	0.25	0.61	NA	NA		Pathogenic type III effector avirulence factor Avr cleavage site				LOC_Os02g09630.1	GA20292-PA, putative, expressed	Zm00001d015638_T004	GRMZM2G086587_T01; GRMZM2G385390_T01	Bradi3g06556.2	Sobic.004G073000.1	Seita.1G056000.1
Sevir.1G055600	1.23	1.15	0.7	0.72	0.79	1.18	0.64	0.26	0.51	0.34	0.22	0.39	NA	NA	GDSL esterase/lipase At2g42990-like	Lipase, GDSL;SGNH hydrolase-type esterase domain	AT2G42990.1		GDSL-like Lipase/Acylhydrolase superfamily protein	LOC_Os02g09620.1	GDSL-like lipase/acylhydrolase, putative, expressed	Zm00001d015637_T001; Zm00001d036770_T001	GRMZM2G103937_T02; GRMZM2G028413_T01	Bradi3g06550.1; Bradi1g35340.1	Sobic.004G072900.1; Sobic.010G200900.1	Seita.1G056200.1; Seita.4G206200.1
Sevir.1G055700	0	0	0	0	0	0	0	0	0	0	0	0	NA	NA	GDSL esterase/lipase At2g04570-like	Lipase, GDSL;SGNH hydrolase-type esterase domain	AT2G04570.1		GDSL-like Lipase/Acylhydrolase superfamily protein	LOC_Os02g09610.1	GDSL-like lipase/acylhydrolase, putative, expressed	Zm00001d015636_T001; Zm00001d036770_T003	GRMZM2G137507_T01; GRMZM2G018105_T03	Bradi3g06546.1; Bradi1g35340.1	Sobic.004G072400.1; Sobic.010G200900.1	Seita.1G056300.1
Sevir.1G055800	0	0	0	0	0	0	0	0	0	0	0	0	NA	NA		F-box domain, cyclin-like				LOC_Os03g24200.1	OsFBX85 - F-box domain containing protein, expressed	NA	NA	NA	NA	Seita.1G056400.1
Sevir.1G055900	21.14	20.48	20.87	16.86	16.13	20.13	1.04	0.93	2.93	1.69	0.55	2.21	NA	NA	mediator of RNA polymerase II transcription subunit 11-like	Mediator complex, subunit Med11	AT3G01435.1; AT3G01435.1	;	Expressed protein; Expressed protein	LOC_Os02g09600.1; LOC_Os02g09600.2	expressed protein; expressed protein	Zm00001d015635_T001; Zm00001d015635_T002	GRMZM2G071626_T02; GRMZM2G145996_T02	Bradi3g06540.1	Sobic.004G072200.1; Sobic.004G072800.1	Seita.1G056500.1
Sevir.1G056000	2.74	4.72	7.48	38.75	28.18	23.44	1.26	2.85	5.21	10.04	15.57	6.06	NA	NA	NA	NA						NA	AC207560.3_FGT004	NA	NA	Seita.1G056600.1
Sevir.1G056100	35.44	23.46	18.51	25.81	20.05	33.15	8.31	2.14	2.1	1.9	2.17	3.98	NA	NA	pre-mRNA-splicing factor CWC25-like	Ribosomal protein S21	AT3G27160.1	GHS1	Ribosomal protein S21 family protein	LOC_Os02g09590.1	ribosome, putative, expressed	Zm00001d015628_T002; Zm00001d015628_T003	GRMZM2G076263_T01; GRMZM2G145962_T01	Bradi3g06530.1	Sobic.004G072000.1	Seita.1G056700.1
Sevir.1G056200	0.66	0.71	0.53	0.63	0.31	0.33	0.12	0.08	0.33	0.28	0.12	0.06	NA	NA	uncharacterized LOC101777208					LOC_Os02g09540.1	expressed protein	NA	NA	NA	NA	Seita.1G056800.1
Sevir.1G056300	14.12	15.69	17.02	17.07	15.49	12.73	1.81	1.74	1.55	0.89	1.88	0.58	NA	NA	uncharacterized LOC101768023	Ubiquitin domain;Ubiquitin-related domain	AT1G80060.1		Ubiquitin-like superfamily protein	LOC_Os02g09530.1	expressed protein	Zm00001d015627_T002; Zm00001d015627_T001	GRMZM2G377553_T01	Bradi3g06500.1	Sobic.004G071700.1	Seita.1G056900.1
Sevir.1G056400	0	0.04	0.07	0	0.05	0.05	0	0.08	0.14	0	0.09	0.09	NA	NA	NA	NA						NA	NA	NA	NA	Seita.1G057000.1
Sevir.1G056500	0	0.06	0	0	0	0	0	0.1	0	0	0	0	NA	NA	NA	NA						NA	NA	NA	NA	NA
Sevir.1G056600	0.83	1.26	1.63	0.96	1.18	1.4	0.11	0.17	0.27	0.28	0.16	0.07	NA	NA		UDP-glucuronosyl/UDP-glucosyltransferase	AT4G15480.1	UGT84A1	UDP-Glycosyltransferase superfamily protein	LOC_Os02g09510.1	limonoid UDP-glucosyltransferase, putative, expressed	Zm00001d053715_T001; Zm00001d015623_T001	GRMZM2G304712_T01; GRMZM2G417945_T01	Bradi3g06487.2	Sobic.004G071200.2; Sobic.003G062600.1	Seita.1G057100.1; Seita.4G121900.1
Sevir.1G056700	0.77	1.18	1.84	5.78	5.37	3.01	0.44	1.2	0.79	2.89	1.31	1.08	NA	NA			AT1G47230.1	CYCA3;4	CYCLIN A3;4	LOC_Os03g41100.1	cyclin, putative, expressed	Zm00001d041334_T001; Zm00001d030849_T001	GRMZM2G180728_T02; GRMZM2G060690_T03	Bradi4g03470.1	Sobic.008G143800.2; Sobic.001G169800.2	Seita.1G057200.1; Seita.3G368100.1
Sevir.1G056800	18.9	10.12	8.99	14.05	9.23	8.76	8.59	2.84	1.98	6.36	1.2	1.93	BM1	BROWN MIDRIB1	probable cinnamyl alcohol dehydrogenase-like	Polyketide synthase, enoylreductase;Alcohol dehydrogenase GroES-like;Alcohol dehydrogenase, C-terminal;GroES-like;Alcohol dehydrogenase, zinc-type, conserved site;NAD(P)-binding domain;Alcohol dehydrogenase superfamily, zinc-type	AT3G19450.1	ATCAD4,CAD,CAD-C,CAD4	GroES-like zinc-binding alcohol dehydrogenase family protein	LOC_Os02g09490.1	dehydrogenase, putative, expressed	Zm00001d015618_T001; Zm00001d015618_T002	GRMZM5G844562_T01; GRMZM5G868202_T01	Bradi3g06480.1	Sobic.004G071000.1	Seita.1G057300.1; Seita.4G205900.1
Sevir.1G056900	6.49	8.5	9.95	10.85	9.15	13	1.05	0.82	1.18	3.76	1.53	1.92	NA	NA	transcription factor MYB44-like	Myb domain;Homeodomain-like;SANT/Myb domain				LOC_Os03g60410.1	expressed protein	Zm00001d015614_T001; Zm00001d046632_T001	GRMZM2G145444_T01; GRMZM5G803308_T01	Bradi3g06472.1; Bradi4g08220.1	Sobic.004G070900.1; Sobic.010G201388.1	Seita.1G057400.1; Seita.3G278400.1
Sevir.1G057000	0	0	0	0	0	0	0	0	0	0	0	0	NA	NA								NA	NA	NA	NA	NA
Sevir.1G057100	132.51	122.99	109.32	99.14	103.5	111.24	4.78	4.9	3.09	10.74	2.59	6.13	NA	NA	protein TIC 21, chloroplastic-like	Protein of unknown function DUF3611	AT2G15290.1	ATTIC21,CIA5,PIC1,TIC21	translocon at inner membrane of chloroplasts 21	LOC_Os02g09470.1	tic21, putative, expressed	Zm00001d053716_T001; Zm00001d015613_T001	GRMZM2G008859_T01; GRMZM2G145500_T02	Bradi3g06460.1	Sobic.004G070800.1	Seita.1G057500.1
Sevir.1G057200	26.22	35.17	36.33	38.68	35.33	29.15	1.05	2.59	3.67	3.64	1.9	1.44	NA	NA	UPF0047 protein C4A8.02c-like	Uncharacterised protein family UPF0047	AT1G21065.1			LOC_Os02g09460.1	GA16396-PA, putative, expressed	Zm00001d015612_T001; Zm00001d046628_T001	GRMZM2G141241_T01; GRMZM2G092988_T02	Bradi1g30273.2	Sobic.004G070700.1; Sobic.010G201700.2	Seita.1G057600.1
Sevir.1G057300	4.06	4.26	4.58	8.37	6.13	6.99	0.45	0.21	0.43	0.41	0.35	0.71	NA	NA	D-xylose-proton symporter-like 3, chloroplastic-like	Major facilitator superfamily domain;General substrate transporter;Sugar/inositol transporter	AT5G59250.1		Major facilitator superfamily protein	LOC_Os10g42830.1	transporter family protein, putative, expressed	Zm00001d012938_T002; Zm00001d012938_T001	NA	Bradi1g03530.6	Sobic.001G032200.1	Seita.1G057900.1; Seita.1G320900.1
Sevir.1G057400	4.11	5.8	5.73	4.95	5.82	4.07	0.61	1.61	0.57	0.59	0.51	0.4	NA	NA	probable glycosyltransferase At5g03795-like	Exostosin-like	AT4G38040.1		Exostosin family protein	LOC_Os02g09430.1	exostosin family domain containing protein, expressed	Zm00001d053719_T003; Zm00001d053719_T002	GRMZM2G000976_T01; GRMZM2G018962_T01	Bradi3g06390.1	Sobic.004G070100.1	Seita.1G058100.1
Sevir.1G057500	6.21	7.07	6.7	7.78	6.08	5.65	0.85	0.87	0.86	1.18	0.47	0.55	NA	NA	uncharacterized LOC101772991	Putative cyclase	AT4G35220.1		Cyclase family protein	LOC_Os02g09420.1	cyclase family protein, putative, expressed	NA	NA	NA	Sobic.004G070000.1	Seita.1G058200.1; Seita.1G058300.1
Sevir.1G057600	11.63	11.91	8.78	20.82	15.8	15.99	0.44	1.74	0.98	7.23	3.43	3.03	NA	NA	uncharacterized LOC101773399	Putative cyclase	AT4G35220.1		Cyclase family protein	LOC_Os02g09420.1	cyclase family protein, putative, expressed	NA	NA	Bradi3g06380.1; Bradi3g06350.1	Sobic.004G069850.1; Sobic.004G070000.1	Seita.1G058300.1; Seita.1G058200.1
Sevir.1G057700	0.01	0	0	0	0	0.04	0.02	0	0	0	0	0.05	NA	NA	premnaspirodiene oxygenase-like	Cytochrome P450, conserved site;Cytochrome P450, E-class, group I;Cytochrome P450	AT3G26330.1	CYP71B37	cytochrome P450, family 71, subfamily B, polypeptide 37	LOC_Os02g09410.1	cytochrome P450, putative, expressed	Zm00001d015592_T001; Zm00001d007112_T001	GRMZM2G401463_T01; GRMZM2G306998_T01	Bradi3g06300.1; Bradi3g06340.1	Sobic.004G069700.2; Sobic.001G326400.1	Seita.1G058400.1; Seita.1G058500.1
Sevir.1G057800	0.05	0.04	0.06	0.08	0.03	0.04	0.07	0.01	0.02	0.13	0.05	0.03	NA	NA	premnaspirodiene oxygenase-like	Cytochrome P450, conserved site;Cytochrome P450, E-class, group I;Cytochrome P450	AT3G26330.1	CYP71B37	cytochrome P450, family 71, subfamily B, polypeptide 37	LOC_Os02g09400.1	cytochrome P450, putative, expressed	Zm00001d015589_T001; Zm00001d007112_T001	GRMZM2G401463_T01; GRMZM2G397402_T01	Bradi3g06300.1; Bradi3g06330.2	Sobic.004G069700.2; Sobic.003G010100.1	Seita.1G058500.1; Seita.1G058400.1
Sevir.1G057900	0.2	0.33	0.1	0.21	0.13	0.23	0.15	0.28	0.19	0.42	0.15	0.32	NA	NA	NA	NA						NA	NA	NA	NA	NA
Sevir.1G058000	75.32	63.77	61.69	91.81	62.06	71.2	12.62	1.32	3.36	35.45	9.35	7.82	NA	NA	golgin IMH1-like		AT4G37090.1			LOC_Os02g09380.1	expressed protein	Zm00001d053724_T001; Zm00001d015586_T003	GRMZM2G125345_T01; GRMZM2G119890_T01	NA	Sobic.004G069500.1	Seita.1G058600.1
Sevir.1G058100	20.88	27.19	29.8	24.82	31.42	23.06	1.19	1.42	2.71	4.2	1.8	2.07	NA	NA	PTI1-like tyrosine-protein kinase At3g15890-like	Protein kinase, ATP binding site;Protein kinase-like domain;Serine/threonine-protein kinase, active site;Serine/threonine- / dual specificity protein kinase, catalytic domain;Serine-threonine/tyrosine-protein kinase catalytic domain;Protein kinase, catalytic domain;Concanavalin A-like lectin/glucanase, subgroup	AT3G15890.1		Protein kinase superfamily protein	LOC_Os02g09359.1	BRASSINOSTEROID INSENSITIVE 1-associated receptor kinase 1 precursor, putative, expressed	Zm00001d015581_T001; Zm00001d053725_T001	GRMZM2G118939_T01; GRMZM2G125308_T01	Bradi3g06290.1	Sobic.004G069200.1	Seita.1G058700.1
Sevir.1G058200	0.6	0.79	1.59	3.77	2.46	2.02	0.17	0.37	0.57	0.26	0.48	0.69	NA	NA		FBD domain;F-box domain, cyclin-like	AT1G66290.1; AT4G00315.1	;	F-box/RNI-like superfamily protein; F-box/RNI-like/FBD-like domains-containing protein	LOC_Os02g08160.1; LOC_Os02g08160.1	OsFBD6 - F-box and FBD domain containing protein, expressed; OsFBD6 - F-box and FBD domain containing protein, expressed	Zm00001d031131_T001	GRMZM2G168108_T01	Bradi4g25670.3	Sobic.004G069100.1; Sobic.001G498700.1	Seita.1G058800.1
Sevir.1G058300	4.99	5.27	5.63	4.83	4.74	3.75	0.31	0.85	0.87	0.85	0.61	0.82	NA	NA	myosin-4-like		AT4G32190.1		Myosin heavy chain-related protein	LOC_Os02g09340.1	expressed protein	Zm00001d053726_T001	GRMZM2G104357_T01	Bradi3g06260.1	Sobic.004G069000.1	Seita.1G058900.1
Sevir.1G058400	0	0	0	0	0	0	0	0	0	0	0	0	NA	NA		Cytochrome P450, conserved site;Cytochrome P450, E-class, group I;Cytochrome P450	AT5G07990.1	CYP75B1,D501,TT7	Cytochrome P450 superfamily protein	LOC_Os02g09250.1	cytochrome P450 71D10, putative, expressed	Zm00001d015579_T001; Zm00001d029613_T001	GRMZM2G012865_T01; AC214524.3_FGT002	Bradi3g06240.1; Bradi2g07597.1	Sobic.004G068700.1	Seita.1G059100.1; Seita.1G059200.1
Sevir.1G058500	0.03	0	0.01	0	0	0	0.06	0	0.03	0	0	0	NA	NA	premnaspirodiene oxygenase-like	Cytochrome P450, conserved site;Cytochrome P450, E-class, group I;Cytochrome P450	AT3G26270.1	CYP71B25	cytochrome P450, family 71, subfamily B, polypeptide 25	LOC_Os02g09250.1	cytochrome P450 71D10, putative, expressed	Zm00001d015579_T001	GRMZM2G012865_T01	Bradi3g06240.1	Sobic.004G068700.1; Sobic.004G068900.1	Seita.1G059200.1; Seita.1G059100.1
Sevir.1G058600	0	0.01	0.01	0.03	0.02	0.05	0	0.03	0.02	0.06	0.03	0.06	NA	NA	ent-cassadiene C2-hydroxylase-like	Cytochrome P450, conserved site;Cytochrome P450, E-class, group I;Cytochrome P450	AT5G07990.1	CYP75B1,D501,TT7	Cytochrome P450 superfamily protein	LOC_Os02g09200.1	cytochrome P450 71D10, putative, expressed	Zm00001d015578_T001	GRMZM2G148052_T01	Bradi3g06240.1	Sobic.004G068600.2; Sobic.004G068900.1	Seita.1G059300.1; Seita.5G128300.1
Sevir.1G058700	17.62	19.05	23.29	26.94	24.58	18.45	1.31	1.81	0.45	0.8	1.38	0.75	NA	NA	BRCA1-associated protein-like	BRCA1-associated 2;Zinc finger, RING-type;Zinc finger, UBP-type;Zinc finger, RING/FYVE/PHD-type	AT2G26000.2	BRIZ2	zinc finger (C3HC4-type RING finger) family protein	LOC_Os02g09060.1	BRCA1-associated protein, putative, expressed	Zm00001d015566_T003; Zm00001d015566_T002	GRMZM2G041561_T01	Bradi3g06180.1	Sobic.004G067700.1	Seita.1G059400.1
Sevir.1G058800	0	0	0	0	0	0	0	0	0	0	0	0	NA	NA	uncharacterized LOC101778152	Protein of unknown function DUF597	AT2G12646.1		PLATZ transcription factor family protein	LOC_Os02g09070.1	zinc-binding protein, putative, expressed	Zm00001d015560_T001; Zm00001d015560_T002	GRMZM2G070295_T01; GRMZM2G069515_T01	Bradi3g06190.1	Sobic.004G067800.1	Seita.1G059500.1
Sevir.1G058900	0.03	0.02	0.01	0.03	0	0.01	0.04	0.02	0.02	0.03	0	0.02	NA	NA	uncharacterized LOC101778553		AT2G12400.1			LOC_Os02g09080.1	expressed protein	Zm00001d015559_T001	GRMZM2G109805_T02	Bradi3g06197.1; Bradi5g23730.1	Sobic.004G067900.1	Seita.1G059600.1
Sevir.1G059000	0	0	0	0	0	0	0	0	0	0	0	0	NA	NA	uncharacterized LOC101780850		AT3G13227.1		serine-rich protein-related	LOC_Os02g09090.1	expressed protein	Zm00001d015558_T001	GRMZM2G409927_T01	NA	Sobic.004G068000.1	Seita.1G059700.1
Sevir.1G059100	12.22	12.7	14.08	21.12	17.5	17.21	1.46	1.32	1.69	2.59	1	1.06	NA	NA	S-acyltransferase TIP1-like	Ankyrin repeat-containing domain;Ankyrin repeat;Zinc finger, DHHC-type, palmitoyltransferase	AT5G20350.1	TIP1	Ankyrin repeat family protein with DHHC zinc finger domain	LOC_Os02g09130.1	palmitoyltransferase TIP1, putative, expressed	Zm00001d036742_T007; Zm00001d036742_T005	GRMZM2G024437_T01; GRMZM2G409934_T01	Bradi3g06210.1; Bradi1g30560.1	Sobic.004G068100.2; Sobic.010G205800.1	Seita.1G059800.1; Seita.4G201200.1
Sevir.1G059200	222.34	212.95	208.31	176.75	156.74	194.01	14.38	11.2	11.43	11.21	3.66	10.21	NA	NA	NA	NA				LOC_Os02g09140.1	bfr-2, putative, expressed	NA	NA	NA	NA	Seita.1G059900.1
Sevir.1G059300	21.7	21.61	23.39	41.19	42.29	29.98	1.96	1.17	2.21	12.28	7.81	2.32	NA	NA	pyrophosphate-energized vacuolar membrane proton pump-like	Pyrophosphate-energised proton pump	AT1G15690.1	ATAVP3,AtVHP1;1,AVP-3,AVP1	Inorganic H pyrophosphatase family protein	LOC_Os02g09150.1	inorganic H+ pyrophosphatase, putative, expressed	Zm00001d053727_T001; Zm00001d053727_T006	GRMZM2G104419_T01; GRMZM2G069095_T01	Bradi1g30550.1; Bradi1g47767.1	Sobic.004G068300.1; Sobic.010G205500.1	Seita.1G060000.1; Seita.4G053800.1
Sevir.1G059400	1.58	1.64	1.14	2.47	1.8	2.09	0.58	0.41	0.24	0.67	0.78	0.33	NA	NA	NA	NA						NA	NA	NA	NA	Seita.1G060100.1
Sevir.1G059500	23.07	25.63	29.63	32.1	35.37	32.22	2.7	0.89	1.69	2.14	1.55	3.31	NA	NA	probable sucrose-phosphate synthase 2-like	Sucrose phosphate synthase, plant;Sucrose-phosphate synthase;Glycosyl transferase, family 1;Sucrose synthase	AT5G20280.1	ATSPS1F,SPS1F	sucrose phosphate synthase 1F	LOC_Os02g09170.2	sucrose-phosphate synthase, putative, expressed	Zm00001d015570_T002; Zm00001d015570_T005	GRMZM2G462613_T01; GRMZM2G049076_T01	Bradi3g06217.1; Bradi1g30520.1	Sobic.004G068400.1; Sobic.010G205100.1	Seita.1G060200.1; Seita.4G202000.1
Sevir.1G059600	44.82	50.86	59.91	51.99	58.01	42.71	3.85	1.93	2.02	4.66	4.75	1.94	NA	NA	uncharacterized LOC101782176	UBA-like;Ubiquitin system component Cue	AT5G32440.3		Ubiquitin system component Cue protein	LOC_Os02g09180.1	CUE domain containing protein, expressed	Zm00001d015571_T001; Zm00001d015571_T002	GRMZM2G462639_T01; GRMZM2G702701_T01	Bradi3g06250.1; Bradi1g30400.1	Sobic.004G068500.1	Seita.1G060300.1; Seita.4G202900.1
Sevir.1G059700	0	0	0	0	0.02	0	0	0	0	0	0.05	0	NA	NA	NA	NA						NA	NA	NA	NA	Seita.5G452600.1
Sevir.1G059800	2.3	3.21	3.94	9.57	4.07	4.45	0.19	0.3	0.25	1.52	0.43	0.53	NA	NA								NA	NA	NA	NA	Seita.1G060400.1
Sevir.1G059900	1.31	1.1	1.28	4.3	3.07	3.44	0.43	0.41	0.26	0.41	1.03	0.98	NA	NA	NA	NA				LOC_Os06g43810.1	expressed protein	Zm00001d053750_T001; Zm00001d046574_T001	GRMZM2G133731_T01; GRMZM2G433598_T01	Bradi3g06175.1; Bradi1g30710.2	Sobic.004G067200.1; Sobic.004G067600.1	Seita.1G060500.1; Seita.4G101600.1
Sevir.1G060000	50.55	54.05	57.71	36.84	49.78	41.57	4.69	6.46	2.63	2.36	1.61	2.95	NA	NA	homeobox protein knotted-1-like 2-like	Homeodomain-like;Homeobox KN domain;KNOX2;KNOX1;ELK domain;Homeobox domain	AT5G25220.2	KNAT3	KNOTTED1-like homeobox gene 3	LOC_Os02g08544.2	homeobox protein knotted-1, putative, expressed	Zm00001d015549_T002; Zm00001d053749_T001	GRMZM2G370332_T02; GRMZM2G433591_T01	Bradi3g06170.1; Bradi1g30730.1	Sobic.004G067100.2; Sobic.010G207500.1	Seita.1G060600.1; Seita.4G199200.1
Sevir.1G060100	14.17	16.79	20.33	12.93	14.2	12.71	2.34	1.21	1	2.29	1.65	1.68	NA	NA						LOC_Os02g08540.1	expressed protein	Zm00001d015546_T001; Zm00001d053748_T001	GRMZM2G057057_T01; GRMZM2G133653_T03	Bradi3g06160.1	Sobic.004G067000.1	Seita.1G060700.1; Seita.4G199100.1
Sevir.1G060200	23.16	24.06	27.03	33.46	35.75	24.52	4.35	1.18	0.71	2.29	1.4	1.98	NA	NA	probable receptor-like protein kinase At1g80640-like	Protein kinase, ATP binding site;Protein kinase-like domain;Serine/threonine-protein kinase, active site;Serine/threonine- / dual specificity protein kinase, catalytic domain;Protein kinase, catalytic domain;Concanavalin A-like lectin/glucanase, subgroup	AT2G25220.1		Protein kinase superfamily protein	LOC_Os02g08530.1	protein kinase family protein, putative, expressed	Zm00001d015527_T003; Zm00001d015527_T002	GRMZM2G037308_T01	Bradi3g06150.1; Bradi1g30797.2	Sobic.004G066900.1	Seita.1G060800.1
Sevir.1G060300	136.91	153.16	143.81	107.6	121.62	123.18	4.28	5.55	2.95	4.38	3.27	5.36	NA	NA	proteasome subunit beta type-3-like	Proteasome B-type subunit;Proteasome, beta-type subunit, conserved site;Proteasome, subunit alpha/beta;Nucleophile aminohydrolases, N-terminal	AT1G21720.1	PBC1	proteasome beta subunit C1	LOC_Os02g08520.1	peptidase, T1 family, putative, expressed	Zm00001d015526_T001; Zm00001d015526_T003	GRMZM2G117544_T01; GRMZM2G092975_T01	Bradi3g06140.6; Bradi1g30440.3	Sobic.004G066800.1; Sobic.010G204500.1	Seita.1G060900.1; Seita.4G202500.1
Sevir.1G060400	0.05	0.03	0.19	0.32	0.16	0.36	0.09	0.05	0.14	0.27	0.13	0.12	NA	NA	zinc finger protein 6-like	Zinc finger, C2H2	AT5G25160.1	ZFP3	zinc finger protein 3	LOC_Os02g08510.1	ZOS2-04 - C2H2 zinc finger protein, expressed	Zm00001d015525_T001; Zm00001d047170_T001	GRMZM2G417574_T01; GRMZM2G161255_T01	Bradi3g06130.1	Sobic.004G066700.1; Sobic.002G036500.1	Seita.1G061000.1; Seita.1G337500.1
Sevir.1G060500	0	0	0	0	0	0	0	0	0	0	0	0	NA	NA	NA	NA				LOC_Os12g10550.1	transposon protein, putative, CACTA, En/Spm sub-class, expressed	NA	NA	NA	NA	NA
Sevir.1G060600	24.81	22.92	25.53	29.27	25.03	27.76	3.14	3.06	1.16	6.76	2.6	0.92	NA	NA								NA	NA	NA	NA	NA
Sevir.1G060700	4.78	4.4	2.81	4.47	2.45	4.83	3	0.56	0.6	0.61	0.52	2.06	NA	NA								NA	NA	NA	NA	Seita.1G061100.1
Sevir.1G060800	26.27	23.7	28.98	37.92	51.44	36.15	5	2.91	4.99	6.92	12.08	4.17	NA	NA	two-component response regulator ARR10-like	Myb domain;Response regulator, plant B-type;CheY-like superfamily;Homeodomain-like;Myb domain, plants;Signal transduction response regulator, receiver domain;SANT/Myb domain	AT2G25180.1	ARR12,RR12	response regulator 12	LOC_Os02g08500.1	two-component response regulator, putative, expressed	Zm00001d015521_T001; Zm00001d009034_T002	GRMZM2G060485_T01; GRMZM2G341405_T03	Bradi3g06120.1	Sobic.004G066600.1	Seita.1G061200.1; Seita.4G215900.1
Sevir.1G060900	10.81	12.28	13.68	10.64	13.81	13.13	2.44	0.3	1.92	3.04	2.81	4.89	NA	NA	chaperone protein ClpB3, mitochondrial-like	Clp ATPase, C-terminal;Chaperonin ClpA/B, conserved site;Chaperonin ClpB;Clp, N-terminal;ATPase, AAA-type, core;AAA+ ATPase domain;Chaperonin ClpA/B;P-loop containing nucleoside triphosphate hydrolase;Double Clp-N motif;ClpA/B, conserved site 2	AT2G25140.1	CLPB-M,CLPB4,HSP98.7	casein lytic proteinase B4	LOC_Os02g08490.1	chaperone protein clpB 1, putative, expressed	Zm00001d015520_T001; Zm00001d026077_T001	GRMZM2G060561_T02; GRMZM2G431966_T01	Bradi3g06107.2	Sobic.004G066500.1	Seita.1G061300.1
Sevir.1G061000	30.02	32.05	28.77	27.12	28.48	44.98	3.99	1.27	1.95	5.42	3.9	8.42	NA	NA	NA	NA	AT3G51140.1		Protein of unknown function (DUF3353)	LOC_Os03g15033.1	expressed protein	Zm00001d047894_T002; Zm00001d047894_T001	GRMZM2G013814_T01; GRMZM2G050825_T01	Bradi1g67750.4	Sobic.001G433100.3	Seita.1G061500.1; Seita.9G465700.1
Sevir.1G061100	1.07	2.33	1.91	3.59	3.9	3.66	0.46	0.59	0.77	1.62	0.5	0.72	NA	NA	NA	NA	AT4G13150.1			LOC_Os02g09440.1	expressed protein	NA	NA	NA	NA	Seita.1G061800.1; Seita.1G058000.1
Sevir.1G061200	0.11	0.14	0.07	0.15	0.1	0.12	0.05	0.05	0.02	0.13	0.08	0.06	NA	NA	NA	NA	AT5G58170.1	SVL5	SHV3-like 5	LOC_Os02g09450.1	glycerophosphoryl diester phosphodiesterase family protein, putative, expressed	Zm00001d015609_T002; Zm00001d015609_T003	GRMZM2G038001_T01; GRMZM2G103382_T01	Bradi3g06402.1	Sobic.004G070600.1	Seita.1G061800.1; Seita.1G057700.1
Sevir.1G061300	32.92	37.02	36.87	27.79	32.57	38.15	2.24	5.63	3.98	7.08	5.07	10.52	NA	NA	ubiquitin fusion degradation protein 1 homolog	Ubiquitin fusion degradation protein UFD1	AT2G21270.3	UFD1	ubiquitin fusion degradation 1	LOC_Os02g08480.1	ubiquitin fusion degradation protein, putative, expressed	Zm00001d053747_T004; Zm00001d053747_T001	GRMZM2G037185_T01	Bradi3g06080.3	Sobic.004G066200.1	Seita.1G061900.1; Seita.7G280100.1
Sevir.1G061400	0.08	0.06	0.05	0.25	0.3	0.23	0.04	0.05	0.05	0.11	0.1	0.2	NA	NA			AT4G31805.1		WRKY family transcription factor	LOC_Os02g08470.1	expressed protein	Zm00001d015517_T001	GRMZM2G075845_T01; AC196075.2_FGT003	Bradi3g06076.1	Sobic.004G066000.1	Seita.1G062000.1
Sevir.1G061500	3.83	0.37	0.35	0.27	0.27	0.39	0.99	0.11	0.23	0.18	0.27	0.31	NA	NA	probable WRKY transcription factor 40-like	DNA-binding WRKY	AT1G80840.1	ATWRKY40,WRKY40	WRKY DNA-binding protein 40	LOC_Os02g08440.1	WRKY71, expressed	Zm00001d015515_T001; Zm00001d053746_T001	GRMZM2G120320_T01; GRMZM2G111711_T01	Bradi3g06070.1; Bradi1g30870.1	Sobic.004G065900.1; Sobic.010G209200.1	Seita.1G062100.1; Seita.4G197100.1
Sevir.1G061600	2.52	1.21	1.46	3.46	1.85	1.84	0.91	0.12	0.19	1.49	0.47	0.15	NA	NA	NA	NA						NA	NA	NA	NA	Seita.1G062200.1
Sevir.1G061700	0.4	0.07	0.03	0.15	0.13	0.04	0.14	0.12	0.05	0.29	0.16	0.07	NA	NA	NA	NA						NA	NA	NA	NA	Seita.1G062300.1
Sevir.1G061800	3.32	2.64	2.73	3.74	3.67	3.7	0.78	0.2	0.66	0.95	0.28	0.19	NA	NA	cinnamoyl-CoA reductase 1-like	NAD-dependent epimerase/dehydratase;NAD(P)-binding domain	AT1G15950.1	ATCCR1,CCR1,IRX4	cinnamoyl coa reductase 1	LOC_Os02g08420.1	cinnamoyl CoA reductase, putative, expressed	Zm00001d015513_T001	GRMZM2G057328_T01	Bradi3g06060.2	Sobic.004G065600.1	Seita.1G062400.1; Seita.2G147600.1
Sevir.1G061900	8.92	8.08	7.31	10.08	9.79	9.83	0.46	0.75	0.67	1.24	0.35	0.75	NA	NA	chorismate mutase 2-like	Chorismate mutase, type II;Chorismate mutase, AroQ class, eukaryotic type	AT5G10870.1	ATCM2,CM2	chorismate mutase 2	LOC_Os02g08410.1	chorismate mutase, chloroplast precursor, putative, expressed	Zm00001d015509_T002; Zm00001d015509_T001	GRMZM2G179454_T01; GRMZM5G853281_T01	Bradi3g06050.1	Sobic.004G065500.2	Seita.1G062500.1
Sevir.1G062000	0.02	0.04	0.01	0.04	0.02	0.02	0.03	0.07	0.02	0.05	0.03	0.03	NA	NA	uncharacterized LOC101782471	Acyl-CoA N-acyltransferase;GNAT domain	AT2G23060.1		Acyl-CoA N-acyltransferases (NAT) superfamily protein	LOC_Os06g44100.1	HLS, putative, expressed	Zm00001d015508_T001; Zm00001d053745_T001	GRMZM2G479325_T01; GRMZM2G049730_T01	Bradi3g06020.1; Bradi1g30950.1	Sobic.004G065400.1; Sobic.010G210100.1	Seita.1G062600.1; Seita.4G196900.1
Sevir.1G062100	69.6	70.66	63.7	44.23	48.42	40.33	8.42	2.92	3.91	4.88	1.94	3.62	NA	NA	uncharacterized LOC101757069	YbaB-like DNA-binding protein	AT2G24020.1		Uncharacterised BCR, YbaB family COG0718	LOC_Os02g08380.1	CR084 protein, putative, expressed	Zm00001d053743_T003; Zm00001d015505_T001	GRMZM2G150190_T01; GRMZM2G059363_T01	Bradi3g06010.4	Sobic.004G065300.1	Seita.1G062700.1
Sevir.1G062200	0	0.13	0.05	0.06	0	0	0	0.11	0.11	0.12	0	0	NA	NA	NA	NA						NA	NA	NA	NA	Seita.1G063000.1
Sevir.1G062300	0	0	0	0	0	0	0	0	0	0	0	0	NA	NA								NA	NA	NA	NA	Seita.1G063100.1
Sevir.1G062400	41.12	36.15	38.73	66.29	71.37	76.06	4.1	3.29	3.55	9.79	12.53	6.48	NA	NA	NA	NA	AT4G31860.1		Protein phosphatase 2C family protein	LOC_Os02g08364.1	protein phosphatase 2C, putative, expressed	Zm00001d015504_T004; Zm00001d046828_T013	GRMZM2G360455_T01; GRMZM2G104076_T02	Bradi3g05990.4; Bradi1g31080.1	Sobic.004G065200.1; Sobic.010G211300.1	Seita.1G063200.1; Seita.4G195000.1
Sevir.1G062500	44.6	47.59	50.99	49.79	55.74	46.53	4.11	2.32	3.9	2.73	1.5	5.82	NA	NA	U2 snRNP-associated SURP motif-containing protein-like	mRNA splicing factor, Cwf21;ENTH/VHS;RNA polymerase II-binding domain;CID domain;SAP domain;RNA recognition motif domain;SWAP/Surp;Nucleotide-binding, alpha-beta plait	AT5G25060.1		RNA recognition motif (RRM)-containing protein	LOC_Os02g08360.1	RNA recognition motif, putative, expressed	Zm00001d015495_T003; Zm00001d015495_T010	GRMZM2G174785_T01; GRMZM2G133308_T01	Bradi3g31900.2; Bradi3g05977.1	Sobic.004G065100.1	Seita.1G063300.1
Sevir.1G062600	5.94	7.49	11.1	12.73	20.95	12.85	0.57	0.6	1.21	2.19	2.7	1.92	NA	NA		Autophagy-related protein 11;Ubiquitin-related domain	AT4G30790.1			LOC_Os02g08350.1	expressed protein	Zm00001d015493_T002; Zm00001d015493_T003	GRMZM2G119571_T01; GRMZM2G143445_T01	Bradi3g05970.1	Sobic.004G065000.1	Seita.1G063400.1
Sevir.1G062700	0.6	1.03	1.45	1.4	1.91	1.54	0.11	0.34	0.3	0.38	0.33	0.35	NA	NA	uncharacterized LOC101759763	Domain of unknown function DUF2828;von Willebrand factor, type A	AT5G43400.1		Uncharacterised conserved protein UCP015417, vWA	LOC_Os02g08330.1	gp176, putative, expressed	Zm00001d053740_T001; Zm00001d045614_T001	GRMZM2G143457_T01; GRMZM2G396156_T01	Bradi3g05960.1; Bradi1g31063.1	Sobic.004G064900.1; Sobic.010G211600.1	Seita.1G063500.1; Seita.4G194700.1
Sevir.1G062800	4.3	5.37	6.34	8.85	8.81	5.52	1.24	1.04	1.04	2.29	0.47	0.54	NA	NA	ADIPOR-like receptor CG5315-like	Hly-III-related	AT2G24150.1	HHP3	heptahelical protein 3	LOC_Os06g44250.1	haemolysin-III, putative, expressed	Zm00001d053739_T001; Zm00001d053739_T003	GRMZM2G363982_T01; GRMZM2G143460_T01	Bradi3g05940.1; Bradi1g31050.1	Sobic.004G064800.1; Sobic.010G212000.1	Seita.1G063600.1; Seita.4G194200.1
Sevir.1G062900	21.73	26.35	36.96	33.79	35.3	22.87	0.85	2.19	2.95	3.29	1.99	3.44	NA	NA	tubby-like protein 4-like	Tubby C-terminal-like domain;Tubby, C-terminal	AT1G16070.1	AtTLP8,TLP8	tubby like protein 8	LOC_Os02g08310.1	tubby, putative, expressed	Zm00001d015485_T001; Zm00001d035436_T001	GRMZM2G472945_T02; GRMZM2G133097_T01	Bradi3g05930.1	Sobic.004G064700.1	Seita.1G063700.1
Sevir.1G063000	83.06	90.35	103.61	112.31	107.52	93.3	7.54	1.12	8.73	4.11	3.66	6.21	NA	NA	putative DNA repair protein RAD23-1-like	Ubiquitin-associated/translation elongation factor EF1B, N-terminal, eukaryote;XPC-binding domain;UBA-like;Heat shock chaperonin-binding;UV excision repair protein Rad23;Ubiquitin domain;Ubiquitin-related domain	AT1G79650.1	RAD23,RAD23B	Rad23 UV excision repair protein family	LOC_Os02g08300.2	RAD23 DNA repair protein, putative, expressed	Zm00001d053738_T003; Zm00001d053738_T001	GRMZM2G143462_T01	Bradi3g05920.3	Sobic.004G064600.1	Seita.1G063800.1
Sevir.1G063100	0.01	0	0.01	0.03	0	0	0.02	0	0.03	0.06	0	0	NA	NA	putative glutamine amidotransferase-like protein C13C5.04-like	Glutamine amidotransferase type 1;Class I glutamine amidotransferase-like	AT4G30550.1		Class I glutamine amidotransferase-like superfamily protein	LOC_Os02g08270.1	class I glutamine amidotransferase, putative, expressed	Zm00001d053736_T001; Zm00001d005780_T001	GRMZM2G062716_T01; GRMZM2G036783_T01	Bradi3g05910.1	Sobic.004G064500.1; Sobic.004G064400.1	Seita.1G063900.1; Seita.1G064000.1
Sevir.1G063200	0.02	0	0	0	0	0	0.03	0	0	0	0	0	NA	NA	putative glutamine amidotransferase-like protein C13C5.04-like	Glutamine amidotransferase type 1;Class I glutamine amidotransferase-like	AT4G30550.1		Class I glutamine amidotransferase-like superfamily protein	LOC_Os02g08270.1	class I glutamine amidotransferase, putative, expressed	Zm00001d053736_T001	GRMZM2G062716_T01	Bradi3g05910.1	Sobic.004G064500.1; Sobic.004G064400.1	Seita.1G064000.1; Seita.1G064100.1
Sevir.1G063300	0.01	0.01	0.01	0.04	0	0.02	0.02	0.01	0.01	0.05	0	0.03	NA	NA	putative glutamine amidotransferase-like protein C13C5.04-like	Glutamine amidotransferase type 1;Class I glutamine amidotransferase-like	AT4G30550.1		Class I glutamine amidotransferase-like superfamily protein	LOC_Os02g08270.1	class I glutamine amidotransferase, putative, expressed	Zm00001d053736_T001	GRMZM2G062716_T01	Bradi3g05910.1	Sobic.004G064500.1; Sobic.004G064400.1	Seita.1G064100.1; Seita.1G064000.1
Sevir.1G063400	72.21	63.06	55.78	37.97	44.75	35.13	5.85	0.64	4.13	4.46	2.37	2.44	NA	NA	HD domain-containing protein 2-like	HD domain;HD/PDEase domain	AT1G26160.1		Metal-dependent phosphohydrolase	LOC_Os02g08260.1	HD domain containing protein 2, putative, expressed	Zm00001d015484_T001	GRMZM2G081144_T01	Bradi3g05900.1	Sobic.004G064300.1	Seita.1G064200.1
Sevir.1G063500	0.03	0.01	0.01	0.01	0.01	0.01	0.04	0.02	0.02	0.02	0.02	0.02	NA	NA	serine/threonine-protein kinase fray2-like	Protein kinase, ATP binding site;Protein kinase-like domain;Serine/threonine- / dual specificity protein kinase, catalytic domain;Protein kinase, catalytic domain	AT5G14720.1		Protein kinase superfamily protein	LOC_Os02g08240.1	STE_PAK_Ste20_STLK.1 - STE kinases include homologs to sterile 7, sterile 11 and sterile 20 from yeast, expressed	Zm00001d053735_T001; Zm00001d053735_T002	GRMZM2G062683_T01; GRMZM2G000584_T01	Bradi3g05890.2	Sobic.004G064200.1	Seita.1G064300.1
Sevir.1G063600	50.42	45.41	48.88	86.29	94.5	81.85	6.1	5.28	5.69	26.29	12.54	14.29	NA	NA	protein ECERIFERUM 3-like	Uncharacterised domain Wax2, C-terminal;Fatty acid hydroxylase;NAD(P)-binding domain	AT5G57800.1	CER3,FLP1,WAX2,YRE	Fatty acid hydroxylase superfamily	LOC_Os02g08230.1	WAX2, putative, expressed	Zm00001d015477_T001; Zm00001d015477_T002	GRMZM2G083526_T01; GRMZM2G029912_T01	Bradi3g05880.1; Bradi1g31140.1	Sobic.004G064000.1; Sobic.010G212600.1	Seita.1G064400.1; Seita.4G193700.1
Sevir.1G063700	0.9	0.65	0.68	0.76	0.5	2.14	0.4	0.05	0.09	0.24	0.15	0.99	NA	NA	transcription factor bHLH149-like	Myc-type, basic helix-loop-helix (bHLH) domain	AT5G57780.1			LOC_Os06g44320.1	expressed protein	NA	NA	NA	Sobic.004G063900.1	Seita.1G064600.1
Sevir.1G063800	0.69	0.42	0	0.95	0	0	1.38	0.73	0	1.89	0	0	NA	NA		NAD(P)-binding domain						NA	NA	NA	NA	Seita.4G150600.1
Sevir.1G063900	1.33	0.32	0.09	0.14	0.27	0.31	0.47	0.36	0.14	0.1	0.19	0.06	NA	NA	RING-H2 finger protein ATL56-like	Zinc finger, RING-type;Zinc finger, RING/FYVE/PHD-type	AT1G74410.1		RING/U-box superfamily protein	LOC_Os02g08200.1	zinc finger, C3HC4 type domain containing protein, expressed	Zm00001d053734_T001; Zm00001d015475_T001	GRMZM2G363520_T01; GRMZM5G836128_T01	NA	Sobic.004G063750.1; Sobic.004G277300.1	Seita.1G064700.1; Seita.1G277300.1
Sevir.1G064000	51.98	59.35	65.9	51.63	72.3	56.83	7.35	4.83	6.33	9.08	2.23	3.06	NA	NA	protein CYPRO4-like	Vacuolar import/degradation, Vid27-related;WD40/YVTN repeat-like-containing domain	AT4G33400.1		Vacuolar import/degradation, Vid27-related protein	LOC_Os02g08190.1	CYPRO4, putative, expressed	Zm00001d015474_T001; Zm00001d053732_T001	GRMZM2G131638_T01; GRMZM2G363474_T01	Bradi3g05830.1	Sobic.004G063600.1	Seita.1G064800.1
Sevir.1G064100	62.44	62.36	59.14	33.67	39.05	40.45	4.42	7.22	2.49	3	1.72	2.02	NA	NA	protein transport protein Sec61 subunit gamma-like	Protein translocase SecE domain;Protein translocase SEC61 complex, gamma subunit;Protein translocase complex, SecE/Sec61-gamma subunit;Preprotein translocase subunit SecE	AT5G50460.1		secE/sec61-gamma protein transport protein	LOC_Os02g08180.1	protein transport protein SEC61 subunit gamma, putative, expressed	Zm00001d015473_T001; Zm00001d015473_T002	GRMZM2G431703_T02; AC208023.3_FGT001	Bradi1g31180.1; Bradi3g05820.1	Sobic.004G063500.1; Sobic.010G213400.1	Seita.1G064900.1; Seita.4G192900.1
Sevir.1G064200	0	0	0	0.02	0	0	0	0	0	0.04	0	0	NA	NA	NA	NA						NA	NA	NA	NA	Seita.1G065100.1
Sevir.1G064300	1.47	0.5	0.35	1.41	0.6	0.83	0.91	0.13	0.12	0.37	0.09	0.35	NA	NA	protein GLUTAMINE DUMPER 4-like		AT2G24762.1	AtGDU4,GDU4	glutamine dumper 4	LOC_Os06g44420.1	GDU1, putative, expressed	Zm00001d015470_T001	GRMZM2G449257_T01	Bradi1g31210.1; Bradi3g19030.1	Sobic.004G063400.1; Sobic.007G144900.1	Seita.1G065200.1; Seita.4G192500.1
Sevir.1G064400	0.55	0.23	0.24	0.27	0.5	1.08	0.11	0.17	0.08	0.14	0.25	0.58	NA	NA	zinc finger protein CONSTANS-LIKE 5-like	CCT domain;Zinc finger, B-box	AT5G57660.1; AT5G57660.1	ATCOL5,COL5; ATCOL5,COL5	CONSTANS-like 5; CONSTANS-like 5	LOC_Os02g08150.1; LOC_Os06g44450.1	CCT/B-box zinc finger protein, putative, expressed; CCT/B-box zinc finger protein, putative, expressed	Zm00001d015468_T001	GRMZM2G148772_T01	NA	Sobic.004G063200.1; Sobic.010G214000.1	Seita.1G065300.1; Seita.4G192300.1
Sevir.1G064500	0.74	0.94	0.9	1.69	1.59	1.05	0.29	0.4	0.29	0.74	0.45	0.24	NA	NA	NA	NA	AT5G57630.1	CIPK21,SnRK3.4	CBL-interacting protein kinase 21	LOC_Os02g08140.1	CAMK_KIN1/SNF1/Nim1_like.14 - CAMK includes calcium/calmodulin depedent protein kinases, expressed	NA	NA	NA	NA	Seita.1G065400.1
Sevir.1G064600	4.3	5.36	5.68	13.11	9.55	7.6	0.9	0.77	0.7	4.96	1.67	1.29	NA	NA	FGGY carbohydrate kinase domain-containing protein-like	Carbohydrate kinase, FGGY, C-terminal;Carbohydrate kinase, FGGY, N-terminal;Carbohydrate kinase, FGGY-related	AT4G30310.2		FGGY family of carbohydrate kinase	LOC_Os02g08130.3	FGGY family of carbohydrate kinases, putative, expressed	Zm00001d002135_T001	GRMZM5G848138_T02; GRMZM6G828652_T01	Bradi3g05780.1; Bradi3g05767.1	Sobic.006G234700.1	Seita.1G065500.1
Sevir.1G064700	22.27	27.61	33.8	80.52	68.27	73.4	1.98	2.04	4.23	31.17	16.84	16.52	NA	NA	uncharacterized LOC101768423	Calmodulin binding protein-like	AT5G57580.1		Calmodulin-binding protein	LOC_Os02g08120.2	calmodulin binding protein, putative, expressed	Zm00001d015464_T002; Zm00001d015464_T003	GRMZM2G451882_T01; GRMZM2G018837_T01	Bradi3g05760.1	Sobic.004G063100.2; Sobic.004G181600.2	Seita.1G065600.1; Seita.1G198000.1
Sevir.1G064800	0.04	0.04	0.04	0.01	0.03	0.05	0.06	0.04	0.06	0.02	0.04	0.04	NA	NA	CASP-like protein 9-like	Uncharacterised protein family UPF0497, trans-membrane plant;Uncharacterised protein family UPF0497, trans-membrane plant subgroup	AT2G35760.1		Uncharacterised protein family (UPF0497)	LOC_Os02g08110.1	membrane associated DUF588 domain containing protein, putative, expressed	Zm00001d015463_T001; Zm00001d046916_T001	GRMZM2G150864_T01; GRMZM2G055273_T01	Bradi3g05755.1	Sobic.004G063000.1; Sobic.010G214800.1	Seita.1G065700.1; Seita.4G191600.1
Sevir.1G064900	0	0	0	0	0	0	0	0	0	0	0	0	NA	NA	NA	NA						NA	NA	NA	NA	NA
Sevir.1G065000	5.79	2.99	3.18	2.43	2.56	2.98	2.07	0.56	0.26	1.07	0.34	0.62	NA	NA	probable 4-coumarate--CoA ligase 3-like	Domain of unknown function DUF4009;AMP-binding, conserved site;AMP-dependent synthetase/ligase	AT3G21240.1	4CL2,AT4CL2	4-coumarate:CoA ligase 2	LOC_Os02g08100.1	AMP-binding domain containing protein, expressed	Zm00001d015459_T002; Zm00001d015459_T004	GRMZM2G075333_T01; GRMZM2G055320_T01	Bradi3g05750.1; Bradi1g31320.1	Sobic.004G062500.1; Sobic.010G214900.1	Seita.1G065800.1; Seita.4G191500.1
Sevir.1G065100	245.7	282.42	278.89	449.44	321.47	386.68	24.21	15.76	14.63	124.03	29.12	31.03	NA	NA	probable small nuclear ribonucleoprotein F-like	Small nuclear ribonucleoprotein SmF;Like-Sm (LSM) domain;Ribonucleoprotein LSM domain	AT4G30220.1	RUXF	small nuclear ribonucleoprotein F	LOC_Os11g43620.1	LSM domain containing protein, expressed	Zm00001d053754_T001	GRMZM2G168252_T01	NA	Sobic.004G062400.1; Sobic.003G044400.1	Seita.1G065900.1; Seita.1G067900.1
Sevir.1G065200	0.03	0.03	0.05	0.13	0.07	0.09	0.04	0.05	0.05	0.1	0.08	0.17	NA	NA		FAS1 domain	AT2G45470.1	AGP8,FLA8	FASCICLIN-like arabinogalactan protein 8	LOC_Os06g44660.1	fasciclin-like arabinogalactan precursor protein, putative, expressed	Zm00001d053755_T001; Zm00001d015461_T001	AC184130.4_FGT005; GRMZM2G134528_T01	NA	Sobic.004G062300.1	Seita.1G066000.1
Sevir.1G065300	4.83	5.26	5	4.09	5.13	3.53	0.62	0.27	0.92	0.31	0.91	0.89	NA	NA						LOC_Os02g08080.1	expressed protein	NA	NA	NA	NA	Seita.1G066100.1
Sevir.1G065400	0	0	0.02	0.45	0.86	3.96	0	0	0.04	0.2	0.32	1.81	NA	NA	E3 ubiquitin-protein ligase BRE1-like 2-like	Zinc finger, RING-type, conserved site;Zinc finger, RING-type;Zinc finger, RING/FYVE/PHD-type	AT1G55250.1	HUB2	histone mono-ubiquitination 2	LOC_Os10g41590.1	zinc finger, C3HC4 type domain containing protein, expressed	Zm00001d029490_T010; Zm00001d029490_T018	GRMZM2G341271_T01	Bradi2g33230.2	Sobic.001G340000.3	Seita.1G066200.1; Seita.9G367100.1
Sevir.1G065500	1.75	2.13	3.94	10.15	13.66	26.01	0.36	0.21	0.72	3.36	1.93	5.61	NA	NA	squamosa promoter-binding-like protein 5-like	Transcription factor, SBP-box	AT1G02065.1	SPL8	squamosa promoter binding protein-like 8	LOC_Os02g08070.1	OsSPL5 - SBP-box gene family member, expressed	Zm00001d015451_T001; Zm00001d053756_T001	GRMZM2G111136_T02; GRMZM2G168229_T01	Bradi3g05720.1; Bradi1g31391.2	Sobic.004G062100.1; Sobic.010G215700.1	Seita.1G066300.1; Seita.4G190700.1
Sevir.1G065600	0.14	0.14	0.14	0.2	0.3	0.63	0.11	0.02	0.11	0.09	0.13	0.06	NA	NA	putative glucose-6-phosphate 1-epimerase-like	Glucose-6-phosphate 1-epimerase;Galactose mutarotase-like domain;Aldose 1-/Glucose-6-phosphate 1-epimerase;Glycoside hydrolase-type carbohydrate-binding, subgroup	AT5G57330.1		Galactose mutarotase-like superfamily protein	LOC_Os02g08030.1	aldose 1-epimerase, putative, expressed	Zm00001d053757_T001; Zm00001d053757_T002	GRMZM2G119578_T01	Bradi3g05710.2	Sobic.004G062000.3	Seita.1G066400.1
Sevir.1G065700	56.65	61.58	68.38	72.66	80.61	109.05	2.94	5.89	2.77	10.37	3.16	10.8	SUN1	SAD1-UNC84-LIKE 1 CCSD TYPE	SUN domain-containing protein 1-like		AT3G10730.1	ATSUN2,SUN2	SAD1/UNC-84 domain protein 2	LOC_Os05g18770.1	Sad1 / UNC-like C-terminal domain containing protein, putative, expressed	Zm00001d015450_T001; Zm00001d015450_T002	GRMZM2G109818_T01	Bradi2g36230.1	Sobic.004G061900.1	Seita.1G066500.1; Seita.1G066800.1
Sevir.1G065800	152.79	139.59	145.41	144.54	112.64	135.4	21.68	5.43	11.09	9.4	7.22	11.74	NA	NA	probable dimethyladenosine transferase-like	Ribosomal RNA adenine methylase transferase, N-terminal;Ribosomal RNA adenine methylase transferase, conserved site;Ribosomal RNA adenine dimethylase;Ribosomal RNA adenine methylase transferase;S-adenosyl-L-methionine-dependent methyltransferase-like	AT2G47420.1		Ribosomal RNA adenine dimethylase family protein	LOC_Os10g10434.1	dimethyladenosine transferase, putative, expressed	Zm00001d015449_T001	GRMZM2G136599_T01	Bradi3g51000.1; Bradi3g15000.1	Sobic.004G061800.1	Seita.1G066700.1; Seita.1G066600.1
Sevir.1G065900	0	0	0	0	0	0	0	0	0	0	0	0	NA	NA	NA	NA				LOC_Os04g01730.1	hypothetical protein	NA	NA	NA	NA	NA
Sevir.1G066000	0.48	0	0	0.25	0.28	0.99	0.46	0	0	0.21	0.38	1.15	NA	NA	NA	NA				LOC_Os04g51410.1	expressed protein	Zm00001d015448_T001	AC195957.3_FGT003	NA	Sobic.004G061600.1	Seita.1G066900.1
Sevir.1G066100	28.24	30.56	36.11	48.57	59.76	44.57	1.54	3.13	3.3	3.65	2.71	2.01	NA	NA	calcium-transporting ATPase 8, plasma membrane-type-like	Calcium-transporting P-type ATPase, N-terminal autoinhibitory domain;P-type ATPase, cytoplasmic domain N;HAD-like domain;P-type ATPase, phosphorylation site;P-type ATPase, A domain;Calcium-transporting P-type ATPase, subfamily IIB;Cation-transporting P-type ATPase, C-terminal;Cation-transporting P-type ATPase, N-terminal;Cation-transporting P-type ATPase;P-type ATPase, transmembrane domain	AT5G57110.1; AT5G57110.2	ACA8,AT-ACA8; ACA8,AT-ACA8	autoinhibited Ca2+ -ATPase, isoform 8; autoinhibited Ca2+ -ATPase, isoform 8	LOC_Os04g51610.1; LOC_Os04g51610.1	calcium-transporting ATPase, plasma membrane-type, putative, expressed; calcium-transporting ATPase, plasma membrane-type, putative, expressed	Zm00001d015446_T004; Zm00001d015446_T013	GRMZM5G893864_T01; GRMZM5G892495_T02	Bradi3g05697.2	Sobic.004G061400.2	Seita.1G067000.1
Sevir.1G066200	2.35	0.84	0.58	1.71	1.4	4.01	0.91	0.19	0.12	0.58	0.36	0.61	NA	NA	NA	NA				LOC_Os02g08000.1	expressed protein	Zm00001d015442_T001	GRMZM2G536238_T01	NA	Sobic.004G061300.1	Seita.1G067100.1
Sevir.1G066300	14.16	15.7	17.67	12.82	15.24	10.78	1.09	0.51	0.73	1.28	0.89	1.33	NA	NA	transmembrane protein 230-like	Protein of unknown function DUF872, transmembrane	AT4G29850.1		Eukaryotic protein of unknown function (DUF872)	LOC_Os02g07980.1	expressed protein	Zm00001d053759_T001; Zm00001d015440_T001	GRMZM2G421240_T01; GRMZM2G027516_T01	Bradi3g05690.1; Bradi1g31510.1	Sobic.004G061200.1; Sobic.010G216400.1	Seita.1G067200.1; Seita.4G190000.1
Sevir.1G066400	21.45	22.14	20.75	25.64	27.4	19.14	2.12	3.02	1.6	2.36	1.21	1.76	NA	NA	protein STRUBBELIG-RECEPTOR FAMILY 3-like	Leucine-rich repeat-containing N-terminal, type 2;Protein kinase-like domain;Leucine-rich repeat;Serine-threonine/tyrosine-protein kinase catalytic domain;Protein kinase, catalytic domain;Concanavalin A-like lectin/glucanase, subgroup	AT4G03390.1; AT2G20850.1; AT2G20850.1	SRF3; SRF1; SRF1	STRUBBELIG-receptor family 3; STRUBBELIG-receptor family 1; STRUBBELIG-receptor family 1	LOC_Os07g37810.2; LOC_Os02g07960.4; LOC_Os02g07960.3	STRUBBELIG-RECEPTOR FAMILY 1 precursor, putative, expressed; STRUBBELIG-RECEPTOR FAMILY 3 precursor, putative, expressed; STRUBBELIG-RECEPTOR FAMILY 3 precursor, putative, expressed	Zm00001d015435_T011; Zm00001d015435_T002	GRMZM2G335638_T01; GRMZM2G020986_T01	Bradi3g05670.1; Bradi1g31600.1	Sobic.004G060900.1; Sobic.010G217400.2	Seita.1G067300.1
Sevir.1G066500	2.4	1.61	1.31	2.47	1.87	3.03	1.02	0.16	0.16	1.09	0.27	0.64	NA	NA	NA	NA						Zm00001d015434_T001; Zm00001d046888_T001	GRMZM2G146614_T01; GRMZM2G421946_T01	Bradi3g05660.1	Sobic.004G060832.1; Sobic.010G217532.1	Seita.1G067400.1; Seita.4G188900.1
Sevir.1G066600	0	0.06	0	0	0	0.27	0	0.06	0	0	0	0.13	NA	NA	NA	NA	AT1G68130.1	AtIDD14,IDD14	indeterminate(ID)-domain 14	LOC_Os09g27650.2	ZOS9-14 - C2H2 zinc finger protein, expressed	Zm00001d031759_T001	GRMZM2G123094_T02	NA	NA	Seita.1G067600.1; Seita.6G177800.1
Sevir.1G066700	16.37	18.11	20.11	12.96	16.11	13.14	1.82	0.38	1.28	2.34	1.02	0.44	NA	NA	proline-rich protein PRCC-like	Mitotic checkpoint protein PRCC, C-terminal	AT2G19270.1			LOC_Os02g07920.1	expressed protein	Zm00001d015433_T001; Zm00001d053762_T001	GRMZM2G086032_T01; GRMZM2G124254_T01	NA	Sobic.004G060600.1	Seita.1G067700.1
Sevir.1G066800	358.68	358.1	324.51	369.31	315.17	420.47	27.31	10.66	19.61	20.02	8.68	38.07	NA	NA	uncharacterized LOC101775975		AT4G30010.1			LOC_Os02g07910.2	fiber protein Fb15, putative, expressed	Zm00001d015431_T001	GRMZM2G138527_T01; GRMZM2G138550_T01	Bradi3g05620.1	Sobic.004G060500.1	Seita.1G067800.1; Seita.2G415200.1
Sevir.1G066900	226.24	223.25	208.85	209.27	194.11	190.99	19.26	15.57	6.1	51.75	18.99	8.37	NA	NA	NA	NA	AT4G30220.1	RUXF	small nuclear ribonucleoprotein F	LOC_Os11g43620.1	LSM domain containing protein, expressed	Zm00001d053754_T001; Zm00001d015460_T002	GRMZM2G168252_T01; GRMZM2G058252_T03	NA	Sobic.004G062400.1; Sobic.003G044400.1	Seita.1G067900.1; Seita.1G065900.1
Sevir.1G067000	0.39	0.86	0.93	0.81	0.52	0.34	0.33	0.28	0.45	0.55	0.3	0.35	NA	NA		Epsin-like, N-terminal;AP180 N-terminal homology (ANTH) domain;ENTH/VHS;Clathrin adaptor, phosphoinositide-binding, GAT-like	AT4G25940.1		ENTH/ANTH/VHS superfamily protein	LOC_Os02g07900.1	ANTH/ENTH domain containing protein, putative, expressed	Zm00001d015430_T001; Zm00001d015430_T002	GRMZM2G138516_T01; GRMZM2G473162_T01	Bradi3g05611.2	Sobic.004G060400.1; Sobic.010G217700.1	Seita.1G068000.1; Seita.4G188600.1
Sevir.1G067100	9.61	9.17	9.42	17.14	11.05	7.35	2.11	1.02	1.7	0.75	1.57	0.63	NA	NA	NA	NA	AT1G12470.1		zinc ion binding	LOC_Os08g08060.1	vacuolar protein sorting-associated protein 18, putative, expressed	Zm00001d024205_T001; Zm00001d024205_T002	NA	Bradi3g15520.1	Sobic.007G061700.1	Seita.1G068100.1; Seita.6G043600.1
Sevir.1G067200	24.15	25.06	26.66	19.08	23.21	18.95	1.58	1.72	2.44	3.39	2.24	3.27	NA	NA	uncharacterized LOC101777196	Glycosyl transferase, family 14	AT2G19160.1		Core-2/I-branching beta-1,6-N-acetylglucosaminyltransferase family protein	LOC_Os02g07880.1	DNA binding protein, putative, expressed	Zm00001d053763_T002; Zm00001d053763_T001	GRMZM2G124151_T01; GRMZM2G138505_T01	Bradi3g05600.3; Bradi1g31680.1	Sobic.004G060300.1; Sobic.010G218300.1	Seita.1G068200.1; Seita.4G187600.1
Sevir.1G067300	100.88	109.35	109.1	171.94	185.64	190.5	10.89	10.92	13.3	8.48	4.36	12.58	NA	NA	V-type proton ATPase catalytic subunit A-like	ATPase, alpha/beta subunit, nucleotide-binding domain, active site;ATPase, V1 complex, subunit A;ATPase, alpha/beta subunit, N-terminal;ATPase, F1/V1/A1 complex, alpha/beta subunit, C-terminal;ATPase, F1/V1/A1 complex, alpha/beta subunit, nucleotide-binding domain;P-loop containing nucleoside triphosphate hydrolase;ATPase, F1 complex beta subunit/V1 complex, C-terminal;ATP synthase subunit alpha-…	AT1G78900.2	VHA-A	vacuolar ATP synthase subunit A	LOC_Os06g45120.1	ATP synthase, putative, expressed	Zm00001d053765_T001; Zm00001d053765_T003	GRMZM2G128877_T02; GRMZM2G421857_T04	Bradi3g05590.1; Bradi1g31690.1	Sobic.004G060100.1; Sobic.010G218400.1	Seita.1G068300.1; Seita.4G187500.1
Sevir.1G067400	0.99	0.67	0.86	0.37	0.29	0.65	0.43	0.02	0.13	0.15	0.16	0.24	NA	NA		Domain of unknown function DUF630;Domain of unknown function DUF632	AT4G30130.1		Protein of unknown function (DUF630 and DUF632)	LOC_Os02g07850.1	DUF630/DUF632 domains containing protein, putative, expressed	Zm00001d053766_T001	GRMZM2G339909_T01; GRMZM2G036354_T01	Bradi3g05583.1	Sobic.004G060000.1	Seita.1G068500.1; Seita.3G231800.1
Sevir.1G067500	16.48	15.79	17.62	58.54	21.57	24.41	2.82	2.91	1.3	27.83	4.19	2.83	NA	NA	NA	NA	AT5G24800.1; AT5G24800.1	ATBZIP9,BZIP9,BZO2H2; ATBZIP9,BZIP9,BZO2H2	basic leucine zipper 9; basic leucine zipper 9	LOC_Os02g07840.1; LOC_Os02g07840.2	bZIP transcription factor domain containing protein, expressed; bZIP transcription factor domain containing protein, expressed	Zm00001d015421_T002; Zm00001d015421_T001	GRMZM2G098904_T01	NA	Sobic.004G059900.1	Seita.1G068600.1; Seita.3G231800.1
Sevir.1G067600	0.02	0	0.01	0	0.01	0	0.02	0	0.02	0	0.02	0	NA	NA	probable cation transporter HKT6-like	Cation transporter	AT4G10310.1	ATHKT1,HKT1	high-affinity K+ transporter 1	LOC_Os02g07830.1	OsHKT1;3 - Na+ transporter, expressed	NA	NA	Bradi3g05570.1	Sobic.004G059800.1	Seita.1G068700.1
Sevir.1G067700	2.92	0.68	0.67	0.42	0.4	0.39	1.64	0.12	0.23	0.19	0.18	0.49	NA	NA	uncharacterized LOC101780165	Protein of unknown function DUF581	AT1G74940.1		Protein of unknown function (DUF581)	LOC_Os02g07820.1	DUF581 domain containing protein, expressed	Zm00001d015420_T001	GRMZM2G022181_T01	Bradi3g05560.1	NA	Seita.1G068800.1
Sevir.1G067800	0	0	0	0	0	0	0	0	0	0	0	0	NA	NA		Zinc finger, CCHC-type				LOC_Os12g18260.1	zinc knuckle domain containing protein, expressed	NA	NA	NA	NA	NA
Sevir.1G067900	0.01	0.02	0	0	0.01	0.01	0.02	0.02	0	0	0.02	0.02	NA	NA	probably inactive leucine-rich repeat receptor-like protein kinase At1g50610-like	Leucine-rich repeat-containing N-terminal, type 2;Protein kinase-like domain;Leucine-rich repeat;Protein kinase, catalytic domain	AT4G31250.1		Leucine-rich repeat protein kinase family protein	LOC_Os02g07810.1	inactive receptor kinase At2g26730 precursor, putative, expressed	Zm00001d053769_T001; Zm00001d015414_T001	GRMZM2G353659_T01; GRMZM2G447989_T01	Bradi3g05540.1; Bradi2g52121.1	Sobic.004G059200.1; Sobic.010G218600.1	Seita.1G069000.1; Seita.4G187200.1
Sevir.1G068000	27.49	28.38	33.15	24.36	26.76	21.45	4.07	2.8	2.63	1.66	3.21	2.62	NA	NA	trihelix transcription factor GTL1-like		AT4G31270.1		sequence-specific DNA binding transcription factors	LOC_Os02g07800.1	transcription factor, putative, expressed	Zm00001d015412_T001	GRMZM2G334722_T01	NA	Sobic.004G059100.1	Seita.1G069100.1
Sevir.1G068100	30.22	38.02	43.04	34.02	49.74	34.52	2.58	0.89	3.03	6.82	3.11	2.33	NA	NA	NA	NA	AT2G24360.1		Protein kinase superfamily protein	LOC_Os02g07790.1	serine/threonine-protein kinase HT1, putative, expressed	Zm00001d053770_T001; Zm00001d053772_T001	GRMZM2G052948_T02; GRMZM2G052902_T01	Bradi3g05520.1	Sobic.004G059000.1	Seita.1G069200.1
Sevir.1G068200	13.58	19.17	19.57	21.26	22.82	23.26	0.86	0.48	1.21	1.57	1	1.3	NA	NA	squamosa promoter-binding-like protein 11-like	Transcription factor, SBP-box	AT1G27370.3	SPL10	squamosa promoter binding protein-like 10	LOC_Os06g45310.1	OsSPL11 - SBP-box gene family member, expressed	Zm00001d015410_T002; Zm00001d053775_T001	GRMZM2G156621_T01; GRMZM2G126827_T01	Bradi3g05510.1	Sobic.004G058900.1; Sobic.006G171000.1	Seita.1G069300.1; Seita.7G190000.1
Sevir.1G068300	4.94	2.53	3.96	7.23	7.02	10.58	1.19	0.19	0.43	0.84	0.31	1.08	NA	NA	myb family transcription factor APL-like	MYB-CC type transcription factor, LHEQLE-containing domain;Myb domain;Homeodomain-like;Myb domain, plants;SANT/Myb domain	AT1G79430.2	APL,WDY	Homeodomain-like superfamily protein	LOC_Os02g07770.1	Myb transcription factor, putative, expressed	Zm00001d015407_T001; Zm00001d046947_T001	GRMZM2G052544_T01; GRMZM2G081671_T01	Bradi3g05500.5; Bradi1g31837.1	Sobic.004G058700.1; Sobic.010G220000.1	Seita.1G069400.1; Seita.4G185800.1
Sevir.1G068400	37.01	35.38	31.56	41.77	30.97	24.28	1.55	0.69	2.09	13.7	0.6	1.27	NA	NA	succinate-semialdehyde dehydrogenase, mitochondrial-like	Aldehyde/histidinol dehydrogenase;Aldehyde dehydrogenase, conserved site;Aldehyde dehydrogenase domain;Aldehyde dehydrogenase NAD(P)-dependent;Succinate semialdehyde dehydrogenase;Aldehyde dehydrogenase, N-terminal;Aldehyde dehydrogenase, C-terminal;Aldehyde dehydrogenase, glutamic acid active site	AT1G79440.1	ALDH5F1,SSADH,SSADH1	aldehyde dehydrogenase 5F1	LOC_Os02g07760.1	aldehyde dehydrogenase, putative, expressed	Zm00001d053776_T015; Zm00001d053776_T012	GRMZM2G119482_T01; GRMZM2G128114_T01	Bradi3g05490.1	Sobic.004G058600.1	Seita.1G069500.1
Sevir.1G068500	7.95	9.15	9.47	12.17	10.69	10.93	0.51	0.65	0.79	0.88	0.53	1.66	NA	NA	ALA-interacting subunit 3-like	Protein of unknown function DUF284, transmembrane eukaryotic	AT1G54320.1		LEM3 (ligand-effect modulator 3) family protein / CDC50 family protein	LOC_Os02g07750.1	cell cycle control protein, putative, expressed	Zm00001d015401_T001; Zm00001d053778_T001	GRMZM2G180211_T01; GRMZM2G003988_T01	Bradi3g05450.1	Sobic.004G058500.1; Sobic.010G220100.1	Seita.1G069600.1
Sevir.1G068600	6.41	5.69	6.27	11.77	9.33	8.6	1.21	0.74	1.16	4.05	1.33	1.9	NA	NA		S-adenosylmethionine-dependent methyltransferase;PUA-like domain;Pseudouridine synthase/archaeosine transglycosylase;S-adenosyl-L-methionine-dependent methyltransferase-like	AT1G54310.2		S-adenosyl-L-methionine-dependent methyltransferases superfamily protein	LOC_Os02g07740.1	RNA binding protein, putative, expressed	Zm00001d015400_T002; Zm00001d015400_T003	GRMZM2G082683_T01; GRMZM2G180218_T01	Bradi3g05437.2	Sobic.004G058400.1	Seita.1G069700.1
Sevir.1G068700	0.77	0.2	0.3	0.27	0.06	0.32	0.3	0.09	0.06	0.09	0.05	0.13	NA	NA	haloacid dehalogenase-like hydrolase domain-containing protein 3-like	HAD-like domain;HAD-superfamily hydrolase, subfamily IA, REG-2-like;HAD-superfamily hydrolase, subfamily IA, variant 1	AT5G44730.1		Haloacid dehalogenase-like hydrolase (HAD) superfamily protein	LOC_Os02g07730.1	haloacid dehalogenase-like hydrolase domain-containing protein 3, putative, expressed	Zm00001d053779_T001	GRMZM2G303086_T01	NA	Sobic.004G058300.2	Seita.1G069800.1
Sevir.1G068800	111.05	106.81	111.27	85.56	95.77	75.95	17.17	8.79	8.22	7.64	5.05	4.58	NA	NA	choline-phosphate cytidylyltransferase B-like	Cytidyltransferase-like domain;Rossmann-like alpha/beta/alpha sandwich fold	AT2G32260.1	ATCCT1,CCT1	phosphorylcholine cytidylyltransferase	LOC_Os02g07720.2	cytidylyltransferase domain containing protein, expressed	Zm00001d015399_T002; Zm00001d015399_T001	GRMZM2G085926_T01; GRMZM2G132898_T01	Bradi3g05420.1	Sobic.004G058200.1	Seita.1G069900.1
Sevir.1G068900	6.97	2.58	10.45	5.01	17.85	16.44	5.75	4.47	10.39	10.02	12.08	14.6	NA	NA	NA	NA						NA	NA	NA	NA	Seita.1G070000.1
Sevir.1G069000	2.23	3.59	6.46	7.78	8.84	6.76	0.81	0.84	1.28	2.49	3.9	1.53	NA	NA	putative F-box/FBD/LRR-repeat protein At1g78760-like	F-box domain, cyclin-like	AT3G58860.1		F-box/RNI-like superfamily protein	LOC_Os01g51720.1	expressed protein	Zm00001d023432_T001	GRMZM2G113089_T01	NA	NA	Seita.1G070100.1; Seita.7G326200.1
Sevir.1G069100	0.37	0.11	0.23	0.12	0.1	0.13	0.04	0.07	0.09	0.06	0.05	0.07	NA	NA	uncharacterized LOC101777297	VQ	AT4G39720.1		VQ motif-containing protein	LOC_Os02g07690.1	VQ domain containing protein, putative, expressed	Zm00001d015397_T001; Zm00001d053781_T001	AC207043.3_FGT002; GRMZM2G010333_T01	Bradi3g05410.1; Bradi1g32060.1	Sobic.004G058000.1; Sobic.010G221032.1	Seita.1G070200.1; Seita.4G268900.1
Sevir.1G069200	5.84	6.16	6.75	8.3	8.22	6.08	0.64	0.1	0.73	1.01	1.01	0.15	NA	NA	cytochrome P450 97B2, chloroplastic-like	Cytochrome P450, conserved site;Cytochrome P450, E-class, group I;Cytochrome P450	AT4G15110.1	CYP97B3	cytochrome P450, family 97, subfamily B, polypeptide 3	LOC_Os02g07680.1	cytochrome P450, putative, expressed	Zm00001d053782_T006; Zm00001d053782_T005	GRMZM2G010221_T01	Bradi3g05400.1	Sobic.004G057900.2	Seita.1G070400.1
Sevir.1G069300	10.88	9.15	9.55	20.9	13.75	11.21	2.42	0.86	0.86	4.91	2.31	1.96	NA	NA		Urease accessory protein UreD	AT2G35035.1; AT2G35035.2	URED; URED	urease accessory protein D; urease accessory protein D	LOC_Os02g07670.1; LOC_Os02g07670.1	URED, putative, expressed; URED, putative, expressed	Zm00001d015395_T001	GRMZM2G059124_T01	NA	Sobic.004G057800.1	Seita.1G070700.1
Sevir.1G069400	89.83	88.67	79.85	62.88	48.59	52.24	12.9	10.54	5.77	8.58	4.77	5.1	NA	NA	uncharacterized LOC101786619	Protein of unknown function DUF597;Zinc finger, B-box	AT1G31040.1		PLATZ transcription factor family protein	LOC_Os06g45540.1	zinc-binding protein, putative, expressed	Zm00001d015394_T001	GRMZM2G017882_T01	Bradi3g05380.1; Bradi1g32050.1	Sobic.004G057700.1	Seita.1G070800.1; Seita.4G184500.1
Sevir.1G069500	13.73	15.75	18.61	17.33	23.1	18.32	1.74	1.29	1.98	2.3	1.62	1.52	NA	NA	copper-transporting ATPase RAN1-like	Cation-transporting P-type ATPase, subfamily IB;P-type ATPase, cytoplasmic domain N;HAD-like domain;P-type ATPase, phosphorylation site;Heavy-metal-associated, conserved site;P-type ATPase, A domain;Heavy metal-associated domain, copper ion-binding;Heavy metal-associated domain, HMA;Cation-transporting P-type ATPase	AT5G44790.1	HMA7,RAN1	copper-exporting ATPase / responsive-to-antagonist 1 / copper-transporting ATPase (RAN1)	LOC_Os02g07630.1	copper-transporting ATPase, putative, expressed	Zm00001d053783_T001; Zm00001d053783_T002	GRMZM2G010152_T01; GRMZM2G151406_T01	Bradi3g05340.1; Bradi1g31987.1	Sobic.004G057400.1; Sobic.010G220600.1	Seita.1G070900.1; Seita.4G185100.1
Sevir.1G069600	0	0.95	0.42	0.45	0	0	0	1.64	0.85	0.9	0	0	NA	NA		Knottin				LOC_Os02g07580.1	expressed protein	NA	NA	NA	NA	Seita.1G071000.1
Sevir.1G069700	0	0	0	0	0	0	0	0	0	0	0	0	NA	NA		Knottin	AT5G63660.1	LCR74,PDF2.5	Scorpion toxin-like knottin superfamily protein	LOC_Os02g07624.1	gamma-thionin family domain containing protein, expressed	NA	NA	NA	NA	Seita.1G071100.1; Seita.1G071200.1
Sevir.1G069800	0	0	0	0.79	0	0	0	0	0	1.59	0	0	NA	NA	NA	NA						NA	NA	NA	NA	Seita.1G071300.1
Sevir.1G069900	0	0	0	0	0	0	0	0	0	0	0	0	NA	NA								NA	NA	NA	NA	Seita.1G071400.1
Sevir.1G070000	0	0	0	0	0	0	0	0	0	0	0	0	NA	NA	NA	NA						NA	NA	NA	NA	NA
Sevir.1G070100	0	0	0	0	0	0	0	0	0	0	0	0	NA	NA	NA	NA						Zm00001d015384_T001	GRMZM2G043816_T01	NA	Sobic.004G056500.1	Seita.1G071500.1
Sevir.1G070200	121.48	126.37	116.56	75.52	108.55	97.74	24.03	5.73	8.88	17.73	11.09	11.68	NA	NA	glyceraldehyde 3-phosphate dehydrogenase GAPCP1, chloroplastic-like	Glyceraldehyde/Erythrose phosphate dehydrogenase family;Glyceraldehyde 3-phosphate dehydrogenase, active site;Glyceraldehyde 3-phosphate dehydrogenase, catalytic domain;Glyceraldehyde 3-phosphate dehydrogenase, NAD(P) binding domain;Glyceraldehyde-3-phosphate dehydrogenase, type I;NAD(P)-binding domain	AT1G16300.1	GAPCP-2	glyceraldehyde-3-phosphate dehydrogenase of plastid 2	LOC_Os02g07490.1	glyceraldehyde-3-phosphate dehydrogenase, putative, expressed	Zm00001d015383_T002; Zm00001d015383_T001	GRMZM2G104632_T01; GRMZM2G051004_T01	Bradi3g05300.1	Sobic.004G056400.1	Seita.1G071600.1; Seita.4G268700.1
Sevir.1G070300	2.63	3.65	5.58	7.08	5.62	3.11	0.43	0.38	0.6	0.93	0.82	0.61	NA	NA	NA	NA	AT1G16290.1			LOC_Os02g07480.1	transglycosylase SLT domain containing protein, expressed	Zm00001d053799_T001; Zm00001d053799_T008	GRMZM2G351747_T01; GRMZM2G431291_T01	Bradi3g05286.2; Bradi1g38113.1	Sobic.004G056300.1	Seita.1G071700.1
Sevir.1G070400	1.47	1.75	1.88	3.52	4.15	6.92	0.27	0.24	0.23	0.6	0.53	1.31	NA	NA	NA	NA	AT4G19980.1			LOC_Os06g45610.1	expressed protein	Zm00001d015382_T001	GRMZM2G303241_T01	Bradi3g05280.1	Sobic.004G056201.1	Seita.1G071800.1
Sevir.1G070500	125.76	139.29	162.96	131.29	155.36	140.82	18.34	10.61	6.15	25.33	26.07	10.17	NA	NA	NA	NA	AT1G56170.1; AT1G56170.2	ATHAP5B,HAP5B,NF-YC2; ATHAP5B,HAP5B,NF-YC2	nuclear factor Y, subunit C2; nuclear factor Y, subunit C2	LOC_Os02g07450.2; LOC_Os02g07450.1	core histone H2A/H2B/H3/H4, putative, expressed; core histone H2A/H2B/H3/H4, putative, expressed	Zm00001d024230_T001	GRMZM2G311316_T01	Bradi3g05270.1; Bradi1g32200.1	Sobic.007G063200.2	Seita.1G071900.1; Seita.1G286100.1
Sevir.1G070600	0.03	0.03	0.05	0.04	0.04	0.03	0.02	0.01	0.04	0.03	0.02	0.04	NA	NA		NB-ARC;P-loop containing nucleoside triphosphate hydrolase	AT1G53350.1		Disease resistance protein (CC-NBS-LRR class) family	LOC_Os08g14850.1	resistance protein, putative, expressed	Zm00001d052993_T001; Zm00001d034555_T005	GRMZM2G006780_T01	Bradi4g25041.1; Bradi2g38839.1	Sobic.005G096201.1	Seita.1G072100.1; Seita.8G089500.1
Sevir.1G070700	0	0	0	0	0	0	0	0	0	0	0	0	NA	NA	MADS-box protein ZMM17-like	Transcription factor, K-box;Transcription factor, MADS-box	AT5G23260.2	ABS,AGL32,TT16	K-box region and MADS-box transcription factor family protein	LOC_Os02g07430.1	OsMADS29 - MADS-box family gene with MIKCc type-box, expressed	Zm00001d015381_T001; Zm00001d010232_T004	GRMZM2G130382_T01; GRMZM2G152862_T01	Bradi3g05260.1; Bradi2g25090.1	Sobic.004G056000.2; Sobic.009G142500.1	Seita.1G072200.1; Seita.3G236800.1
Sevir.1G070800	0.02	0.05	0.04	0.09	0.03	0.03	0.04	0.04	0.05	0.1	0.04	0.06	NA	NA	NA	NA				LOC_Os12g38460.1	RNA recognition motif family protein, expressed	NA	NA	NA	NA	Seita.1G072300.1
Sevir.1G070900	0	0	0	0	0	0	0	0	0	0	0	0	NA	NA	uncharacterized LOC101754384	DNA methylase, C-5 cytosine-specific, active site;Domain of unknown function DUF1618				LOC_Os12g39710.1	expressed protein	NA	GRMZM5G887548_T01; GRMZM5G887750_T01	NA	NA	Seita.1G072400.1
Sevir.1G071000	66.05	63.12	64.06	44.43	41.73	54.32	3.19	7.09	6.1	5.3	1.58	3.55	NA	NA	NA	NA	AT1G79200.1			LOC_Os02g07420.1	splicing factor, arginine/serine-rich 12, putative, expressed	NA	NA	NA	Sobic.004G055800.1	Seita.1G072600.1
Sevir.1G071100	127.14	141.44	136.03	113.28	113.72	86.14	11.06	8.42	5.58	19.24	5.11	8.06	NA	NA	glycine cleavage system H protein 2, mitochondrial-like	Glycine cleavage H-protein, subgroup;Single hybrid motif;2-oxo acid dehydrogenase, lipoyl-binding site;Glycine cleavage H-protein;Biotin/lipoyl attachment	AT2G35120.1		Single hybrid motif superfamily protein	LOC_Os02g07410.1	glycine cleavage system H protein, putative, expressed	Zm00001d015378_T001; Zm00001d053800_T002	GRMZM2G010321_T01; GRMZM2G051208_T01	Bradi3g05240.1	Sobic.004G055700.2	Seita.1G072700.1; Seita.3G033500.1
Sevir.1G071200	0.2	1.9	2.32	1.09	1.37	0.98	0.14	0.46	0.44	0.41	0.26	0.33	NA	NA	NA	NA				LOC_Os10g22170.1	expressed protein	NA	NA	NA	NA	NA
Sevir.1G071300	1.28	2.54	2.58	0.65	1.44	1.09	0.75	1.72	0.59	0.49	0.45	1.23	NA	NA	uncharacterized LOC101783463	Protein of unknown function DUF538	AT4G02360.1		Protein of unknown function, DUF538	LOC_Os11g13720.1	expressed protein	NA	NA	NA	NA	Seita.8G082300.1
Sevir.1G071400	0	0	0	0	0	0	0	0	0	0	0	0	NA	NA						LOC_Os09g39880.1	hypothetical protein	NA	NA	NA	NA	Seita.4G207900.1; Seita.8G133600.1
Sevir.1G071500	7.13	13.55	20.79	25.66	32.16	27.35	0.51	1.16	2.27	2.51	4.06	2.8	NA	NA	uncharacterized LOC101755186	Protein of unknown function DUF3615	AT2G35330.2		RING/U-box superfamily protein	LOC_Os01g34860.1	expressed protein	NA	NA	NA	NA	Seita.1G072900.1; Seita.1G073300.1
Sevir.1G071600	5.24	16.26	24.59	22.57	30.26	24.79	1.63	1.47	2.89	2.95	3.61	5.57	NA	NA	uncharacterized LOC101755186	Protein of unknown function DUF3615				LOC_Os01g34860.1	expressed protein	NA	NA	NA	NA	Seita.1G072900.1
Sevir.1G071700	0.44	0.34	0.28	2.46	1.21	1.6	0.12	0.18	0.16	1.68	0.63	0.86	NA	NA	pentatricopeptide repeat-containing protein At2g35130-like	Pentatricopeptide repeat;Tetratricopeptide-like helical	AT2G35130.1		Tetratricopeptide repeat (TPR)-like superfamily protein	LOC_Os02g07360.1	pentatricopeptide containing protein, putative, expressed	Zm00001d015377_T003; Zm00001d015377_T001	GRMZM2G007372_T01	NA	Sobic.004G055600.1	Seita.1G073000.1
Sevir.1G071800	13.18	14.5	17.52	19.3	21.37	19	0.8	0.34	1.89	2.88	1.89	1.01	NA	NA			AT1G31190.1	IMPL1	myo-inositol monophosphatase like 1	LOC_Os02g07350.1	inositol-1-monophosphatase, putative, expressed	Zm00001d053801_T001	GRMZM2G051276_T01; GRMZM2G000118_T02	Bradi3g05226.1	Sobic.004G055500.1	Seita.1G073100.1
Sevir.1G071900	0	0	0	0	0	0	0	0	0	0	0	0	NA	NA	NA	NA						NA	NA	NA	NA	Seita.1G073200.1
Sevir.1G072000	2.94	4.38	5.86	4.75	6.9	6.06	0.31	0.52	0.38	0.3	0.61	0.37	NA	NA	uncharacterized LOC101758145	Protein of unknown function DUF3615	; AT2G35330.1	;	; RING/U-box superfamily protein	LOC_Os03g49126.1; LOC_Os03g49126.1	expressed protein; expressed protein	NA	NA	NA	NA	Seita.1G073300.1; Seita.1G072800.1
Sevir.1G072100	248.01	254.5	259.03	286.72	297.9	444.21	33.09	28.44	39.22	70.49	38.97	91.96	NA	NA	NA	NA	AT1G79550.1	PGK	phosphoglycerate kinase	LOC_Os02g07260.1	phosphoglycerate kinase protein, putative, expressed	Zm00001d015376_T001; Zm00001d015376_T002	GRMZM2G382914_T04; GRMZM2G089136_T02	Bradi3g05220.2	Sobic.004G055200.1; Sobic.010G221800.1	Seita.1G073400.1; Seita.4G267900.1
Sevir.1G072200	560.07	511.77	455.36	253.96	314.17	287.53	65.58	33.4	28.84	71.31	59.06	24.57	NA	NA	60S ribosomal protein L27a-2-like	Ribosomal protein L18e/L15P;Ribosomal protein L15, conserved site;Ribosomal protein L15	AT1G23290.1	RPL27A,RPL27AB	Ribosomal protein L18e/L15 superfamily protein	LOC_Os07g42170.1	60S ribosomal protein, putative, expressed	Zm00001d015375_T001; Zm00001d022124_T001	GRMZM2G427468_T01; GRMZM2G030731_T01	Bradi1g60160.1; Bradi1g21630.1	Sobic.004G055100.1; Sobic.002G372400.1	Seita.1G073500.1; Seita.2G387500.1
Sevir.1G072300	9.15	9.64	9.76	11.98	10.51	8.91	1.39	0.14	1.02	1.3	0.98	0.66	NA	NA	uncharacterized LOC101758555		AT1G56180.1			LOC_Os02g07250.1	peptidase, cysteine peptidase active site, putative, expressed	Zm00001d015374_T002; Zm00001d015374_T001	GRMZM2G128012_T01	Bradi3g05210.1	Sobic.004G055000.1	Seita.1G073600.1
Sevir.1G072400	42.25	43.99	41.77	30.98	32.33	47.87	3.65	3.44	4.81	2.16	1.35	2.11	NA	NA	ribonuclease H2 subunit C-like	Ribonuclease H2, subunit C	AT2G39440.1			LOC_Os02g07240.1	expressed protein	Zm00001d015367_T001	GRMZM2G005998_T03	Bradi3g05170.1	Sobic.004G054700.1	Seita.1G073700.1
Sevir.1G072500	80.82	74.35	66.8	67.3	71.31	81.87	13.88	7.04	2.49	3.58	4.09	8	CF1	CAMOUFLAGE1	porphobilinogen deaminase, chloroplastic-like	Porphobilinogen deaminase, dipyrromethane cofactor binding site;Porphobilinogen deaminase, C-terminal;Porphobilinogen deaminase, N-terminal;Tetrapyrrole biosynthesis, hydroxymethylbilane synthase	AT5G08280.1	HEMC	hydroxymethylbilane synthase	LOC_Os02g07230.1	porphobilinogen deaminase, chloroplast precursor, putative, expressed	Zm00001d015366_T001; Zm00001d053807_T001	GRMZM2G041159_T01; GRMZM2G026117_T02	Bradi3g05160.1	Sobic.004G054500.1; Sobic.004G054600.3	Seita.1G073800.1
Sevir.1G072600	5.66	5.37	5.34	3.22	3.38	3.59	1.33	1.61	0.92	0.97	0.68	0.69	NA	NA	peptidyl-prolyl cis-trans isomerase FKBP17-1, chloroplastic-like	Peptidyl-prolyl cis-trans isomerase, FKBP-type, domain;Peptidyl-prolyl cis-trans isomerase, FKBP-type	AT4G19830.1		FKBP-like peptidyl-prolyl cis-trans isomerase family protein	LOC_Os02g07220.1	peptidyl-prolyl cis-trans isomerase, FKBP-type, putative, expressed	Zm00001d053805_T003; Zm00001d053805_T002	GRMZM2G041060_T01	Bradi3g05150.2	Sobic.004G054400.1	Seita.1G073900.1
Sevir.1G072700	30.07	35.58	41.24	61.96	55.15	59.32	1.64	1.82	3.03	10.05	4.16	4.43	NA	NA	OTU domain-containing protein DDB_G0284757-like	Ovarian tumour, otubain	AT3G22260.1		Cysteine proteinases superfamily protein	LOC_Os02g07210.2	OTU-like cysteine protease family protein, putative, expressed	Zm00001d015364_T003; Zm00001d015364_T001	GRMZM2G074634_T02; GRMZM2G156648_T01	Bradi3g05140.3; Bradi1g32340.1	Sobic.004G054300.1; Sobic.010G223900.1	Seita.1G074000.1; Seita.4G266700.1
Sevir.1G072800	5.39	5.91	6.89	6.19	6.89	6.21	0.69	0.53	0.38	0.36	0.56	0.84	NA	NA	uncharacterized LOC101761392	GDP-fucose protein O-fucosyltransferase	AT3G05320.1		O-fucosyltransferase family protein	LOC_Os02g07200.2	protein-O-fucosyltransferase 1, putative, expressed	Zm00001d034090_T001; Zm00001d015362_T001	GRMZM2G014955_T01; GRMZM2G017741_T01	Bradi3g05130.2	Sobic.004G054100.2	Seita.1G074100.1
Sevir.1G072900	10.75	10.13	8.67	8.47	10.1	15.47	0.96	0.64	0.66	3.23	0.91	1.57	NA	NA	putative E3 ubiquitin-protein ligase LIN-1-like	Armadillo-type fold;Armadillo-like helical	AT3G06880.2		Transducin/WD40 repeat-like superfamily protein	LOC_Os02g07190.1	expressed protein	Zm00001d015361_T001; Zm00001d024866_T001	GRMZM2G322129_T01; GRMZM2G089721_T01	Bradi3g05110.1	Sobic.004G054000.1; Sobic.006G246400.1	Seita.1G074200.1; Seita.1G131600.1
Sevir.1G073000	9.68	10.31	11.09	12.16	13.21	10.13	1.09	0.6	1.06	0.84	1.16	0.62	NA	NA	uncharacterized LOC101762196		AT2G30820.2			LOC_Os02g07180.1	expressed protein	Zm00001d053808_T001	GRMZM2G041310_T01	NA	Sobic.004G053900.1	Seita.1G074700.1
Sevir.1G073100	0.19	0.18	0.06	0.58	0.43	0.66	0.13	0.11	0.06	0.28	0.12	0.25	NA	NA	4-hydroxyphenylpyruvate dioxygenase-like	4-hydroxyphenylpyruvate dioxygenase;Glyoxalase/fosfomycin resistance/dioxygenase domain;Glyoxalase/Bleomycin resistance protein/Dihydroxybiphenyl dioxygenase	AT1G06570.1	HPD,PDS1	phytoene desaturation 1	LOC_Os02g07160.1	glyoxalase family protein, putative, expressed	Zm00001d015356_T001	GRMZM2G088396_T01	Bradi3g05060.1	Sobic.004G053700.1	Seita.1G075300.1; Seita.1G074800.1
Sevir.1G073200	8.11	7.4	6.41	15.1	7.03	5.92	2.78	1.01	1.66	6.49	1.69	1.91	NA	NA	NA	NA						NA	NA	NA	NA	Seita.1G074900.1
Sevir.1G073300	2.56	1.89	1.44	5.8	2.53	0.94	1.64	0.46	0.42	3.13	0.37	0.29	NA	NA								NA	NA	NA	NA	Seita.1G075000.1
Sevir.1G073400	0	0	0	0.43	0.14	0.29	0	0	0	0.29	0.28	0.09	NA	NA	uncharacterized LOC101762599					LOC_Os09g35670.1	expressed protein	NA	NA	NA	NA	Seita.1G075100.1; Seita.5G211500.1
Sevir.1G073500	0.08	0.22	0.05	0.31	0.2	0.54	0.05	0.19	0	0.22	0.22	0.26	NA	NA	NA	NA						NA	NA	NA	NA	Seita.1G075200.1
Sevir.1G073600	29.49	13.48	8.23	29.43	6.69	6	2.58	1.4	0.67	23.7	1.8	1.06	NA	NA	4-hydroxyphenylpyruvate dioxygenase-like	4-hydroxyphenylpyruvate dioxygenase;Glyoxalase/fosfomycin resistance/dioxygenase domain;Glyoxalase/Bleomycin resistance protein/Dihydroxybiphenyl dioxygenase	AT1G06570.1	HPD,PDS1	phytoene desaturation 1	LOC_Os02g07160.1	glyoxalase family protein, putative, expressed	Zm00001d015356_T001; Zm00001d019365_T001	GRMZM2G088396_T01; GRMZM2G374213_T01	Bradi3g05060.1	Sobic.004G053700.1	Seita.1G075300.1; Seita.1G074800.1
Sevir.1G073700	2.52	2.88	2.61	2.43	2.12	2.42	0.66	0.15	0.57	0.87	0.41	0.36	NA	NA	uncharacterized LOC101764910	Urease accessory protein UreF	AT1G21840.1	UREF	urease accessory protein F	LOC_Os02g07150.1	urease accessory protein F, putative, expressed	NA	NA	Bradi3g05050.2	Sobic.004G053600.3	Seita.1G075400.1
Sevir.1G073800	46.94	61.03	71.07	87.09	119.08	111.62	7.99	4.21	8.81	6.02	9.28	6.96	NA	NA	cullin-associated NEDD8-dissociated protein 1-like	Armadillo-type fold;TATA-binding protein interacting (TIP20);Armadillo-like helical	AT2G02560.2	ATCAND1,CAND1,ETA2,HVE,TIP120	cullin-associated and neddylation dissociated	LOC_Os02g07120.1	HEAT repeat family protein, putative, expressed	Zm00001d053813_T011; Zm00001d053813_T019	GRMZM2G168629_T01; GRMZM2G063800_T01	Bradi1g17710.1	Sobic.004G053500.1	Seita.1G075500.1
Sevir.1G073900	3.97	3.83	3	1.98	2.11	3.17	1.11	0.22	0.95	1.32	1.12	0.81	NA	NA	uncharacterized LOC101765988	Auxin responsive SAUR protein	AT1G56150.1		SAUR-like auxin-responsive protein family	LOC_Os02g07110.1	OsSAUR6 - Auxin-responsive SAUR gene family member, expressed	Zm00001d015354_T001; Zm00001d053815_T001	GRMZM2G050080_T01; GRMZM2G471304_T01	NA	Sobic.004G053400.1; Sobic.006G216400.1	Seita.1G075600.1; Seita.7G238300.1
Sevir.1G074000	19.79	23.08	28	42.2	41.22	30.77	2.12	2.88	3.02	3.33	1.66	1.29	NA	NA	RNA-binding protein 5-A-like	Zinc finger, RanBP2-type;RNA recognition motif domain;G-patch domain;Nucleotide-binding, alpha-beta plait	AT3G54230.2	SUA	suppressor of abi3-5	LOC_Os02g07070.1	RNA recognition motif family protein, expressed	Zm00001d019561_T056; Zm00001d019561_T034	GRMZM2G173777_T01; GRMZM2G151614_T01	Bradi2g43127.1	Sobic.002G124600.1; Sobic.003G280800.13	Seita.1G075700.1
Sevir.1G074100	209.72	215.32	225.14	188.44	280.83	269.64	16.33	15.58	30.12	30.98	9.04	15.82	NA	NA	tubulin beta-3 chain-like	Tubulin/FtsZ, 2-layer sandwich domain;Tubulin, conserved site;Beta tubulin, autoregulation binding site;Tubulin/FtsZ, C-terminal;Tubulin/FtsZ, GTPase domain;Beta tubulin;Tubulin;Tubulin, C-terminal	AT5G23860.1	TUB8	tubulin beta 8	LOC_Os02g07060.1	tubulin/FtsZ domain containing protein, putative, expressed	Zm00001d015348_T002; Zm00001d027295_T002	AC234515.1_FGT003; GRMZM5G853513_T01	Bradi3g05010.1; Bradi1g06800.1	Sobic.004G053300.1; Sobic.001G069800.1	Seita.1G075800.1; Seita.9G068600.1
Sevir.1G074200	0	0	0	0	0	0	0	0	0	0	0	0	NA	NA	putative germin-like protein 2-1-like	Germin, manganese binding site;RmlC-like cupin domain;Cupin 1;Germin;RmlC-like jelly roll fold	AT3G05950.1		RmlC-like cupins superfamily protein	LOC_Os02g29000.1	Cupin domain containing protein, expressed	Zm00001d015347_T001	GRMZM2G387127_T01	Bradi2g08790.1; Bradi4g06080.1	Sobic.004G053200.1	Seita.1G075900.1; Seita.5G062400.1
Sevir.1G074300	1.42	1.43	1.3	1.41	1.67	1.3	0.11	0.38	0.17	0.18	0.08	0.27	NA	NA	pentatricopeptide repeat-containing protein At4g20770-like	Pentatricopeptide repeat;Tetratricopeptide-like helical	AT4G20770.1		Pentatricopeptide repeat (PPR) superfamily protein	LOC_Os02g07050.1	pentatricopeptide, putative, expressed	Zm00001d015346_T001	GRMZM2G087495_T01	Bradi3g05000.1	Sobic.004G053100.1	Seita.1G076000.1
Sevir.1G074400	17.18	20.94	21.54	26	19.83	17.72	1.87	1.4	0.78	3.67	0.75	0.75	NA	NA	thiosulfate/3-mercaptopyruvate sulfurtransferase 1, mitochondrial-like	Rhodanese-like domain;Thiosulphate sulfurtransferase, conserved site	AT1G79230.1	ATMST1,ATRDH1,MST1,ST1,STR1	mercaptopyruvate sulfurtransferase 1	LOC_Os02g07044.1	rhodanese-like domain containing protein, putative, expressed	Zm00001d053816_T009; Zm00001d053816_T013	GRMZM2G168888_T02; GRMZM5G800655_T01	Bradi3g04987.1; Bradi3g04981.1	Sobic.004G053000.1	Seita.1G076100.1
Sevir.1G074500	37.5	41.64	44.67	37.5	40.3	33.84	1.68	2.17	4.74	2.69	3.77	1.99	NA	NA	NA	NA	AT2G25710.2	HCS1	holocarboxylase synthase 1	LOC_Os02g07040.2	biotin--protein ligase, putative, expressed	Zm00001d015344_T001	GRMZM2G032280_T01	NA	Sobic.004G052900.1	Seita.1G076200.1; Seita.9G070300.1
Sevir.1G074600	26.82	23.51	10.5	7.9	6.91	17.68	5.98	5.73	2.15	1.65	1.02	3.45	NA	NA		Domain of unknown function DUF640	AT1G07090.1	LSH6	Protein of unknown function (DUF640)	LOC_Os02g07030.2	DUF640 domain containing protein, putative, expressed	Zm00001d015342_T001; Zm00001d046998_T001	GRMZM2G087267_T01; GRMZM5G816289_T03	Bradi1g32445.1; Bradi3g04960.1	Sobic.004G052800.1; Sobic.003G421300.1	Seita.1G076300.1; Seita.4G265400.1
Sevir.1G074700	0.13	0.06	0.04	0.04	0.1	0	0.13	0.11	0.07	0.08	0.11	0	NA	NA	NA	NA						NA	NA	NA	NA	Seita.1G076400.1
Sevir.1G074800	0.06	0	0	0.04	0	0	0.06	0	0	0.08	0	0	NA	NA								NA	NA	NA	NA	Seita.1G076500.1
Sevir.1G074900	0	0	0	0	0	0	0	0	0	0	0	0	NA	NA	NA	NA						NA	NA	NA	NA	Seita.1G076700.1
Sevir.1G075000	0	0	0	0	0	0	0	0	0	0	0	0	NA	NA	uncharacterized LOC101765075	Protein of unknown function DUF1677, Oryza sativa				LOC_Os06g09020.1	expressed protein	NA	NA	NA	Sobic.009G005200.1; Sobic.009G246000.1	Seita.1G363200.1
Sevir.1G075100	0.07	0.14	0.19	0.07	0.11	0.06	0.1	0.13	0.17	0.09	0.14	0.12	NA	NA		Protein of unknown function DUF1677, Oryza sativa				LOC_Os06g08990.1	expressed protein	NA	NA	NA	NA	Seita.1G076800.1
Sevir.1G075200	29.94	29.88	23.31	10.68	15.68	14.62	2.6	5.7	2.96	3.04	0.99	2.24	NA	NA	uncharacterized LOC101771252		AT1G56020.1			LOC_Os02g06960.1	expressed protein	Zm00001d015338_T001; Zm00001d053817_T001	GRMZM2G158520_T01; GRMZM2G168984_T01	NA	Sobic.004G052200.1; Sobic.010G227200.1	Seita.1G076900.1; Seita.4G263500.1
Sevir.1G075300	1.46	1.22	0.79	0.66	0.63	0.9	0.49	0.39	0.12	0.43	0.08	0.18	NA	NA	NA	NA						NA	NA	NA	NA	Seita.9G122200.1
Sevir.1G075400	0.02	0	0	0.26	0.15	0.07	0.05	0	0	0.18	0.05	0.09	NA	NA	NA	NA						NA	NA	NA	NA	NA
Sevir.1G075500	2.7	1.87	4.26	26.42	17.09	15.44	1.44	0.49	0.99	5.44	3.82	4.24	NA	NA	NA	NA						NA	NA	Bradi1g32636.1	NA	Seita.1G077000.1
Sevir.1G075600	2.83	2.28	3.4	8.58	7.81	6.64	0.38	0.42	0.54	0.72	0.72	0.79	NA	NA	probable leucine-rich repeat receptor-like serine/threonine-protein kinase At3g14840-like	Protein kinase, ATP binding site;Protein kinase-like domain;Serine/threonine-protein kinase, active site;Serine/threonine- / dual specificity protein kinase, catalytic domain;Serine-threonine/tyrosine-protein kinase catalytic domain;Protein kinase, catalytic domain;Concanavalin A-like lectin/glucanase, subgroup	AT1G16670.1		Protein kinase superfamily protein	LOC_Os02g06930.1	protein kinase, putative, expressed	Zm00001d053818_T003	GRMZM2G169020_T01	Bradi3g04940.1	Sobic.004G052000.1	Seita.1G077100.1
Sevir.1G075700	27.45	22.65	25.9	38.3	47.52	49.95	1.22	2.43	1.95	6.43	5.38	10.09	NA	NA	auxin response factor 6-like	DNA-binding pseudobarrel domain;Auxin response factor;B3 DNA binding domain;AUX/IAA protein;Phox/Bem1p	AT5G37020.1	ARF8,ATARF8	auxin response factor 8	LOC_Os02g06910.1	auxin response factor 6, putative, expressed	Zm00001d053819_T003; Zm00001d053819_T001	GRMZM2G028980_T01; GRMZM2G035405_T02	Bradi3g04920.1; Bradi1g32547.1	Sobic.004G051900.1; Sobic.010G229000.1	Seita.1G077200.1; Seita.4G262300.1
Sevir.1G075800	0	0	0	0.06	0.24	0.06	0	0	0	0.13	0.16	0.12	NA	NA						LOC_Os09g22050.1	expressed protein	NA	NA	NA	NA	Seita.9G561500.1
Sevir.1G075900	15.77	19.84	19.26	20.39	20.82	24.86	1.52	0.42	3.23	2.14	1.86	0.71	NA	NA	NA	NA	AT1G50670.1		OTU-like cysteine protease family protein	LOC_Os02g06890.1	OTU-like cysteine protease family protein, putative, expressed	Zm00001d053822_T002; Zm00001d053822_T001	GRMZM2G132854_T01	Bradi3g04900.2	Sobic.004G051700.1	Seita.1G077300.1; Seita.1G077400.1
Sevir.1G076000	4.88	3.71	6.04	9.34	4.1	3.7	2.35	0.4	2.49	2.45	3	1.8	NA	NA	NA	NA	AT1G50670.1		OTU-like cysteine protease family protein	LOC_Os02g06890.1	OTU-like cysteine protease family protein, putative, expressed	NA	NA	NA	NA	Seita.1G077400.1; Seita.1G077300.1
Sevir.1G076100	6.66	6.63	6.13	3.96	4.04	3.1	0.48	0.39	1.3	0.58	0.74	0.26	NA	NA	pentatricopeptide repeat-containing protein At4g21065-like	Pentatricopeptide repeat	AT4G21065.1		Tetratricopeptide repeat (TPR)-like superfamily protein	LOC_Os02g06880.1	EMB2758, putative, expressed	Zm00001d053802_T001	GRMZM2G087226_T04	Bradi3g04890.1	Sobic.004G051600.1	Seita.1G077500.1; Seita.8G163100.1
Sevir.1G076200	0	0	0	0	0	0	0	0	0	0	0	0	NA	NA	MADS-box protein FLOWERING LOCUS C-like	Transcription factor, MADS-box	AT4G36590.1		MADS-box transcription factor family protein	LOC_Os02g06860.1	OsMADS80 - MADS-box family gene with M-alpha type-box, expressed	Zm00001d038015_T001	GRMZM2G073357_T01	NA	Sobic.004G051500.1	Seita.1G077600.1; Seita.4G238000.1
Sevir.1G076300	37.82	28.48	28.64	28.9	33.31	39.36	4.58	1.87	0.93	4.15	2.75	2.8	NA	NA	probable beta-1,3-galactosyltransferase 2-like	Domain of unknown function DUF4094;Glycosyl transferase, family 31	AT1G05170.2		Galactosyltransferase family protein	LOC_Os02g06840.2	galactosyltransferase, putative, expressed	Zm00001d053825_T002; Zm00001d053825_T004	GRMZM2G132866_T01; GRMZM2G007185_T01	Bradi3g04860.1; Bradi1g32726.1	Sobic.004G051300.1; Sobic.010G230300.1	Seita.1G077800.1; Seita.4G261300.1
Sevir.1G076400	0	0	0	0	0	0	0	0	0	0	0	0	NA	NA	myb-related protein Hv33-like	Myb domain;Homeodomain-like;SANT/Myb domain	AT5G06100.2	ATMYB33,MYB33	myb domain protein 33	LOC_Os06g46560.1	myb-like DNA-binding domain containing protein, expressed	Zm00001d031270_T001; Zm00001d032024_T001	GRMZM2G110135_T01; GRMZM2G084583_T01	Bradi5g16707.1; Bradi2g17982.1	Sobic.004G303400.1; Sobic.006G159200.1	Seita.1G077900.1; Seita.6G190300.1
Sevir.1G076500	7.56	8.78	10.57	22.09	25.28	17.42	0.95	1.17	2.18	2.24	1.52	1.3	NA	NA		WD40-repeat-containing domain;WD40 repeat;BEACH domain;Concanavalin A-like lectin/glucanase, subgroup;WD40/YVTN repeat-like-containing domain;Armadillo-like helical;PH-BEACH domain;Domain of unknown function DUF4704	AT1G58230.1		binding	LOC_Os02g06720.1	WD domain containing protein, putative, expressed	Zm00001d053826_T003; Zm00001d053826_T004	GRMZM2G401869_T01; GRMZM2G401831_T02	Bradi3g04840.2; Bradi1g32510.1	Sobic.004G051200.1; Sobic.010G229801.1	Seita.1G078000.1; Seita.4G261700.1
Sevir.1G076600	0	0	0	0	0.03	0	0	0	0	0	0.06	0	NA	NA	NA	NA	AT5G41980.1			LOC_Os11g33260.1	retrotransposon protein, putative, unclassified, expressed	NA	NA	NA	NA	NA
Sevir.1G076700	0.23	0.59	0.38	0	0.1	0.15	0.46	0.8	0.58	0	0.2	0.3	NA	NA	NA	NA						NA	NA	NA	NA	Seita.1G078100.1
Sevir.1G076800	0	0	0	0	0	0	0	0	0	0	0	0	NA	NA		Zinc finger, GRF-type				LOC_Os01g74380.1	hypothetical protein	NA	NA	NA	NA	Seita.3G306300.1; Seita.7G023500.1
Sevir.1G076900	0	0	0.04	0	0	0	0	0	0.07	0	0	0	NA	NA	uncharacterized LOC101762879		AT1G30260.1			LOC_Os08g09290.1	expressed protein	Zm00001d053828_T001; Zm00001d015330_T001	GRMZM2G101818_T02; GRMZM2G443332_T01	Bradi3g04800.1	NA	Seita.1G078200.1
Sevir.1G077000	124.56	99.54	90.23	93.39	105.25	113.69	19.01	6.68	10.39	24.33	12.82	12.21	NA	NA	40S ribosomal protein S14-2-like	Ribosomal S11, conserved site;Ribosomal protein S11	AT3G11510.1		Ribosomal protein S11 family protein	LOC_Os02g06700.2	ribosomal protein, putative, expressed	NA	NA	Bradi3g04790.1	Sobic.006G106100.1; Sobic.010G205400.1	Seita.1G078300.1; Seita.1G181800.1
Sevir.1G077100	17.58	12.51	10.92	23.02	21.54	33.99	2.17	2.22	0.84	6.28	4.3	8.04	NA	NA	early nodulin-like protein 2-like	Cupredoxin;Plastocyanin-like	AT3G20570.1	AtENODL9,ENODL9	early nodulin-like protein 9	LOC_Os02g06690.1	plastocyanin-like domain containing protein, putative, expressed	Zm00001d053829_T001; Zm00001d015331_T001	GRMZM2G101872_T01; GRMZM2G167578_T01	Bradi3g04777.1	Sobic.004G051000.2; Sobic.010G231900.1	Seita.1G078400.1
Sevir.1G077200	5.06	2.87	2.62	0.98	0.99	1.58	2.25	0.32	1.17	0.12	0.52	0.24	NA	NA	early nodulin-like protein 2-like	Cupredoxin;Plastocyanin-like	AT3G20570.1	AtENODL9,ENODL9	early nodulin-like protein 9	LOC_Os02g06690.1	plastocyanin-like domain containing protein, putative, expressed	Zm00001d053830_T001; Zm00001d015331_T001	GRMZM2G101916_T01; GRMZM2G167578_T01	Bradi3g04773.1; Bradi3g04777.1	Sobic.004G050700.1; Sobic.010G231900.1	Seita.1G078500.1
Sevir.1G077300	0.01	0.02	0	0	0	0	0.02	0.03	0	0	0	0	NA	NA	uncharacterized LOC101760991	PAK-box/P21-Rho-binding	AT2G33460.1	RIC1	ROP-interactive CRIB motif-containing protein 1	LOC_Os02g06660.1	P21-Rho-binding domain containing protein, putative, expressed	Zm00001d015334_T001; Zm00001d053831_T001	GRMZM2G390350_T01; GRMZM2G101920_T01	Bradi3g04770.1	Sobic.004G050600.1	Seita.1G078600.1
Sevir.1G077400	67.92	110.97	145.07	95.83	147.9	111.74	9.64	5.79	43	22.9	20.92	16.25	NA	NA	NA	NA	AT4G05320.4; AT4G05320.4	UBQ10; UBQ10	polyubiquitin 10; polyubiquitin 10	LOC_Os06g46770.2; LOC_Os06g46770.1	ubiquitin family protein, putative, expressed; ubiquitin family protein, putative, expressed	Zm00001d015327_T001; Zm00001d053834_T002	GRMZM2G409726_T01; GRMZM2G118637_T01	Bradi3g04730.5; Bradi3g03957.2	Sobic.004G049900.1; Sobic.004G050100.1	Seita.1G078800.1; Seita.1G078900.1
Sevir.1G077500	552.75	930.15	1077.95	472.58	730.4	553.81	63.61	48	121.35	116.58	193.39	111.16	NA	NA		Ubiquitin subgroup;Ubiquitin conserved site;Ubiquitin domain;Ubiquitin-related domain	AT3G62250.1	UBQ5	ubiquitin 5	LOC_Os06g46770.1	ubiquitin family protein, putative, expressed	Zm00001d053838_T004; Zm00001d015327_T001	GRMZM2G419891_T05; GRMZM2G409726_T01	Bradi3g03957.2; Bradi1g32860.3	Sobic.003G403700.1; Sobic.010G232100.1	Seita.4G253400.1; Seita.5G081000.1
Sevir.1G077600	2.52	0.98	1.24	0.47	0.54	3.87	0.99	0.11	0.1	0.1	0.3	0.73	NA	NA	peroxidase 39-like	Peroxidase, active site;Peroxidases heam-ligand binding site;Haem peroxidase;Haem peroxidase, plant/fungal/bacterial;Plant peroxidase	AT4G11290.1		Peroxidase superfamily protein	LOC_Os02g06630.1	peroxidase precursor, putative, expressed	Zm00001d053839_T001; Zm00001d014467_T001	GRMZM2G419953_T01; GRMZM2G085967_T03	Bradi3g04717.1; Bradi1g15600.1	Sobic.004G049800.1; Sobic.010G232500.1	Seita.1G079000.1; Seita.4G259700.1
Sevir.1G077700	106.65	119.8	129.95	135.76	117.29	83.92	5.27	9.86	2.86	13.96	4.22	3.49	NA	NA	NA	NA	AT3G21810.1		Zinc finger C-x8-C-x5-C-x3-H type family protein	LOC_Os02g06584.2	zinc finger C-x8-C-x5-C-x3-H type family protein, expressed	Zm00001d053841_T014; Zm00001d053841_T012	GRMZM2G119640_T04; AC196154.3_FGT012	Bradi3g04650.1; Bradi1g32977.2	Sobic.004G049700.1; Sobic.010G233000.1	Seita.1G079200.1; Seita.4G259300.1
Sevir.1G077800	6.92	6.96	6.22	7.17	6.59	5.07	0.52	0.86	1.42	0.68	0.7	0.36	NA	NA	formin-like protein 10-like	Actin-binding FH2	AT4G15200.1	AFH3,FH3	formin 3	LOC_Os02g06580.1	formin, putative, expressed	Zm00001d015326_T005; Zm00001d015326_T007	GRMZM2G111201_T01	Bradi3g04640.2	Sobic.004G049600.1	Seita.1G079300.1
Sevir.1G077900	7.28	7.74	8.65	7.58	8.4	8.04	0.47	0.37	0.49	0.5	0.81	0.77	NA	NA	CBL-interacting protein kinase 26-like	NAF/FISL domain;Protein kinase, ATP binding site;Protein kinase-like domain;Serine/threonine-protein kinase, active site;NAF domain;Serine/threonine- / dual specificity protein kinase, catalytic domain;Protein kinase, catalytic domain;Calcium/calmodulin-dependent/calcium-dependent protein kinase	AT5G58380.1	CIPK10,PKS2,SIP1,SNRK3.8	SOS3-interacting protein 1	LOC_Os02g06570.2	CAMK_KIN1/SNF1/Nim1_like.13 - CAMK includes calcium/calmodulin depedent protein kinases, expressed	Zm00001d043038_T001	NA	Bradi3g04630.5; Bradi2g53670.1	Sobic.004G049500.3; Sobic.003G339700.1	Seita.1G079400.1; Seita.5G364100.1
Sevir.1G078000	6.78	6.51	5.1	5.86	4.64	8.15	1.76	1.23	1.05	5.43	1.35	0.75	NA	NA	uncharacterized LOC101757205	Protein of unknown function wound-induced	AT4G10265.1		Wound-responsive family protein	LOC_Os02g06560.1	wound induced protein, putative, expressed	Zm00001d053843_T001; Zm00001d002160_T001	GRMZM2G419994_T01; GRMZM2G106445_T01	Bradi3g04585.1; Bradi5g23150.1	Sobic.004G049400.1; Sobic.006G230900.1	Seita.1G079500.1; Seita.7G253700.1
Sevir.1G078100	0.04	0.02	0	0	0	0	0.05	0.04	0	0	0	0	NA	NA	sugar carrier protein C-like	Major facilitator superfamily domain;Sugar transporter, conserved site;General substrate transporter;Sugar/inositol transporter	AT1G11260.1	ATSTP1,STP1	sugar transporter 1	LOC_Os02g06540.1	transporter family protein, putative, expressed	Zm00001d053846_T002; Zm00001d053846_T001	GRMZM2G420004_T01; GRMZM5G801949_T02	Bradi3g04580.1; Bradi1g24820.1	Sobic.004G049300.1; Sobic.002G338500.1	Seita.1G079800.1; Seita.2G352200.1
Sevir.1G078200	0.04	0.02	0	0	0	0	0.05	0.04	0	0	0	0	NA	NA	sugar carrier protein C-like	Major facilitator superfamily domain;Sugar transporter, conserved site;General substrate transporter;Sugar/inositol transporter	AT1G11260.1	ATSTP1,STP1	sugar transporter 1	LOC_Os02g06540.1	transporter family protein, putative, expressed	Zm00001d053846_T002; Zm00001d053846_T001	GRMZM2G420004_T01; GRMZM5G801949_T02	Bradi3g04580.1; Bradi1g24820.1	Sobic.004G049300.1; Sobic.002G338500.1	Seita.1G079800.1; Seita.2G352200.1
Sevir.1G078300	13.76	12.03	13.25	16.67	14.6	13.92	1.27	0.43	1.16	2.18	1.03	1.01	NA	NA	F-box protein At5g03100-like	F-box domain, cyclin-like;FBD domain	AT5G02930.1		F-box/RNI-like superfamily protein	LOC_Os02g06520.1	OsFBLD1 - F-box, LRR and FBD domain containing protein, expressed	Zm00001d015319_T001; Zm00001d053848_T001	GRMZM5G867030_T01; GRMZM2G119932_T01	NA	Sobic.004G049100.1	Seita.1G079900.1
Sevir.1G078400	0	0	0.04	0	0	0	0	0	0.09	0	0	0	NA	NA			AT5G54280.2	ATM2,ATM4,ATMYOS1	myosin 2	LOC_Os02g06510.1	myosin heavy chain, putative, expressed	NA	NA	NA	Sobic.004G048900.1	Seita.1G080000.1
Sevir.1G078500	18.32	24.7	28.67	34.29	40.9	36.87	2.78	2.15	3.76	4.45	4.73	2.14	NA	NA	helicase SKI2W-like	rRNA-processing arch domain;Helicase, superfamily 1/2, ATP-binding domain;DNA/RNA helicase, DEAD/DEAH box type, N-terminal;Helicase, C-terminal;P-loop containing nucleoside triphosphate hydrolase	AT3G46960.1		RNA helicase, ATP-dependent, SK12/DOB1 protein	LOC_Os02g06500.1	DSHCT domain containing protein, expressed	Zm00001d015314_T021; Zm00001d015314_T001	GRMZM2G024882_T01	Bradi3g04550.1	Sobic.004G048800.1	Seita.1G080100.1
Sevir.1G078600	18.69	19.08	18.18	23	16	18.04	0.88	0.17	1.58	7.06	2.27	2.5	NA	NA	protein SCO1 homolog 1, mitochondrial-like	Thioredoxin-like fold;Copper chaperone SCO1/SenC	AT3G08950.1		electron transport SCO1/SenC family protein	LOC_Os02g06480.2	SCO1 protein homolog, mitochondrial precursor, putative, expressed	Zm00001d015313_T001; Zm00001d015313_T002	GRMZM5G812923_T03	NA	Sobic.004G048700.1	Seita.1G080200.1
Sevir.1G078700	0	0.2	0.07	0	0.27	0.08	0	0.18	0.14	0	0.18	0.16	NA	NA	NA	NA	AT1G15270.1		Translation machinery associated TMA7	LOC_Os02g06450.1	coiled-coil domain-containing protein 72, putative, expressed	NA	NA	NA	Sobic.004G048600.2	Seita.1G080300.1
Sevir.1G078800	0	0	0	0	0	0	0	0	0	0	0	0	NA	NA						LOC_Os02g06440.1	expressed protein	Zm00001d053851_T001	GRMZM2G111293_T01	NA	Sobic.004G048100.1	Seita.1G080400.1
Sevir.1G078900	12.61	13.49	16.11	13.45	13.34	9.52	1.1	1.56	2.66	1.47	0.71	1.93	NA	NA	uncharacterized LOC101754361	Domain of unknown function DUF292, eukaryotic	AT4G32350.1		Regulator of Vps4 activity in the MVB pathway protein	LOC_Os02g06430.1	DUF292 domain containing protein, expressed	Zm00001d053852_T001	GRMZM2G111304_T02; GRMZM2G477864_T01	Bradi3g04500.1	Sobic.004G048000.1; Sobic.010G237200.1	Seita.1G080500.1; Seita.4G254600.1
Sevir.1G079000	0.01	0	0.01	0.01	0.01	0	0.02	0	0.02	0.02	0.03	0	NA	NA	NA	NA						NA	NA	NA	NA	NA
Sevir.1G079100	0.17	0.35	1.9	5.12	2.73	1.55	0.13	0.13	0.49	2.32	1.01	0.25	NA	NA	SNF1-related protein kinase regulatory subunit gamma-like PV42a-like	Cystathionine beta-synthase, core	AT1G15330.1		Cystathionine beta-synthase (CBS) protein	LOC_Os02g06410.1	CBS domain containing membrane protein, putative, expressed	Zm00001d015310_T001	GRMZM5G897067_T01	Bradi3g04490.1	Sobic.004G047900.2	Seita.1G080600.1
Sevir.1G079200	22.42	24.43	27.1	20.85	26.16	16.44	2.08	1.6	1.47	2.38	1.38	1.03	NA	NA	uncharacterized LOC101753543	O-fucosyltransferase, plant;GDP-fucose protein O-fucosyltransferase	AT3G26370.1		O-fucosyltransferase family protein	LOC_Os02g06400.1	growth regulator related protein, putative, expressed	Zm00001d015309_T002; Zm00001d015309_T003	GRMZM5G817948_T01	Bradi3g04480.1; Bradi1g33280.1	Sobic.004G047800.1; Sobic.010G237650.1	Seita.1G080700.1; Seita.4G255000.1
Sevir.1G079300	39.01	42.03	41.16	39.39	38	39.71	6.54	3.71	4.87	6.29	3.48	2.73	NA	NA	uncharacterized LOC101753139		AT5G47830.1			LOC_Os02g06390.1	expressed protein	Zm00001d015308_T001; Zm00001d015308_T003	GRMZM2G085469_T01	Bradi3g04467.1	Sobic.004G047700.1	Seita.1G080800.1
Sevir.1G079400	0.17	0.13	0.08	0.16	0.05	0.07	0.17	0.05	0.01	0.04	0.08	0.05	NA	NA	protein IRREGULAR XYLEM 15-like	Putative polysaccharide biosynthesis protein;Xylan biosynthesis protein IRX15/IRX15L	AT5G67210.1		Protein of unknown function (DUF579)	LOC_Os02g06380.1	plant-specific domain TIGR01627 family protein, expressed	Zm00001d015307_T001; Zm00001d014532_T001	GRMZM2G085513_T01; GRMZM2G026881_T01	Bradi1g33300.1; Bradi3g04460.1	Sobic.004G047600.1; Sobic.010G238100.1	Seita.1G080900.1; Seita.4G255400.1
Sevir.1G079500	81.2	102.54	105.43	93.05	115.96	95.39	6.83	2.3	7.13	10.39	4.14	6.08	NA	NA	single-stranded DNA-bindig protein WHY2, mitochondrial-like	Plant transcription factor;ssDNA-binding transcriptional regulator	AT1G71260.1	ATWHY2,WHY2	WHIRLY 2	LOC_Os02g06370.1	whirly transcription factor domain containing protein, expressed	Zm00001d053855_T001	GRMZM2G012262_T01	NA	Sobic.004G047500.1	Seita.1G081000.1
Sevir.1G079600	54.06	55.87	43.57	23.55	32.11	12.87	6.06	7.44	4.02	5.69	4.88	1.18	NA	NA	probable arabinose 5-phosphate isomerase-like	Phosphosugar isomerase, KdsD/KpsF-type;Sugar isomerase (SIS);Cystathionine beta-synthase, core	AT3G54690.1		Sugar isomerase (SIS) family protein	LOC_Os02g06360.1	uncharacterized protein CPn_0526/CP_0226/CPj0526/CpB0547, putative, expressed	Zm00001d053856_T001; Zm00001d015306_T001	GRMZM2G012143_T01; GRMZM2G011888_T01	Bradi3g04440.2	Sobic.004G047400.2	Seita.1G081100.1
Sevir.1G079700	92.99	100.68	102.66	106.23	125.25	116.83	12.75	3.95	11.49	6.6	3.02	4.58	NA	NA	T-complex protein 1 subunit eta-like	Chaperone, tailless complex polypeptide 1;T-complex protein 1, eta subunit;Chaperonin Cpn60/TCP-1;Chaperonin TCP-1, conserved site;GroEL-like apical domain;GroEL-like equatorial domain;TCP-1-like chaperonin intermediate domain	AT3G11830.1		TCP-1/cpn60 chaperonin family protein	LOC_Os06g47320.1	T-complex protein, putative, expressed	Zm00001d053857_T007; Zm00001d053857_T004	GRMZM2G009871_T01	Bradi3g04430.1	Sobic.004G047200.1	Seita.1G081200.1; Seita.4G254100.1
Sevir.1G079800	38.66	41.63	39.89	42.02	44.39	32.11	1.94	1.21	1.55	0.94	2.2	1.01	NA	NA	EH domain-containing protein 1-like	EF-hand-like domain;Calcium-binding EF-hand;EPS15 homology (EH);P-loop containing nucleoside triphosphate hydrolase;Dynamin-type guanine nucleotide-binding (G) domain;EH domain-containing protein, N-terminal	AT3G20290.2; AT3G20290.1	ATEHD1,EHD1; ATEHD1,EHD1	EPS15 homology domain 1; EPS15 homology domain 1	LOC_Os02g06340.1; LOC_Os02g06340.1	EH domain-containing protein 1, putative, expressed; EH domain-containing protein 1, putative, expressed	Zm00001d053858_T001; Zm00001d014526_T003	GRMZM2G052740_T01; GRMZM2G113613_T01	Bradi3g04420.1; Bradi1g33310.1	Sobic.004G047100.1; Sobic.010G238700.1	Seita.1G081300.1; Seita.4G253900.1
Sevir.1G079900	8.76	6.71	5.95	13.71	8.65	13.57	2.57	1.53	0.97	1.1	1.2	2	NA	NA			AT3G15210.1	ATERF-4,ATERF4,ERF4,RAP2.5	ethylene responsive element binding factor 4	LOC_Os02g06330.1	AP2 domain containing protein, expressed	Zm00001d053859_T001; Zm00001d036536_T001	GRMZM2G052720_T01; GRMZM2G322672_T01	Bradi3g04410.1; Bradi1g33550.1	Sobic.004G047001.1; Sobic.010G240900.2	Seita.1G081400.1; Seita.4G252600.1
Sevir.1G080000	0	0	0	0	0.05	0	0	0	0	0	0.1	0	NA	NA	NA	NA				ChrUn.fgenesh.mRNA.12	expressed protein	NA	NA	NA	NA	NA
Sevir.1G080100	0.54	1.54	0.85	0.48	0.66	1.06	0.29	0.59	0.4	0.15	0.2	0.11	NA	NA	NA	NA	AT3G26120.1	TEL1	terminal EAR1-like 1	LOC_Os01g68000.1	AML1, putative, expressed	NA	NA	NA	Sobic.004G046600.1	Seita.1G081600.1
Sevir.1G080200	5.18	5.18	6.4	4.32	3.75	3.66	0.87	0.48	1.76	0.68	0.63	1.42	NA	NA	NA	NA						NA	NA	NA	NA	Seita.1G081700.1
Sevir.1G080300	13.46	16.49	16.84	14.16	16.13	14.47	0.44	1.18	1.15	2.31	1.27	2.01	NA	NA	vacuolar protein-sorting-associated protein 37 homolog 1-like	Modifier of rudimentary, Modr	AT3G53120.1	VPS37-1	Modifier of rudimentary (Mod(r)) protein	LOC_Os03g08770.1	modifier of rudimentary protein, expressed	Zm00001d027962_T001; Zm00001d048239_T001	GRMZM2G023575_T02	Bradi1g72120.1; Bradi1g21840.1	Sobic.001G478300.1	Seita.1G081800.1; Seita.9G513800.1
Sevir.1G080400	0	0	0	0	0	0	0	0	0	0	0	0	NA	NA						LOC_Os01g05880.1	OsFBX1 - F-box domain containing protein, expressed	NA	NA	NA	Sobic.004G178600.1	Seita.1G081900.1; Seita.5G439800.1
Sevir.1G080500	5.03	4.1	3.46	7.52	4.61	4.51	0.45	0.67	0.49	1.53	0.51	0.74	NA	NA	NA	NA	AT5G08650.1		Small GTP-binding protein	LOC_Os02g06300.1	GTP-binding protein lepA, putative, expressed	Zm00001d053861_T005; Zm00001d053861_T002	GRMZM2G003157_T01	Bradi3g04387.1	Sobic.004G046500.2	Seita.1G082000.1
Sevir.1G080600	0.97	0.75	0.81	1.7	1.34	1.14	0.55	0.27	0.36	1.13	0.61	0.61	NA	NA	thiosulfate sulfurtransferase 18-like	Rhodanese-like domain	AT5G66170.3	STR18	sulfurtransferase 18	LOC_Os02g06290.2	rhodanese-like domain containing protein, putative, expressed	Zm00001d053862_T001; Zm00001d053862_T002	GRMZM2G303374_T02	NA	Sobic.004G046400.1	Seita.1G082100.1
Sevir.1G080700	0.05	0.16	0.1	0.32	0.27	0.13	0.06	0.09	0.07	0.16	0.19	0.11	NA	NA	NA	NA						NA	NA	NA	NA	Seita.1G082200.1
Sevir.1G080800	0	0	0	0	0	0	0	0	0	0	0	0	NA	NA		Leucine-rich repeat-containing N-terminal, type 2;Leucine-rich repeat, typical subtype;Leucine-rich repeat	AT1G17240.1	AtRLP2,RLP2	receptor like protein 2	LOC_Os02g05930.1	phytosulfokine receptor precursor, putative, expressed	Zm00001d015298_T001; Zm00001d053867_T001	GRMZM2G104425_T01; GRMZM2G451007_T01	Bradi3g04176.1; Bradi3g04227.1	Sobic.004G045700.2	Seita.1G082400.1; Seita.1G082600.1
Sevir.1G080900	0.02	0.02	0.05	0.1	0.1	0.13	0.03	0.03	0.05	0.07	0.09	0.12	NA	NA		Leucine-rich repeat-containing N-terminal, type 2;Leucine-rich repeat, typical subtype;Leucine-rich repeat	AT1G17250.1	AtRLP3,RLP3	receptor like protein 3	LOC_Os02g05930.1	phytosulfokine receptor precursor, putative, expressed	NA	NA	NA	Sobic.004G045700.2	Seita.1G082500.1; Seita.1G085600.1
Sevir.1G081000	0.01	0	0	0	0	0	0.01	0	0	0	0	0	NA	NA		Leucine-rich repeat-containing N-terminal, type 2;Leucine-rich repeat, typical subtype;Leucine-rich repeat	AT1G17240.1	AtRLP2,RLP2	receptor like protein 2	LOC_Os02g06030.1	phytosulfokine receptor precursor, putative, expressed	Zm00001d015298_T001; Zm00001d053867_T001	GRMZM2G104425_T01; GRMZM2G451007_T01	Bradi3g04187.1; Bradi3g04176.1	Sobic.004G045700.2; Sobic.004G044500.1	Seita.1G082600.1; Seita.1G082400.1
Sevir.1G081100	1.3	1.52	2.21	7.56	5.14	4.11	0.67	0.46	0.68	1.35	0.87	0.57	NA	NA	receptor-like protein 2-like	Leucine-rich repeat-containing N-terminal, type 2;Leucine-rich repeat, typical subtype;Leucine-rich repeat	AT1G17240.1	AtRLP2,RLP2	receptor like protein 2	LOC_Os02g06180.1	phytosulfokine receptor precursor, putative, expressed	NA	NA	Bradi3g04217.2; Bradi3g04240.1	Sobic.004G045700.2; Sobic.004G044500.1	Seita.1G082800.1; Seita.1G082600.1
Sevir.1G081200	3.28	5.19	3.92	9.04	8.68	5.22	1.23	0.93	1.79	3.08	1.74	1.17	NA	NA		Protein of unknown function DUF241, plant	AT2G17080.1		Arabidopsis protein of unknown function (DUF241)	LOC_Os08g43900.1	carrier, putative, expressed	NA	NA	NA	Sobic.007G174200.1	Seita.1G082900.1; Seita.1G083100.1
Sevir.1G081300	2.94	3.69	3.35	6.24	5.14	4.21	0.55	0.66	0.81	0.38	0.43	0.62	NA	NA	uncharacterized LOC101782040	Protein of unknown function DUF241, plant	AT2G17080.1		Arabidopsis protein of unknown function (DUF241)	LOC_Os08g43960.1	carrier, putative, expressed	NA	NA	NA	Sobic.007G174200.1; Sobic.007G174900.1	Seita.1G082900.1; Seita.1G083100.1
Sevir.1G081400	3.83	4.04	4.43	5.87	4.66	4.59	0.54	0.66	0.9	0.95	0.32	0.71	NA	NA		Protein of unknown function DUF241, plant	AT2G17070.1		Arabidopsis protein of unknown function (DUF241)	LOC_Os08g43960.1	carrier, putative, expressed	NA	NA	Bradi3g42532.1	Sobic.007G174200.1; Sobic.007G174900.1	Seita.1G083000.1; Seita.1G083100.1
Sevir.1G081500	0	0	0	0.03	0.03	0.03	0	0	0	0.05	0.06	0.06	NA	NA		Protein of unknown function DUF241, plant	AT2G17070.1		Arabidopsis protein of unknown function (DUF241)	LOC_Os08g43980.1	carrier, putative, expressed	NA	NA	NA	Sobic.007G174100.1	Seita.1G083200.1; Seita.6G248000.1
Sevir.1G081600	0.94	0.86	0.72	1.11	0.75	0.83	0.1	0.38	0.32	0.18	0.41	0.2	NA	NA			AT2G17080.1		Arabidopsis protein of unknown function (DUF241)	LOC_Os08g43980.1	carrier, putative, expressed	NA	NA	NA	Sobic.007G174000.1	Seita.1G083300.1; Seita.6G247900.1
Sevir.1G081700	0.29	0.25	0.34	0.56	0.78	0.8	0.22	0.05	0.2	0.36	0.48	0.12	NA	NA	uncharacterized LOC101781243	Protein of unknown function DUF241, plant	AT4G35210.1		Arabidopsis protein of unknown function (DUF241)	LOC_Os08g43870.1	carrier, putative, expressed	NA	NA	Bradi4g05080.1; Bradi3g42518.1	Sobic.007G173901.1; Sobic.007G175200.1	Seita.1G083400.1; Seita.6G247800.1
Sevir.1G081800	37.5	38.79	42.58	34.75	47.02	25.78	3.16	2.57	1.48	5.34	0.16	2.95	NA	NA	flowering time control protein FY-like	WD40 repeat, conserved site;WD40-repeat-containing domain;WD40 repeat;WD40/YVTN repeat-like-containing domain	AT5G13480.1	FY	Transducin/WD40 repeat-like superfamily protein	LOC_Os01g72220.1	WD domain, G-beta repeat domain containing protein, expressed	Zm00001d042091_T002; Zm00001d042091_T003	GRMZM5G881296_T03	Bradi2g60817.1	Sobic.003G427100.1	Seita.1G083500.1
Sevir.1G081900	0	0	0	0	0	0	0	0	0	0	0	0	NA	NA	uncharacterized LOC101778427	Essential protein Yae1, N-terminal	AT3G15750.1		Essential protein Yae1, N-terminal	LOC_Os01g72200.1	expressed protein	NA	NA	NA	Sobic.003G426800.1	Seita.5G453700.1; Seita.1G083600.1
Sevir.1G082000	0	0.01	0	0	0	0	0	0.02	0	0	0	0	NA	NA		Leucine-rich repeat, typical subtype;Leucine-rich repeat	AT1G17240.1	AtRLP2,RLP2	receptor like protein 2	LOC_Os02g06190.1	phytosulfokine receptor precursor, putative, expressed	NA	NA	Bradi3g04176.1; Bradi3g04321.1	Sobic.004G045200.1	Seita.1G083900.1; Seita.1G085700.1
Sevir.1G082100	0	0	0	0	0	0.04	0	0	0	0	0	0.08	NA	NA		Leucine-rich repeat, typical subtype;Leucine-rich repeat	AT1G72300.1		Leucine-rich receptor-like protein kinase family protein	LOC_Os02g05920.1	phytosulfokine receptor precursor, putative, expressed	NA	NA	Bradi3g04227.1	NA	Seita.1G083900.1; Seita.1G085400.1
Sevir.1G082200	1.9	1.91	1.65	1.83	1.2	1.54	0.5	0.35	0.35	0.28	0.26	0.54	NA	NA		Leucine-rich repeat						NA	NA	NA	NA	Seita.1G084000.1
Sevir.1G082300	0.21	0.21	0.22	0.24	0.21	0.05	0.17	0.14	0.08	0.08	0.18	0.09	NA	NA		Leucine-rich repeat-containing N-terminal, type 2;Leucine-rich repeat, typical subtype;Leucine-rich repeat				LOC_Os02g31074.1	expressed protein	NA	NA	NA	NA	Seita.1G084100.1
Sevir.1G082400	0	0	0	0	0	0	0	0	0	0	0	0	NA	NA	tyrosine-sulfated glycopeptide receptor 1-like	Leucine-rich repeat-containing N-terminal, type 2;Leucine-rich repeat, typical subtype;Leucine-rich repeat	AT1G17240.1	AtRLP2,RLP2	receptor like protein 2	LOC_Os02g06190.1	phytosulfokine receptor precursor, putative, expressed	NA	NA	Bradi3g04187.1; Bradi3g04227.1	Sobic.004G045200.1; Sobic.004G045000.1	Seita.1G084200.1; Seita.1G084500.1
Sevir.1G082500	0.16	0.19	0.17	0.27	0.21	0.14	0.13	0.03	0.09	0.09	0.09	0.04	NA	NA	tyrosine-sulfated glycopeptide receptor 1-like	Leucine-rich repeat-containing N-terminal, type 2;Leucine-rich repeat, typical subtype;Leucine-rich repeat	AT1G72300.1		Leucine-rich receptor-like protein kinase family protein	LOC_Os02g05920.1	phytosulfokine receptor precursor, putative, expressed	Zm00001d005908_T001	GRMZM6G177089_T01	Bradi3g04176.1; Bradi3g04280.2	Sobic.004G045200.1; Sobic.004G045800.2	Seita.1G084500.1; Seita.1G084300.1
Sevir.1G082600	0	0	0	0	0	0	0	0	0	0	0	0	NA	NA	receptor-like protein 2-like	Leucine-rich repeat-containing N-terminal, type 2;Leucine-rich repeat, typical subtype;Leucine-rich repeat	AT1G72300.1		Leucine-rich receptor-like protein kinase family protein	LOC_Os02g06070.1	phytosulfokine receptor precursor, putative, expressed	NA	NA	NA	Sobic.004G045100.1	Seita.1G084400.1; Seita.1G084100.1
Sevir.1G082700	0.47	0.61	0.98	1.42	1.33	1.03	0.16	0.13	0.2	0.17	0.16	0.14	NA	NA	tyrosine-sulfated glycopeptide receptor 1-like	Leucine-rich repeat-containing N-terminal, type 2;Leucine-rich repeat, typical subtype;Leucine-rich repeat	AT1G17240.1	AtRLP2,RLP2	receptor like protein 2	LOC_Os02g05920.1	phytosulfokine receptor precursor, putative, expressed	Zm00001d005908_T001	GRMZM6G177089_T01	Bradi3g04280.2	Sobic.004G045200.1; Sobic.004G045700.2	Seita.1G084500.1; Seita.1G084200.1
Sevir.1G082800	0.01	0	0	0	0.02	0	0.02	0	0	0	0.04	0	NA	NA		Leucine-rich repeat-containing N-terminal, type 2;Leucine-rich repeat, typical subtype;Leucine-rich repeat	AT1G17240.1	AtRLP2,RLP2	receptor like protein 2	LOC_Os02g05920.1	phytosulfokine receptor precursor, putative, expressed	NA	GRMZM2G410963_T01	Bradi1g33510.1	Sobic.004G045100.1; Sobic.005G110532.1	Seita.1G084600.1; Seita.1G084700.1
Sevir.1G082900	0	0	0	0	0	0.01	0	0	0	0	0	0.03	NA	NA		Leucine-rich repeat, typical subtype;Leucine-rich repeat	AT1G72300.1		Leucine-rich receptor-like protein kinase family protein	LOC_Os02g06070.1	phytosulfokine receptor precursor, putative, expressed	NA	GRMZM2G410963_T01	NA	Sobic.005G156400.1; Sobic.004G045100.1	Seita.1G084600.1; Seita.1G084700.1
Sevir.1G083000	0	0	0	0	0	0	0	0	0	0	0	0	NA	NA	NA	NA				LOC_Os06g51540.1	retrotransposon protein, putative, unclassified, expressed	NA	NA	NA	NA	NA
Sevir.1G083100	0.86	0.76	0.72	0.73	0.67	0.31	0.09	0.23	0.12	0.14	0.11	0.05	NA	NA		Protein kinase, ATP binding site;Leucine-rich repeat-containing N-terminal, type 2;Protein kinase-like domain;Serine/threonine-protein kinase, active site;Leucine-rich repeat, typical subtype;Serine/threonine- / dual specificity protein kinase, catalytic domain;Leucine-rich repeat;Protein kinase, catalytic domain;Concanavalin A-like lectin/glucanase, subgroup	AT1G72300.1		Leucine-rich receptor-like protein kinase family protein	LOC_Os02g05930.1	phytosulfokine receptor precursor, putative, expressed	Zm00001d053867_T001; Zm00001d015298_T001	GRMZM2G451007_T01; GRMZM2G104425_T01	Bradi3g04210.2; Bradi3g04198.1	Sobic.004G044800.1; Sobic.004G044700.1	Seita.1G085300.1; Seita.J023100.1
Sevir.1G083200	0.19	0.09	0.08	0.06	0.05	0.15	0.08	0.05	0.02	0.02	0.03	0.01	NA	NA		Protein kinase, ATP binding site;Leucine-rich repeat-containing N-terminal, type 2;Protein kinase-like domain;Serine/threonine-protein kinase, active site;Leucine-rich repeat, typical subtype;Serine/threonine- / dual specificity protein kinase, catalytic domain;Leucine-rich repeat;Protein kinase, catalytic domain;Concanavalin A-like lectin/glucanase, subgroup	AT1G72300.1		Leucine-rich receptor-like protein kinase family protein	LOC_Os02g05950.1	phytosulfokine receptor precursor, putative, expressed	Zm00001d053867_T001; Zm00001d053866_T001	GRMZM2G451007_T01; GRMZM2G177570_T01	Bradi3g04210.2; Bradi3g04240.1	Sobic.004G044800.1; Sobic.004G044700.1	Seita.1G085400.1; Seita.1G085300.1
Sevir.1G083300	0.46	0.49	0.48	0.74	0.51	0.4	0.15	0.14	0.15	0.08	0.07	0.1	NA	NA	tyrosine-sulfated glycopeptide receptor 1-like	Protein kinase, ATP binding site;Leucine-rich repeat-containing N-terminal, type 2;Protein kinase-like domain;Serine/threonine-protein kinase, active site;Leucine-rich repeat, typical subtype;Serine/threonine- / dual specificity protein kinase, catalytic domain;Leucine-rich repeat;Protein kinase, catalytic domain;Concanavalin A-like lectin/glucanase, subgroup	AT1G72300.1		Leucine-rich receptor-like protein kinase family protein	LOC_Os02g05980.1	phytosulfokine receptor precursor, putative, expressed	Zm00001d015298_T001; Zm00001d053867_T001	GRMZM2G451007_T01; GRMZM2G104425_T01	Bradi3g04290.1; Bradi3g04253.1	Sobic.004G044700.1; Sobic.004G044800.1	Seita.1G085500.1; Seita.1G085300.1
Sevir.1G083400	1.65	1.83	2.18	2.19	2.56	2.5	0.13	0.42	0.28	0.48	0.19	0.31	NA	NA		Leucine-rich repeat-containing N-terminal, type 2;Protein kinase-like domain;Leucine-rich repeat, typical subtype;Serine/threonine- / dual specificity protein kinase, catalytic domain;Leucine-rich repeat;Serine-threonine/tyrosine-protein kinase catalytic domain;Protein kinase, catalytic domain;Concanavalin A-like lectin/glucanase, subgroup	AT1G72300.1		Leucine-rich receptor-like protein kinase family protein	LOC_Os02g05930.1	phytosulfokine receptor precursor, putative, expressed	Zm00001d015298_T001	GRMZM2G104425_T01	Bradi3g04187.1; Bradi3g04210.2	Sobic.004G044500.1; Sobic.004G044700.1	Seita.1G085600.1; Seita.1G085300.1
Sevir.1G083500	0.26	0.24	0.24	0.25	0.31	0.2	0.08	0.02	0.09	0.1	0.03	0.1	NA	NA		Protein kinase, ATP binding site;Leucine-rich repeat-containing N-terminal, type 2;Protein kinase-like domain;Serine/threonine-protein kinase, active site;Leucine-rich repeat, typical subtype;Serine/threonine- / dual specificity protein kinase, catalytic domain;Leucine-rich repeat;Protein kinase, catalytic domain;Concanavalin A-like lectin/glucanase, subgroup	AT1G72300.1		Leucine-rich receptor-like protein kinase family protein	LOC_Os02g05920.1	phytosulfokine receptor precursor, putative, expressed	Zm00001d015298_T001; Zm00001d053867_T001	GRMZM2G104425_T01; GRMZM2G451007_T01	Bradi3g04176.1; Bradi3g04187.1	Sobic.004G044700.1; Sobic.004G044500.1	Seita.1G085700.1; Seita.J023000.1
Sevir.1G083600	1.86	2.11	2.8	2.99	3.41	2.1	0.41	0.48	0.86	0.39	0.32	0.37	NA	NA	tyrosine-sulfated glycopeptide receptor 1-like	Protein kinase, ATP binding site;Leucine-rich repeat-containing N-terminal, type 2;Protein kinase-like domain;Serine/threonine-protein kinase, active site;Leucine-rich repeat, typical subtype;Serine/threonine- / dual specificity protein kinase, catalytic domain;Leucine-rich repeat;Protein kinase, catalytic domain;Concanavalin A-like lectin/glucanase, subgroup	AT1G72300.1		Leucine-rich receptor-like protein kinase family protein	LOC_Os02g05920.1	phytosulfokine receptor precursor, putative, expressed	NA	NA	Bradi3g04227.1	Sobic.004G044700.1; Sobic.004G044800.1	Seita.1G085800.1; Seita.1G085700.1
Sevir.1G083700	8.68	10.15	12.82	13.97	14.68	13.92	0.73	0.45	0.65	1.21	0.64	1.27	NA	NA	uncharacterized LOC101773955	Ternary complex factor MIP1, leucine-zipper;Domain of unknown function DUF547	AT3G13000.2		Protein of unknown function, DUF547	LOC_Os02g05900.1	ternary complex factor MIP1, putative, expressed	Zm00001d015297_T003; Zm00001d015297_T004	GRMZM2G165945_T01; GRMZM2G427620_T01	Bradi3g04170.3; Bradi1g33470.1	Sobic.004G044100.1	Seita.1G085900.1
Sevir.1G083800	1.81	2.26	1.88	1.9	3.52	1.83	0.44	0.91	0.41	0.73	1.51	0.65	NA	NA	NA	NA						NA	NA	NA	NA	NA
Sevir.1G083900	32.1	24.26	15.18	13.54	10.88	21.29	1.98	2.29	0.51	0.95	1.78	3.76	NA	NA	uncharacterized LOC101773543		AT1G30475.1			LOC_Os02g05890.1	EMB1303, putative, expressed	NA	NA	Bradi3g04154.1	NA	Seita.1G086000.1
Sevir.1G084000	26.96	37.48	47.12	62.87	81.27	46.39	4.83	4.78	6.81	7.47	8.05	5.69	NA	NA		Protein of unknown function DUF3223;RNA polymerase Rpb1, domain 5;RNA polymerase Rpb1, domain 1;RNA polymerase Rpb1, domain 3;RNA polymerase, N-terminal;RNA polymerase, alpha subunit	AT2G40030.1	ATNRPD1B,DMS5,DRD3,NRPD1B,NRPE1	nuclear RNA polymerase D1B	LOC_Os02g05880.1	RNA polymerase Rpb1, domain 2 family protein, expressed	Zm00001d053872_T008; Zm00001d053872_T023	GRMZM2G153797_T01; GRMZM5G851807_T01	Bradi4g45065.1	Sobic.004G043750.1	Seita.1G086100.1; Seita.J023800.1
Sevir.1G084100	27.1	30.47	32.81	50.78	44.16	44.87	2.45	3.14	3.59	5.75	2.91	3.86	NA	NA	uncharacterized LOC101772724	Protein of unknown function DUF2343	AT1G53760.1			LOC_Os02g05870.1	expressed protein	Zm00001d053873_T001	GRMZM2G153899_T03	Bradi3g04147.1	Sobic.004G043600.2	Seita.1G086200.1
Sevir.1G084200	178.36	297.31	374.77	173.47	242.71	198.43	19.71	16.82	44.67	43.77	37.02	16.31	NA	NA		Ubiquitin subgroup;Ubiquitin conserved site;Ubiquitin domain;Ubiquitin-related domain	AT4G05320.2	UBQ10	polyubiquitin 10	LOC_Os06g46770.1	ubiquitin family protein, putative, expressed	Zm00001d053838_T003; Zm00001d053838_T005	GRMZM2G419891_T05; GRMZM2G409726_T01	Bradi3g04730.5; Bradi1g32700.1	Sobic.004G050000.1; Sobic.010G232100.1	Seita.1G086300.1; Seita.1G078800.1
Sevir.1G084300	0.14	0.27	0.17	0.37	0.16	0.48	0.16	0.31	0.22	0.32	0.19	0.29	NA	NA	NA	NA						NA	NA	NA	NA	NA
Sevir.1G084400	0	0	0	0	0	0	0	0	0	0	0	0	NA	NA	receptor-like protein 2-like	Leucine-rich repeat-containing N-terminal, type 2;Leucine-rich repeat, typical subtype;Leucine-rich repeat	AT1G17240.1	AtRLP2,RLP2	receptor like protein 2	LOC_Os02g05950.1	phytosulfokine receptor precursor, putative, expressed	NA	GRMZM2G410963_T01	Bradi3g04217.2; Bradi3g04210.2	Sobic.004G044500.1; Sobic.004G045100.1	Seita.1G086400.1; Seita.1G082300.1
Sevir.1G084500	0.23	0.27	0.4	0.52	0.61	0.31	0.13	0.24	0.08	0.36	0.26	0.04	NA	NA	uncharacterized LOC101762079					LOC_Os04g38290.1	expressed protein	NA	NA	NA	Sobic.004G043200.4	Seita.1G086500.1
Sevir.1G084600	0	0.08	0	0	0	0.04	0	0.07	0	0	0	0.09	BIP1	BINDING PROTEIN HOMOLOG1	NA	NA	AT5G28540.1	BIP1	heat shock protein 70 (Hsp 70) family protein	LOC_Os02g02410.1	DnaK family protein, putative, expressed	Zm00001d054043_T006; Zm00001d054043_T004	GRMZM2G415007_T01; GRMZM2G114793_T01	Bradi3g01477.1	Sobic.003G378700.1	Seita.1G117600.1; Seita.5G187500.1
Sevir.1G084700	0	0	0	0	0	0	0	0	0	0	0	0	NA	NA						LOC_Os07g45195.1	expressed protein	NA	GRMZM2G104198_T01	NA	Sobic.004G043200.4	Seita.1G086500.1
Sevir.1G084800	0	0	0	0	0.03	0	0	0	0	0	0.07	0	NA	NA	NA	NA				ChrSy.fgenesh.mRNA.79	expressed protein	NA	NA	NA	NA	NA
Sevir.1G084900	74.22	85.67	106.04	115.9	134.22	113.97	6.69	5.54	8.68	27.77	23.55	13.1	NA	NA	VIN3-like protein 2-like		AT4G30200.3	VEL1	vernalization5/VIN3-like	LOC_Os02g05840.1	VIL2 protein, putative, expressed	Zm00001d015293_T002; Zm00001d015293_T014	GRMZM2G425774_T01; GRMZM2G166162_T01	Bradi3g04140.1; Bradi1g33450.2	Sobic.004G042900.1	Seita.1G086600.1
Sevir.1G085000	0.54	0.81	0.61	0.44	0.65	0.69	0.16	0.11	0.19	0.18	0.11	0.21	NA	NA		Protein kinase-like domain;Serine/threonine-protein kinase, active site;UspA;Serine/threonine- / dual specificity protein kinase, catalytic domain;Serine-threonine/tyrosine-protein kinase catalytic domain;Protein kinase, catalytic domain;Rossmann-like alpha/beta/alpha sandwich fold	AT1G78940.2		Protein kinase protein with adenine nucleotide alpha hydrolases-like domain	LOC_Os02g05820.1	protein kinase domain containing protein, expressed	Zm00001d053876_T001; Zm00001d053876_T002	GRMZM2G467703_T03; GRMZM2G070961_T03	Bradi3g04100.3; Bradi1g46860.1	Sobic.004G042800.1; Sobic.003G197500.1	Seita.1G086800.1; Seita.5G258200.1
Sevir.1G085100	0.19	0.13	0.04	0.06	0.03	0.06	0.04	0.08	0.03	0.04	0.04	0.05	NA	NA	endoglucanase 5-like	Six-hairpin glycosidase-like;Glycoside hydrolase, family 9;Six-hairpin glycosidase	AT2G32990.1	AtGH9B8,GH9B8	glycosyl hydrolase 9B8	LOC_Os02g05744.1	endoglucanase, putative, expressed	Zm00001d015292_T001; Zm00001d044744_T001	GRMZM2G482256_T01; GRMZM2G451965_T02	Bradi3g04080.1; Bradi4g29640.1	Sobic.004G042700.1; Sobic.002G193600.1	Seita.1G086900.1; Seita.2G196500.1
Sevir.1G085200	0.31	0.5	0.49	1.08	0.72	0.53	0.15	0.17	0.08	0.21	0.24	0.1	NA	NA			AT1G51880.1	RHS6	root hair specific 6	LOC_Os02g05730.1	protein kinase domain containing protein, expressed	Zm00001d015291_T001; Zm00001d015291_T003	GRMZM2G093490_T01	Bradi3g04061.1	Sobic.004G042600.1	Seita.1G087000.1; Seita.1G087100.1
Sevir.1G085300	2.56	2.27	2.26	3.3	2.59	1.92	0.09	0.1	0.45	0.55	0.24	0.36	NA	NA			AT4G29990.1		Leucine-rich repeat transmembrane protein kinase protein	LOC_Os02g05730.1	protein kinase domain containing protein, expressed	Zm00001d015291_T002; Zm00001d015291_T003	GRMZM2G093490_T01	Bradi3g04061.1	Sobic.004G042600.1	Seita.1G087100.1; Seita.1G087000.1
Sevir.1G085400	5.36	6	7.64	5.36	8.58	6.35	1.09	0.84	0.81	0.42	0.44	0.85	NA	NA	uncharacterized LOC101769376	Protein of unknown function DUF1644;Zinc finger, RING/FYVE/PHD-type	AT4G31410.2; AT4G31410.1	;	Protein of unknown function (DUF1644); Protein of unknown function (DUF1644)	LOC_Os02g05710.1; LOC_Os02g05710.1	expressed protein; expressed protein	NA	NA	Bradi3g04050.2	Sobic.004G042300.1	Seita.1G087200.1; Seita.4G249500.1
Sevir.1G085500	29.7	33.22	32.89	30.54	34	25.84	2.24	0.89	3.34	2.36	1.4	1.21	NA	NA	putative adagio-like protein 2-like	Kelch repeat type 2;Galactose oxidase/kelch, beta-propeller;F-box domain, cyclin-like;PAS domain;Kelch-type beta propeller	AT5G57360.1	ADO1,FKL2,LKP1,ZTL	Galactose oxidase/kelch repeat superfamily protein	LOC_Os02g05700.1	OsFBO8 - F-box and other domain containing protein, expressed	Zm00001d015290_T001; Zm00001d000306_T001	GRMZM2G147800_T01; GRMZM2G166147_T01	Bradi3g04040.1; Bradi1g33610.2	Sobic.004G042200.1	Seita.1G087300.1; Seita.4G249100.1
Sevir.1G085600	6.52	6.35	4.96	7.57	7.1	6.52	0.23	0.42	0.48	1.39	1.89	1.14	NA	NA	serine/arginine repetitive matrix protein 4-like	Zinc finger, RING-type;Zinc finger, RING/FYVE/PHD-type	AT5G24870.2		RING/U-box superfamily protein	LOC_Os02g05692.1	zinc finger, C3HC4 type domain containing protein, expressed	Zm00001d015289_T002; Zm00001d015289_T001	GRMZM2G392320_T01; GRMZM2G352837_T02	NA	Sobic.004G042100.1	Seita.1G087400.1
Sevir.1G085700	21.02	21.01	22.02	19.79	24.45	20.53	1.62	1.07	1.28	2.42	3.1	1.93	NA	NA	apoptosis-inducing factor 2-like	Pyridine nucleotide-disulphide oxidoreductase, FAD/NAD(P)-binding domain	AT3G44190.1		FAD/NAD(P)-binding oxidoreductase family protein	LOC_Os02g05680.1	apoptosis-inducing factor 2, putative, expressed	Zm00001d000305_T002; Zm00001d000305_T003	GRMZM2G166145_T01	Bradi3g04010.1	Sobic.004G042000.1; Sobic.004G041900.1	Seita.1G087500.1
Sevir.1G085800	0	0	0	0.03	0	0	0	0	0	0.06	0	0	NA	NA	protein IWS1 homolog	Calmodulin-binding domain, plant				LOC_Os02g05670.1	expressed protein	Zm00001d015284_T001; Zm00001d000304_T012	AC233959.1_FGT006; GRMZM2G166044_T01	NA	Sobic.004G041800.2	Seita.1G087600.1
Sevir.1G085900	21.46	25.9	27.68	16.06	23.78	19.26	1.89	1.52	1.18	2.63	2.01	2.22	NA	NA	DEAD-box ATP-dependent RNA helicase 35A-like	RNA helicase, DEAD-box type, Q motif;Helicase, superfamily 1/2, ATP-binding domain;DNA/RNA helicase, DEAD/DEAH box type, N-terminal;Zinc finger, CCHC-type;Helicase, C-terminal;P-loop containing nucleoside triphosphate hydrolase	AT5G51280.1		DEAD-box protein abstrakt, putative	LOC_Os02g05660.1	DEAD-box ATP-dependent RNA helicase 35A, putative, expressed	Zm00001d047502_T001	GRMZM2G043724_T01	Bradi3g03990.1	Sobic.001G376800.1	Seita.1G087700.1
Sevir.1G086000	1.76	11.9	12.18	2.95	3.22	3.01	0.69	3.95	2.3	2.15	0.97	0.86	NA	NA						LOC_Os06g48220.1	expressed protein	NA	NA	NA	NA	Seita.1G087800.1
Sevir.1G086100	0	0.03	0	0	0	0	0	0.04	0	0	0	0	NA	NA	putative homeobox-leucine zipper protein HOX26-like	Homeobox, conserved site;Homeodomain-like;Leucine zipper, homeobox-associated;Homeobox domain;Helix-turn-helix motif	AT4G37790.1	HAT22	Homeobox-leucine zipper protein family	LOC_Os02g05640.1	homeobox associated leucine zipper, putative, expressed	Zm00001d000303_T001	GRMZM2G166041_T01	NA	Sobic.004G041600.1	Seita.1G087900.1; Seita.1G088000.1
Sevir.1G086200	0	0	0	0	0	0	0	0	0	0	0	0	NA	NA	putative homeobox-leucine zipper protein HOX26-like	Homeobox, conserved site;Homeodomain-like;Leucine zipper, homeobox-associated;Homeobox domain;Helix-turn-helix motif	AT4G37790.1	HAT22	Homeobox-leucine zipper protein family	LOC_Os02g05640.1	homeobox associated leucine zipper, putative, expressed	Zm00001d000303_T001; Zm00001d036118_T001	GRMZM2G166041_T01; GRMZM2G068672_T01	Bradi3g03970.1; Bradi1g51257.3	Sobic.004G041600.1; Sobic.010G030200.1	Seita.1G088000.1; Seita.1G087900.1
Sevir.1G086300	0	0	0	0	0	0	0	0	0	0	0	0	NA	NA	NA	NA						NA	NA	NA	NA	Seita.1G088200.1; Seita.8G221900.1
Sevir.1G086400	0	0.09	0	0	0	0	0	0.15	0	0	0	0	NA	NA	NA	NA						NA	NA	NA	NA	Seita.1G088300.1; Seita.8G221800.1
Sevir.1G086500	10.69	10.86	12.06	17.48	15.16	13.7	0.95	1.21	0.73	2.18	2.48	2.81	NA	NA	uncharacterized LOC101773956	Protein of unknown function DUF573;F-box domain, cyclin-like	AT1G11510.1		DNA-binding storekeeper protein-related transcriptional regulator	LOC_Os06g30250.1	expressed protein	Zm00001d013138_T001; Zm00001d012358_T001	GRMZM5G868875_T01; GRMZM5G891518_T01	NA	NA	Seita.1G088500.1
Sevir.1G086600	10.85	8.41	8.03	7.07	5.28	4.84	1.68	1.62	1.74	0.22	0.56	0.82	NA	NA		FAR1 DNA binding domain;FHY3/FAR1 family						NA	NA	NA	NA	Seita.1G088600.1
Sevir.1G086700	106.06	118.71	155.32	139.39	162.16	126.37	12.43	5.83	11.8	25.46	7.78	2.69	NA	NA	probable protein phosphatase 2C 10-like	Protein phosphatase 2C (PP2C)-like;Protein phosphatase 2C, manganese/magnesium aspartate binding site;Protein phosphatase 2C	AT4G31750.1	WIN2	HOPW1-1-interacting 2	LOC_Os02g05630.4	protein phosphatase 2C, putative, expressed	Zm00001d015279_T003; Zm00001d015279_T001	GRMZM2G166035_T01; GRMZM5G829894_T01	Bradi3g03870.5; Bradi1g33900.1	Sobic.004G041500.1; Sobic.005G007101.1	Seita.1G088700.1; Seita.8G051200.1
Sevir.1G086800	7.06	8.02	8.89	6.18	8.11	6.85	0.12	1.06	0.71	1.26	0.71	0.81	NA	NA	uncharacterized LOC101766146	Cullin repeat-like-containing domain;Exocyst complex protein Exo70	AT4G31540.1	ATEXO70G1,EXO70G1	exocyst subunit exo70 family protein G1	LOC_Os02g05620.1	ATEXO70G1, putative, expressed	Zm00001d015277_T001; Zm00001d000301_T001	GRMZM2G067313_T01; GRMZM2G166032_T01	Bradi3g03860.1; Bradi1g33940.1	Sobic.004G041100.1; Sobic.010G248100.1	Seita.1G088800.1; Seita.4G244700.1
Sevir.1G086900	267.37	289.78	292.31	191.53	237.66	168.72	50.22	33.58	32.61	16.39	6.01	8.21	EIF5	EUCARYOTIC TRANSLATION INITIATION FACTOR5	eukaryotic translation initiation factor 5-like	Translation initiation factor IF2/IF5, zinc-binding;Translation initiation factor IF2/IF5, N-terminal;Armadillo-type fold;W2 domain;Translation initiation factor IF2/IF5;MIF4-like, type 1/2/3	AT1G36730.1		Translation initiation factor IF2/IF5	LOC_Os06g48355.1	expressed protein	Zm00001d014019_T001; Zm00001d000300_T001	GRMZM2G369939_T01; GRMZM2G165917_T02	Bradi3g03850.1	Sobic.001G402500.1; Sobic.004G040900.1	Seita.1G088900.1
Sevir.1G087000	0.01	0.03	0.06	0.15	0.13	0.09	0.01	0.04	0.06	0.15	0.02	0.04	NA	NA		Protein of unknown function DUF3546;Zinc finger, C2H2;Arsenite-resistance protein 2	AT2G27100.1	SE	C2H2 zinc-finger protein SERRATE (SE)	LOC_Os02g05610.1	ZOS2-03 - C2H2 zinc finger protein, expressed	Zm00001d014655_T001; Zm00001d014655_T002	GRMZM5G817439_T01	Bradi3g03840.1	Sobic.004G040800.1; Sobic.010G249100.1	Seita.1G089000.1
Sevir.1G087100	11.35	10.99	11.38	15.14	11.86	10.35	2.2	1.21	1	1.99	1.77	1.35	NA	NA	protein At-4/1-like		AT4G26020.1			LOC_Os02g05520.1	expressed protein	Zm00001d015275_T001	GRMZM2G067350_T01	Bradi3g03831.1	Sobic.004G040700.1; Sobic.004G039000.2	Seita.1G089100.1; Seita.3G314700.1
Sevir.1G087200	20.3	22.47	23.05	28.09	22.85	24	1.37	0.96	1.12	2.51	0.62	1.91	NA	NA	uncharacterized LOC101775837	FMN-binding split barrel	AT1G51560.1		Pyridoxamine 5\'-phosphate oxidase family protein	LOC_Os02g05500.1	pyridoxamine 5\'-phosphate oxidase family protein, putative, expressed	Zm00001d015274_T001; Zm00001d015274_T002	GRMZM2G031850_T01	NA	Sobic.004G040600.1	Seita.1G089200.1
Sevir.1G087300	7.75	8.01	9.18	15.03	17	13.6	1.08	1	1.85	0.93	0.65	1.66	NA	NA	NA	NA	AT4G31570.1			LOC_Os02g05490.1	expressed protein	Zm00001d015272_T008; Zm00001d015272_T004	GRMZM2G024612_T01; GRMZM2G033141_T01	Bradi3g03790.3	Sobic.004G040500.1	Seita.1G089300.1; Seita.8G101200.1
Sevir.1G087400	6.54	9.35	11.48	7.15	10.65	6.45	1.16	1.78	2.13	1.24	0.71	0.77	NA	NA	mitogen-activated protein kinase 3-like	Protein kinase, ATP binding site;Protein kinase-like domain;Serine/threonine-protein kinase, active site;Mitogen-activated protein (MAP) kinase, conserved site;Serine/threonine- / dual specificity protein kinase, catalytic domain;Protein kinase, catalytic domain	AT1G10210.1; AT1G10210.2; AT1G10210.1	ATMPK1,MPK1; ATMPK1,MPK1; ATMPK1,MPK1	mitogen-activated protein kinase 1; mitogen-activated protein kinase 1; mitogen-activated protein kinase 1	LOC_Os02g05480.1; LOC_Os02g05480.1; LOC_Os02g05480.2	CGMC_MAPKCMGC_2_SLT2y_ERK.1 - CGMC includes CDA, MAPK, GSK3, and CLKC kinases, expressed; CGMC_MAPKCMGC_2_SLT2y_ERK.1 - CGMC includes CDA, MAPK, GSK3, and CLKC kinases, expressed; CGMC_MAPKCMGC_2_SLT2y_ERK.1 - CGMC includes CDA, MAPK, GSK3, and CLKC kinases, expressed	Zm00001d015269_T001; Zm00001d015269_T002	GRMZM2G062914_T01; GRMZM2G030073_T01	Bradi3g03780.1	Sobic.004G040200.2	Seita.1G089400.1; Seita.4G243400.1
Sevir.1G087500	7.25	4.29	3.6	4.08	4.33	7.19	1.67	0.52	0.36	0.95	0.6	1.33	NA	NA		CCT domain	AT5G57180.2; AT5G57180.1	CIA2; CIA2	chloroplast import apparatus 2; chloroplast import apparatus 2	LOC_Os02g05470.1; LOC_Os02g05470.2	CCT motif family protein, expressed; CCT motif family protein, expressed	Zm00001d015268_T001; Zm00001d053880_T001	GRMZM2G062885_T01; GRMZM2G155370_T01	Bradi3g03770.1	Sobic.004G040100.1	Seita.1G089500.1
Sevir.1G087600	18.4	18.79	23.42	26.62	30.22	21.05	0.46	0.96	1.59	2.9	2.04	1.94	NA	NA		Homeodomain-like;Homeobox domain	AT4G29940.1	PRHA	pathogenesis related homeodomain protein A	LOC_Os02g05450.1	Homeobox domain containing protein, expressed	Zm00001d015265_T001; Zm00001d015265_T004	GRMZM2G033138_T01	Bradi3g03747.1	Sobic.004G040000.1	NA
Sevir.1G087700	74.72	73.32	78.53	63.99	69.89	88.89	5.05	6.1	6.65	6.2	3.95	7.05	NA	NA	DNA-binding protein BIN4-like		AT5G24630.6	BIN4	double-stranded DNA binding	LOC_Os02g05440.1	expressed protein	Zm00001d015260_T003; Zm00001d015260_T005	GRMZM2G063942_T01	Bradi3g03740.2	Sobic.004G039900.1	Seita.1G089600.1
Sevir.1G087800	135.15	162.5	188.78	195.48	287.21	209.29	13.56	2	23.63	20.52	24.55	15.08	NA	NA	26S proteasome non-ATPase regulatory subunit 2 1A-like	Armadillo-type fold;Armadillo-like helical	AT2G20580.1	ATRPN1A,RPN1A	26S proteasome regulatory subunit S2 1A	LOC_Os02g05340.1	proteasome/cyclosome repeat containing protein, expressed	Zm00001d053881_T001; Zm00001d053881_T005	GRMZM2G155384_T02; GRMZM5G816609_T01	Bradi3g03720.1	Sobic.004G039600.1	Seita.1G089700.1; Seita.7G152200.1
Sevir.1G087900	0	0	0.01	0	0	0	0	0	0.02	0	0	0	NA	NA	UDP-glycosyltransferase 72B1-like	UDP-glucuronosyl/UDP-glucosyltransferase	AT4G01070.1	GT72B1,UGT72B1	UDP-Glycosyltransferase superfamily protein	LOC_Os11g38650.1	UDP-glucoronosyl/UDP-glucosyl transferase, putative, expressed	Zm00001d020337_T001	GRMZM2G175910_T01	Bradi2g49120.1; Bradi1g26765.1	Sobic.004G039500.1; Sobic.009G211800.1	Seita.1G089800.1; Seita.8G175200.1
Sevir.1G088000	170.9	192.45	196.05	130.22	211.91	144.8	31.37	11.54	27.24	42.7	32.68	20.54	NA	NA	eukaryotic initiation factor 4A-like	RNA helicase, DEAD-box type, Q motif;Helicase, superfamily 1/2, ATP-binding domain;DNA/RNA helicase, DEAD/DEAH box type, N-terminal;Helicase, C-terminal;RNA helicase, ATP-dependent, DEAD-box, conserved site;P-loop containing nucleoside triphosphate hydrolase	AT3G13920.1	EIF4A1,RH4,TIF4A1	eukaryotic translation initiation factor 4A1	LOC_Os02g05330.1	DEAD-box ATP-dependent RNA helicase, putative, expressed	Zm00001d015251_T001; Zm00001d036480_T001	GRMZM2G027995_T01; GRMZM2G116034_T02	Bradi3g03710.1; Bradi1g34170.2	Sobic.004G039400.2; Sobic.010G251100.1	Seita.1G089900.1; Seita.4G242200.1
Sevir.1G088100	0.51	0.58	0.5	0.55	0.62	0.37	0.14	0.13	0.1	0.2	0.12	0.15	NA	NA						LOC_Os03g57830.1	expressed protein	NA	NA	NA	Sobic.007G196700.2	NA
Sevir.1G088200	8.52	10.5	12.29	18.46	15.38	12.65	0.91	1.06	1.65	2.39	1.54	1.21	NA	NA	dolichol kinase-like		AT3G45040.1		phosphatidate cytidylyltransferase family protein	LOC_Os02g05320.1	phosphatidate cytidylyltransferase family protein, putative, expressed	Zm00001d015249_T002; Zm00001d015249_T001	GRMZM2G133048_T01; GRMZM2G374435_T01	Bradi3g03700.2	Sobic.004G039300.1	Seita.1G090000.1
Sevir.1G088300	38.94	46.59	53.78	59.62	76.01	53.79	4.87	7.06	6.67	4.5	2.48	2.9	NA	NA	NA	NA	AT5G64270.1; AT5G64270.1	;	splicing factor, putative; splicing factor, putative	LOC_Os02g05310.4; LOC_Os02g05310.3	splicing factor 3B subunit 1, putative, expressed; splicing factor 3B subunit 1, putative, expressed	Zm00001d053882_T001; Zm00001d015248_T027	GRMZM2G117346_T02; GRMZM2G410393_T01	Bradi1g59560.4; Bradi3g03690.2	Sobic.004G039200.1; Sobic.003G016900.4	Seita.1G090100.1
Sevir.1G088400	14.51	17.04	17.8	10.1	12.58	11.22	2.03	1.41	0.39	0.95	0.43	1.29	NA	NA	DNA/RNA-binding protein KIN17-like	DNA/RNA-binding protein Kin17, conserved domain	AT1G55460.1		DNA/RNA-binding protein Kin17, conserved region	LOC_Os03g37330.1	KIN, antigenic determinant of recA protein, putative, expressed	Zm00001d015247_T001; Zm00001d053883_T001	AC197118.3_FGT005; GRMZM2G117441_T01	Bradi3g03680.1	Sobic.003G019100.1; Sobic.004G039100.2	Seita.1G090200.1
Sevir.1G088500	0	0.07	0.12	0.04	0.04	0	0	0.06	0.09	0.07	0.09	0	NA	NA	auxin-induced protein X15-like	Auxin responsive SAUR protein	AT2G24400.1		SAUR-like auxin-responsive protein family	LOC_Os02g05060.1	OsSAUR5 - Auxin-responsive SAUR gene family member, expressed	Zm00001d053884_T001	AC196708.3_FGT006; GRMZM2G419566_T01	Bradi3g03670.1	Sobic.004G038700.1	Seita.1G090300.1
Sevir.1G088600	0.27	0.04	0.26	0.12	0.23	0.2	0.32	0.06	0.13	0.18	0.16	0.08	NA	NA	auxin-induced protein X10A-like	Auxin responsive SAUR protein	AT5G20810.2		SAUR-like auxin-responsive protein family	LOC_Os02g05050.1	OsSAUR4 - Auxin-responsive SAUR gene family member, expressed	Zm00001d004384_T001; Zm00001d014682_T001	GRMZM2G451037_T01; GRMZM2G330012_T01	Bradi3g03660.1; Bradi5g07612.1	Sobic.004G038600.1; Sobic.006G019200.2	Seita.1G090400.1; Seita.7G023100.1
Sevir.1G088700	7.68	4.92	3.42	3.09	2.97	2.55	1.13	0.43	0.52	0.38	0.43	0.38	NA	NA		Armadillo-type fold	AT2G41830.1		Uncharacterized protein	LOC_Os02g05040.1	cyclin-related protein, putative, expressed	Zm00001d015246_T002; Zm00001d015246_T009	GRMZM2G410357_T01; GRMZM2G431573_T01	Bradi3g03650.3	Sobic.004G038500.1; Sobic.004G039800.1	Seita.1G090500.1; Seita.4G241300.1
Sevir.1G088800	17.83	20.94	25.22	28.82	40.17	31.92	2.72	2.58	2.87	2.51	0.57	2.04	NA	NA	nuclear pore complex protein Nup160-like	WD40-repeat-containing domain	AT1G33410.2	ATNUP160,NUP160,SAR1	SUPPRESSOR OF AUXIN RESISTANCE1	LOC_Os02g04970.1	expressed protein	Zm00001d015245_T040; Zm00001d015245_T025	GRMZM2G322493_T01; GRMZM2G167741_T01	Bradi3g03637.1	Sobic.004G038100.1	Seita.1G090600.1
Sevir.1G088900	12.33	14.35	14.87	11.3	11.59	11.21	1.81	2.2	2.08	1.87	1	1.25	NA	NA	uncharacterized LOC101784483		AT5G35320.1			LOC_Os02g04860.1	expressed protein	Zm00001d053885_T001	GRMZM2G117459_T01	NA	Sobic.004G038000.1	Seita.1G090700.1
Sevir.1G089000	1.74	2.38	2.15	4.05	3.26	1.79	0.49	0.58	0.43	1.89	0.86	0.17	NA	NA	L-arabinokinase-like	Ribosomal protein S5 domain 2-type fold;Galactokinase galactose-binding domain;GHMP kinase, C-terminal domain;Galactokinase, glycosyltransferase;Mevalonate/galactokinase;GHMP kinase N-terminal domain;Ribosomal protein S5 domain 2-type fold, subgroup	AT4G16130.1	ARA1,ATISA1,ISA1	arabinose kinase	LOC_Os02g04840.1	GHMP kinases ATP-binding protein, putative, expressed	Zm00001d053886_T001; Zm00001d053886_T004	GRMZM2G165931_T01; GRMZM2G098900_T01	Bradi3g03620.3; Bradi1g34327.1	Sobic.004G037900.2	Seita.1G090800.1; Seita.4G240700.1
Sevir.1G089100	38.92	54.51	64.5	48.65	66.26	38.04	10.11	16.15	15.31	11.93	8.04	8.11	NA	NA	auxin response factor 5-like	DNA-binding pseudobarrel domain;Auxin response factor;B3 DNA binding domain;AUX/IAA protein;Phox/Bem1p	AT5G20730.2	ARF7,BIP,IAA21,IAA23,IAA25,MSG1,NPH4,TIR5	Transcriptional factor B3 family protein / auxin-responsive factor AUX/IAA-related	LOC_Os02g04810.1	auxin response factor 5, putative, expressed	Zm00001d015243_T002; Zm00001d015243_T013	GRMZM2G102845_T01; GRMZM2G317900_T01	Bradi3g03407.1; Bradi1g34340.1	Sobic.004G037800.1; Sobic.010G253300.1	Seita.1G090900.1; Seita.4G240600.1
Sevir.1G089200	4.29	3.88	3.79	5.87	4.19	4.47	0.46	1.09	0.65	1.62	0.57	0.22	NA	NA	protein AIG2-like	Gamma-glutamylcyclotransferase, AIG2-like;Butirosin biosynthesis, BtrG-like	AT2G24390.1		AIG2-like (avirulence induced gene) family protein	LOC_Os02g04800.1	AIG2-like family domain containing protein, expressed	Zm00001d015242_T002; Zm00001d015242_T006	GRMZM2G102912_T01	NA	Sobic.004G037700.1	Seita.1G091000.1
Sevir.1G089300	4.42	3.84	3.37	4.76	3.22	3.96	0.8	0.9	0.37	0.31	0.47	0.37	NA	NA	molybdopterin synthase catalytic subunit-like	Molybdopterin biosynthesis MoaE;Molybdopterin synthase catalytic subunit, eukaryotes	AT2G43760.1		molybdopterin biosynthesis MoaE family protein	LOC_Os02g04740.1	molybdenum cofactor synthesis protein 2 large subunit, putative, expressed	Zm00001d053887_T001	GRMZM2G165966_T01	Bradi4g28940.1	Sobic.004G037600.1	Seita.1G091100.1
Sevir.1G089400	0	0	0.03	0.08	0	0	0	0	0.05	0.1	0	0	NA	NA	NA	NA						NA	NA	NA	NA	Seita.1G091200.1; Seita.6G123400.1
Sevir.1G089500	21.92	21.25	19.93	30.36	24.27	19.52	3.67	1.17	2.16	3.41	1.53	1.34	NA	NA	achilleol B synthase-like	Squalene cyclase;Terpenoid cyclases/protein prenyltransferase alpha-alpha toroid;Terpene synthase, conserved site	AT2G07050.1	CAS1	cycloartenol synthase 1	LOC_Os11g35710.1	cycloartenol synthase, putative, expressed	Zm00001d015239_T007; Zm00001d015239_T006	GRMZM2G006937_T01; GRMZM2G468929_T01	Bradi3g03475.2	Sobic.004G037300.5; Sobic.004G038300.1	Seita.1G091600.1; Seita.1G091300.1
Sevir.1G089600	0	0	0.02	0	0	0	0	0	0.03	0	0	0	NA	NA		Squalene cyclase;Terpenoid cyclases/protein prenyltransferase alpha-alpha toroid;Terpene synthase, conserved site	AT2G07050.1	CAS1	cycloartenol synthase 1	LOC_Os11g35710.1	cycloartenol synthase, putative, expressed	Zm00001d015239_T001; Zm00001d015239_T006	GRMZM2G006937_T01; GRMZM2G086590_T01	Bradi3g03475.2	Sobic.004G037300.5; Sobic.005G167200.1	Seita.2G064700.1; Seita.1G091400.1
Sevir.1G089700	0.09	0.1	0.08	0.17	0	0	0.18	0.18	0.16	0.34	0	0	NA	NA		Squalene cyclase;Terpenoid cyclases/protein prenyltransferase alpha-alpha toroid;Terpene synthase, conserved site	AT3G45130.1	LAS1	lanosterol synthase 1	LOC_Os02g04730.1	cycloartenol synthase, putative, expressed	Zm00001d052971_T003; Zm00001d052971_T005	GRMZM2G086590_T01	Bradi3g03475.2	Sobic.004G037300.5; Sobic.005G167200.1	Seita.2G064700.1; Seita.1G091400.1
Sevir.1G089800	0	0	0	0	0	0	0	0	0	0	0	0	NA	NA								NA	NA	NA	NA	Seita.1G091500.1; Seita.7G087600.1
Sevir.1G089900	38.37	55.82	54.36	63.6	78.38	58.58	9.06	7.15	11.3	7.33	3.49	4.42	NA	NA	cycloartenol synthase-like	Squalene cyclase;Terpenoid cyclases/protein prenyltransferase alpha-alpha toroid;Terpene synthase, conserved site	AT2G07050.1	CAS1	cycloartenol synthase 1	LOC_Os02g04710.1	cycloartenol synthase, putative, expressed	Zm00001d053889_T005; Zm00001d015234_T010	GRMZM2G065494_T01; GRMZM2G023798_T01	Bradi3g03490.1; Bradi3g03497.1	Sobic.004G037200.1; Sobic.004G037100.1	Seita.1G091700.1; Seita.7G138400.1
Sevir.1G090000	23.21	25.29	18.33	18.3	17.96	16	3.82	2.76	2.72	1.83	1.86	1.51	NA	NA	aspartate--tRNA ligase, cytoplasmic-like	Nucleic acid-binding, OB-fold;Aminoacyl-tRNA synthetase, class II;Aspartyl-tRNA synthetases;Nucleic acid binding, OB-fold, tRNA/helicase-type;Aminoacyl-tRNA synthetase, class II (D/K/N);Aspartyl/Asparaginyl-tRNA synthetase, class IIb;Aminoacyl-tRNA synthetase, class II (D/K/N)-like	AT4G31180.2		Class II aminoacyl-tRNA and biotin synthetases superfamily protein	LOC_Os02g04700.1	tRNA synthetases class II domain containing protein, expressed	NA	NA	NA	Sobic.004G037000.1	Seita.1G091800.1; Seita.2G023000.1
Sevir.1G090100	12.3	15.69	16.76	27.55	28.41	25.41	0.93	1.09	1.22	6.68	1.56	1.43	NA	NA	squamosa promoter-binding-like protein 3-like	Transcription factor, SBP-box	AT5G43270.3; AT5G43270.1; AT5G43270.2	SPL2; SPL2; SPL2	squamosa promoter binding protein-like 2; squamosa promoter binding protein-like 2; squamosa promoter binding protein-like 2	LOC_Os02g04680.1; LOC_Os02g04680.1; LOC_Os02g04680.1	OsSPL3 - SBP-box gene family member, expressed; OsSPL3 - SBP-box gene family member, expressed; OsSPL3 - SBP-box gene family member, expressed	Zm00001d015233_T008; Zm00001d015233_T003	GRMZM2G097275_T01; GRMZM2G065451_T02	Bradi3g03510.4	Sobic.004G036900.2; Sobic.004G058900.1	Seita.1G091900.1
Sevir.1G090200	64.69	80.97	61.1	65.54	59.88	52.6	19.79	20.84	5.83	15.25	5.1	2.67	NA	NA	glucan endo-1,3-beta-glucosidase 6-like	Glycoside hydrolase, superfamily;X8 domain;Glycoside hydrolase, family 17;Glycoside hydrolase, catalytic domain	AT5G58090.1		O-Glycosyl hydrolases family 17 protein	LOC_Os02g04670.1	glucan endo-1,3-beta-glucosidase precursor, putative, expressed	Zm00001d015231_T001; Zm00001d015231_T002	GRMZM2G097207_T01	Bradi3g03520.3	Sobic.004G036800.1	Seita.1G092000.1
Sevir.1G090300	68.86	65.42	67.6	76.79	71.56	53.95	9.58	6.42	5.09	10.75	4.06	3.19	NA	NA	protein arginine N-methyltransferase 5-like	Protein arginine N-methyltransferase;Protein arginine N-methyltransferase PRMT5;S-adenosyl-L-methionine-dependent methyltransferase-like	AT4G31120.1	ATPRMT5,PRMT5,SKB1	SHK1 binding protein 1	LOC_Os02g04660.1	arginine N-methyltransferase 5, putative, expressed	Zm00001d054001_T004; Zm00001d054001_T028	GRMZM2G011456_T03; GRMZM2G169927_T01	Bradi3g03526.2	Sobic.004G036700.1	Seita.1G092100.1
Sevir.1G090400	0.55	0.35	0.19	0.56	0.09	0.3	0.39	0.12	0.25	0.74	0.18	0.23	NA	NA	NA	NA				LOC_Os04g01920.1	expressed protein	NA	NA	NA	NA	Seita.1G092200.1; Seita.5G323700.1
Sevir.1G090500	283.24	255.79	260.5	289.01	215.21	272.89	42.13	15.08	11.4	20.87	10.93	15.43	NA	NA	NA	NA	AT5G04600.1		RNA-binding (RRM/RBD/RNP motifs) family protein	LOC_Os08g31810.1	RNA recognition motif containing protein, putative, expressed	Zm00001d050300_T001; Zm00001d050300_T003	GRMZM2G056350_T01	Bradi3g35650.1	Sobic.003G424800.1; Sobic.007G124900.2	Seita.1G092300.1; Seita.6G143100.1
Sevir.1G090600	36.06	35.62	39.03	24.79	22.04	28.87	2.82	5.99	8.49	6.06	4.52	9.66	NA	NA	uncharacterized LOC101757073	Activator of Hsp90 ATPase, N-terminal	AT5G58110.1		chaperone binding;ATPase activators	LOC_Os02g04650.1	activator of 90 kDa heat shock protein ATPase homolog, putative, expressed	Zm00001d015228_T001; Zm00001d015227_T004	GRMZM2G010944_T01	Bradi3g03532.1	Sobic.004G036600.1	Seita.1G092400.1
Sevir.1G090700	6.47	5.58	6.7	21.17	19.87	30.07	1.1	0.95	0.31	7.57	4.06	1.82	NA	NA	protein PHR1-LIKE 1-like	MYB-CC type transcription factor, LHEQLE-containing domain;Myb domain;Homeodomain-like;Myb domain, plants;SANT/Myb domain	AT3G13040.2; AT3G13040.1	;	myb-like HTH transcriptional regulator family protein; myb-like HTH transcriptional regulator family protein	LOC_Os02g04640.1; LOC_Os02g04640.1	Myb-like DNA-binding domain containing protein, putative, expressed; Myb-like DNA-binding domain containing protein, putative, expressed	Zm00001d015226_T001; Zm00001d014701_T002	GRMZM2G010920_T01	Bradi3g03538.2	Sobic.004G036500.1; Sobic.010G254300.1	Seita.1G092500.1; Seita.4G270600.1
Sevir.1G090800	1.65	1.02	1.15	4.28	3.03	4.31	0.92	0.19	0.11	0.74	0.71	0.86	NA	NA	putative vacuolar cation/proton exchanger 4-like	Sodium/calcium exchanger membrane region;Calcium/proton exchanger CAX;Calcium/proton exchanger	AT1G55730.1	ATCAX5,CAX5	cation exchanger 5	LOC_Os03g27960.1	sodium/calcium exchanger protein, putative, expressed	Zm00001d015225_T001	GRMZM2G010779_T01	NA	Sobic.004G036400.1	Seita.1G092600.1
Sevir.1G090900	16.26	15.29	16.14	16.38	15.47	20.38	1.36	0.95	0.95	2.02	1.08	1.59	NA	NA	uncharacterized LOC101758281	RNA recognition motif domain;Nucleotide-binding, alpha-beta plait	AT5G58130.1	ROS3	RNA-binding (RRM/RBD/RNP motifs) family protein	LOC_Os02g04560.1	marker Xucw84, putative, expressed	Zm00001d054002_T001	GRMZM2G169998_T01	Bradi3g03550.2	Sobic.004G036300.1	Seita.1G092700.1
Sevir.1G091000	3.75	2.85	1.29	1.76	0.69	1.56	0.35	0.56	0.74	0.91	0.46	0.69	NA	NA	NA	NA	AT1G78995.1			LOC_Os02g04550.1	expressed protein	Zm00001d015215_T001	GRMZM2G388420_T01	Bradi3g03391.1	Sobic.004G035900.2	Seita.1G092800.1
Sevir.1G091100	0.07	0.01	0.03	0.06	0.01	0.02	0.04	0.02	0.05	0.07	0.03	0.02	NA	NA	NA	NA	AT1G30140.1			LOC_Os07g45920.1	retrotransposon protein, putative, unclassified, expressed	NA	NA	NA	NA	Seita.5G225500.1
Sevir.1G091200	17.16	19.39	20.32	13.36	17.72	11.66	3.83	2.44	3.86	2.89	1.4	1.2	NA	NA	leucine-rich repeat extensin-like protein 2-like	Leucine-rich repeat	AT1G12040.1	LRX1	leucine-rich repeat/extensin 1	LOC_Os02g04540.1	retrotransposon protein, putative, unclassified, expressed	Zm00001d015213_T001; Zm00001d036455_T001	GRMZM5G805485_T01; GRMZM2G082823_T01	Bradi1g34511.1; Bradi3g03370.1	Sobic.004G035800.1; Sobic.010G255000.1	Seita.1G092900.1; Seita.4G271100.1
Sevir.1G091300	16.32	19.11	22.65	27.16	30.92	21.6	1.79	1.42	2.38	0.62	1.91	0.83	NA	NA		RQC domain;Helicase, superfamily 1/2, ATP-binding domain;DNA/RNA helicase, DEAD/DEAH box type, N-terminal;HRDC-like;DNA helicase, ATP-dependent, RecQ type;DNA/RNA helicase, ATP-dependent, DEAH-box type, conserved site;HRDC domain;Helicase, C-terminal;P-loop containing nucleoside triphosphate hydrolase;Winged helix-turn-helix DNA-binding domain;ATP-dependent DNA helicase RecQ, zinc-binding domain	AT1G10930.1	ATRECQ4A,ATSGS1,RECQ4A	DNA helicase (RECQl4A)	LOC_Os04g35420.1	helicase conserved C-terminal domain containing protein, expressed	Zm00001d015212_T008; Zm00001d015212_T006	GRMZM2G319573_T01; GRMZM5G849211_T01	Bradi5g10432.1	Sobic.004G035300.1	Seita.1G093000.1
Sevir.1G091400	24.55	24.88	25.73	20.97	21.12	16.12	2.71	3.69	2.48	2.49	4.12	0.79	NA	NA	uncharacterized LOC101759766	G-protein gamma-like domain	AT3G63420.2	AGG1,ATAGG1,GG1	Ggamma-subunit 1	LOC_Os02g04520.1	AGG2, putative, expressed	Zm00001d015211_T001; Zm00001d015212_T002	GRMZM2G015578_T03	Bradi3g03350.1	Sobic.004G035200.1	Seita.1G093100.1
Sevir.1G091500	1.6	0.92	0.37	0.18	0.19	0.15	0.66	0.21	0.12	0.11	0.07	0.04	NA	NA	uncharacterized LOC101760180	NADH:ubiquinone oxidoreductase intermediate-associated protein 30;Galactose-binding domain-like;NmrA-like;NAD(P)-binding domain	AT1G16720.1	HCF173	high chlorophyll fluorescence phenotype 173	LOC_Os02g04510.1	UOS1, putative, expressed	Zm00001d014716_T002; Zm00001d014716_T001	GRMZM2G397247_T03	Bradi1g34525.1	Sobic.004G035100.1; Sobic.010G255300.2	Seita.1G093200.1; Seita.4G271300.1
Sevir.1G091600	13.93	11.6	10.76	10.4	8.98	7.55	1.46	1.03	1.96	0.79	0.38	1.16	NA	NA	probable methyltransferase-like protein 15-like	S-adenosyl-L-methionine-dependent methyltransferase, MraW, recognition domain;S-adenosyl-L-methionine-dependent methyltransferase, MraW;S-adenosyl-L-methionine-dependent methyltransferase-like	AT5G10910.1		mraW methylase family protein	LOC_Os02g04500.2	S-adenosyl-L-methionine-dependent methyltransferase mraW, putative, expressed	Zm00001d015210_T001; Zm00001d015210_T002	GRMZM2G484344_T01	Bradi3g03340.1	Sobic.004G035000.1	Seita.1G093300.1
Sevir.1G091700	21.74	26.23	29.24	31.78	49.88	33.56	3	2.98	3.67	1.08	2.04	3	NA	NA	probable histone acetyltransferase HAC-like 1-like	Zinc finger, PHD-type, conserved site;Histone H3-K56 acetyltransferase, RTT109;Zinc finger, FYVE/PHD-type;Zinc finger, ZZ-type;Zinc finger, TAZ-type;Zinc finger, RING/FYVE/PHD-type;CBP/p300-type histone acetyltransferase domain	AT1G79000.1	ATHAC1,ATHPCAT2,HAC1,PCAT2	histone acetyltransferase of the CBP family 1	LOC_Os02g04490.1	histone acetyltransferase HAC1, putative, expressed	Zm00001d054003_T007; Zm00001d054003_T004	GRMZM2G139977_T01; GRMZM2G470556_T01	Bradi3g03330.1; Bradi1g34530.1	Sobic.004G034900.1; Sobic.010G255400.1	Seita.1G093400.1; Seita.4G271400.1
Sevir.1G091800	0.17	0.33	0.17	0.16	0.19	0.11	0.12	0.24	0.15	0.19	0.25	0.09	NA	NA	NA	NA						NA	NA	NA	NA	Seita.1G093500.1
Sevir.1G091900	18.47	25.29	25.67	22.26	21.34	15.13	2.15	0.6	2.36	5.58	3.9	2.12	NA	NA	probable histone acetyltransferase HAC-like 1-like					LOC_Os02g04490.1	histone acetyltransferase HAC1, putative, expressed	NA	NA	NA	NA	NA
Sevir.1G092000	1.18	1.52	1.92	4.65	3.52	1.34	0.32	0.66	0.82	1.72	0.4	0.33	NA	NA	NA	NA						NA	NA	NA	NA	NA
Sevir.1G092100	1.2	1.17	2.23	4.46	3.06	1.52	0.35	0.45	0.31	1.03	0.81	0.12	NA	NA	NA	NA						NA	NA	NA	NA	NA
Sevir.1G092200	0	0	0	0	0	0	0	0	0	0	0	0	NA	NA		Protein of unknown function DUF1677, Oryza sativa				LOC_Os02g10460.1	expressed protein	NA	NA	NA	NA	Seita.1G093600.1; Seita.7G313000.1
Sevir.1G092300	0.05	0	0.06	0.04	0.13	0.04	0.1	0	0.07	0.07	0.16	0.08	NA	NA		Protein of unknown function DUF1677, Oryza sativa				LOC_Os02g10450.1	expressed protein	NA	NA	NA	NA	Seita.1G093700.1
Sevir.1G092400	5.35	5.49	6.36	8	11.4	8.22	0.27	0.67	1.06	0.9	1.36	0.88	NA	NA	splicing factor 3B subunit 3-like	WD40-repeat-containing domain;Cleavage/polyadenylation specificity factor, A subunit, C-terminal;WD40/YVTN repeat-like-containing domain	AT3G55200.1		Cleavage and polyadenylation specificity factor (CPSF) A subunit protein	LOC_Os02g04480.1	cleavage and polyadenylation specificity factor, putative, expressed	Zm00001d015208_T003; Zm00001d015208_T004	GRMZM2G096972_T01; GRMZM2G078592_T01	Bradi3g03317.1	Sobic.004G034700.1	Seita.1G093800.1; Seita.9G555800.1
Sevir.1G092500	40.7	30.55	25.84	29.14	27.56	45.59	6.66	0.32	0.93	3.31	2.44	8.96	NA	NA	50S ribosomal protein L3, chloroplastic-like	Ribosomal protein L3, bacterial/organelle-type;Ribosomal protein L3, conserved site;Translation elongation/initiation factor/Ribosomal, beta-barrel;Ribosomal protein L3	AT2G43030.1		Ribosomal protein L3 family protein	LOC_Os02g04460.1	ribosomal protein L3, putative, expressed	Zm00001d015204_T001	GRMZM2G109165_T01; GRMZM2G411438_T01	Bradi3g03270.1	Sobic.004G034500.1	Seita.1G093900.1
Sevir.1G092600	34.7	37.73	44.01	57.38	53.25	43.19	2.42	1.93	0.4	2.18	5.44	2.33	NA	NA	NA	NA	AT3G10250.1		Plant protein 1589 of unknown function	LOC_Os02g04450.1	plant-specific domain TIGR01589 family protein, putative, expressed	Zm00001d015203_T007; Zm00001d054004_T001	GRMZM2G109268_T01; GRMZM2G074423_T01	NA	Sobic.004G034400.1	Seita.1G094000.1; Seita.4G271800.1
Sevir.1G092700	20.72	22.42	26.12	31.36	36.25	28.65	1.13	1.69	3.05	1.57	1.57	1.42	NA	NA		WD40-repeat-containing domain;WD40 repeat;WD40/YVTN repeat-like-containing domain	AT3G33530.1		Transducin family protein / WD-40 repeat family protein	LOC_Os02g04440.2	transducin family protein, putative, expressed	Zm00001d015203_T010; Zm00001d015203_T014	GRMZM2G399858_T02	Bradi3g03250.1	Sobic.004G034300.1	Seita.1G094100.1
Sevir.1G092800	0.19	0.13	0.18	0.61	0.49	0.58	0.07	0.02	0.04	0.25	0.08	0.15	NA	NA	protein STRUBBELIG-RECEPTOR FAMILY 1-like	Protein kinase-like domain;Leucine-rich repeat;Serine-threonine/tyrosine-protein kinase catalytic domain;Protein kinase, catalytic domain	AT4G03390.1	SRF3	STRUBBELIG-receptor family 3	LOC_Os02g04430.1	STRUBBELIG-RECEPTOR FAMILY 1 precursor, putative, expressed	Zm00001d015202_T001	GRMZM2G398559_T01	NA	Sobic.004G034200.3	Seita.1G094200.1
Sevir.1G092900	1.12	1.35	1.51	1.84	1.85	0.97	0.36	0.09	0.09	0.55	0.22	0.16	NA	NA	protein NLP3-like	Plant regulator RWP-RK;Phox/Bem1p	AT4G24020.1	NLP7	NIN like protein 7	LOC_Os02g04340.1	NIN-like protein 2, putative, expressed	Zm00001d015201_T001	GRMZM2G042278_T01	Bradi3g03170.1	Sobic.004G034100.1	Seita.1G094300.1
Sevir.1G093000	3.54	0.67	0.22	4.1	0.69	0.41	1.05	0.44	0.18	2.85	0.53	0.14	NA	NA		Cullin repeat-like-containing domain;Cullin, N-terminal	AT1G69670.1	ATCUL3B,CUL3B	cullin 3B	LOC_Os02g51180.1	cullin, putative, expressed	NA	NA	NA	NA	Seita.1G094400.1
Sevir.1G093100	18.28	20.84	18.47	22.79	22.82	16.98	0.8	0.75	2.04	2.62	1.86	1.98	NA	NA	uncharacterized LOC101764911	Immunoglobulin E-set;AMP-activated protein kinase, glycogen-binding domain	AT5G39790.1		5\'-AMP-activated protein kinase-related	LOC_Os02g04330.2	5-AMP-activated protein kinase beta-1 subunit-related, putative, expressed	Zm00001d015200_T001; Zm00001d015200_T002	GRMZM2G042245_T01	Bradi3g03160.1	Sobic.004G034000.1	Seita.1G094500.1
Sevir.1G093200	0.24	0.16	0.15	0.39	0.32	0.05	0.07	0.14	0.01	0.27	0.18	0.06	NA	NA	uncharacterized LOC101771792	UBA-like;Ubiquitin system component Cue				LOC_Os02g04325.1	expressed protein	NA	NA	NA	Sobic.004G033800.1	Seita.1G094600.1
Sevir.1G093300	4.02	5.25	6.6	5.88	8.4	5.83	0.8	0.48	0.41	0.77	0.5	0.56	NA	NA	tuftelin-interacting protein 11-like	Septin and tuftelin interacting protein;GC-rich sequence DNA-binding factor domain;Tuftelin interacting protein N-terminal;G-patch domain	AT1G17070.1		GC-rich sequence DNA-binding factor-like protein with Tuftelin interacting domain	LOC_Os12g42140.1	G-patch domain containing protein, putative, expressed	Zm00001d041475_T001; Zm00001d041475_T002	GRMZM2G114584_T03	Bradi4g02030.1	Sobic.008G165100.1	Seita.3G386500.1; Seita.1G094700.1
Sevir.1G093400	33.92	32.64	34.06	30.43	39.39	35.8	7.36	3.42	3.73	8.76	5.48	7.33	NA	NA	myb-binding protein 1A-like protein-like	Armadillo-type fold;DNA polymerase V	AT5G64420.1		DNA polymerase V family	LOC_Os02g04270.1	DNA polymerase V, putative, expressed	Zm00001d015196_T001; Zm00001d015196_T005	GRMZM2G054765_T01; GRMZM2G049047_T01	Bradi3g03140.1	Sobic.004G033300.1; Sobic.004G033400.2	Seita.1G094800.1
Sevir.1G093500	44.44	49.99	51.47	42.19	45.83	42.96	2.84	2.9	2.2	2.63	2.33	1.06	NA	NA	uncharacterized LOC101766125		AT5G11810.1			LOC_Os02g04260.1	expressed protein	Zm00001d015195_T001	GRMZM2G054706_T01	Bradi3g03130.1	Sobic.004G033200.1	Seita.1G094900.1
Sevir.1G093600	13.96	13.74	13.37	11.02	10.9	11.03	1.45	1.01	1.26	1.47	0.47	1.29	NA	NA	glycosyltransferase-like domain-containing protein 2-like	Glycosyltransferase AER61, uncharacterised	AT3G18180.1		Glycosyltransferase family 61 protein	LOC_Os02g04250.1	glycosyltransferase, putative, expressed	Zm00001d015186_T001; Zm00001d054000_T001	GRMZM2G062552_T01; GRMZM2G094579_T01	Bradi3g03120.1; Bradi1g34670.1	Sobic.004G033000.1; Sobic.010G256600.2	Seita.1G095000.1; Seita.4G273400.1
Sevir.1G093700	37.4	52.02	53.7	44.93	50.64	42.8	2.32	2.12	3.42	1.73	2.34	3.53	NA	NA	wee1-like protein kinase-like	Protein kinase, ATP binding site;Protein kinase-like domain;Serine/threonine-protein kinase, active site;Serine/threonine- / dual specificity protein kinase, catalytic domain;Protein kinase, catalytic domain	AT1G02970.1	ATWEE1,WEE1	WEE1 kinase homolog	LOC_Os02g04240.1	wee1-like protein kinase, putative, expressed	Zm00001d053998_T001	GRMZM5G878541_T02; GRMZM5G854199_T01	Bradi3g03112.3	Sobic.004G032900.1	Seita.1G095100.1
Sevir.1G093800	0.18	0.95	0.66	0.93	0.75	0.91	0.21	0.64	0.39	0.43	0.62	0.36	NA	NA	NA	NA						NA	NA	NA	NA	Seita.1G095200.1
Sevir.1G093900	1.47	1.48	1.26	3.64	2.4	1.52	0.39	0.38	0.21	0.61	0.44	0.28	NA	NA	mitogen-activated protein kinase 13-like	Protein kinase, ATP binding site;Protein kinase-like domain;Mitogen-activated protein (MAP) kinase, conserved site;Serine/threonine- / dual specificity protein kinase, catalytic domain;Protein kinase, catalytic domain	AT3G18040.1	MPK9	MAP kinase 9	LOC_Os02g04230.1	CGMC_MAPKCMGC_2.7 - CGMC includes CDA, MAPK, GSK3, and CLKC kinases, expressed	Zm00001d053997_T005; Zm00001d053997_T012	GRMZM2G374088_T04; GRMZM2G306028_T02	NA	Sobic.004G032800.3; Sobic.010G257100.1	Seita.1G095300.1
Sevir.1G094000	14.05	16.8	19.63	17.16	20.49	15.56	1.2	1.01	2.28	3.8	2.07	2.11	NA	NA	NA	NA	AT2G36330.1		Uncharacterised protein family (UPF0497)	LOC_Os01g47200.1	retrotransposon protein, putative, unclassified, expressed	Zm00001d015184_T001; Zm00001d053996_T001	GRMZM2G139714_T01; GRMZM2G374084_T01	Bradi3g03090.1	Sobic.004G032500.1	Seita.1G095400.1
Sevir.1G094100	0.81	1.33	0.65	0.4	0.91	1.11	0.38	0.45	0.53	0.32	0.62	0.22	NA	NA	NA	NA						NA	NA	NA	NA	NA
Sevir.1G094200	5.15	7.09	6.95	3.9	5.97	3.71	0.54	1.41	0.77	1.18	0.66	0.38	NA	NA	succinate dehydrogenase [ubiquinone] flavoprotein subunit, mitochondrial-like	Pyridine nucleotide-disulphide oxidoreductase, FAD/NAD(P)-binding domain;Fumarate reductase/succinate dehydrogenase flavoprotein-like, C-terminal;L-aspartate oxidase;FAD binding domain;Succinate dehydrogenase/fumarate reductase flavoprotein, catalytic domain	AT5G14760.1; AT5G14760.1	AO; AO	L-aspartate oxidase; L-aspartate oxidase	LOC_Os02g04170.2; LOC_Os02g04170.1	L-aspartate oxidase 1, putative, expressed; L-aspartate oxidase 1, putative, expressed	Zm00001d015183_T008; Zm00001d015183_T001	GRMZM2G139689_T02; GRMZM5G823248_T01	Bradi3g03080.1	Sobic.004G032400.1	Seita.1G095500.1
Sevir.1G094300	0.07	0.13	0.07	0.01	0.01	0.04	0.09	0.13	0.03	0.02	0.03	0.05	NA	NA	uncharacterized LOC101769646	Protein of unknown function DUF1645	AT1G70420.1		Protein of unknown function (DUF1645)	LOC_Os02g04130.1	DUF1645 domain containing protein, putative, expressed	Zm00001d053995_T001	GRMZM2G374074_T01; GRMZM2G374077_T01	Bradi3g03070.1	Sobic.004G032300.1	Seita.1G095600.1
Sevir.1G094400	53.92	44.67	39.67	39.92	31.73	28.68	5.85	3.26	8.93	15.93	10.38	5.49	NA	NA		Cytidyltransferase-like domain;Rossmann-like alpha/beta/alpha sandwich fold	AT2G18250.1	ATCOAD,COAD	4-phosphopantetheine adenylyltransferase	LOC_Os02g04120.1	cytidylyltransferase domain containing protein, expressed	Zm00001d015182_T001	AC192244.3_FGT007	Bradi3g03050.3	Sobic.004G032200.1	Seita.1G095700.1
Sevir.1G094500	52.27	46.35	35.47	18.88	22.68	20.9	4.97	4.66	4.28	4	2.98	1.3	NA	NA	transmembrane protein 53-like	Protein of unknown function DUF829, TMEM53;Alpha/Beta hydrolase fold	AT3G19970.1		alpha/beta-Hydrolases superfamily protein	LOC_Os02g04110.1	expressed protein	Zm00001d015181_T001; Zm00001d015181_T004	GRMZM5G871910_T02	Bradi3g03050.3	Sobic.004G032100.1	Seita.1G095800.1
Sevir.1G094600	0	0	0	0	0	0	0	0	0	0	0	0	NA	NA	NA	NA				LOC_Os07g48590.1	retrotransposon protein, putative, unclassified	NA	NA	NA	NA	NA
Sevir.1G094700	33.82	33.72	36.69	57.98	43.77	23.69	4.44	1.48	2.74	4.42	6.95	1.24	NA	NA	NA	NA				LOC_Os12g07440.1	expressed protein	NA	NA	NA	Sobic.001G064000.1; Sobic.001G064300.2	Seita.1G096000.1; Seita.1G119300.1
Sevir.1G094800	10.68	10.51	13.3	17	17.94	17.78	0.49	0.93	1.02	1.51	0.78	0.57	NA	NA	aspartic proteinase-like protein 2-like	Aspartic peptidase;Peptidase A1	AT1G05840.1		Eukaryotic aspartyl protease family protein	LOC_Os02g27360.1	aspartic proteinase-like protein 2 precursor, putative, expressed	Zm00001d044304_T004; Zm00001d052720_T003	AC190609.3_FGT004; AC155377.1_FGT002	Bradi3g42090.1; Bradi3g43390.1	Sobic.003G199200.1; Sobic.007G184300.1	Seita.1G096100.1; Seita.7G051500.1
Sevir.1G094900	159.35	187.83	184.13	114.73	164.22	129.55	7.39	8.73	17.23	13.04	7.11	7.53	NA	NA	proteasome subunit alpha type-1-like	Proteasome A-type subunit;Proteasome, subunit alpha/beta;Proteasome, alpha-subunit, N-terminal domain;Nucleophile aminohydrolases, N-terminal	AT5G42790.1	ARS5,ATPSM30,PAF1	proteasome alpha subunit F1	LOC_Os02g04100.1	peptidase, T1 family, putative, expressed	Zm00001d015180_T001	GRMZM6G869379_T01	Bradi3g03040.1	Sobic.004G032000.1	Seita.1G096200.1; Seita.3G174300.1
Sevir.1G095000	0.06	0.09	0.17	0.23	0.17	0.17	0.06	0.02	0.12	0.13	0.11	0.1	NA	NA	SEC14-like protein 1-like	CRAL/TRIO, N-terminal domain;CRAL-TRIO domain;Cellular retinaldehyde binding/alpha-tocopherol transport	AT4G36490.1	ATSFH12,SFH12	SEC14-like 12	LOC_Os02g04030.2	phosphatidylinositol transfer, putative, expressed	Zm00001d015175_T001; Zm00001d015175_T003	GRMZM2G171349_T02	Bradi3g03030.2	Sobic.004G031900.1	Seita.1G096300.1
Sevir.1G095100	94.08	97.69	107.22	116.41	141.16	124.19	3.26	7.59	7.16	12.25	8.56	7.32	NA	NA	NA	NA	AT2G21520.1		Sec14p-like phosphatidylinositol transfer family protein	LOC_Os02g04020.1	expressed protein	Zm00001d015174_T004; Zm00001d015174_T010	GRMZM2G171354_T01; GRMZM2G073571_T03	Bradi3g03020.2	Sobic.004G031800.1	Seita.1G096400.1
Sevir.1G095200	105.83	85.02	90.22	17.56	21.4	39.13	28.61	25.55	29.06	4.15	5.12	6.1	NA	NA		Tetratricopeptide-like helical				LOC_Os03g10350.1	NPGR1, putative, expressed	Zm00001d028114_T005; Zm00001d028114_T003	GRMZM2G015219_T01	NA	NA	Seita.9G258400.1
Sevir.1G095300	5.59	5.45	6.35	7.17	5.91	6.41	0.52	1.01	0.84	0.97	0.18	0.88	NA	NA	cyclin-T1-1-like	Cyclin-like	AT4G19600.1	CYCT1;4	Cyclin family protein	LOC_Os02g04010.2	cyclin-T1-1, putative, expressed	Zm00001d015164_T001	GRMZM2G462118_T01	NA	Sobic.004G031600.1; Sobic.003G008000.2	Seita.1G096500.1
Sevir.1G095400	18.1	18.97	19.6	17.66	23.84	16.55	2.78	1.8	2.6	2.11	0.95	1.26	NA	NA	pentatricopeptide repeat-containing protein At4g04790, mitochondrial-like	Pentatricopeptide repeat	AT4G04790.1		Tetratricopeptide repeat (TPR)-like superfamily protein	LOC_Os02g03970.1	PPR repeat domain containing protein, putative, expressed	Zm00001d015156_T004; Zm00001d015156_T001	GRMZM2G406165_T01; GRMZM2G570528_T01	NA	Sobic.004G031300.2	Seita.1G096600.1
Sevir.1G095500	0	0	0	0	0	0	0	0	0	0	0	0	NA	NA	NA	NA						NA	NA	NA	NA	Seita.1G096700.1
Sevir.1G095600	0.07	0	0	0	0.23	0	0.15	0	0	0	0.3	0	NA	NA	NA	NA						NA	NA	NA	NA	NA
Sevir.1G095700	14.2	15.55	11.11	3.79	6.26	11.16	2.23	0.51	2.54	1.88	0.91	1.63	NA	NA			AT4G34590.1	ATB2,AtbZIP11,BZIP11,GBF6	G-box binding factor 6	LOC_Os02g03960.1	CPuORF1 - conserved peptide uORF-containing transcript, expressed	Zm00001d015153_T001; Zm00001d053988_T001	GRMZM2G444748_T01; GRMZM2G444743_T01	Bradi3g02980.1	Sobic.004G031100.1	Seita.1G096900.1
Sevir.1G095800	0.11	0	0.11	0.08	0	0.1	0.08	0	0.14	0.16	0	0.12	NA	NA	NA	NA						NA	NA	NA	NA	NA
Sevir.1G095900	0	0	0	0	0	0	0	0	0	0	0	0	NA	NA	NA	NA						NA	NA	NA	NA	Seita.1G097000.1
Sevir.1G096000	23	23.88	28.45	34.1	23.25	19.61	2.4	4.34	4.58	4.08	3.08	2.37	NA	NA	NA	NA	AT1G50440.2; AT1G50440.1; AT1G50440.2; AT1G50440.3; AT1G50440.3; AT1G50440.1	; ; ; ; ;	RING/FYVE/PHD zinc finger superfamily protein; RING/FYVE/PHD zinc finger superfamily protein; RING/FYVE/PHD zinc finger superfamily protein; RING/FYVE/PHD zinc finger superfamily protein; RING/FYVE/PHD zinc finger superfamily protein; RING/FYVE/PHD zinc finger superfamily protein	LOC_Os02g03950.3; LOC_Os02g03950.2; LOC_Os02g03950.2; LOC_Os02g03950.2; LOC_Os02g03950.1; LOC_Os02g03950.3	zinc finger, C3HC4 type family protein, expressed; zinc finger, C3HC4 type family protein, expressed; zinc finger, C3HC4 type family protein, expressed; zinc finger, C3HC4 type family protein, expressed; zinc finger, C3HC4 type family protein, expressed; zinc finger, C3HC4 type family protein, expressed	Zm00001d015152_T006; Zm00001d015152_T003	GRMZM2G072142_T01	Bradi3g02970.17	Sobic.004G030900.1	Seita.1G097100.1
Sevir.1G096100	41.29	40.88	44.66	42.46	55.05	46.63	2.89	2.56	3.7	2.49	2.77	4.32	NA	NA	uncharacterized LOC101776924		AT2G40630.1		Uncharacterised conserved protein (UCP030365)	LOC_Os02g03940.1	expressed protein	Zm00001d015148_T002; Zm00001d053987_T003	GRMZM2G043783_T01; GRMZM2G153999_T01	Bradi3g02960.1	Sobic.004G030700.2	Seita.1G097200.1
Sevir.1G096200	4.83	5.87	7.58	9.41	10.98	6.63	1.45	1.63	2.35	0.69	1.1	0.6	NA	NA	pentatricopeptide repeat-containing protein At2g17140-like	Pentatricopeptide repeat;Tetratricopeptide-like helical	AT2G17140.1		Pentatricopeptide repeat (PPR) superfamily protein	LOC_Os02g03930.1	expressed protein	Zm00001d053986_T001	GRMZM2G154059_T01; GRMZM2G461804_T01	Bradi3g02950.1	Sobic.004G030600.2	Seita.1G097300.1
Sevir.1G096300	17.54	14.64	14.47	12.91	10.07	9.21	3.23	0.28	2.66	1.41	1.34	0.98	NA	NA	uncharacterized LOC101777328	Tetratricopeptide-like helical	AT1G74875.1			LOC_Os05g40360.1	expressed protein	Zm00001d015142_T001	NA	Bradi3g02940.1	Sobic.004G030501.1	Seita.1G097400.1
Sevir.1G096400	5.65	6.9	7.01	5.5	6.86	5.52	0.53	0.27	0.53	1.02	0.61	0.75	NA	NA	uncharacterized LOC101778154	Ubiquitin-conjugating enzyme E2C-binding protein	AT3G26750.1			LOC_Os02g03820.1	expressed protein	Zm00001d015141_T001; Zm00001d015141_T004	GRMZM2G016168_T01; GRMZM2G161450_T01	Bradi3g02932.1	Sobic.004G030400.1	Seita.1G097500.1
Sevir.1G096500	1.12	0.87	1.42	1.38	2.35	1.53	0.52	0.49	0.42	0.54	0.75	1.25	NA	NA			AT5G40460.1			LOC_Os02g03830.1	expressed protein	NA	NA	NA	Sobic.004G030300.1	Seita.1G097600.1
Sevir.1G096600	1.45	1.23	1.18	0.99	0.8	0.68	0.4	0.14	0.37	0.22	0.39	0.23	NA	NA	NA	NA						NA	NA	NA	NA	Seita.1G097700.1
Sevir.1G096700	2.23	1.85	0.65	2.56	1.61	0.82	1.54	0.69	0.55	1.19	0.48	0.94	NA	NA	NA	NA						NA	NA	NA	NA	NA
Sevir.1G096800	2.57	1.85	2.04	7.23	9.48	13.63	0.14	0.45	0.46	0.83	0.88	1.78	NA	NA	NA	NA	AT5G40450.1			LOC_Os02g03840.2	expressed protein	Zm00001d015138_T004; Zm00001d015138_T002	GRMZM2G017249_T01; GRMZM2G017229_T01	Bradi3g02910.2	Sobic.004G030200.1	Seita.1G097800.1
Sevir.1G096900	22.04	25.32	24.76	23.58	25.05	22.85	1.17	0.25	0.91	1.26	0.64	0.73	NA	NA	uncharacterized LOC101780432	Glycosyl transferase family 3, N-terminal domain;Glycosyl transferase, family 3	AT1G70570.1		anthranilate phosphoribosyltransferase, putative	LOC_Os02g03850.1	glycosyltransferase, putative, expressed	Zm00001d015135_T001; Zm00001d015135_T004	GRMZM2G168791_T01; GRMZM2G324285_T01	Bradi3g02900.1	Sobic.004G030100.1	Seita.1G097900.1
Sevir.1G097000	487.08	482.87	456.14	324.55	370.46	319.54	34.44	29.41	22.01	6.17	13.07	27.13	NA	NA	probable ATP synthase 24 kDa subunit, mitochondrial-like	MALE GAMETOPHYTE DEFECTIVE 1	AT2G21870.1	MGP1	copper ion binding;cobalt ion binding;zinc ion binding	LOC_Os02g03860.1	mitochondrial ATP synthase precursor, putative, expressed	Zm00001d015134_T001; Zm00001d053983_T003	GRMZM2G168762_T01; GRMZM2G024310_T01	Bradi3g02890.1	Sobic.004G030000.1	Seita.1G098000.1
Sevir.1G097100	2.68	2.42	3.07	5.6	3.23	1.82	0.66	0.13	0.54	0.67	0.53	0.56	NA	NA	NA	NA						NA	NA	NA	NA	NA
Sevir.1G097200	0.4	0.35	0.3	0.36	0.19	0.1	0.12	0.1	0.12	0.1	0.09	0.04	NA	NA	metal transporter NRAT1-like	Natural resistance-associated macrophage protein	AT1G15960.1	ATNRAMP6,NRAMP6	NRAMP metal ion transporter 6	LOC_Os02g03900.1	metal transporter Nramp6, putative, expressed	Zm00001d015133_T002; Zm00001d015133_T001	GRMZM2G168747_T02	NA	Sobic.004G029900.1	Seita.1G098100.1; Seita.3G314100.1
Sevir.1G097300	0	0	0	0	0	0	0	0	0	0	0	0	NA	NA	lysosomal beta glucosidase-like	Glycoside hydrolase, superfamily;Glycoside hydrolase family 3 C-terminal domain;Glycoside hydrolase, family 3, N-terminal;Glycoside hydrolase family 3	AT5G20950.2		Glycosyl hydrolase family protein	LOC_Os02g03870.1	periplasmic beta-glucosidase precursor, putative, expressed	Zm00001d053982_T001; Zm00001d034015_T005	GRMZM2G023986_T01; GRMZM2G147687_T04	Bradi1g08580.1; Bradi1g08570.2	Sobic.004G029400.1; Sobic.004G029100.2	Seita.1G098200.1; Seita.1G098400.1
Sevir.1G097400	0.01	0.01	0	0.04	0.02	0.06	0.02	0.02	0	0.06	0.04	0.02	NA	NA	lysosomal beta glucosidase-like	Glycoside hydrolase, superfamily;Glycoside hydrolase family 3 C-terminal domain;Glycoside hydrolase, family 3, N-terminal;Glycoside hydrolase family 3	AT5G20950.2		Glycosyl hydrolase family protein	LOC_Os02g03870.1	periplasmic beta-glucosidase precursor, putative, expressed	Zm00001d053982_T001; Zm00001d034015_T005	GRMZM2G023986_T01; GRMZM2G147687_T04	NA	Sobic.004G029300.1; Sobic.004G029100.2	Seita.1G098300.1; Seita.1G098400.1
Sevir.1G097500	0	0	0	0	0	0	0	0	0	0	0	0	NA	NA	lysosomal beta glucosidase-like	Glycoside hydrolase, superfamily;Glycoside hydrolase family 3 C-terminal domain;Glycoside hydrolase, family 3, N-terminal;Glycoside hydrolase family 3	AT5G20950.2		Glycosyl hydrolase family protein	LOC_Os02g03870.1	periplasmic beta-glucosidase precursor, putative, expressed	Zm00001d053982_T001; Zm00001d013269_T001	GRMZM2G023986_T01; GRMZM2G147687_T04	Bradi1g08580.1; Bradi1g08550.1	Sobic.004G029100.2; Sobic.004G029300.1	Seita.1G098400.1; Seita.1G098500.1
Sevir.1G097600	0.02	0	0.01	0.02	0.01	0.02	0.02	0	0.01	0.03	0.02	0.02	NA	NA	lysosomal beta glucosidase-like	Glycoside hydrolase, superfamily;Glycoside hydrolase family 3 C-terminal domain;Glycoside hydrolase, family 3, N-terminal;Glycoside hydrolase family 3	AT5G20950.2; AT5G20950.1	;	Glycosyl hydrolase family protein; Glycosyl hydrolase family protein	LOC_Os02g03870.1; LOC_Os02g03870.1	periplasmic beta-glucosidase precursor, putative, expressed; periplasmic beta-glucosidase precursor, putative, expressed	Zm00001d053982_T001; Zm00001d034015_T005	GRMZM2G023986_T01; GRMZM2G147687_T04	Bradi1g08580.1; Bradi1g08570.2	Sobic.004G029100.2; Sobic.004G029300.1	Seita.1G098500.1; Seita.1G098400.1
Sevir.1G097700	0	0	0	0	0	0	0	0	0	0	0	0	NA	NA	NA	NA						NA	NA	NA	NA	Seita.1G098600.1
Sevir.1G097800	0	0	0	0	0	0	0	0	0	0	0	0	NA	NA						LOC_Os02g03800.1	THION22 - Plant thionin family protein precursor, expressed	NA	NA	NA	NA	Seita.1G098700.1
Sevir.1G097900	0.47	0.13	0.1	0.25	0.16	0.26	0.48	0.22	0.2	0.5	0.33	0.3	NA	NA						LOC_Os02g02630.1	THION20 - Plant thionin family protein precursor, putative, expressed	NA	NA	NA	NA	NA
Sevir.1G098000	0	0	0.01	0	0	0.01	0	0	0.01	0	0	0.01	NA	NA		NB-ARC;P-loop containing nucleoside triphosphate hydrolase	AT3G14470.1		NB-ARC domain-containing disease resistance protein	LOC_Os06g15750.1	NB-ARC domain containing protein, expressed	NA	NA	NA	NA	Seita.1G098800.1; Seita.8G006800.1
Sevir.1G098100	0	0	0	0	0	0	0	0	0	0	0	0	NA	NA	NA	NA	AT3G25270.1		Ribonuclease H-like superfamily protein	LOC_Os09g15410.1	retrotransposon protein, putative, unclassified	NA	NA	NA	NA	NA
Sevir.1G098200	0	0	0	0	0	0	0	0	0	0	0	0	NA	NA	NA	NA				LOC_Os06g28300.1	zinc knuckle family protein, expressed	NA	NA	NA	NA	NA
Sevir.1G098300	23.99	20.39	16.88	11.58	12.93	9.58	2.58	1.63	2.38	1.21	0.5	0.56	NA	NA	uncharacterized LOC101784751		AT5G62960.1			LOC_Os02g03790.1	expressed protein	Zm00001d015131_T002; Zm00001d015131_T003	GRMZM2G009365_T01	Bradi3g02880.1	Sobic.004G028900.1	Seita.1G098900.1
Sevir.1G098400	12.16	15.61	18.46	19.09	18.6	19.59	1.93	1.66	1.55	3.69	0.61	1.27	NA	NA	uncharacterized LOC101785147	S-ribonuclease binding protein, SBP1, pollen;Zinc finger, RING-type	AT1G10650.1		SBP (S-ribonuclease binding protein) family protein	LOC_Os02g03760.2	expressed protein	Zm00001d015130_T001	GRMZM5G818514_T01	Bradi3g02860.1	Sobic.004G028800.1	Seita.1G099000.1
Sevir.1G098500	0.82	0.37	0.32	0.87	0.76	0.44	0.22	0.18	0.17	0.14	0.31	0.08	NA	NA	probable polygalacturonase At1g80170-like	Pectin lyase fold/virulence factor;Parallel beta-helix repeat;Glycoside hydrolase, family 28;Pectin lyase fold	AT1G23460.1		Pectin lyase-like superfamily protein	LOC_Os02g03750.1	polygalacturonase, putative, expressed	Zm00001d015129_T001; Zm00001d042556_T001	GRMZM5G831200_T01; GRMZM2G026804_T01	Bradi3g02850.1; Bradi2g11380.1	Sobic.004G028700.1; Sobic.009G216100.2	Seita.1G099100.1; Seita.5G409500.1
Sevir.1G098600	65.37	51.58	45.62	39.2	36.1	39.38	6.64	1.56	6.02	6.07	1.03	3.17	NA	NA	NA	NA	AT5G60540.1	ATPDX2,EMB2407,PDX2	pyridoxine biosynthesis 2	LOC_Os02g03740.1	pyridoxal biosynthesis protein PDX2, putative, expressed	Zm00001d053981_T004; Zm00001d053981_T002	GRMZM2G023528_T03	Bradi1g72950.1; Bradi3g02840.1	Sobic.004G028500.1	Seita.1G099200.1
Sevir.1G098700	385.16	404.1	436.42	237.58	264.98	295.56	40.27	38.58	15.27	17.69	7.97	22.23	NA	NA	NA	NA	AT2G14880.1		SWIB/MDM2 domain superfamily protein	LOC_Os02g03730.1	SWIB/MDM2 domain containing protein, expressed	Zm00001d053979_T001; Zm00001d039550_T001	GRMZM6G910222_T01; GRMZM2G324162_T01	NA	Sobic.004G028400.1	Seita.1G099300.1
Sevir.1G098800	28.88	21.42	16.68	32.37	21.46	24.44	6.26	1.64	2.48	2.22	0.82	2.63	NA	NA	uncharacterized LOC101786751	GPI inositol-deacylase PGAP1-like;Alpha/Beta hydrolase fold	AT5G17670.1		alpha/beta-Hydrolases superfamily protein	LOC_Os02g03720.1	expressed protein	Zm00001d053978_T001	GRMZM2G106053_T02	Bradi3g02817.1	Sobic.004G028300.1	Seita.1G099400.1
Sevir.1G098900	6.43	3.77	3.2	3.82	3.1	6.59	4.33	1.35	1.8	2.75	0.34	2.91	NA	NA	NA	NA	AT5G24660.1	LSU2	response to low sulfur 2	LOC_Os02g03710.1	UP-9A, putative, expressed	NA	NA	NA	NA	Seita.1G099500.1
Sevir.1G099000	1.46	1.77	1.81	7.48	4.69	4.98	0.48	0.14	0.23	0.63	0.35	0.24	NA	NA								NA	NA	NA	NA	Seita.1G099600.1
Sevir.1G099100	1.02	1.28	1.49	3.58	2.74	1.64	0.24	0.54	0.44	0.57	0.24	0.26	NA	NA	pentatricopeptide repeat-containing protein At4g02750-like	Pentatricopeptide repeat;Tetratricopeptide-like helical	AT4G02750.1		Tetratricopeptide repeat (TPR)-like superfamily protein	LOC_Os04g35305.1	tetratricopeptide-like helical, putative, expressed	Zm00001d015124_T001	GRMZM2G049755_T01	Bradi3g02795.2	Sobic.004G027700.2	Seita.1G099900.1
Sevir.1G099200	6.91	6.52	6.91	17.26	10.72	10.82	0.48	0.63	1.41	5.17	0.46	1.8	NA	NA	uncharacterized LOC101753421	Domain of unknown function DUF1995	AT5G48790.1		Domain of unknown function (DUF1995)	LOC_Os02g03670.1	expressed protein	Zm00001d053974_T001; Zm00001d051454_T001	GRMZM2G069569_T02; AC217823.3_FGT002	Bradi3g02790.5	Sobic.004G027600.1	Seita.1G100000.1
Sevir.1G099300	96.53	67.67	66.57	167.87	91.01	92.72	18.33	16.74	10.33	27.99	12.25	34.96	NA	NA		Domain of unknown function DUF1995	AT5G48790.1		Domain of unknown function (DUF1995)	LOC_Os02g03670.1	expressed protein	Zm00001d053974_T001	GRMZM2G069569_T02	NA	Sobic.004G027600.1	Seita.1G100100.1
Sevir.1G099400	6.67	6.2	7.38	16.1	10.07	8.7	2.31	3.76	2.43	2.77	3.34	2.45	NA	NA	NA	NA						NA	NA	NA	NA	Seita.1G100200.1
Sevir.1G099500	1.42	2.82	0	0	1.28	0	1.65	2.56	0	0	2.55	0	NA	NA	NA	NA						NA	NA	NA	NA	NA
Sevir.1G099600	0	0	0	0	0	0	0	0	0	0	0	0	NA	NA	lysine histidine transporter 2-like	Amino acid transporter, transmembrane	AT5G40780.1	LHT1	lysine histidine transporter 1	LOC_Os05g14820.1	transmembrane amino acid transporter protein, putative, expressed	Zm00001d037789_T001; Zm00001d049640_T002	GRMZM2G476886_T01; GRMZM2G046743_T01	Bradi2g31650.2; Bradi3g14140.1	Sobic.009G087900.1; Sobic.009G095640.1	Seita.1G100300.1; Seita.3G083600.1
Sevir.1G099700	41.52	48.44	58.09	98.25	71.9	73.98	5.16	4.05	3.99	11.36	3.04	4.49	NA	NA	E3 ubiquitin-protein ligase SINAT2-like	Seven-in-absentia protein, TRAF-like domain;Zinc finger, SIAH-type;TRAF-like;Zinc finger, RING-type;Zinc finger, RING/FYVE/PHD-type;SIAH-type domain;E3 ubiquitin-protein ligase SINA like	AT3G58040.1	SINAT2	seven in absentia of Arabidopsis 2	LOC_Os02g03620.1	seven in absentia protein family domain containing protein, expressed	Zm00001d015123_T001; Zm00001d015123_T002	GRMZM2G146354_T01; GRMZM5G877121_T01	Bradi3g02770.1	Sobic.004G027000.2; Sobic.002G404300.1	Seita.1G100400.1
Sevir.1G099800	30.13	34.03	32.77	40.64	40.22	47.51	2.26	2.53	1	2.82	2.78	1.63	NA	NA	ADP-ribosylation factor-like	Small GTPase superfamily, ARF type;Small GTPase superfamily, ARF/SAR type;Small GTP-binding protein domain;Small GTPase superfamily, Rab type;P-loop containing nucleoside triphosphate hydrolase	AT5G17060.1; AT3G03120.1	ARFB1B,ATARFB1B; ARFB1C,ATARFB1C	ADP-ribosylation factor B1B; ADP-ribosylation factor B1C	LOC_Os02g03610.1; LOC_Os02g03610.1	ADP-ribosylation factor, putative, expressed; ADP-ribosylation factor, putative, expressed	Zm00001d015121_T001; Zm00001d015121_T002	GRMZM2G152929_T03	Bradi3g02760.1	Sobic.004G027100.1	Seita.1G100600.1
Sevir.1G099900	16	14.53	15.78	24.22	17.33	16.06	1.77	0.62	2.08	4.45	1.48	0.47	NA	NA	dnaJ homolog subfamily B member 1-like	DnaJ domain, conserved site;HSP40/DnaJ peptide-binding;Chaperone DnaJ, C-terminal;DnaJ domain	AT5G25530.1		DNAJ heat shock family protein	LOC_Os02g03600.1	dnaJ domain containing protein, expressed	Zm00001d053972_T001; Zm00001d053972_T002	GRMZM2G069603_T01; AC199918.4_FGT003	Bradi3g02750.1	Sobic.004G027200.1	Seita.1G100700.1
Sevir.1G100000	3.98	4.84	6.55	7.3	9.51	5.75	1.86	1.07	0.76	1.1	1.21	1.28	NA	NA	uncharacterized LOC101774646		AT5G45610.1	SUV2	protein dimerizations	LOC_Os02g03590.1	expressed protein	Zm00001d053969_T005; Zm00001d053969_T002	GRMZM2G324863_T01	NA	Sobic.004G027300.1	Seita.1G100800.1
Sevir.1G100100	22.03	22.42	21.66	15.01	16.22	12.8	1.42	2.84	2.59	0.87	1.42	1.61	NA	NA	uncharacterized LOC101755714		AT5G45610.1	SUV2	protein dimerizations			Zm00001d053969_T001; Zm00001d053969_T002	NA	NA	Sobic.004G027400.1	Seita.1G100800.1
Sevir.1G100200	10.17	11.15	12.55	11.47	12.62	13.83	0.9	0.42	1.15	2.08	1.35	1.62	NA	NA	actin-related protein 6-like	Actin-related protein;Actin-related protein 6	AT3G33520.1; AT3G33520.1	ARP6,ATARP6,ESD1,SUF3; ARP6,ATARP6,ESD1,SUF3	actin-related protein 6; actin-related protein 6	LOC_Os01g16414.2; LOC_Os01g16414.1	actin, putative, expressed; actin, putative, expressed	Zm00001d024059_T002	GRMZM2G088487_T02	Bradi2g10130.6	Sobic.008G173100.3	Seita.1G100900.1
Sevir.1G100300	25.38	24.14	25.65	32.39	28.54	24.09	2.23	1.74	1.3	5.65	3.49	0.06	NA	NA	transcription factor HBP-1a-like	G-box binding, MFMR;Basic-leucine zipper domain	AT1G32150.1	AtbZIP68,bZIP68	basic region/leucine zipper transcription factor 68	LOC_Os02g03580.3	transcription factor, putative, expressed	Zm00001d015118_T001; Zm00001d053967_T001	GRMZM2G153144_T01; GRMZM2G019106_T01	Bradi3g02730.1	Sobic.004G026700.1	Seita.1G101000.1
Sevir.1G100400	36.32	37.2	44.77	66.31	51.74	61.71	7.19	5.44	5.02	10.16	7.42	3.56	NA	NA	uncharacterized LOC101756931		AT4G17960.1			LOC_Os02g03575.1	expressed protein	Zm00001d015116_T001	GRMZM2G153178_T02	NA	Sobic.004G026400.1	Seita.1G101100.1
Sevir.1G100500	2.32	0.77	1.25	0.06	0.07	2.13	0.72	1.15	1.15	0.13	0.14	0.77	NA	NA	18.9 kDa heat shock protein-like	HSP20-like chaperone;Alpha crystallin/Hsp20 domain;Small heat shock protein HSP20	AT1G53540.1		HSP20-like chaperones superfamily protein	LOC_Os02g03570.1	hsp20/alpha crystallin family protein, putative, expressed	Zm00001d053965_T001	GRMZM2G324956_T01	NA	Sobic.004G026300.1	Seita.1G101200.1
Sevir.1G100600	37.73	38.85	37.75	21.75	27.45	19.72	2.18	4.93	2.17	2.23	0.8	1.67	NA	NA	uncharacterized LOC101757329		AT1G32260.1			LOC_Os02g03560.1	expressed protein	Zm00001d053964_T001; Zm00001d046381_T028	GRMZM2G019284_T01; GRMZM2G389629_T02	Bradi3g02690.1	Sobic.004G026200.1	Seita.1G101300.1
Sevir.1G100700	0	0	0	0	0	0.02	0	0	0	0	0	0.05	NA	NA	probable xyloglucan endotransglucosylase/hydrolase protein 30-like	Xyloglucan endo-transglycosylase, C-terminal;Glycoside hydrolase, family 16;Concanavalin A-like lectin/glucanase, subgroup	AT1G32170.1	XTH30,XTR4	xyloglucan endotransglucosylase/hydrolase 30	LOC_Os02g03550.1	glycosyl hydrolases family 16, putative, expressed	Zm00001d053961_T004; Zm00001d053961_T003	GRMZM5G808290_T03; GRMZM2G319798_T01	Bradi3g02700.1; Bradi3g52307.1	Sobic.004G025900.1; Sobic.002G194500.1	Seita.1G101400.1; Seita.1G282700.1
Sevir.1G100800	50.39	53.43	52.67	49.81	57.53	44.03	9.98	2.28	4.24	4.79	2.83	3.4	NA	NA	ribose-phosphate pyrophosphokinase 1, chloroplastic-like	Ribose-phosphate diphosphokinase;Phosphoribosyl pyrophosphate synthetase, conserved site;Phosphoribosyltransferase-like;Ribose-phosphate pyrophosphokinase, N-terminal domain	AT2G44530.1		Phosphoribosyltransferase family protein	LOC_Os02g03540.1	phosphoribosyl transferase, putative, expressed	Zm00001d015115_T001; Zm00001d015115_T002	GRMZM2G038791_T01	Bradi3g02680.1	Sobic.004G025800.1	Seita.1G101500.1
Sevir.1G100900	11.18	11.64	11.89	6.56	9.93	6.87	1.67	1.39	2.16	1.83	1	0.86	NA	NA	pentatricopeptide repeat-containing protein At1g71210-like	Pentatricopeptide repeat;Tetratricopeptide-like helical	AT1G71210.1		Pentatricopeptide repeat (PPR) superfamily protein	LOC_Os02g03530.1	PPR repeat domain containing protein, putative, expressed	Zm00001d015114_T001	GRMZM2G039254_T03	Bradi3g02670.1	Sobic.004G025700.1	Seita.1G101600.1
Sevir.1G101000	22.45	21.99	21.6	26.06	26.29	20.85	2.64	1.4	3.16	1.46	1.76	0.7	NA	NA	phosphatidate cytidylyltransferase-like	Phosphatidate cytidylyltransferase	AT2G45150.3	CDS4	cytidinediphosphate diacylglycerol synthase 4	LOC_Os02g03460.1	phosphatidate cytidylyltransferase, putative, expressed	Zm00001d053957_T004; Zm00001d053957_T003	GRMZM2G027043_T01; GRMZM2G053711_T05	Bradi3g02640.1	Sobic.004G025400.1; Sobic.008G147500.1	Seita.1G101700.1; Seita.9G542900.1
Sevir.1G101100	26.84	30.75	32.02	20.58	22.85	18.04	2.02	4.09	3.01	2.12	1.77	1.31	NA	NA	Golgi SNAP receptor complex member 1-2-like	Golgi SNAP receptor complex, subunit 1	AT2G45200.1	ATGOS12,GOS12	golgi snare 12	LOC_Os02g03450.1	vesicle transport v-SNARE protein, putative, expressed	Zm00001d015102_T001	GRMZM5G838961_T01; GRMZM2G157026_T01	Bradi3g02630.1	Sobic.004G025300.1	Seita.1G101800.1
Sevir.1G101200	17.9	10.48	13.46	5.36	4.76	9.53	4.21	0.68	2.86	0.62	0.86	1.26	NA	NA	uncharacterized LOC101759767;pentatricopeptide repeat-containing protein At1g18485-like	Pentatricopeptide repeat;Tetratricopeptide-like helical	AT4G37445.1			LOC_Os02g03430.1	expressed protein	Zm00001d015101_T002; Zm00001d015101_T001	GRMZM2G053830_T01; GRMZM2G157046_T01	NA	Sobic.004G025200.1	Seita.1G101900.1
Sevir.1G101300	3.17	3.38	3.33	2.49	2.38	2.63	0.07	0.35	0.88	0.45	0.28	0.59	NA	NA	uncharacterized LOC101759767;pentatricopeptide repeat-containing protein At1g18485-like	Pentatricopeptide repeat;Tetratricopeptide-like helical	AT1G18485.1		Pentatricopeptide repeat (PPR) superfamily protein	LOC_Os02g03420.1	pentatricopeptide repeat-containing protein, putative, expressed	Zm00001d015101_T001	AC216235.2_FGT010; GRMZM2G456088_T01	Bradi3g02606.1	Sobic.004G025100.1	Seita.1G102000.1
Sevir.1G101400	21.74	24.18	27.54	24.48	29.16	21.36	0.76	3.5	2.69	4.71	1.73	1.44	NA	NA	calcium-dependent protein kinase 16-like	EF-Hand 1, calcium-binding site;Protein kinase, ATP binding site;EF-hand-like domain;Protein kinase-like domain;Serine/threonine-protein kinase, active site;Serine/threonine- / dual specificity protein kinase, catalytic domain;Calcium-binding EF-hand;Protein kinase, catalytic domain	AT2G17890.1	CPK16	calcium-dependent protein kinase 16	LOC_Os02g03410.1	CAMK_CAMK_like.12 - CAMK includes calcium/calmodulin depedent protein kinases, expressed	Zm00001d015100_T002; Zm00001d015100_T001	GRMZM2G053868_T01; GRMZM2G157068_T01	Bradi3g02600.2	Sobic.004G025000.1; Sobic.002G114800.1	Seita.1G102100.1
Sevir.1G101500	0	0.01	0	0	0	0	0	0.02	0	0	0	0	NA	NA	65-kDa microtubule-associated protein 3-like	Microtubule-associated protein, MAP65/Ase1/PRC1	AT5G51600.1	ATMAP65-3,MAP65-3,PLE	Microtubule associated protein (MAP65/ASE1) family protein	LOC_Os02g03400.1	microtubule associated protein, putative, expressed	Zm00001d015096_T003; Zm00001d015096_T008	GRMZM2G027187_T01; GRMZM2G099827_T01	NA	Sobic.004G024800.1	Seita.1G102200.1
Sevir.1G101600	38.56	38.47	37.79	31.75	32.96	26.22	2.92	2.67	3.97	3.29	2.22	1.92	NA	NA	general transcription factor IIH subunit 3-like	TFIIH subunit Tfb4/p34	AT1G18340.1		basal transcription factor complex subunit-related	LOC_Os02g03340.2	RNA polymerase II transcription factor B subunit 4, putative, expressed	Zm00001d053954_T003; Zm00001d053954_T001	GRMZM2G027209_T02	Bradi3g02580.1	Sobic.004G024700.1	Seita.1G102400.1
Sevir.1G101700	87.13	71.55	58.82	69.8	59.69	71.09	10.2	6.5	2.41	15.08	3.51	7.66	NA	NA	uncharacterized LOC101762333	Chlorophyll a/b binding protein domain	AT4G17600.1	LIL3:1	Chlorophyll A-B binding family protein	LOC_Os02g03330.1	expressed protein	Zm00001d015095_T001; Zm00001d015095_T002	GRMZM2G027640_T01	Bradi3g02570.1	Sobic.004G024600.1	Seita.1G102500.1
Sevir.1G101800	0.36	0.31	0.37	0.38	0.35	0.09	0.35	0.12	0.17	0.12	0.13	0.12	NA	NA		F-box domain, cyclin-like	AT1G50870.1		F-box and associated interaction domains-containing protein	LOC_Os10g41650.1	OsFBX392 - F-box domain containing protein, expressed	NA	NA	NA	NA	Seita.1G102600.1
Sevir.1G101900	1.05	4.03	5.07	3.36	3.43	3.47	0.28	0.27	0.59	0.89	0.47	0.32	NA	NA	alkaline/neutral invertase CINV2-like	Glycosyl hydrolase family 100;Six-hairpin glycosidase-like	AT4G09510.1	CINV2	cytosolic invertase 2	LOC_Os02g03320.1	plant neutral invertase domain containing protein, expressed	Zm00001d015094_T002; Zm00001d015094_T001	GRMZM2G477236_T03; GRMZM5G869850_T01	Bradi3g02555.1	Sobic.004G024500.2; Sobic.002G298201.1	Seita.1G102700.1
Sevir.1G102000	0.45	1.5	1.05	1.83	1.24	0.66	0.4	1.19	0.21	1	0.81	0.3	NA	NA						LOC_Os07g45130.1	expressed protein	NA	NA	NA	NA	Seita.1G102800.1; Seita.1G102900.1
Sevir.1G102100	0	0.15	0.06	0.07	0.05	0.04	0	0.17	0.07	0.15	0.09	0.08	NA	NA						LOC_Os04g38290.1	expressed protein	NA	NA	Bradi3g07933.1	NA	Seita.1G102900.1; Seita.7G137500.1
Sevir.1G102200	0	0	0	0	0	0	0	0	0	0	0	0	NA	NA	uncharacterized LOC101776267	Protein of unknown function DUF295;F-box domain, cyclin-like				LOC_Os02g54330.1	OsFBDUF14 - F-box and DUF domain containing protein, expressed	Zm00001d048978_T001	GRMZM2G103759_T01	NA	Sobic.005G089700.1; Sobic.005G090000.1	Seita.1G103000.1; Seita.5G193500.1
Sevir.1G102300	0.64	0.67	0.78	7.07	3.26	3.64	0.35	0.17	0.33	1.07	1.13	1.09	NA	NA	uncharacterized LOC101779523					LOC_Os04g54759.1	expressed protein	NA	NA	NA	Sobic.008G050900.1; Sobic.008G050800.1	Seita.4G047200.1; Seita.3G067400.1
Sevir.1G102400	6.04	6.9	8.25	11.15	13.75	10.11	0.61	0.54	0.91	0.27	0.73	0.7	NA	NA	uncharacterized LOC101764624	Vacuolar protein sorting-associated protein 8, central domain;WD40-repeat-containing domain;Zinc finger, RING-type;WD40 repeat;Clathrin, heavy chain/VPS, 7-fold repeat;WD40/YVTN repeat-like-containing domain	AT4G00800.1		transducin family protein / WD-40 repeat family protein	LOC_Os02g03220.1	protein binding protein, putative, expressed	Zm00001d015082_T025; Zm00001d015082_T008	GRMZM2G344212_T02	Bradi3g02497.5	Sobic.004G023100.1	Seita.1G103100.1; Seita.1G104500.1
Sevir.1G102500	0.01	0	0	0	0	0	0.03	0	0	0	0	0	NA	NA		Zinc finger, GRF-type						NA	NA	NA	NA	Seita.4G064700.1; Seita.3G094300.1
Sevir.1G102600	59.91	58.2	64.23	89.73	63	63.72	4.85	3.87	3.74	21.72	7.32	7.87	NA	NA	uncharacterized LOC101765043	START domain;START-like domain	AT1G64720.1	CP5	Polyketide cyclase/dehydrase and lipid transport superfamily protein	LOC_Os02g03230.1	membrane related protein CP5, putative, expressed	Zm00001d053939_T001; Zm00001d015084_T001	GRMZM2G133958_T01; GRMZM2G344205_T01	Bradi3g02410.1	Sobic.004G023200.1; Sobic.004G023300.1	Seita.1G103200.1
Sevir.1G102700	8.91	6.81	6.02	5.87	5.16	6.15	2.09	0.71	0.99	1.08	0.63	0.84	NA	NA	uncharacterized LOC101765708		AT5G51545.1	LPA2	low psii accumulation2	LOC_Os02g03250.1	expressed protein	Zm00001d015085_T001; Zm00001d015085_T002	GRMZM2G043500_T01	NA	Sobic.004G023400.1; Sobic.003G084750.1	Seita.1G103300.1
Sevir.1G102800	0	0	0	0	0	0	0	0	0	0	0	0	NA	NA		Zinc finger, GATA-type;Zinc finger, NHR/GATA-type	AT5G25830.1	GATA12	GATA transcription factor 12	LOC_Os11g08410.1	GATA zinc finger domain containing protein, expressed	NA	NA	NA	Sobic.004G023500.1	Seita.1G103400.1
Sevir.1G102900	71.71	81.67	79.86	70.71	93.56	81.2	10.7	5.36	11.2	9.94	1.73	3.69	NA	NA	3-isopropylmalate dehydratase-like	Homoaconitase/3-isopropylmalate dehydratase, large subunit;Aconitase/3-isopropylmalate dehydratase large subunit, alpha/beta/alpha;Aconitase/3-isopropylmalate dehydratase large subunit, alpha/beta/alpha, subdomain 1/3;Aconitase/3-isopropylmalate dehydratase large subunit, alpha/beta/alpha, subdomain 2;Aconitase/isopropylmalate dehydratase	AT4G13430.1	ATLEUC1,IIL1	isopropyl malate isomerase large subunit 1	LOC_Os02g03260.1	3-isopropylmalate dehydratase large subunit 2, putative, expressed	Zm00001d015088_T001; Zm00001d015088_T002	GRMZM2G370852_T01; GRMZM2G010044_T01	Bradi3g02487.2	Sobic.004G023900.1	Seita.1G103500.1
Sevir.1G103000	0.23	0.19	0.34	0.27	0.45	0.6	0.04	0.08	0.11	0.22	0.17	0.13	NA	NA	uncharacterized LOC101766536	AT hook, DNA-binding motif;Domain of unknown function DUF296	AT4G12080.1	AHL1,ATAHL1	AT-hook motif nuclear-localized protein 1	LOC_Os02g03270.1	AT hook motif domain containing protein, expressed	Zm00001d015090_T001; Zm00001d015090_T002	GRMZM2G029065_T01; GRMZM2G155608_T01	Bradi3g02510.1	Sobic.004G024100.1	Seita.1G103600.1
Sevir.1G103100	11.5	17.39	23.27	14.99	17.1	14.6	2.65	1.15	2.98	1.83	2.51	1.82	NA	NA	bax inhibitor 1-like	Bax inhibitor 1-related;Bax inhibitor 1, conserved site	AT5G47120.1	ATBI-1,ATBI1,BI-1,BI1	BAX inhibitor 1	LOC_Os02g03280.2	transmembrane BAX inhibitor motif-containing protein, putative, expressed	Zm00001d053952_T001; Zm00001d015091_T003	GRMZM2G027726_T01; GRMZM2G029087_T04	Bradi3g02520.2	Sobic.004G024200.1	Seita.1G103700.1; Seita.1G155900.1
Sevir.1G103200	0.46	0.6	0.39	0.36	0.45	0.49	0.16	0.3	0.18	0.19	0.23	0.25	NA	NA	cyclin-P4-1-like	Cyclin PHO80-like;Cyclin-like	AT2G44740.1	CYCP4;1	cyclin p4;1	LOC_Os02g03294.1	cyclin, putative, expressed	Zm00001d015092_T001	GRMZM2G029879_T02	Bradi3g02530.1; Bradi5g17347.1	Sobic.004G024300.1; Sobic.004G298500.2	Seita.1G103800.1
Sevir.1G103300	0.05	0.15	0.89	1.38	1.71	1.83	0.04	0.07	0.36	0.19	0.25	0.2	NA	NA		K Homology domain, type 1;K Homology domain	AT4G26000.1	PEP	RNA-binding KH domain-containing protein	LOC_Os02g03310.1	KH domain containing protein, putative, expressed	Zm00001d015093_T001; Zm00001d015093_T002	GRMZM2G030013_T02	Bradi3g02540.1	Sobic.004G024400.1	Seita.1G103900.1
Sevir.1G103400	0.38	0.68	0.77	1.16	1.02	0.75	0.27	0.15	0.26	0.7	0.48	0.29	NA	NA	30S ribosomal protein S1, chloroplastic-like	RNA-binding domain, S1;Nucleic acid-binding, OB-fold;Ribosomal protein S1, RNA-binding domain				LOC_Os03g20100.1	S1 RNA binding domain containing protein, expressed	Zm00001d047581_T001; Zm00001d047581_T002	GRMZM5G862107_T01	NA	Sobic.001G391400.1	Seita.1G104000.1; Seita.9G425000.1
Sevir.1G103500	0.67	1.32	1.52	1.9	1.89	1.03	0.29	0.36	0.2	0.55	0.53	0.25	NA	NA	NA	NA						NA	NA	NA	NA	Seita.1G104100.1
Sevir.1G103600	0.05	0	0.06	0	0	0	0.1	0	0.07	0	0	0	NA	NA		Bifunctional inhibitor/plant lipid transfer protein/seed storage helical domain	AT3G43720.1		Bifunctional inhibitor/lipid-transfer protein/seed storage 2S albumin superfamily protein	LOC_Os02g49280.1	LTPL50 - Protease inhibitor/seed storage/LTP family protein precursor, putative, expressed	NA	NA	NA	NA	Seita.1G104200.1; Seita.3G317200.1
Sevir.1G103700	0	0	0	0	0	0	0	0	0	0	0	0	NA	NA		Bifunctional inhibitor/plant lipid transfer protein/seed storage helical domain	AT3G43720.1		Bifunctional inhibitor/lipid-transfer protein/seed storage 2S albumin superfamily protein	LOC_Os02g49280.1	LTPL50 - Protease inhibitor/seed storage/LTP family protein precursor, putative, expressed	NA	NA	NA	NA	Seita.1G104200.1; Seita.3G317200.1
Sevir.1G103800	0	0	0	0	0	0	0	0	0	0	0	0	NA	NA		Bifunctional inhibitor/plant lipid transfer protein/seed storage helical domain	AT3G43720.1		Bifunctional inhibitor/lipid-transfer protein/seed storage 2S albumin superfamily protein	LOC_Os02g49280.1	LTPL50 - Protease inhibitor/seed storage/LTP family protein precursor, putative, expressed	NA	NA	NA	NA	Seita.1G104300.1; Seita.3G317200.1
Sevir.1G103900	0	0	0	0	0	0	0	0	0	0	0	0	NA	NA	NA	NA				LOC_Os09g15410.1	retrotransposon protein, putative, unclassified	NA	NA	NA	NA	NA
Sevir.1G104000	0.02	0	0	0	0	0.02	0.04	0	0	0	0	0.03	NA	NA	uncharacterized LOC101760109	FAD-binding, type 2;FAD-linked oxidase-like, C-terminal;Plant-specific FAD-dependent oxidoreductase;D-arabinono-1,4-lactone oxidase;FAD linked oxidase, N-terminal;CO dehydrogenase flavoprotein-like, FAD-binding, subdomain 2;FAD-binding, type 2, subdomain 1	AT2G46740.1		D-arabinono-1,4-lactone oxidase family protein	LOC_Os02g03210.1	FAD-binding and arabino-lactone oxidase domains containing protein, putative, expressed	NA	NA	Bradi3g18160.1	NA	Seita.1G104400.1; Seita.8G189300.1
Sevir.1G104100	0	0	0	0	0	0	0	0	0	0	0	0	NA	NA		Proteinase inhibitor I13, potato inhibitor I				LOC_Os02g03140.1	inhibitor I family protein, putative, expressed	Zm00001d015072_T001; Zm00001d015075_T001	GRMZM2G438963_T01; GRMZM2G039945_T01	Bradi4g17850.1; Bradi3g02381.1	Sobic.004G022500.1; Sobic.004G022300.1	Seita.1G104600.1; Seita.1G105400.1
Sevir.1G104200	0	0	0	0	0	0	0	0	0	0	0	0	NA	NA		Proteinase inhibitor I13, potato inhibitor I	AT2G38870.1		Serine protease inhibitor, potato inhibitor I-type family protein	LOC_Os02g03190.1	inhibitor I family protein, putative, expressed	NA	NA	NA	NA	Seita.1G104700.1
Sevir.1G104300	0	0	0	0	0	0	0	0	0	0	0	0	NA	NA		Proteinase inhibitor I13, potato inhibitor I	AT5G43580.1		Serine protease inhibitor, potato inhibitor I-type family protein	LOC_Os02g03170.1	inhibitor I family protein, putative, expressed	NA	NA	NA	NA	Seita.1G104800.1; Seita.1G104900.1
Sevir.1G104400	0	0	0	0	0	0	0	0	0	0	0	0	NA	NA		Proteinase inhibitor I13, potato inhibitor I	AT5G43580.1		Serine protease inhibitor, potato inhibitor I-type family protein	LOC_Os02g03170.1	inhibitor I family protein, putative, expressed	NA	NA	NA	NA	Seita.1G104900.1; Seita.1G104800.1
Sevir.1G104500	0.04	0.03	0	0.09	0.03	0.1	0.09	0.04	0	0.14	0.04	0.11	NA	NA	NA	NA	AT1G29950.2		basic helix-loop-helix (bHLH) DNA-binding superfamily protein	LOC_Os03g39432.1	CPuORF31 - conserved peptide uORF-containing transcript, expressed	NA	NA	Bradi3g11007.1	NA	Seita.1G105000.1
Sevir.1G104600	12.99	11.02	11	7.19	9.61	8.45	2.02	0.22	1.13	0.78	1.05	1.24	NA	NA	transcription factor bHLH144-like	Myc-type, basic helix-loop-helix (bHLH) domain	AT1G29950.2		basic helix-loop-helix (bHLH) DNA-binding superfamily protein	LOC_Os03g39432.2	CPuORF31 - conserved peptide uORF-containing transcript, expressed	Zm00001d046332_T001; Zm00001d037062_T001	GRMZM2G098988_T02; GRMZM2G139029_T02	Bradi3g11007.1	Sobic.010G145200.2; Sobic.010G172100.1	Seita.1G105100.1; Seita.4G154500.1
Sevir.1G104700	1.04	1.18	1.55	2.07	1.63	1.07	0.15	0.02	0.2	0.09	0.31	0.17	NA	NA						LOC_Os02g21110.1	OsFBK6 - F-box domain and kelch repeat containing protein, expressed	NA	NA	NA	NA	Seita.1G105200.1; Seita.1G142500.1
Sevir.1G104800	0	0	0	0.13	0.16	0	0	0	0	0.26	0.33	0	NA	NA		Proteinase inhibitor I13, potato inhibitor I	AT2G38870.1		Serine protease inhibitor, potato inhibitor I-type family protein	LOC_Os02g03140.1	inhibitor I family protein, putative, expressed	NA	NA	Bradi1g46400.1	NA	Seita.1G105300.1
Sevir.1G104900	0	0	0	0	0.09	0	0	0	0	0	0.18	0	NA	NA		Proteinase inhibitor I13, potato inhibitor I				LOC_Os02g03140.1	inhibitor I family protein, putative, expressed	Zm00001d015072_T001; Zm00001d015075_T001	GRMZM2G438963_T01; GRMZM2G039945_T01	NA	Sobic.004G022300.1	Seita.1G105400.1; Seita.1G104600.1
Sevir.1G105000	1.33	0	0	1.54	0	0	2.66	0	0	3.08	0	0	NA	NA	subtilisin inhibitor 1-like	Proteinase inhibitor I13, potato inhibitor I	AT2G38870.1		Serine protease inhibitor, potato inhibitor I-type family protein	LOC_Os08g34258.1	inhibitor I family protein, putative, expressed	Zm00001d053934_T001	NA	Bradi1g46410.1	Sobic.004G021600.1; Sobic.004G021700.1	Seita.1G105500.1
Sevir.1G105100	0	0	0	0	0	0	0	0	0	0	0	0	NA	NA	chymotrypsin inhibitor-like	Proteinase inhibitor I13, potato inhibitor I	AT2G38900.1		Serine protease inhibitor, potato inhibitor I-type family protein	LOC_Os02g03180.1	inhibitor I family protein, putative, expressed	Zm00001d053933_T001	NA	NA	NA	Seita.1G105600.1
Sevir.1G105200	0	0	0	0	0	0	0	0	0	0	0	0	NA	NA		Proteinase inhibitor I13, potato inhibitor I	AT2G38900.1		Serine protease inhibitor, potato inhibitor I-type family protein	LOC_Os08g34249.1	inhibitor I family protein, putative, expressed	NA	NA	NA	NA	Seita.1G105700.1
Sevir.1G105300	0	0	0	0	0	0	0	0	0	0	0	0	NA	NA	NA	NA				LOC_Os01g41145.1	retrotransposon protein, putative, unclassified, expressed	NA	NA	NA	NA	NA
Sevir.1G105400	0	0	0	0	0	0	0	0	0	0	0	0	NA	NA		Proteinase inhibitor I13, potato inhibitor I	AT2G38870.1		Serine protease inhibitor, potato inhibitor I-type family protein	LOC_Os08g34258.1	inhibitor I family protein, putative, expressed	NA	NA	NA	Sobic.004G022432.1	Seita.1G105800.1
Sevir.1G105500	2.28	2.07	2.41	6.1	5.43	6.93	0.97	0.45	0.44	0.8	1.08	1.64	NA	NA	endoglucanase 4-like	Glycoside hydrolase, family 9, active site;Six-hairpin glycosidase-like;Glycoside hydrolase, family 9;Six-hairpin glycosidase	AT1G02800.1	ATCEL2,CEL2	cellulase 2	LOC_Os02g03120.1	endoglucanase, putative, expressed	Zm00001d015067_T001; Zm00001d035082_T001	GRMZM2G141911_T01; GRMZM2G009025_T01	Bradi4g33760.1; Bradi1g44110.1	Sobic.004G021400.1; Sobic.004G248100.1	Seita.1G105900.1; Seita.1G314100.1
Sevir.1G105600	83.22	87.15	85.52	120.11	111.6	150.03	8.12	6.32	8.06	9.36	10.66	7.35	NA	NA	NADP-dependent D-sorbitol-6-phosphate dehydrogenase-like	NADP-dependent oxidoreductase domain;Aldo/keto reductase subgroup;Aldo/keto reductase, conserved site;Aldo/keto reductase	AT2G21250.1		NAD(P)-linked oxidoreductase superfamily protein	LOC_Os02g03100.2	oxidoreductase, aldo/keto reductase family protein, putative, expressed	Zm00001d053932_T003; Zm00001d053932_T001	GRMZM2G174481_T01; GRMZM5G893782_T01	Bradi3g02340.1	Sobic.004G021300.1	Seita.1G106100.1; Seita.1G106500.1
Sevir.1G105700	0.04	0.05	0.01	0	0	0.02	0.06	0.09	0.03	0	0	0.04	NA	NA	NADP-dependent D-sorbitol-6-phosphate dehydrogenase-like	NADP-dependent oxidoreductase domain;Aldo/keto reductase subgroup;Aldo/keto reductase, conserved site;Aldo/keto reductase	AT2G21250.1		NAD(P)-linked oxidoreductase superfamily protein	LOC_Os02g03100.2	oxidoreductase, aldo/keto reductase family protein, putative, expressed	Zm00001d053932_T003; Zm00001d053932_T001	GRMZM2G174481_T01	Bradi3g02340.1	Sobic.004G021300.1	Seita.1G106200.1; Seita.1G106500.1
Sevir.1G105800	0	0	0	0	0	0	0	0	0	0	0	0	NA	NA	NADP-dependent D-sorbitol-6-phosphate dehydrogenase-like	NADP-dependent oxidoreductase domain;Aldo/keto reductase subgroup;Aldo/keto reductase, conserved site;Aldo/keto reductase	AT2G21250.1		NAD(P)-linked oxidoreductase superfamily protein	LOC_Os02g03100.2	oxidoreductase, aldo/keto reductase family protein, putative, expressed	Zm00001d053932_T003; Zm00001d053932_T001	GRMZM2G174481_T01	Bradi3g02340.1	Sobic.004G021300.1	Seita.1G106500.1; Seita.1G106200.1
[truncated: 34,156 more rows]

## Sheet: Allgene_expression_rawdata
Table S2; Sheet 2. Total raw read counts (TPM) per replicate.
[truncated: 35,215 more rows]
