# Supplementary material for: A Dynamic Co-expression Map of Early Inflorescence Development in Setaria viridis Provides a Resource for Gene Discovery and Comparative Genomics
Source: Front Plant Sci. 2018 Sep 12;9:1309. doi: 10.3389/fpls.2018.01309 (PMC6143762; doi:10.3389/fpls.2018.01309)
Supplement: TABLE S3 — Cluster assignment of 11,425 dynamically expressed genes and associated functional annotation. [file Table_3.XLSX]

## Sheet: Table S4
Table S3. Cluster assignment of 11,425 dynamically expressed genes and associated functional annotations from different sources: Short_name and Short_description are based on classical maize genes (maizegdb.org); WikiGene.description and InterPro.description were extracted from EnsemblPlants Biomart. Best.hit.arabi.name, arabi.symbol, arabi.define, Best.hit.rice.name and rice.define were extracte…
		Mean expression value (TPM) at different stages						Closest homologs in other species and available functional annotations
Gene ID	Cluster	10DAS	12DAS	14DAS	15DAS	16DAS	18DAS	Short_name	Short_description	WikiGene.description	InterPro.description	Best.hit.arabi.name	arabi.symbol	arabi.define	Best.hit.rice.name	rice.define	Maizev4.gene	Zmays_284.gene	Bradi.gene	Sobic.gene	Seita.gene
Sevir.1G007100	1	8.15	5.36	3.4	9.12	8.16	13.89	NA	NA	allene oxide synthase, chloroplastic-like	Cytochrome P450, E-class, group IV;Cytochrome P450	AT4G15440.1	CYP74B2,HPL1	hydroperoxide lyase 1	LOC_Os02g02000.1	cytochrome P450, putative, expressed	Zm00001d054067_T001	GRMZM6G986387_T01	Bradi3g01110.1	Sobic.004G007500.1	Seita.1G007200.1
Sevir.1G007400	1	31.34	26.51	34.95	68.11	56.82	81.14	NA	NA		Nucleic acid-binding, OB-fold;DNA-directed RNA polymerase, RpoA/D/Rpb3-type;DNA-directed RNA polymerase, insert domain;RNA polymerase, alpha subunit, C-terminal;DNA-directed RNA polymerase, RBP11-like;Ribosomal protein S11	ATCG00740.1		RNA polymerase subunit alpha	LOC_Os06g39700.1	DNA-directed RNA polymerase subunit alpha, putative, expressed	GRMZM5G879235_T01	GRMZM5G879235_T01	Bradi1g05761.1; Bradi4g01015.1	NA	Seita.1G007500.1; Seita.J014300.1
Sevir.1G011400	1	0.46	0.25	0.25	0.58	0.7	0.68	NA	NA	putative disease resistance protein RGA3-like	NB-ARC;P-loop containing nucleoside triphosphate hydrolase	AT3G14470.1		NB-ARC domain-containing disease resistance protein	LOC_Os02g16270.2	xa1, putative, expressed	Zm00001d023311_T002; Zm00001d023311_T013	NA	NA	Sobic.008G026200.1; Sobic.004G117000.1	Seita.1G010400.1; Seita.1G011600.1
Sevir.1G044000	1	6.39	2.91	1.95	11.54	5.5	11.88	NA	NA	SPX domain-containing protein 1-like	SPX, N-terminal;SPX domain-containing protein	AT5G20150.1	ATSPX1,SPX1	SPX domain gene 1	LOC_Os06g40120.1	SPX domain containing protein, putative, expressed	Zm00001d053626_T002; Zm00001d053626_T001	GRMZM2G171423_T02; GRMZM2G083655_T01	Bradi3g07470.1; Bradi1g36610.1	Sobic.004G084900.1; Sobic.010G185200.1	Seita.1G044500.1; Seita.4G222700.1
Sevir.1G060400	1	0.05	0.03	0.19	0.32	0.16	0.36	NA	NA	zinc finger protein 6-like	Zinc finger, C2H2	AT5G25160.1	ZFP3	zinc finger protein 3	LOC_Os02g08510.1	ZOS2-04 - C2H2 zinc finger protein, expressed	Zm00001d015525_T001; Zm00001d047170_T001	GRMZM2G417574_T01; GRMZM2G161255_T01	Bradi3g06130.1	Sobic.004G066700.1; Sobic.002G036500.1	Seita.1G061000.1; Seita.1G337500.1
Sevir.1G068300	1	4.94	2.53	3.96	7.23	7.02	10.58	NA	NA	myb family transcription factor APL-like	MYB-CC type transcription factor, LHEQLE-containing domain;Myb domain;Homeodomain-like;Myb domain, plants;SANT/Myb domain	AT1G79430.2	APL,WDY	Homeodomain-like superfamily protein	LOC_Os02g07770.1	Myb transcription factor, putative, expressed	Zm00001d015407_T001; Zm00001d046947_T001	GRMZM2G052544_T01; GRMZM2G081671_T01	Bradi3g05500.5; Bradi1g31837.1	Sobic.004G058700.1; Sobic.010G220000.1	Seita.1G069400.1; Seita.4G185800.1
Sevir.1G073100	1	0.19	0.18	0.06	0.58	0.43	0.66	NA	NA	4-hydroxyphenylpyruvate dioxygenase-like	4-hydroxyphenylpyruvate dioxygenase;Glyoxalase/fosfomycin resistance/dioxygenase domain;Glyoxalase/Bleomycin resistance protein/Dihydroxybiphenyl dioxygenase	AT1G06570.1	HPD,PDS1	phytoene desaturation 1	LOC_Os02g07160.1	glyoxalase family protein, putative, expressed	Zm00001d015356_T001	GRMZM2G088396_T01	Bradi3g05060.1	Sobic.004G053700.1	Seita.1G075300.1; Seita.1G074800.1
Sevir.1G077100	1	17.58	12.51	10.92	23.02	21.54	33.99	NA	NA	early nodulin-like protein 2-like	Cupredoxin;Plastocyanin-like	AT3G20570.1	AtENODL9,ENODL9	early nodulin-like protein 9	LOC_Os02g06690.1	plastocyanin-like domain containing protein, putative, expressed	Zm00001d053829_T001; Zm00001d015331_T001	GRMZM2G101872_T01; GRMZM2G167578_T01	Bradi3g04777.1	Sobic.004G051000.2; Sobic.010G231900.1	Seita.1G078400.1
Sevir.1G079900	1	8.76	6.71	5.95	13.71	8.65	13.57	NA	NA			AT3G15210.1	ATERF-4,ATERF4,ERF4,RAP2.5	ethylene responsive element binding factor 4	LOC_Os02g06330.1	AP2 domain containing protein, expressed	Zm00001d053859_T001; Zm00001d036536_T001	GRMZM2G052720_T01; GRMZM2G322672_T01	Bradi3g04410.1; Bradi1g33550.1	Sobic.004G047001.1; Sobic.010G240900.2	Seita.1G081400.1; Seita.4G252600.1
Sevir.1G084300	1	0.14	0.27	0.17	0.37	0.16	0.48	NA	NA	NA	NA						NA	NA	NA	NA	NA
Sevir.1G090700	1	6.47	5.58	6.7	21.17	19.87	30.07	NA	NA	protein PHR1-LIKE 1-like	MYB-CC type transcription factor, LHEQLE-containing domain;Myb domain;Homeodomain-like;Myb domain, plants;SANT/Myb domain	AT3G13040.2; AT3G13040.1	;	myb-like HTH transcriptional regulator family protein; myb-like HTH transcriptional regulator family protein	LOC_Os02g04640.1; LOC_Os02g04640.1	Myb-like DNA-binding domain containing protein, putative, expressed; Myb-like DNA-binding domain containing protein, putative, expressed	Zm00001d015226_T001; Zm00001d014701_T002	GRMZM2G010920_T01	Bradi3g03538.2	Sobic.004G036500.1; Sobic.010G254300.1	Seita.1G092500.1; Seita.4G270600.1
Sevir.1G090800	1	1.65	1.02	1.15	4.28	3.03	4.31	NA	NA	putative vacuolar cation/proton exchanger 4-like	Sodium/calcium exchanger membrane region;Calcium/proton exchanger CAX;Calcium/proton exchanger	AT1G55730.1	ATCAX5,CAX5	cation exchanger 5	LOC_Os03g27960.1	sodium/calcium exchanger protein, putative, expressed	Zm00001d015225_T001	GRMZM2G010779_T01	NA	Sobic.004G036400.1	Seita.1G092600.1
Sevir.1G107800	1	0.61	0.52	0.34	1.2	1.13	1.53	NA	NA	(3S,6E)-nerolidol synthase 1, chloroplastic-like	Terpenoid synthase;Terpenoid cyclases/protein prenyltransferase alpha-alpha toroid;Terpene synthase, metal-binding domain;Terpene synthase, N-terminal domain	AT1G61680.1	ATTPS14,TPS14	terpene synthase 14	LOC_Os02g02930.1	terpene synthase, putative, expressed	Zm00001d015053_T001; Zm00001d053916_T002	GRMZM2G061023_T04; GRMZM2G046615_T01	NA	Sobic.004G019400.1; Sobic.004G019300.1	Seita.1G108500.1; Seita.1G108600.1
Sevir.1G122400	1	0.54	0.26	0.2	1	0.09	1.47	NA	NA	uncharacterized LOC101763822	Isochorismatase-like	AT3G16190.1		Isochorismatase family protein	LOC_Os02g17640.1	isochorismatase family protein, putative, expressed	Zm00001d015986_T002; Zm00001d015986_T003	GRMZM2G049021_T01	NA	Sobic.004G125400.1	Seita.1G123600.1
Sevir.1G123000	1	3.47	1.58	2.1	4.17	2.7	4.79	NA	NA		Protein kinase, ATP binding site;Leucine-rich repeat-containing N-terminal, type 2;Protein kinase-like domain;Serine/threonine-protein kinase, active site;Leucine-rich repeat, typical subtype;Serine/threonine- / dual specificity protein kinase, catalytic domain;Leucine-rich repeat;Protein kinase, catalytic domain;Concanavalin A-like lectin/glucanase, subgroup	AT4G08850.1		Leucine-rich repeat receptor-like protein kinase family protein	LOC_Os02g34790.1	receptor-like protein kinase 5 precursor, putative, expressed	NA	NA	NA	Sobic.003G413201.1	Seita.1G124300.1
Sevir.1G131800	1	11.49	6.86	5.41	29.02	18.64	31.82	NA	NA	probable carbohydrate esterase At4g34215-like	Domain of unknown function DUF303, acetylesterase putative;SGNH hydrolase-type esterase domain	AT4G34215.1		Domain of unknown function (DUF303)	LOC_Os03g64050.1	receptor protein kinase, putative, expressed	Zm00001d019593_T001; Zm00001d012816_T004	GRMZM2G113668_T01; GRMZM2G022054_T01	Bradi1g00920.1	Sobic.002G128000.1; Sobic.001G004800.1	Seita.1G133000.1; Seita.1G095900.1
Sevir.1G133000	1	0.14	0.08	0.05	0.29	0.24	0.35	NA	NA			AT5G03040.2	iqd2	IQ-domain 2	LOC_Os03g44610.1	IQ calmodulin-binding motif domain containing protein, expressed	Zm00001d015969_T001	GRMZM2G025448_T01; GRMZM2G122413_T01	NA	Sobic.004G133000.2; Sobic.004G132900.1	Seita.1G134600.1; Seita.4G158800.1
Sevir.1G135500	1	1.67	1.69	1.31	2.62	2.7	3.51	NA	NA	nicotianamine aminotransferase A-like	Pyridoxal phosphate-dependent transferase;Tyrosine/nicotianamine aminotransferase;Aminotransferase, class I/classII;Aminotransferases, class-I, pyridoxal-phosphate-binding site;Pyridoxal phosphate-dependent transferase, major region, subdomain 2;Pyridoxal phosphate-dependent transferase, major region, subdomain 1	AT5G53970.1		Tyrosine transaminase family protein	LOC_Os02g19970.1	aminotransferase, classes I and II, domain containing protein, expressed	NA	NA	NA	Sobic.008G005300.2	Seita.1G136500.1; Seita.1G136300.1
Sevir.1G136100	1	0	0	0.53	1.34	0	1.58	NA	NA								NA	NA	NA	NA	Seita.3G242800.1; Seita.9G275100.1
Sevir.1G145300	1	0.32	0.28	0.16	0.37	0.34	0.4	NA	NA	uncharacterized LOC101769398	Myb domain;Homeodomain-like;Myb domain, plants;SANT/Myb domain	AT1G25550.1		myb-like transcription factor family protein	LOC_Os02g22020.1	MYB family transcription factor, putative, expressed	Zm00001d023402_T001; Zm00001d023411_T001	GRMZM2G159119_T01; GRMZM2G016370_T01	Bradi3g10730.1	Sobic.008G036900.1	Seita.1G146600.1
Sevir.1G150800	1	25.74	28.77	28.36	49.08	42.38	55.31	NA	NA	synaptotagmin-2-like	C2 calcium-dependent membrane targeting;Synaptotagmin-like mitochondrial-lipid-binding domain	AT1G20080.1	ATSYTB,NTMC2T1.2,NTMC2TYPE1.2,SYT2,SYTB	Calcium-dependent lipid-binding (CaLB domain) family protein	LOC_Os02g25060.1	NTMC2Type1.2 protein, putative, expressed	Zm00001d006238_T001; Zm00001d006238_T003	GRMZM2G050193_T01	Bradi3g12250.3	NA	Seita.1G149300.1
Sevir.1G156200	1	3.35	2.98	2.3	5.53	3.98	5.18	NA	NA	uncharacterized LOC101755569	Thioredoxin-like fold;Glutaredoxin	AT5G58530.1		Glutaredoxin family protein	LOC_Os01g61350.1	glutaredoxin, putative, expressed	Zm00001d012471_T001; Zm00001d043006_T001	GRMZM2G135367_T01; GRMZM2G032763_T01	Bradi2g53910.1	Sobic.003G342900.1; Sobic.009G169900.1	Seita.5G367200.1; Seita.3G208500.1
Sevir.1G162100	1	0.32	0.2	0.32	0.44	0.42	0.54	NA	NA	NA	NA						NA	NA	NA	NA	Seita.9G506600.1; Seita.1G160900.1
Sevir.1G170100	1	51.4	52.04	49.78	83.41	67.67	105.54	NA	NA	ubiquitin-like modifier-activating enzyme 5-like	UBA/THIF-type NAD/FAD binding fold;D-isomer specific 2-hydroxyacid dehydrogenase, NAD-binding domain conserved site 1	AT1G05350.1		NAD(P)-binding Rossmann-fold superfamily protein	LOC_Os02g30310.1	ThiF family domain containing protein, putative, expressed	Zm00001d016559_T002; Zm00001d016559_T001	GRMZM2G360589_T01	Bradi3g44000.2	Sobic.004G154300.1	Seita.1G167900.1; Seita.9G523800.1
Sevir.1G170200	1	2.69	2.06	2.6	7.23	7.17	10.81	NA	NA	NA	NA	AT5G43260.1		chaperone protein dnaJ-related	LOC_Os02g30320.1	drought-induced protein 1, putative, expressed	Zm00001d050557_T001; Zm00001d016561_T001	GRMZM2G098460_T01; GRMZM2G307368_T01	Bradi3g44010.1	Sobic.004G154400.1	Seita.1G168000.1
Sevir.1G170800	1	0.2	0.1	0.07	0.27	0.26	0.46	NA	NA	NA	NA						NA	NA	NA	NA	Seita.1G168400.1
Sevir.1G177500	1	0.13	0.12	0.03	1.37	0.25	1.68	NA	NA	nudix hydrolase 12, mitochondrial-like	NUDIX hydrolase, conserved site;NUDIX hydrolase domain-like;NUDIX hydrolase domain	AT1G12880.1	atnudt12,NUDT12	nudix hydrolase homolog 12	LOC_Os02g32060.1	hydrolase, NUDIX family, domain containing protein, expressed	Zm00001d050600_T001; Zm00001d050600_T005	GRMZM2G043575_T01; GRMZM2G005233_T01	Bradi3g44460.1	Sobic.004G159400.3; Sobic.006G059700.1	Seita.1G174600.1; Seita.7G081200.1
Sevir.1G177800	1	1.16	0.26	0.34	1.23	0.83	1.04	NA	NA						LOC_Os02g32009.1	expressed protein	Zm00001d016625_T001	GRMZM2G170742_T01	Bradi3g44485.1	Sobic.004G159733.1	Seita.1G174900.1
Sevir.1G197000	1	8.09	3.19	5.78	21.24	16.06	24.28	NA	NA	NAC transcription factor NAM-B2-like	No apical meristem (NAM) protein	AT5G64530.1	ANAC104,XND1	xylem NAC domain 1	LOC_Os02g34970.1	no apical meristem protein, putative, expressed	Zm00001d016814_T001	GRMZM2G094067_T01	Bradi4g23640.1	Sobic.004G176600.1	Seita.1G193200.1
Sevir.1G209300	1	0.44	0.29	0.31	0.59	0.47	0.7	NA	NA	uncharacterized LOC101763013					LOC_Os02g36530.1	expressed protein	NA	NA	Bradi3g46710.1	Sobic.004G189400.1	Seita.1G206000.1
Sevir.1G210100	1	0.71	0.5	0.61	5.99	3.62	7.29	NA	NA	aldose 1-epimerase-like	Aldose 1-epimerase;Galactose mutarotase-like domain;Aldose 1-/Glucose-6-phosphate 1-epimerase;Glycoside hydrolase-type carbohydrate-binding, subgroup	AT5G15140.1		Galactose mutarotase-like superfamily protein	LOC_Os02g36600.1	aldose 1-epimerase, putative, expressed	Zm00001d016934_T001; Zm00001d003434_T001	GRMZM2G056629_T01; GRMZM2G041356_T01	Bradi3g46780.1; Bradi5g12260.1	Sobic.004G190200.1; Sobic.006G104900.1	Seita.1G206800.1; Seita.7G122800.1
Sevir.1G217900	1	23.44	16.16	14.75	31.94	27.25	33.88	NA	NA	serine/threonine-protein kinase Nek6-like	Protein kinase, ATP binding site;Protein kinase-like domain;Serine/threonine-protein kinase, active site;Serine/threonine- / dual specificity protein kinase, catalytic domain;Protein kinase, catalytic domain	AT3G20860.1	ATNEK5,NEK5	NIMA-related kinase 5	LOC_Os02g37830.1	protein kinase domain containing protein, expressed	Zm00001d017042_T001; Zm00001d017042_T003	GRMZM2G172900_T01; GRMZM2G300238_T01	Bradi3g47370.1	Sobic.004G198000.1	Seita.1G214200.1
Sevir.1G218000	1	0.78	0.5	0.53	1.24	1.33	1.86	NA	NA	UDP-glycosyltransferase 83A1-like	UDP-glucuronosyl/UDP-glucosyltransferase	AT3G02100.1		UDP-Glycosyltransferase superfamily protein	LOC_Os10g17489.1	UDP-glucoronosyl and UDP-glucosyl transferase domain containing protein, expressed	Zm00001d034569_T001; Zm00001d038512_T001	GRMZM2G363545_T04; GRMZM2G022212_T01	Bradi4g15800.1; Bradi2g33940.1	Sobic.001G044400.1; Sobic.001G084400.1	Seita.1G214300.1; Seita.7G050200.1
Sevir.1G221400	1	2.37	1.83	1.36	3.92	3.53	5.68	NA	NA	BTB/POZ domain-containing protein At1g67900-like	NPH3 domain;BTB/POZ fold	AT1G67900.2		Phototropic-responsive NPH3 family protein	LOC_Os02g38120.1	BTBN3 - Bric-a-Brac, Tramtrack, Broad Complex BTB domain with non-phototropic hypocotyl 3 NPH3 domain, expressed	Zm00001d017079_T001; Zm00001d050959_T001	GRMZM2G044359_T01; GRMZM2G127924_T01	Bradi3g47620.1	Sobic.004G201300.1; Sobic.006G120000.1	Seita.1G217500.1; Seita.7G137100.1
Sevir.1G231600	1	0.43	0.14	0.18	3.23	0.6	3.37	NA	NA								NA	NA	NA	NA	Seita.1G227900.1
Sevir.1G235200	1	8.86	9.63	11.61	31.42	24.29	44.83	NA	NA	apolipoprotein D-like	Lipocalin conserved site;Lipocalin, ApoD type;Calycin-like;Lipocalin/cytosolic fatty-acid binding protein domain;Calycin	AT5G58070.1	ATTIL,TIL	temperature-induced lipocalin	LOC_Os02g39930.1	OsTIL-1 Temperature-induced lipocalin-1, expressed	Zm00001d017199_T001	GRMZM2G072034_T01	Bradi3g48590.1; Bradi3g36970.1	Sobic.004G213100.1	Seita.1G231000.1
Sevir.1G240200	1	0.23	0.12	0.09	0.19	0.27	0.25	NA	NA	F-box protein At5g51380-like;uncharacterized LOC101756125	Remorin, C-terminal;F-box domain, cyclin-like				LOC_Os02g44102.1	remorin C-terminal domain containing protein, putative, expressed	NA	NA	NA	NA	Seita.1G235200.1; Seita.1G260300.1
Sevir.1G246200	1	0.3	0.21	0.11	0.65	0.14	0.52	NA	NA	NA	NA	AT2G28315.1		Nucleotide/sugar transporter family protein	LOC_Os02g41780.1	transporter-related, putative, expressed	Zm00001d017282_T001; Zm00001d017282_T004	GRMZM2G068714_T04; GRMZM2G048434_T01	Bradi3g49310.3; Bradi3g28920.2	Sobic.004G221300.1; Sobic.001G217500.1	Seita.1G241300.1; Seita.7G169400.1
Sevir.1G251800	1	7.53	6.34	6.55	12.55	10.07	14.89	NA	NA	alcohol dehydrogenase-like 6-like	Alcohol dehydrogenase GroES-like;Alcohol dehydrogenase, C-terminal;GroES-like;Alcohol dehydrogenase, zinc-type, conserved site;NAD(P)-binding domain;Alcohol dehydrogenase superfamily, zinc-type	AT5G24760.1		GroES-like zinc-binding dehydrogenase family protein	LOC_Os02g42520.2	dehydrogenase, putative, expressed	Zm00001d051227_T001; Zm00001d051227_T002	GRMZM2G149272_T03	Bradi3g49740.1; Bradi3g20810.1	Sobic.004G226500.1; Sobic.001G263900.1	Seita.1G247500.1
Sevir.1G252700	1	17.41	15.3	17.95	26.27	25.18	32.1	NA	NA	WD repeat-containing protein 44-like	G-protein beta WD-40 repeat;WD40 repeat, conserved site;WD40-repeat-containing domain;WD40 repeat;WD40/YVTN repeat-like-containing domain	AT3G15470.1		Transducin/WD40 repeat-like superfamily protein	LOC_Os02g42590.1	WD-40 repeat family protein, putative, expressed	Zm00001d017371_T005; Zm00001d017371_T008	GRMZM2G420469_T01; GRMZM2G071448_T01	Bradi3g49817.1	Sobic.004G227500.1; Sobic.006G156300.1	Seita.1G248500.1; Seita.7G176800.1
Sevir.1G254900	1	1.02	0.45	0.46	2.23	1.78	2.79	NA	NA	transcription factor LAF1-like	Myb domain;Homeodomain-like;SANT/Myb domain	AT5G52260.1	AtMYB19,MYB19	myb domain protein 19	LOC_Os02g42850.2	MYB family transcription factor, putative, expressed	Zm00001d017383_T001; Zm00001d051267_T001	GRMZM2G170049_T01; GRMZM2G496770_T01	Bradi3g49970.1; Bradi5g16672.1	Sobic.004G303600.1; Sobic.006G159100.1	Seita.1G250600.1; Seita.7G179600.1
Sevir.1G259600	1	1.72	0.94	0.77	3.04	1.66	2.82	NA	NA	cyclin-P4-1-like	Cyclin PHO80-like;Cyclin-like;Cyclin P/U	AT5G07450.1	CYCP4;3	cyclin p4;3	LOC_Os02g43550.1	cyclin, putative, expressed	Zm00001d017441_T001; Zm00001d002788_T001	GRMZM2G160563_T01; GRMZM2G021530_T01	Bradi3g50350.1; Bradi5g17347.1	Sobic.004G298500.2; Sobic.006G165900.1	Seita.1G255400.1; Seita.2G158200.1
Sevir.1G275800	1	1.16	0.54	0.6	1.26	1.07	1.48	NA	NA	uncharacterized LOC101753979		AT5G62140.1			LOC_Os02g45460.1	expressed protein	Zm00001d051453_T001	GRMZM2G030240_T01	Bradi3g51640.1	Sobic.004G283100.1	Seita.1G271100.1
Sevir.1G281000	1	2.3	0.74	0.84	2.84	2.46	2.67	NA	NA	RING-H2 finger protein ATL8-like	Zinc finger, RING-type;Zinc finger, RING/FYVE/PHD-type	AT1G76410.1	ATL8	RING/U-box superfamily protein	LOC_Os02g46100.1	RING-H2 finger protein, putative, expressed	Zm00001d017645_T001; Zm00001d051501_T001	GRMZM2G057789_T01; GRMZM2G081285_T01	Bradi3g51980.1; Bradi4g37430.1	Sobic.004G279000.1; Sobic.006G193000.1	Seita.1G275700.1; Seita.2G302400.1
Sevir.1G293000	1	15.41	15.75	14.96	28.74	22.81	30.31	NA	NA	syntaxin-22-like	t-SNARE;Syntaxin/epimorphin, conserved site;Syntaxin, N-terminal;Target SNARE coiled-coil domain	AT5G46860.1	ATSYP22,ATVAM3,SGR3,SYP22,VAM3	Syntaxin/t-SNARE family protein	LOC_Os02g47440.1	syntaxin, putative, expressed	Zm00001d017756_T001	GRMZM2G108087_T01	Bradi3g52640.1	Sobic.004G269000.1	Seita.1G287900.1
Sevir.1G299200	1	0.82	0.74	0.88	2.62	1.27	2.76	NA	NA	uncharacterized LOC101773700		AT1G49000.1			LOC_Os02g48150.1	expressed protein	Zm00001d017817_T001	NA	Bradi3g53140.1	Sobic.004G262900.1; Sobic.004G263000.1	Seita.1G294000.1; Seita.1G293900.1
Sevir.1G303100	1	1.48	2.1	1.33	2.76	2.04	3.08	NA	NA								Zm00001d017852_T001; Zm00001d051653_T001	GRMZM2G542272_T01; GRMZM2G552956_T01	NA	Sobic.004G259366.1	Seita.1G297600.1
Sevir.1G314300	1	0.21	0.07	0.11	0.22	0.23	0.21	NA	NA		Transcription factor, MADS-box	AT3G57230.1	AGL16	AGAMOUS-like 16	LOC_Os02g49840.1	OsMADS57 - MADS-box family gene with MIKCc type-box, expressed	Zm00001d017932_T002; Zm00001d017932_T003	GRMZM2G044408_T01; GRMZM2G055782_T01	Bradi3g57017.4; Bradi5g12437.1	Sobic.004G250000.3; Sobic.007G135100.1	Seita.1G308200.1; Seita.7G125400.1
Sevir.1G316700	1	2.17	1.87	2.43	6.87	4.55	7.17	NA	NA	nudix hydrolase 18, mitochondrial-like	NUDIX hydrolase, conserved site;NUDIX hydrolase domain-like;NUDIX hydrolase domain	AT1G14860.1	atnudt18,NUDT18	nudix hydrolase homolog 18	LOC_Os02g50130.1	hydrolase, NUDIX family, domain containing protein, expressed	Zm00001d051799_T001; Zm00001d017951_T001	GRMZM2G090419_T01; GRMZM2G063276_T02	Bradi3g56830.1; Bradi1g44170.1	Sobic.004G247600.2	Seita.1G310800.1
Sevir.1G319600	1	0.42	0.14	0.19	0.56	0.57	0.81	NA	NA	U-box domain-containing protein 21-like	Armadillo-type fold;U box domain;Zinc finger, RING/FYVE/PHD-type;Armadillo-like helical	AT1G66160.1	ATCMPG1,CMPG1	CYS, MET, PRO, and GLY protein 1	LOC_Os02g50460.1	immediate-early fungal elicitor protein CMPG1, putative, expressed	Zm00001d017976_T001	GRMZM2G151204_T01	Bradi1g44390.1	Sobic.004G245100.1; Sobic.010G102000.1	Seita.1G313700.1; Seita.4G109000.1
Sevir.1G342800	1	0.14	0.14	0.22	0.37	0.09	0.47	NA	NA	uncharacterized LOC101762349	UspA;Universal stress protein A;Rossmann-like alpha/beta/alpha sandwich fold	AT3G03270.2		Adenine nucleotide alpha hydrolases-like superfamily protein	LOC_Os02g53320.1	universal stress protein domain containing protein, putative, expressed	Zm00001d018229_T001	GRMZM2G151425_T01	Bradi3g57525.1	Sobic.004G314400.1	Seita.1G336200.1
Sevir.1G353200	1	2.01	1.21	0.98	2.37	1.59	2.32	NA	NA	uncharacterized LOC101765313	UVR domain	AT3G09250.1		Nuclear transport factor 2 (NTF2) family protein	LOC_Os02g54710.1	expressed protein	Zm00001d018334_T002; Zm00001d018334_T001	GRMZM2G128358_T01	NA	Sobic.004G324900.1	Seita.1G346400.1
Sevir.1G361400	1	2.76	1.8	1.89	5.05	3.08	4.34	NA	NA	uncharacterized LOC101764232	Armadillo-like helical				LOC_Os02g55920.1	expressed protein	Zm00001d018407_T001	GRMZM2G178887_T01	NA	Sobic.004G334100.1	Seita.1G354700.1
Sevir.1G373300	1	0.46	0.16	0.16	0.59	0.47	0.67	NA	NA	non-specific lipid transfer protein-like 1-like	Bifunctional inhibitor/plant lipid transfer protein/seed storage helical domain;Plant lipid transfer protein/Par allergen	AT5G64080.2		Bifunctional inhibitor/lipid-transfer protein/seed storage 2S albumin superfamily protein	LOC_Os07g43290.1	LTPL56 - Protease inhibitor/seed storage/LTP family protein precursor, expressed	Zm00001d022195_T001	GRMZM2G171597_T01	NA	NA	Seita.1G366800.1; Seita.2G397500.1
Sevir.1G374500	1	2.39	0	36.54	147.25	62.69	158.16	NA	NA	NA	NA						NA	NA	NA	NA	Seita.1G367900.1
Sevir.1G380400	1	1.61	0.95	1.15	2.24	1.56	2.64	NA	NA						LOC_Os02g55050.2	OsFBX64 - F-box domain containing protein, expressed	NA	NA	NA	NA	Seita.1G373900.1
Sevir.1G380500	1	17.46	2.34	13.69	32.97	27.23	33.22	NA	NA	NA	NA						NA	NA	NA	NA	NA
Sevir.2G004100	1	0.43	0.22	0.16	0.58	0.31	0.9	NA	NA	minor allergen Alt a 7-like	Flavoprotein WrbA;Flavodoxin/nitric oxide synthase;NADPH-dependent FMN reductase;Flavoprotein-like	AT5G54500.1	FQR1	flavodoxin-like quinone reductase 1	LOC_Os05g42190.1	NADPH-dependent FMN reductase domain containing protein, expressed	Zm00001d037542_T001; Zm00001d005251_T001	GRMZM2G174621_T01; GRMZM2G165133_T01	Bradi1g59450.1; Bradi1g59440.2	Sobic.002G074400.1; Sobic.002G004700.1	Seita.2G000200.1; Seita.3G188900.1
Sevir.2G004900	1	0.18	0.05	0.19	0.38	0.22	0.57	NA	NA	uncharacterized LOC101765197	Plant disease resistance response protein	AT5G42510.1		Disease resistance-responsive (dirigent-like protein) family protein	LOC_Os07g01680.1	dirigent, putative, expressed	NA	NA	NA	NA	Seita.2G000800.1; Seita.2G000700.1
Sevir.2G009100	1	0.82	0.46	0.27	1.46	0.96	1.37	NA	NA		Domain of unknown function DUF4220;Protein of unknown function DUF594	AT5G45530.1		Protein of unknown function (DUF594)	LOC_Os07g02480.1	expressed protein	Zm00001d007956_T001	NA	NA	NA	Seita.2G005100.1; Seita.2G010700.1
Sevir.2G016400	1	0.17	0.05	0.04	0.35	0.35	0.45	NA	NA		FBD domain;F-box domain, cyclin-like	AT3G03360.1		F-box/RNI-like superfamily protein	LOC_Os07g13900.1	OsFBLD4 - F-box, LRR and FBD domain containing protein, expressed	NA	NA	Bradi2g36850.1	Sobic.002G097100.1; Sobic.002G336500.1	Seita.2G012900.1; Seita.2G014700.1
Sevir.2G026100	1	0.55	0.23	0.25	0.42	0.57	0.53	NA	NA			AT5G57750.1		RING/U-box superfamily protein	LOC_Os12g04130.1	OsFBO23 - F-box and other domain containing protein, expressed	NA	NA	NA	NA	Seita.2G021400.1; Seita.7G315400.1
Sevir.2G033100	1	6.97	4.45	5.62	20.3	14.98	25.69	NA	NA	uncharacterized LOC101784928	Domain of unknown function DUF640	AT1G07090.1	LSH6	Protein of unknown function (DUF640)	LOC_Os07g04670.1	DUF640 domain containing protein, putative, expressed	Zm00001d018775_T001; Zm00001d032696_T001	GRMZM2G142721_T01; GRMZM2G081515_T01	Bradi1g32445.1; Bradi5g15700.1	Sobic.002G029700.1; Sobic.004G219600.1	Seita.2G028400.1; Seita.7G166800.1
Sevir.2G034700	1	4.9	4.11	3	7.6	4.23	8.69	NA	NA	patatin group J-1-like	Acyl transferase/acyl hydrolase/lysophospholipase;Patatin/Phospholipase A2-related	AT3G54950.1	PLA IIIA,PLP7	patatin-like protein 6	LOC_Os07g05110.1	PLA IIIA/PLP7, putative, expressed	Zm00001d018788_T001	NA	NA	Sobic.002G031800.1; Sobic.001G067500.1	Seita.2G030200.1; Seita.3G386800.1
Sevir.2G035200	1	1.09	1.13	1.28	3.68	2.95	5.67	NA	NA	WPP domain-associated protein-like		AT2G34730.1		myosin heavy chain-related	LOC_Os07g05390.1	expressed protein	Zm00001d025167_T004; Zm00001d025167_T008	GRMZM2G011800_T01; GRMZM2G093766_T01	Bradi1g58310.2	Sobic.002G033300.1; Sobic.001G067200.1	Seita.2G030700.1
Sevir.2G039000	1	3.61	2.39	2.36	16.34	12.13	22.07	NA	NA	peroxisomal (S)-2-hydroxy-acid oxidase GLO5-like	Alpha-hydroxy acid dehydrogenase, FMN-dependent;FMN-dependent alpha-hydroxy acid dehydrogenase, active site;FMN-dependent dehydrogenase;Aldolase-type TIM barrel	AT3G14420.1; AT3G14420.1	;	Aldolase-type TIM barrel family protein; Aldolase-type TIM barrel family protein	LOC_Os07g05820.1; LOC_Os07g05820.2	hydroxyacid oxidase 1, putative, expressed; hydroxyacid oxidase 1, putative, expressed	Zm00001d018810_T002; Zm00001d018810_T001	GRMZM2G129246_T01; GRMZM5G853854_T04	Bradi1g58480.2; Bradi1g06430.1	Sobic.002G036000.4; Sobic.001G065600.1	Seita.2G034400.1; Seita.9G064200.1
Sevir.2G047300	1	1.6	0.77	1.03	5.69	5.14	8.43	NA	NA	uncharacterized LOC101764135	Phosphoribosyltransferase C-terminal;C2 calcium-dependent membrane targeting	AT5G17980.1		C2 calcium/lipid-binding plant phosphoribosyltransferase family protein	LOC_Os07g07070.1	anthranilate phosphoribosyltransferase, putative, expressed	Zm00001d018871_T001	AC200753.3_FGT003; GRMZM2G406859_T01	Bradi1g56630.1	Sobic.002G043700.1	Seita.2G043200.1
Sevir.2G057800	1	0.28	0.19	0	0.42	0.23	0.64	NA	NA	low molecular mass early light-inducible protein HV90, chloroplastic-like	Chlorophyll a/b binding protein domain;Chlorophyll A-B binding protein	AT3G22840.1	ELIP,ELIP1	Chlorophyll A-B binding family protein	LOC_Os07g08160.1	early light-induced protein, chloroplast precursor, putative, expressed	Zm00001d018940_T001; Zm00001d007827_T001	GRMZM2G425728_T01; GRMZM2G355752_T01	Bradi1g55620.1; Bradi1g55570.1	Sobic.002G052100.1	Seita.2G053700.1; Seita.2G053800.1
Sevir.2G061900	1	22.18	15.21	15.23	24.8	23.88	31.2	NA	NA	auxin-responsive protein IAA24-like	AUX/IAA protein;Phox/Bem1p	AT1G04240.1	IAA3,SHY2	AUX/IAA transcriptional regulator family protein	LOC_Os07g08460.1	OsIAA24 - Auxin-responsive Aux/IAA gene family member, expressed	Zm00001d018973_T001; Zm00001d013071_T001	GRMZM2G115357_T02; GRMZM2G115354_T01	Bradi1g55370.1; Bradi1g05410.1	Sobic.002G055900.1; Sobic.001G056100.1	Seita.2G058900.1; Seita.9G054500.1
Sevir.2G062100	1	0.95	0.86	0.63	1.39	1.29	1.58	NA	NA	NA	NA						NA	NA	NA	NA	Seita.2G059100.1
Sevir.2G092500	1	0.61	0.27	0.24	0.85	0.74	1.25	NA	NA	protein LURP-one-related 15-like	Tubby C-terminal-like domain;LURP1-like domain	AT5G01750.2		Protein of unknown function (DUF567)	LOC_Os07g12730.1	DUF567 domain containing protein, putative, expressed	Zm00001d005193_T001	GRMZM5G876616_T01	Bradi1g53710.1	Sobic.002G082600.1	Seita.2G090000.1; Seita.2G089300.1
Sevir.2G095200	1	1.41	0.44	0.34	2.2	2.3	2.6	NA	NA	UDP-glycosyltransferase 76F1-like	UDP-glucuronosyl/UDP-glucosyltransferase	AT3G55700.1		UDP-Glycosyltransferase superfamily protein	LOC_Os07g13634.1	cytokinin-N-glucosyltransferase 1, putative, expressed	Zm00001d005174_T001; Zm00001d019254_T001	GRMZM2G463996_T01	Bradi1g53560.1; Bradi1g53527.1	Sobic.002G085100.1; Sobic.002G085300.1	Seita.2G092400.1
Sevir.2G137400	1	54.91	60.51	60.47	100.72	88.1	113.4	NA	NA	NA	NA	AT2G43360.1	BIO2,BIOB	Radical SAM superfamily protein	LOC_Os08g42730.1	radical SAM enzyme, putative, expressed	Zm00001d031691_T005; Zm00001d031691_T002	GRMZM2G095400_T01; GRMZM2G452523_T01	Bradi3g41750.1	Sobic.007G186000.1	Seita.2G132200.1; Seita.5G358200.1
Sevir.2G138600	1	41.11	55.18	50.67	91.91	75.06	105.33	NA	NA	probable uridine nucleosidase 2-like	Inosine/uridine-preferring nucleoside hydrolase domain;Inosine/uridine-preferring nucleoside hydrolase	AT2G36310.1	URH1	uridine-ribohydrolase 1	LOC_Os09g39440.2	inosine-uridine preferring nucleoside hydrolase family protein, putative, expressed	Zm00001d005343_T003; Zm00001d005343_T006	GRMZM2G104999_T02	Bradi4g38490.2	Sobic.002G134400.1	Seita.2G133200.1
Sevir.2G142600	1	23.96	13.49	10.97	27.55	20.15	27.78	NA	NA	transcriptional repressor scratch 1-like	C2 calcium-dependent membrane targeting	AT5G23950.1		Calcium-dependent lipid-binding (CaLB domain) family protein	LOC_Os08g44850.1	C2 domain containing protein, putative, expressed	Zm00001d005315_T001; Zm00001d019750_T001	AC210204.3_FGT002; GRMZM2G032766_T01	Bradi4g38860.1; Bradi3g12510.1	Sobic.002G138700.1; Sobic.007G165701.1	Seita.2G137400.1; Seita.6G252500.1
Sevir.2G159000	1	0.49	0	0	0.56	0.16	0.59	NA	NA	NA	NA						NA	NA	NA	NA	NA
Sevir.2G165300	1	0.23	0.34	0.17	0.35	0.33	0.35	NA	NA	NA	NA						NA	NA	NA	NA	Seita.2G160500.1
Sevir.2G167100	1	0.08	0.09	0.17	0.26	0.17	0.33	NA	NA	uncharacterized LOC101772893		AT4G12070.1			LOC_Os09g10950.1	expressed protein	Zm00001d005506_T001	GRMZM2G146685_T01	Bradi3g53440.1	Sobic.002G153600.3	Seita.2G162800.1
Sevir.2G168400	1	5.26	2.75	3.25	10.35	9.17	11.42	NA	NA		Protein of unknown function DUF761, plant	AT2G42180.1			LOC_Os09g10730.1	expressed protein	NA	NA	NA	Sobic.002G152300.1	Seita.2G164000.1
Sevir.2G174700	1	3.95	1.95	1.99	8.45	1.87	7.77	NA	NA	uncharacterized LOC101763046	DVL	AT3G55515.1	DVL8,RTFL7	ROTUNDIFOLIA like 7	LOC_Os05g01960.1	expressed protein	NA	GRMZM2G129646_T01	NA	Sobic.002G163600.1	Seita.2G170100.1
Sevir.2G176700	1	1.05	0.72	1.06	1.55	1.31	2.01	NA	NA								NA	NA	NA	NA	Seita.2G171800.1
Sevir.2G178500	1	0.41	0	0	0.68	0	0.77	NA	NA	NA	NA	AT4G10200.1		TTF-type zinc finger protein with HAT dimerisation domain	LOC_Os09g12410.1	hAT dimerisation domain-containing protein, putative, expressed	NA	GRMZM2G371246_T01; GRMZM2G116142_T01	Bradi2g17187.1	Sobic.006G034250.1	NA
Sevir.2G192900	1	7.97	7.43	4.98	12.31	9.64	15.57	NA	NA	NA	NA	AT1G18870.1	ATICS2,ICS2	isochorismate synthase 2	LOC_Os09g19734.1	isochorismate synthase 1, chloroplast precursor, putative, expressed	Zm00001d020220_T001; Zm00001d020220_T003	GRMZM2G022837_T01	Bradi4g28670.1	Sobic.002G180400.1	Seita.2G185400.1
Sevir.2G195900	1	12.33	5.49	5.24	15.75	12.21	20.02	NA	NA	probable trehalose-phosphate phosphatase 7-like	HAD-like domain;Trehalose-phosphatase;HAD-superfamily hydrolase, subfamily IIB	AT5G10100.1		Haloacid dehalogenase-like hydrolase (HAD) superfamily protein	LOC_Os09g20390.1	uncharacterized glycosyl hydrolase Rv2006/MT2062, putative, expressed	Zm00001d005658_T001; Zm00001d032298_T001	GRMZM2G140078_T01; GRMZM5G827348_T01	Bradi4g29030.1; Bradi3g35590.1	Sobic.002G184600.1; Sobic.007G124200.1	Seita.2G188200.1; Seita.6G141700.1
Sevir.2G198300	1	0.15	0.23	0.89	5.43	2.04	7.32	NA	NA	strictosidine synthase 3-like	Strictosidine synthase, conserved region;Six-bladed beta-propeller, TolB-like;Strictosidine synthase	AT3G57030.1		Calcium-dependent phosphotriesterase superfamily protein	LOC_Os09g20810.1	strictosidine synthase, putative, expressed	Zm00001d020307_T001; Zm00001d020308_T001	GRMZM2G357371_T01; GRMZM2G461279_T01	Bradi4g29246.1; Bradi4g29243.1	Sobic.002G186800.1; Sobic.002G186600.1	Seita.2G190700.1
Sevir.2G199200	1	4.61	4.73	5	7.16	5.54	9.28	NA	NA								NA	NA	NA	Sobic.002G187350.1	NA
Sevir.2G207900	1	0.14	0.04	0.02	0.35	0.36	0.43	NA	NA	uncharacterized LOC101758854					LOC_Os09g23590.1	expressed protein	NA	GRMZM2G045638_T01	NA	Sobic.002G195900.1	Seita.2G199600.1; Seita.1G310600.1
Sevir.2G208900	1	3.73	1.89	2.69	4.17	3.79	4.16	NA	NA	uncharacterized LOC101762096	UspA;Universal stress protein A;Rossmann-like alpha/beta/alpha sandwich fold	AT2G47710.1		Adenine nucleotide alpha hydrolases-like superfamily protein	LOC_Os12g36640.2	universal stress protein domain containing protein, putative, expressed	Zm00001d023830_T001	GRMZM2G036427_T03	NA	Sobic.008G124400.1	Seita.2G200800.1; Seita.3G339200.1
Sevir.2G219700	1	0.3	0.15	0.14	0.75	0.27	0.68	NA	NA	tetraspanin-8-like	Tetraspanin, conserved site;Tetraspanin/Peripherin;Tetraspanin	AT2G23810.1	TET8	tetraspanin8	LOC_Os09g25760.1	tetraspanin family protein, putative, expressed	Zm00001d020552_T001; Zm00001d032120_T001	GRMZM2G041175_T01; GRMZM2G059397_T01	Bradi4g30710.1	Sobic.002G207300.2; Sobic.010G212700.1	Seita.2G211100.1
Sevir.2G224600	1	0.69	0.46	0.41	1.07	0.69	1.14	NA	NA	NA	NA	AT3G53690.1		RING/U-box superfamily protein	LOC_Os09g26460.1	protein binding protein, putative, expressed	NA	NA	NA	Sobic.002G212200.2	Seita.2G215600.1
Sevir.2G235300	1	10.74	6.87	9.37	28.87	19.17	28.08	NA	NA	65-kDa microtubule-associated protein 6-like	Microtubule-associated protein, MAP65/Ase1/PRC1	AT2G01910.1	ATMAP65-6,MAP65-6	Microtubule associated protein (MAP65/ASE1) family protein	LOC_Os09g27700.2	microtubule associated protein, putative, expressed	Zm00001d020685_T006; Zm00001d020685_T003	GRMZM2G121649_T03	Bradi4g31800.1	Sobic.002G221700.1	Seita.2G225100.1
Sevir.2G241200	1	1.6	0.76	0.78	1.7	1.76	1.77	NA	NA	probable protein phosphatase 2C 69-like	Protein phosphatase 2C (PP2C)-like;Protein phosphatase 2C	AT1G47380.1		Protein phosphatase 2C family protein	LOC_Os09g28560.1	protein phosphotase protein, putative, expressed	Zm00001d020726_T001	GRMZM2G135444_T01; GRMZM2G148022_T02	Bradi4g32230.3	Sobic.002G226800.1	Seita.2G231400.1
Sevir.2G276300	1	14.54	16.39	14.76	24.77	20.38	30.62	NA	NA	ribulose-phosphate 3-epimerase, cytoplasmic isoform-like	Ribulose-phosphate 3-epimerase;Ribulose-phosphate binding barrel;Ribulose-phosphate 3-epimerase-like;Aldolase-type TIM barrel	AT3G01850.1; AT3G01850.2	;	Aldolase-type TIM barrel family protein; Aldolase-type TIM barrel family protein	LOC_Os09g32810.2; LOC_Os09g32810.2	ribulose-phosphate 3-epimerase, putative, expressed; ribulose-phosphate 3-epimerase, putative, expressed	Zm00001d021050_T004; Zm00001d021050_T001	GRMZM2G083102_T02	Bradi4g34610.1	Sobic.002G257300.1	Seita.2G265900.1
Sevir.2G281200	1	0.42	0.4	0.23	1.1	0.75	1.24	NA	NA	beta-glucosidase 31-like	Glycoside hydrolase, superfamily;Glycoside hydrolase, family 1;Glycoside hydrolase, catalytic domain	AT1G02850.2	BGLU11	beta glucosidase 11	LOC_Os09g33680.1	Os9bglu31 - beta-glucosidase, dhurrinase, similar to G. max hydroxyisourate hydrolase, expressed	Zm00001d021119_T001; Zm00001d021119_T003	GRMZM2G108133_T01	Bradi4g34927.2; Bradi4g34948.1	Sobic.002G261600.1; Sobic.002G261400.1	Seita.2G270400.1
Sevir.2G293500	1	5.83	5.54	4.95	8.79	7.3	11.8	NA	NA	uncharacterized LOC101757117		AT4G24090.1			LOC_Os09g35990.1	expressed protein	Zm00001d021242_T001; Zm00001d052497_T001	GRMZM2G052893_T01; GRMZM2G132696_T01	Bradi4g35850.1	Sobic.002G272100.1	Seita.2G283400.1
Sevir.2G299500	1	7.69	4.46	3.77	10.51	10.37	11.24	NA	NA	uncharacterized LOC101775610	PLC-like phosphodiesterase, TIM beta/alpha-barrel domain;Phospholipase C, phosphatidylinositol-specific , X domain	AT4G38690.1		PLC-like phosphodiesterases superfamily protein	LOC_Os09g36520.1	ki1 protein, putative, expressed	Zm00001d021318_T007; Zm00001d021318_T003	GRMZM5G825898_T01; GRMZM2G401664_T01	Bradi4g36370.1	Sobic.002G277900.1	Seita.2G288700.1; Seita.8G066000.1
Sevir.2G300400	1	0.06	0	0.04	0.29	0.17	0.46	NA	NA	ribonuclease 3-like	Ribonuclease T2-like	AT1G14220.1		Ribonuclease T2 family protein	LOC_Os09g36680.1	ribonuclease T2 family domain containing protein, expressed	NA	NA	NA	Sobic.002G278700.1	Seita.2G289500.1
Sevir.2G313400	1	1.75	1.21	0.95	4.9	2.62	8.14	NA	NA	NA	NA	AT5G65980.1		Auxin efflux carrier family protein	LOC_Os09g38130.1	auxin efflux carrier component, putative, expressed	Zm00001d021413_T001; Zm00001d021413_T002	GRMZM2G070563_T01; GRMZM2G475148_T01	Bradi4g37450.3	Sobic.002G292100.3	Seita.2G302500.1
Sevir.2G329200	1	3.85	1.8	0.98	7.2	3.45	6.58	NA	NA	uncharacterized LOC101772218	2Fe-2S ferredoxin-type domain;Beta-grasp domain	AT3G16250.1	NDF4	NDH-dependent cyclic electron flow 1	LOC_Os07g30670.1	2Fe-2S iron-sulfur cluster binding domain containing protein, expressed	Zm00001d021515_T001; Zm00001d006398_T001	GRMZM2G032253_T01; GRMZM5G865543_T01	Bradi1g27280.2	Sobic.002G305700.1	Seita.2G318000.1
Sevir.2G330900	1	59.31	54.92	45.28	74.67	63.92	91.23	NDK1	NUCLEOTIDE DIPHOSPHATE KINASE1		Nucleoside diphosphate kinase, active site;Nucleoside diphosphate kinase	AT4G09320.1	NDPK1	Nucleoside diphosphate kinase family protein	LOC_Os07g30970.1	nucleoside diphosphate kinase, putative, expressed	Zm00001d021526_T002; Zm00001d021526_T001	GRMZM2G134797_T02	Bradi1g27120.1; Bradi3g33570.1	Sobic.002G306900.1	Seita.2G319600.1; Seita.9G319200.1
Sevir.2G352700	1	4.18	1.09	1.76	3.56	3.55	4.57	NA	NA	NA	NA	AT4G05200.1; AT4G05200.1	CRK25; CRK25	cysteine-rich RLK (RECEPTOR-like protein kinase) 25; cysteine-rich RLK (RECEPTOR-like protein kinase) 25	LOC_Os07g35790.1; LOC_Os07g35750.1	TKL_IRAK_DUF26-ld.5 - DUF26 kinases have homology to DUF26 containing loci, expressed; TKL_IRAK_DUF26-ld.3 - DUF26 kinases have homology to DUF26 containing loci, expressed	Zm00001d021698_T001; Zm00001d021699_T001	GRMZM2G075438_T01; GRMZM2G379780_T01	Bradi2g12580.2	Sobic.002G329100.1; Sobic.002G329000.1	Seita.2G342300.1; Seita.2G342200.1
Sevir.2G357000	1	0.42	0.3	0.16	0.4	0.41	0.43	NA	NA	NA	NA						NA	NA	NA	NA	NA
Sevir.2G369000	1	78.56	47.95	43.3	106.18	116.04	161.72	NA	NA	polygalacturonase inhibitor 1-like	Leucine-rich repeat-containing N-terminal, type 2;Leucine-rich repeat, typical subtype;Leucine-rich repeat	AT5G06860.1	ATPGIP1,PGIP1	polygalacturonase inhibiting protein 1	LOC_Os07g38130.1	polygalacturonase inhibitor 1 precursor, putative, expressed	Zm00001d006623_T001; Zm00001d021836_T001	GRMZM2G099295_T01; GRMZM2G333980_T01	Bradi1g24230.1	Sobic.002G343600.1	Seita.2G357900.1
Sevir.2G369100	1	5.04	2.97	2.68	11.12	5.51	9.44	NA	NA	uncharacterized LOC101772625		AT2G01870.1			LOC_Os07g38150.1	expressed protein	Zm00001d006624_T001; Zm00001d004866_T001	GRMZM2G099285_T01; GRMZM2G458035_T01	NA	Sobic.002G343700.1	Seita.2G358000.1
Sevir.2G374200	1	0.87	1.31	0.82	1.95	1.48	2.41	NA	NA	uncharacterized LOC101785190					LOC_Os07g38570.1	expressed protein	Zm00001d006646_T001	GRMZM2G032154_T01	NA	Sobic.002G348500.1	Seita.2G363100.1
Sevir.2G390900	1	0.7	0.49	0.26	0.77	0.67	0.87	NA	NA	NA	NA	AT5G17050.1	UGT78D2	UDP-glucosyl transferase 78D2	LOC_Os07g05420.1	anthocyanidin 3-O-glucosyltransferase, putative, expressed	Zm00001d006683_T001; Zm00001d024127_T001	GRMZM2G022242_T01; GRMZM2G371345_T01	Bradi1g46850.2	Sobic.002G369600.1	NA
Sevir.2G395300	1	2.32	0.98	0.72	3.46	2.04	2.71	NA	NA	nuclear transcription factor Y subunit B-3-like	Histone-fold;Transcription factor CBF/NF-Y/archaeal histone;Transcription factor, NFYB/HAP3, conserved site	AT4G14540.1	NF-YB3	nuclear factor Y, subunit B3	LOC_Os07g41580.1	histone-like transcription factor and archaeal histone, putative, expressed	Zm00001d022099_T001; Zm00001d006813_T001	GRMZM2G384528_T01; GRMZM2G180947_T01	Bradi1g60030.1; Bradi1g21900.1	Sobic.002G369800.1; Sobic.001G338700.1	Seita.2G384900.1; Seita.9G365700.1
Sevir.2G396300	1	0.22	0.16	0.17	0.36	0.2	0.39	NA	NA	NA	NA						NA	NA	NA	NA	NA
Sevir.2G401500	1	1.18	0.97	0.89	2.12	1.27	2.31	NA	NA	NA	NA				LOC_Os01g07510.1	conserved hypothetical protein	NA	NA	NA	NA	NA
Sevir.2G418200	1	2.27	1.46	2.88	7.4	6.79	11.54	NA	NA	Pyruvate dehydrogenase (acetyl-transferring) kinase, mitochondrial-like	Branched-chain alpha-ketoacid dehydrogenase kinase/Pyruvate dehydrogenase kinase, N-terminal;Signal transduction histidine kinase, core;Signal transduction histidine kinase-related protein, C-terminal;Histidine kinase-like ATPase, ATP-binding domain	AT3G06483.1	ATPDHK,PDK	pyruvate dehydrogenase kinase	LOC_Os07g44330.2	kinase, putative, expressed	Zm00001d022274_T001; Zm00001d029285_T005	AC217975.3_FGT001; GRMZM2G107196_T03	Bradi1g20100.1; Bradi1g61497.2	Sobic.002G390500.1; Sobic.001G360000.1	Seita.2G405900.1; Seita.9G392000.1
Sevir.2G420400	1	53.95	55.19	55.04	151.57	110.29	194.51	NA	NA	NA	NA	AT1G56700.2		Peptidase C15, pyroglutamyl peptidase I-like	LOC_Os07g44610.1	pyrrolidone-carboxylate peptidase, putative, expressed	Zm00001d022302_T001	GRMZM2G104443_T01	NA	Sobic.002G393000.1	Seita.2G408400.1; Seita.5G170200.1
Sevir.2G423000	1	0.94	0.75	0.5	2.26	1.23	2.73	NA	NA		Alpha/beta hydrolase fold-3;Lipase, GDXG, active site;Alpha/Beta hydrolase fold	AT5G23530.1	AtCXE18,CXE18	carboxyesterase 18	LOC_Os07g44890.1	gibberellin receptor GID1L2, putative, expressed	Zm00001d022326_T001; Zm00001d022372_T001	GRMZM2G301932_T01; GRMZM2G133392_T01	Bradi1g38325.1; Bradi1g19730.1	Sobic.002G395200.2; Sobic.005G089000.1	Seita.2G410900.1; Seita.2G410600.1
Sevir.2G427900	1	0.4	0.16	0.07	0.59	0.7	0.69	NA	NA		Peptidase S10, serine carboxypeptidase, active site;Peptidase S10, serine carboxypeptidase;Alpha/Beta hydrolase fold	AT3G63470.1	scpl40	serine carboxypeptidase-like 40	LOC_Os07g46350.1	OsSCP40 - Putative Serine Carboxypeptidase homologue, expressed	Zm00001d022374_T001; Zm00001d007073_T001	GRMZM2G327595_T01; GRMZM2G433767_T02	Bradi1g19230.1; Bradi1g19170.2	Sobic.002G401200.2; Sobic.002G229300.1	Seita.2G415900.1; Seita.2G234600.1
Sevir.2G431700	1	7.57	8.29	8.83	12.93	11.23	15.89	NA	NA	uncharacterized LOC101771295	Thioredoxin-like fold;Glutaredoxin	AT5G13810.1		Glutaredoxin family protein	LOC_Os07g46570.1	glutaredoxin, putative, expressed	Zm00001d022403_T001; Zm00001d001930_T001	GRMZM2G009804_T01; GRMZM2G396084_T01	Bradi3g05040.1	Sobic.002G404400.1; Sobic.009G102700.1	Seita.2G419500.1; Seita.3G279500.1
Sevir.2G434000	1	0.37	0	0.17	1.1	0.53	1.14	NA	NA		F-box domain, cyclin-like						NA	NA	NA	NA	Seita.2G421600.1
Sevir.2G439700	1	0.18	0.27	0.16	0.54	0.42	0.6	NA	NA	protein RALF-like 33-like	Rapid ALkalinization Factor	AT4G15800.1	RALFL33	ralf-like 33	LOC_Os10g18170.1	RALFL16 - Rapid ALkalinization Factor RALF family protein precursor, putative, expressed	NA	NA	Bradi1g18185.1	NA	Seita.2G425800.1
Sevir.2G441800	1	2.9	0.85	1.73	11.75	9.04	13.52	NA	NA	uncharacterized LOC101770628		AT3G06890.1			LOC_Os03g22360.1	expressed protein	NA	NA	NA	NA	Seita.2G429200.1
Sevir.2G447300	1	0	0	0	0.88	0	0.82	NA	NA						LOC_Os05g46890.1	expressed protein	NA	NA	NA	NA	Seita.2G434800.1
Sevir.2G455700	1	5.55	2.87	2.72	5.43	5.1	6.84	NA	NA	probable glucuronosyltransferase Os07g0694400-like	Glycosyl transferase, family 43;Nucleotide-diphospho-sugar transferases	AT2G37090.1	IRX9	Nucleotide-diphospho-sugar transferases superfamily protein	LOC_Os03g17850.1	glycosyltransferase family 43 protein, putative, expressed	Zm00001d007231_T002	GRMZM2G076307_T01	NA	Sobic.002G430700.1	Seita.2G443600.1
Sevir.3G020000	1	5.77	5.75	4.48	10.13	7.9	11.42	NA	NA	uncharacterized LOC101777807	Tetratricopeptide repeat;Tetratricopeptide repeat-containing domain;Thioredoxin-like fold;Tetratricopeptide-like helical	AT3G17670.2		tetratricopeptide repeat (TPR)-containing protein	LOC_Os04g57780.1	tetratricopeptide repeat domain containing protein, expressed	Zm00001d001861_T001; Zm00001d001861_T003	GRMZM2G040513_T01; GRMZM2G542205_T01	Bradi5g25910.2	Sobic.006G263700.4	Seita.3G018500.1
Sevir.3G023800	1	3.95	2.67	2.2	7.6	4.59	11.82	NA	NA	uncharacterized LOC101759428		AT3G22210.1					Zm00001d002001_T001	AC210003.2_FGT015	Bradi5g24622.1	Sobic.006G248200.1	Seita.3G022800.1
Sevir.3G023900	1	55.41	55.53	61.73	107.87	85.69	117.58	NA	NA	putative glucose-6-phosphate 1-epimerase-like	Galactose mutarotase-like domain;Aldose 1-/Glucose-6-phosphate 1-epimerase;Glycoside hydrolase-type carbohydrate-binding, subgroup	AT5G57330.1		Galactose mutarotase-like superfamily protein	LOC_Os04g56290.1	aldose 1-epimerase, putative, expressed	Zm00001d001999_T003; Zm00001d001999_T001	GRMZM2G039588_T03	Bradi5g24610.4; Bradi3g18750.1	Sobic.006G248400.1; Sobic.009G171800.1	Seita.3G023100.1
Sevir.3G039000	1	1.17	0.46	0.38	1.86	1.45	3.04	NA	NA	uncharacterized LOC101780368	Lipopolysaccharide-modifying protein	AT1G07220.1		Arabidopsis thaliana protein of unknown function (DUF821)	LOC_Os05g05690.1	DTA2, putative, expressed	Zm00001d024854_T001; Zm00001d052744_T001	GRMZM2G166665_T01; GRMZM2G467016_T01	NA	Sobic.009G044700.1; Sobic.007G001100.1	Seita.3G037800.1; Seita.6G002100.1
Sevir.3G039700	1	0.16	0.2	0.2	1.4	0.92	2.04	NA	NA	glutathione S-transferase 4-like	Thioredoxin-like fold;Glutathione S-transferase, C-terminal-like;Glutathione S-transferase, C-terminal;Glutathione S-transferase, N-terminal	AT3G62760.1	ATGSTF13	Glutathione S-transferase family protein	LOC_Os01g27210.1	glutathione S-transferase, putative, expressed	Zm00001d024839_T001	GRMZM2G132093_T01; GRMZM5G873446_T01	Bradi2g23170.1; Bradi2g35980.1	Sobic.003G164800.1; Sobic.001G012500.1	Seita.3G038500.1; Seita.3G038700.1
Sevir.3G043100	1	2.23	1.41	1.11	5.17	4.6	6.09	NA	NA	uncharacterized LOC101758618		AT5G02640.1			LOC_Os05g02900.1	expressed protein	Zm00001d035556_T001	GRMZM5G809523_T01; GRMZM2G416105_T01	Bradi2g37610.1	Sobic.009G021700.1	Seita.3G042200.1
Sevir.3G043900	1	17.87	10.7	11.15	21.17	19.19	22.77	NA	NA	NA	NA				LOC_Os08g28560.1	expressed protein	Zm00001d035543_T002	NA	NA	NA	Seita.3G043100.1
Sevir.3G048900	1	1.45	0.6	0.76	1.61	1.51	2.17	NA	NA	uncharacterized LOC101782377	Peptide methionine sulphoxide reductase MrsB	AT4G08330.1			LOC_Os05g03590.1	expressed protein	Zm00001d010965_T001	GRMZM2G054588_T01	NA	NA	Seita.3G048400.1
Sevir.3G049600	1	7.03	3.79	3.34	9.63	6.35	8.48	NA	NA	uncharacterized LOC101784810		AT1G50732.1			LOC_Os05g03750.1	expressed protein	Zm00001d035456_T001	GRMZM2G410757_T01	Bradi2g38237.1	Sobic.009G028400.1	Seita.3G049400.1
Sevir.3G065400	1	12264.1	6320.44	6281.23	14164	10764.6	12294.3	NA	NA	NA	NA						NA	NA	NA	NA	NA
Sevir.3G065500	1	3651.71	2604.2	2930.47	8506.82	7059.79	9200.47	NA	NA		Metallothionein, family 15, plant				LOC_Os05g02070.3	expressed protein	Zm00001d011063_T001; Zm00001d035659_T001	GRMZM2G070912_T01; GRMZM6G198866_T01	Bradi2g62315.1	NA	Seita.3G064600.1; Seita.3G079000.1
Sevir.3G068100	1	0.1	0.12	0.06	0.29	0.27	0.48	NA	NA	beta-sesquiphellandrene synthase-like	Terpenoid synthase;Terpenoid cyclases/protein prenyltransferase alpha-alpha toroid;Terpene synthase, metal-binding domain;Terpene synthase, N-terminal domain	AT5G23960.1	ATTPS21,TPS21	terpene synthase 21	LOC_Os02g26014.1	terpene synthase, putative, expressed	Zm00001d035682_T001	NA	NA	Sobic.009G009000.1; Sobic.009G009200.1	Seita.3G067200.1; Seita.3G067100.1
Sevir.3G068900	1	0.27	0.1	0.11	0.8	0.47	1.03	NA	NA	uncharacterized LOC101780495	Protein of unknown function DUF868, plant	AT4G12690.2		Plant protein of unknown function (DUF868)	LOC_Os05g01790.1	expressed protein	Zm00001d035694_T001	GRMZM2G015872_T01	NA	Sobic.009G008300.1	Seita.3G067800.1
Sevir.3G072500	1	0.21	0.07	0.11	0.25	0.3	0.29	NA	NA	putative 12-oxophytodienoate reductase 5-like	NADH:flavin oxidoreductase/NADH oxidase, N-terminal;Aldolase-type TIM barrel	AT1G76680.1	ATOPR1,OPR1	12-oxophytodienoate reductase 1	LOC_Os06g11210.1	12-oxophytodienoate reductase, putative, expressed	Zm00001d011097_T001	NA	Bradi5g00810.1; Bradi2g35900.1	Sobic.009G003600.1; Sobic.010G084300.1	Seita.3G070700.1; Seita.4G077800.1
Sevir.3G076600	1	1.32	0.96	0.7	3.95	1.7	3.81	NA	NA	uncharacterized LOC101774683;uncharacterized LOC101775699		AT2G31090.1			LOC_Os05g11900.1	expressed protein	Zm00001d037722_T001; Zm00001d008923_T001	GRMZM2G354460_T01; GRMZM5G872077_T01	Bradi2g06930.1	Sobic.009G077800.1; Sobic.003G019200.1	Seita.3G075100.1; Seita.5G149600.1
Sevir.3G094300	1	9.87	7.92	5.81	12.23	11.02	14.83	NA	NA	NA	NA	AT2G31560.2		Protein of unknown function (DUF1685)	LOC_Os12g12880.1	expressed protein	Zm00001d024004_T001	GRMZM2G003090_T01; GRMZM2G303639_T01	Bradi4g39790.1	Sobic.008G080900.1; Sobic.005G107300.1	Seita.3G093500.1; Seita.8G105200.1
Sevir.3G102900	1	2.01	1.57	1.41	3.25	2.6	3.49	NA	NA	probable disease resistance protein RXW24L-like;disease resistance protein RPM1-like	NB-ARC;P-loop containing nucleoside triphosphate hydrolase	AT3G07040.1	RPM1,RPS3	NB-ARC domain-containing disease resistance protein	LOC_Os11g46210.1	NB-ARC domain containing protein, expressed	Zm00001d024979_T001	GRMZM2G099172_T01	Bradi1g01250.4	Sobic.002G063700.2; Sobic.002G062900.1	Seita.8G239100.1; Seita.8G238900.1
Sevir.3G103900	1	2.59	1.43	1.36	2.23	3.12	3.09	NA	NA		NB-ARC;P-loop containing nucleoside triphosphate hydrolase						NA	NA	NA	NA	Seita.8G238800.1; Seita.8G216800.1
Sevir.3G104100	1	7.6	5.73	4.77	12.58	11.56	13.47	NA	NA	probable disease resistance protein RXW24L-like;disease resistance protein RPM1-like	NB-ARC;P-loop containing nucleoside triphosphate hydrolase	AT3G07040.1	RPM1,RPS3	NB-ARC domain-containing disease resistance protein	LOC_Os10g04180.1	NB-ARC domain containing protein, expressed	Zm00001d024979_T001	GRMZM2G099172_T01	Bradi1g01250.4	Sobic.005G219900.1; Sobic.002G063700.2	Seita.8G239100.1; Seita.8G238900.1
Sevir.3G109500	1	0.43	0.22	0.12	0.62	0.32	0.64	NA	NA	putative disease resistance protein RGA3-like	NB-ARC;P-loop containing nucleoside triphosphate hydrolase	AT1G69550.1		disease resistance protein (TIR-NBS-LRR class)	LOC_Os03g63200.1	powdery mildew resistance protein PM3b, putative, expressed	NA	NA	NA	Sobic.008G101200.1; Sobic.008G101100.2	Seita.3G107100.1; Seita.3G099900.1
Sevir.3G113000	1	37.87	15.82	14	84.82	76.8	147.5	NA	NA	acid phosphatase 1-like	HAD-like domain;Acid phosphatase, plant;Acid phosphatase (Class B)	AT4G25150.1		HAD superfamily, subfamily IIIB acid phosphatase	LOC_Os05g10210.1	HAD superfamily phosphatase, putative, expressed	Zm00001d037680_T001; Zm00001d037681_T001	GRMZM2G371793_T01; GRMZM2G001508_T02	Bradi2g33317.1	Sobic.009G071300.1; Sobic.009G070800.4	Seita.3G110700.1; Seita.3G110800.1
Sevir.3G126700	1	1.56	0.39	0.41	3.48	0.97	2.56	NA	NA	uncharacterized LOC101771187	Myb domain;Homeodomain-like;Myb domain, plants;SANT/Myb domain	AT5G47390.1		myb-like transcription factor family protein	LOC_Os05g51160.1	Myb transcription factor, putative, expressed	Zm00001d011297_T002; Zm00001d011297_T001	GRMZM2G065829_T03; GRMZM5G861700_T01	Bradi2g42870.1	Sobic.003G211200.1	Seita.3G124200.1; Seita.3G222600.1
Sevir.3G144900	1	4.63	2.7	2.44	5.8	5.33	7.38	NA	NA	GATA transcription factor 20-like	Zinc finger, GATA-type;Zinc finger, NHR/GATA-type	AT2G18380.1	GATA20	GATA transcription factor 20	LOC_Os05g49280.1	GATA zinc finger domain containing protein, expressed	Zm00001d009604_T001	GRMZM5G887975_T02	NA	Sobic.009G236000.1	Seita.3G142700.1
Sevir.3G161500	1	0.78	0.36	0.47	1.48	1.12	2.58	NA	NA	AP2/ERF and B3 domain-containing protein Os05g0549800-like	DNA-binding, integrase-type;DNA-binding pseudobarrel domain;B3 DNA binding domain;AP2/ERF domain	AT1G68840.2	EDF2,RAP2.8,RAV2,TEM2	related to ABI3/VP1 2	LOC_Os05g47650.1	B3 DNA binding domain containing protein, expressed	Zm00001d038907_T001; Zm00001d009468_T001	GRMZM2G059939_T02; GRMZM2G159592_T01	Bradi2g47220.1; Bradi2g17610.1	Sobic.009G221400.1; Sobic.003G265200.1	Seita.3G158300.1; Seita.5G280700.1
Sevir.3G165700	1	10.59	5.89	6.37	26.62	23.09	41.44	NA	NA	uncharacterized LOC101760100					LOC_Os05g46470.1	expressed protein	NA	NA	NA	NA	Seita.3G162500.1
Sevir.3G173800	1	0.16	0.11	0.1	0.29	0.24	0.31	NA	NA	NA	NA	AT5G07610.1		F-box family protein	LOC_Os07g35050.1	OsFBX237 - F-box domain containing protein, expressed	NA	NA	NA	NA	Seita.3G169600.1
Sevir.3G181000	1	0.31	0.17	0.19	1.5	1.36	2.42	NA	NA	GDSL esterase/lipase At5g45670-like	Lipase, GDSL;SGNH hydrolase-type esterase domain	AT5G45670.1		GDSL-like Lipase/Acylhydrolase superfamily protein	LOC_Os05g44200.1	GDSL-like lipase/acylhydrolase, putative, expressed	Zm00001d043579_T001; Zm00001d043458_T002	GRMZM2G141762_T01; GRMZM2G478414_T01	Bradi2g19650.1; Bradi2g48760.1	Sobic.009G200100.1; Sobic.003G295100.1	Seita.3G177000.1; Seita.5G317400.1
Sevir.3G182000	1	2.7	1.75	1.56	2.71	3.07	3.41	NA	NA	uncharacterized LOC101761208	Ovate protein family, C-terminal	AT1G06920.1	ATOFP4,OFP4	ovate family protein 4	LOC_Os05g44090.1	DUF623 domain containing protein, expressed	Zm00001d038714_T001; Zm00001d043470_T001	GRMZM2G127680_T01; GRMZM2G127431_T01	Bradi2g49880.1; Bradi2g19720.3	Sobic.009G198800.1; Sobic.003G296100.1	Seita.3G178000.1; Seita.5G318600.1
Sevir.3G184400	1	0.26	0.07	0.06	0.44	0.43	0.62	NA	NA		Non-haem dioxygenase N-terminal domain;Isopenicillin N synthase-like	AT1G78440.1	ATGA2OX1,GA2OX1	Arabidopsis thaliana gibberellin 2-oxidase 1	LOC_Os01g55240.1	gibberellin 2-beta-dioxygenase, putative, expressed	Zm00001d038695_T001; Zm00001d043411_T001	GRMZM2G427618_T01; GRMZM2G022679_T01	Bradi2g19900.1; Bradi2g50280.1	Sobic.009G196300.1; Sobic.003G300800.1	Seita.3G180100.1; Seita.5G323400.1
Sevir.3G189100	1	6.19	5.99	6.69	10.85	5.73	12.12	NA	NA	uncharacterized LOC101771191	Protein of unknown function DUF1677, plant	AT3G22540.1		Protein of unknown function (DUF1677)	LOC_Os03g46300.1	expressed protein	Zm00001d000242_T001	GRMZM2G033406_T01	NA	Sobic.009G191900.1	Seita.3G184400.1
Sevir.3G191900	1	1.14	1.07	0.68	2.02	1.12	2.61	NA	NA	NA	NA						NA	NA	NA	NA	Seita.3G187300.1
Sevir.3G207200	1	0.34	0.27	0.31	0.51	0.5	0.61	NA	NA	uncharacterized LOC101766334		AT4G25610.1		C2H2-like zinc finger protein	LOC_Os12g35490.1	expressed protein	NA	NA	NA	NA	Seita.3G202200.1
Sevir.3G210600	1	10.17	7.83	7.64	15.34	13.53	18.09	NA	NA			AT2G30370.1	CHAL,EPFL6	allergen-related	LOC_Os05g39880.1	expressed protein	Zm00001d038469_T001; Zm00001d012492_T001	GRMZM2G125037_T01; GRMZM2G019612_T01	Bradi2g53661.1	Sobic.009G173200.1; Sobic.003G339600.1	Seita.3G205600.1; Seita.5G364000.1
Sevir.3G229600	1	32.39	26.14	21.45	44.68	46.53	52.13	NA	NA	solute carrier family 35 member F2-like	Protein of unknown function DUF914, eukaryotic	AT3G59310.1		Eukaryotic protein of unknown function (DUF914)	LOC_Os05g37200.1	solute carrier family 35 member F2, putative, expressed	Zm00001d038299_T002; Zm00001d038299_T005	GRMZM2G000816_T02	Bradi2g23860.1; Bradi2g23850.2	Sobic.009G155300.1	Seita.3G224500.1; Seita.3G224400.1
Sevir.3G238900	1	2.23	1.1	0.88	2.86	3.54	3.59	NA	NA	mitochondrial protein import protein MAS5-like	HSP40/DnaJ peptide-binding;Chaperone DnaJ, C-terminal;DnaJ domain	AT4G28480.1		DNAJ heat shock family protein	LOC_Os01g65480.1	dnaJ domain containing protein, expressed	Zm00001d038250_T001; Zm00001d012242_T001	GRMZM2G175860_T02; GRMZM2G128248_T01	Bradi2g24680.2; Bradi2g56620.1	Sobic.009G146400.1; Sobic.003G374200.1	Seita.3G233500.1; Seita.5G399400.1
Sevir.3G242600	1	0.79	0.5	0.45	1.38	1.28	2.02	NA	NA	uncharacterized LOC101757936	Protein of unknown function DUF538	AT4G02360.1		Protein of unknown function, DUF538	LOC_Os05g34810.1	DUF538 domain containing protein, putative, expressed	Zm00001d038220_T001	GRMZM2G370405_T01	NA	Sobic.009G142100.1	Seita.3G237200.1
Sevir.3G244000	1	2.39	1.77	1.6	3.11	2.75	3.29	NA	NA	epoxide hydrolase 3-like	Alpha/beta hydrolase fold-1;Alpha/Beta hydrolase fold	AT5G38520.1		alpha/beta-Hydrolases superfamily protein	LOC_Os05g34630.1	hydrolase, alpha/beta fold family domain containing protein, expressed	Zm00001d010240_T001; Zm00001d010240_T002	GRMZM5G815808_T01	Bradi2g25130.1	Sobic.009G140600.1	Seita.3G238600.1
Sevir.3G245600	1	0.98	0.71	0.5	1.71	0.89	1.7	NA	NA	uncharacterized LOC101769714					LOC_Os05g34500.1	expressed protein	Zm00001d038203_T001	GRMZM2G425230_T01; GRMZM2G425199_T01	Bradi2g25227.3	Sobic.009G139400.1	Seita.3G239900.1
Sevir.3G251200	1	1.86	1.19	1.23	2.58	2.82	2.8	NA	NA	uncharacterized LOC101786426	Wall-associated receptor kinase galacturonan-binding domain	AT5G50290.1			LOC_Os05g33860.1	expressed protein	Zm00001d029950_T001	GRMZM2G092590_T01	Bradi3g39960.1	Sobic.001G295800.1	Seita.3G245200.1
Sevir.3G273100	1	1.23	0.38	0.43	1.63	0.94	1.86	NA	NA								Zm00001d037903_T001	GRMZM5G858839_T01	NA	NA	Seita.3G266300.1
Sevir.3G286700	1	0.73	0.54	0.67	2.57	1.9	3.21	NA	NA	probable inactive receptor-like protein kinase At3g56050-like	Protein kinase-like domain;Serine-threonine/tyrosine-protein kinase catalytic domain;Protein kinase, catalytic domain	AT4G18640.1	MRH1	Leucine-rich repeat protein kinase family protein	LOC_Os05g28520.1	MRH1, putative, expressed	Zm00001d038020_T001; Zm00001d038020_T002	GRMZM2G084806_T01	NA	Sobic.009G102800.1	Seita.3G279400.1; Seita.2G442600.1
Sevir.3G289700	1	0.1	0.08	0	0.32	0.09	0.5	NA	NA	thylakoid lumenal 16.5 kDa protein, chloroplastic-like		AT4G02530.1		chloroplast thylakoid lumen protein	LOC_Os06g49160.1	thylakoid lumenal 16.5 kDa protein, chloroplast precursor, putative, expressed	Zm00001d014718_T001	GRMZM5G854533_T01	Bradi1g34560.1	Sobic.010G255600.1	Seita.3G281900.1; Seita.4G271700.1
Sevir.3G294700	1	0.3	0.12	0.14	0.38	0.31	0.49	NA	NA	uncharacterized LOC101757157					LOC_Os05g25784.2	expressed protein	NA	NA	NA	NA	Seita.3G286800.1
Sevir.3G298800	1	0.55	0.36	0.42	0.76	0.46	0.72	NA	NA	reticulon-like protein B1-like	Reticulon	AT4G23630.1	BTI1,RTNLB1	VIRB2-interacting protein 1	LOC_Os05g24770.1	reticulon domain containing protein, putative, expressed	Zm00001d010455_T002; Zm00001d010455_T003	GRMZM2G157629_T01; GRMZM2G061749_T01	Bradi2g31150.1	Sobic.009G089800.1	Seita.3G290600.1
Sevir.3G303200	1	0.84	0.48	0.37	4.09	3.66	4.89	NA	NA	uncharacterized LOC101781053		AT5G40690.1			LOC_Os05g23130.1	expressed protein	Zm00001d036468_T001; Zm00001d036465_T001	GRMZM5G899378_T01; GRMZM2G378762_T01	Bradi2g30460.1	Sobic.010G251400.1	Seita.3G293800.1
Sevir.3G319300	1	1.25	0.23	1	5.27	1.41	7.14	SSU1;SSU2	RIBULOSE BISPHOSPHATE CARBOXYLASE SMALL SUBUNIT1;RIBULOSE BISPHOSPHATE CARBOXYLASE SMALL SUBUNIT2	ribulose bisphosphate carboxylase small chain, chloroplastic-like	Ribulose bisphosphate carboxylase, small chain;Ribulose-1,5-bisphosphate carboxylase small subunit, N-terminal;Ribulose bisphosphate carboxylase small chain, domain	AT1G67090.1	RBCS1A	ribulose bisphosphate carboxylase small chain 1A	LOC_Os12g19381.1	ribulose bisphosphate carboxylase small chain, chloroplast precursor, putative, expressed	Zm00001d052595_T001; Zm00001d004894_T001	GRMZM2G098520_T01; GRMZM2G113033_T01	Bradi4g08500.2; Bradi5g04080.1	Sobic.005G042000.1; Sobic.008G019100.1	Seita.3G312000.1; Seita.3G312400.1
Sevir.3G339300	1	0.72	0.43	0.26	1.4	1.38	2.07	NA	NA		Cytochrome P450, E-class, group I;Cytochrome P450	AT5G07990.1	CYP75B1,D501,TT7	Cytochrome P450 superfamily protein	LOC_Os03g44740.1	cytochrome P450, putative, expressed	Zm00001d018839_T001; Zm00001d007918_T001	GRMZM2G102079_T01; GRMZM2G139467_T01	Bradi1g57000.1	Sobic.008G136500.1; Sobic.002G040400.1	Seita.3G327100.1; Seita.3G327200.1
Sevir.3G353700	1	0.23	0.16	0.15	0.51	0.38	0.59	NA	NA						LOC_Os12g36680.1	expressed protein	Zm00001d041634_T001	GRMZM2G040750_T01	NA	Sobic.008G124600.1	Seita.3G339000.1
Sevir.3G363300	1	0.28	0.19	0.19	0.54	0.26	0.83	NA	NA	peroxidase 24-like	Peroxidase, active site;Haem peroxidase;Haem peroxidase, plant/fungal/bacterial;Plant peroxidase	AT2G39040.1		Peroxidase superfamily protein	LOC_Os12g34524.1	peroxidase precursor, putative, expressed	Zm00001d023899_T001; Zm00001d008266_T001	GRMZM2G136158_T02; GRMZM2G085967_T03	Bradi4g05980.1; Bradi2g37040.1	Sobic.008G114700.1; Sobic.010G232500.1	Seita.3G347500.1; Seita.5G174100.1
Sevir.3G367400	1	1.72	0.65	0.58	2.31	1.44	4.31	NA	NA			AT2G35760.1		Uncharacterised protein family (UPF0497)	LOC_Os03g10030.1	membrane associated DUF588 domain containing protein, putative, expressed	Zm00001d023936_T001	GRMZM2G406108_T01	NA	Sobic.008G111500.1	Seita.3G351700.1
Sevir.3G369500	1	0.36	0.22	0.39	0.75	0.36	0.83	NA	NA	2'-deoxymugineic-acid 2'-dioxygenase-like	Non-haem dioxygenase N-terminal domain;Oxoglutarate/iron-dependent dioxygenase;Isopenicillin N synthase-like	AT4G10500.1		2-oxoglutarate (2OG) and Fe(II)-dependent oxygenase superfamily protein	LOC_Os07g07410.2	oxidoreductase, 2OG-Fe oxygenase family protein, putative, expressed	NA	NA	NA	NA	Seita.3G353900.1; Seita.3G354100.1
Sevir.3G380700	1	0.17	0.09	0.22	0.33	0.13	0.3	NA	NA	protein TPX2-like	TPX2, C-terminal domain;TPX2	AT5G15510.1		TPX2 (targeting protein for Xklp2) protein family	LOC_Os12g38790.1	targeting protein for Xklp2 containing protein, expressed	Zm00001d041523_T001; Zm00001d030773_T001	GRMZM2G429139_T01; GRMZM2G332703_T01	Bradi4g03742.2	Sobic.008G140600.1	Seita.3G363800.1
Sevir.3G380900	1	0.24	0.23	0.21	0.45	0.34	0.61	NA	NA	uncharacterized LOC101755659		AT5G61340.1			LOC_Os12g38810.1	expressed protein	Zm00001d041518_T001; Zm00001d030775_T001	GRMZM2G385428_T01; GRMZM2G087069_T01	NA	Sobic.008G140800.1	Seita.3G364000.1
Sevir.3G387300	1	11.12	6.09	6.53	13.47	12.47	15.85	NA	NA		Powdery mildew resistance protein, RPW8 domain;NB-ARC;P-loop containing nucleoside triphosphate hydrolase	AT4G33300.1	ADR1-L1	ADR1-like 1	LOC_Os12g39620.3	disease resistance protein, putative, expressed	Zm00001d030888_T001; Zm00001d041343_T001	GRMZM2G443525_T01; GRMZM2G044724_T01	Bradi4g03230.1	Sobic.008G146900.1	Seita.3G369800.1
Sevir.3G390200	1	0.69	0.91	0.88	1.3	0.73	1.39	NA	NA	NA	NA				LOC_Os12g40180.1	expressed protein	Zm00001d030915_T001	GRMZM2G428216_T01	NA	Sobic.008G149900.1	Seita.3G373100.1
Sevir.3G394400	1	1.07	1.35	0.61	2.91	1.73	2.69	NA	NA	NA	NA	AT5G46940.1		Plant invertase/pectin methylesterase inhibitor superfamily protein	LOC_Os12g40760.1	expressed protein	Zm00001d041403_T001	GRMZM2G157825_T01	NA	NA	Seita.3G377500.1
Sevir.3G394500	1	12.2	11.37	12.94	24.44	14.48	27.15	NA	NA	alanine and glycine-rich protein-like	Pectinesterase inhibitor				LOC_Os12g40750.1	pectinesterase inhibitor domain containing protein, putative, expressed	Zm00001d041404_T001	GRMZM2G157873_T01	Bradi1g15242.1	Sobic.008G154801.1; Sobic.003G441400.1	Seita.3G377600.1
Sevir.3G397600	1	0.95	0.35	0.37	1.42	0.91	1.37	NA	NA								NA	GRMZM2G502563_T01	NA	Sobic.008G159250.1	Seita.3G381000.1
Sevir.3G402900	1	1.31	0.7	0.83	3.89	3.44	6.07	NA	NA			AT3G54950.1	PLA IIIA,PLP7	patatin-like protein 6	LOC_Os12g41720.1	PLA IIIA/PLP7, putative, expressed	Zm00001d041481_T001; Zm00001d031053_T001	GRMZM2G002993_T01; GRMZM5G836977_T01	Bradi4g01990.1; Bradi1g13940.1	Sobic.008G166050.1; Sobic.001G157700.1	Seita.3G386800.1; Seita.9G159300.1
Sevir.3G412000	1	0.07	0.05	0.03	0.56	0.3	0.65	NA	NA	NA	NA	AT3G14470.1; AT1G63740.1	;	NB-ARC domain-containing disease resistance protein; Disease resistance protein (TIR-NBS-LRR class) family	LOC_Os01g57310.1; LOC_Os01g57340.1	rp1, putative, expressed; rp1, putative, expressed	NA	NA	NA	NA	Seita.3G393700.1; Seita.3G393500.1
Sevir.3G421800	1	0.35	0.14	0.33	0.79	0.53	1.18	NA	NA		Basic-leucine zipper domain	AT3G30530.1	ATBZIP42,bZIP42	basic leucine-zipper 42	LOC_Os12g43790.1	bZIP transcription factor domain containing protein, expressed	NA	NA	Bradi4g00812.1	Sobic.008G187500.1	Seita.3G403600.1
Sevir.3G425100	1	5.18	4.65	2.85	5.81	4.71	6.25	NA	NA	uncharacterized LOC101756867	Thioesterase superfamily;Phenylacetic acid degradation-related domain;HotDog domain	AT1G48320.1		Thioesterase superfamily protein	LOC_Os03g48480.1	thioesterase family protein, putative, expressed	NA	NA	Bradi4g00486.1	NA	Seita.3G407000.1
Sevir.4G003500	1	1.05	0.59	0.55	1.36	1.43	1.85	NA	NA	NAC domain-containing protein 7-like	No apical meristem (NAM) protein	AT1G12260.1	ANAC007,EMB2749,NAC007,VND4	NAC 007	LOC_Os06g01480.1	NAC domain containing protein, putative, expressed	Zm00001d045600_T001; Zm00001d051294_T001	GRMZM2G440219_T01; GRMZM2G041668_T01	Bradi1g52187.2; Bradi3g09520.2	Sobic.010G002900.1; Sobic.004G302400.3	Seita.4G003000.1; Seita.1G251900.1
Sevir.4G005100	1	1.23	0.93	0.76	2.37	1.76	3.05	NA	NA	uncharacterized LOC101772136	Protein of unknown function DUF819	AT5G24000.1		Protein of unknown function (DUF819)	LOC_Os06g01790.1	expressed protein	Zm00001d045579_T001; Zm00001d048248_T001	GRMZM2G084944_T01; AC196008.1_FGT001	Bradi1g52080.1	Sobic.010G005200.1	Seita.4G005100.1
Sevir.4G005700	1	0.25	0	0	0.27	0.3	0.26	NA	NA	UDP-N-acetylglucosamine--dolichyl-phosphate N-acetylglucosaminephosphotransferase-like	Glycosyl transferase, family 4						NA	NA	NA	NA	Seita.4G005700.1; Seita.2G420400.1
Sevir.4G028600	1	0.33	0.07	0.07	0.93	0.43	1.67	NA	NA						LOC_Os06g04889.1	expressed protein	Zm00001d045396_T001	GRMZM2G404977_T01	NA	Sobic.010G030401.1	Seita.4G029700.1
Sevir.4G033900	1	0.24	0.29	0.46	0.57	0.21	0.54	NA	NA	uncharacterized LOC101771864					LOC_Os06g05420.1	expressed protein	Zm00001d045361_T001	GRMZM2G094510_T01	NA	NA	Seita.4G035600.1; Seita.4G035400.1
Sevir.4G039700	1	3.42	2.98	1.76	3.88	3.67	5.12	NA	NA	probable pectinesterase/pectinesterase inhibitor 12-like	Pectin lyase fold/virulence factor;Pectinesterase inhibitor;Pectinesterase, catalytic;Pectin lyase fold	AT2G26440.1		Plant invertase/pectin methylesterase inhibitor superfamily	LOC_Os06g09340.1	pectinesterase, putative, expressed	Zm00001d045048_T001	GRMZM2G046618_T01	Bradi1g46720.1; Bradi1g17940.2	Sobic.010G071300.1; Sobic.002G416000.1	Seita.4G042100.1; Seita.2G430600.1
Sevir.4G043200	1	2.93	1.45	1.22	3.65	2.23	4.66	NA	NA	protein SRG1-like	Oxoglutarate/iron-dependent dioxygenase;Isopenicillin N synthase-like;Non-haem dioxygenase N-terminal domain	AT1G17010.1; AT1G17020.1	; ATSRG1,SRG1	2-oxoglutarate (2OG) and Fe(II)-dependent oxygenase superfamily protein; senescence-related gene 1	LOC_Os10g40880.1; LOC_Os10g40880.1	flavonol synthase/flavanone 3-hydroxylase, putative, expressed; flavonol synthase/flavanone 3-hydroxylase, putative, expressed	NA	NA	NA	Sobic.010G068200.2	Seita.4G045400.1; Seita.9G324900.1
Sevir.4G071100	1	3.38	2.63	2.17	4.28	3.95	5.9	NA	NA	anthranilate N-benzoyltransferase protein 1-like	Transferase;Chloramphenicol acetyltransferase-like domain	AT1G31490.1		HXXXD-type acyl-transferase family protein	LOC_Os06g05790.1	transferase family domain containing protein, expressed	Zm00001d036197_T001	GRMZM2G362298_T03	Bradi1g49350.1	Sobic.010G040700.1	Seita.4G072800.1; Seita.4G075700.1
Sevir.4G074300	1	0.29	0	0	0.25	0.34	0.52	NA	NA	NA	NA						NA	NA	NA	NA	Seita.4G076300.1; Seita.2G428100.1
Sevir.4G096400	1	0.24	0.17	0.08	0.43	0.31	0.41	NA	NA	uncharacterized LOC101763264	Thioredoxin-like fold;Glutaredoxin	AT5G39865.1		Glutaredoxin family protein	LOC_Os06g12190.1	glutaredoxin, putative, expressed	Zm00001d037218_T001; Zm00001d044841_T001	GRMZM2G383680_T01; GRMZM2G118366_T01	Bradi1g45280.1	Sobic.010G091600.1; Sobic.004G236500.1	Seita.4G097000.1; Seita.1G320200.1
Sevir.4G101300	1	4.7	5.06	4.88	13.46	6.97	12.59	NA	NA						LOC_Os06g12660.1	NHL repeat-containing protein, putative, expressed	Zm00001d018017_T001; Zm00001d017357_T001	GRMZM2G351832_T01; GRMZM2G133731_T01	Bradi1g45000.2; Bradi3g59530.1	Sobic.004G241100.1; Sobic.010G095500.1	Seita.4G101600.1; Seita.1G317300.1
Sevir.4G113800	1	9.69	7.12	6.31	15.39	9.29	13.81	NA	NA	uncharacterized LOC101760346		AT3G17950.1			LOC_Os06g14530.1	expressed protein	Zm00001d037340_T001	GRMZM2G155343_T01	Bradi1g44120.1	Sobic.010G106000.1	Seita.4G114100.1; Seita.1G310300.1
Sevir.4G117800	1	1.19	0.76	0.45	4.1	3.79	4.78	NA	NA	probable nitrite transporter At1g68570-like	Major facilitator superfamily domain;Proton-dependent oligopeptide transporter family	AT1G68570.1		Major facilitator superfamily protein	LOC_Os06g15370.1	peptide transporter PTR2, putative, expressed	Zm00001d045667_T001; Zm00001d038181_T001	GRMZM2G361652_T02; GRMZM5G837651_T01	Bradi1g43970.1; Bradi2g25460.1	Sobic.010G109200.1; Sobic.009G136700.1	Seita.4G117000.1; Seita.3G243700.1
Sevir.4G122400	1	1.06	1.14	0	1.51	0.9	1.52	NA	NA	NA	NA				LOC_Os07g10460.1	5-nucleotidase surE, putative, expressed	Zm00001d019123_T001; Zm00001d019123_T004	NA	NA	NA	Seita.4G155700.1; Seita.2G077700.1
Sevir.4G125400	1	0.22	0.17	0.21	0.77	0.67	1.09	NA	NA	protein IQ-DOMAIN 14-like		AT3G49260.3	iqd21	IQ-domain 21	LOC_Os06g23390.1	IQ calmodulin-binding motif family protein, putative, expressed	NA	NA	Bradi5g13650.4	NA	Seita.4G158800.1; Seita.1G134600.1
Sevir.4G128600	1	15.82	15.52	13.94	31.2	21.56	36.15	NA	NA		DNA-directed RNA polymerase, RpoA/D/Rpb3-type;DNA-directed RNA polymerase, insert domain;DNA-directed RNA polymerase, RBP11-like	ATCG00740.1		RNA polymerase subunit alpha	LOC_Os01g57946.1	DNA-directed RNA polymerase subunit alpha, putative, expressed	GRMZM5G879235_T01; Zm00001d046502_T001	GRMZM5G879235_T01; GRMZM2G458099_T01	Bradi1g05761.1; Bradi4g01015.1	NA	Seita.4G161400.1; Seita.J010800.1
Sevir.4G136000	1	1.4	0.85	1.07	1.94	1.35	2.16	NA	NA	NA	NA						NA	NA	NA	NA	Seita.4G168000.1
Sevir.4G137000	1	1.96	1.31	1.55	3.48	2.72	3.36	NA	NA			AT5G16720.1		Protein of unknown function, DUF593	LOC_Os03g50100.1	expressed protein	Zm00001d033705_T001; Zm00001d013452_T002	GRMZM2G041770_T01; GRMZM2G162443_T01	Bradi1g11187.6; Bradi1g67530.1	Sobic.001G119800.1	Seita.9G121500.1; Seita.1G303100.1
Sevir.4G138200	1	0.72	0.32	0.39	1.08	0.5	0.95	NA	NA	NA	NA						NA	NA	NA	NA	Seita.4G169800.1
Sevir.4G146200	1	0.9	1.21	1.09	2.63	1.61	3.05	NA	NA	agamous-like MADS-box protein AGL62-like		AT5G60440.1	AGL62	AGAMOUS-like 62	LOC_Os06g30810.1	OsMADS75 - MADS-box family gene with M-alpha type-box, expressed	NA	NA	NA	Sobic.010G162300.1; Sobic.010G029200.1	Seita.4G177800.1; Seita.4G163500.1
Sevir.4G147700	1	0.35	0	0.05	1.06	0.61	1.25	NA	NA	uncharacterized LOC101755408					LOC_Os06g35830.1	expressed protein	Zm00001d037003_T001	GRMZM2G328124_T01; GRMZM2G328133_T01	NA	Sobic.010G163732.1	Seita.4G179600.1
Sevir.4G149500	1	0.98	0.78	0.62	2.4	1.45	2.61	NA	NA	mitogen-activated protein kinase kinase kinase 1-like	Zinc finger, SWIM-type;Zinc finger, RING-type;Zinc finger, RING/FYVE/PHD-type	AT5G11620.1		SWIM zinc finger family protein / mitogen-activated protein kinase kinase kinase (MAPKKK)-related	LOC_Os06g36030.1	SWIM zinc finger family protein, expressed	Zm00001d046289_T001	GRMZM2G316007_T01; GRMZM2G325887_T01	Bradi1g38100.1	Sobic.010G164900.1	Seita.4G180900.1
Sevir.4G154900	1	4.05	2.77	2.74	8.29	5.19	10.6	NA	NA	peptidyl-prolyl cis-trans isomerase FKBP13, chloroplastic-like	Peptidyl-prolyl cis-trans isomerase, FKBP-type, domain;Peptidyl-prolyl cis-trans isomerase, FKBP-type	AT5G45680.1	ATFKBP13,FKBP13	FK506-binding protein 13	LOC_Os06g45340.1	peptidyl-prolyl cis-trans isomerase, FKBP-type, putative, expressed	Zm00001d046940_T001	GRMZM2G095333_T01	Bradi1g31780.1	Sobic.010G219500.2	Seita.4G186400.1
Sevir.4G188500	1	0.54	0.56	0.66	1.02	0.79	1.34	TM20	TRANSMEMBRANE PROTEIN20	uncharacterized LOC101785371	PGG domain	AT4G11000.1		Ankyrin repeat family protein	LOC_Os06g18900.1	cadmium tolerance factor, putative, expressed	Zm00001d037386_T001; Zm00001d029728_T001	GRMZM2G036564_T01; AC191042.4_FGT001	Bradi1g43341.1	Sobic.010G122400.4; Sobic.010G122200.3	Seita.4G128700.1; Seita.4G128500.1
Sevir.4G194600	1	2.46	1.38	3.57	12.94	8.82	18.14	NA	NA	transcription factor HBP-1a-like	Basic-leucine zipper domain	AT1G13600.1	AtbZIP58,bZIP58	basic leucine-zipper 58	LOC_Os02g49560.1	bZIP transcription factor domain containing protein, expressed	Zm00001d037360_T001	GRMZM2G396632_T01	Bradi1g43661.1	NA	Seita.4G122900.1
Sevir.4G205000	1	0.31	0.06	0.18	0.32	0.17	0.36	NA	NA		NAD-dependent epimerase/dehydratase;NAD(P)-binding domain	AT4G27250.1		NAD(P)-binding Rossmann-fold superfamily protein	LOC_Os06g44180.1	NAD dependent epimerase/dehydratase family protein, putative, expressed	Zm00001d031802_T002; Zm00001d031802_T001	GRMZM5G881887_T01; GRMZM2G086773_T01	Bradi1g22270.1	Sobic.010G210700.1; Sobic.007G157700.1	Seita.4G195700.1; Seita.2G380500.1
Sevir.4G214000	1	0.43	0	0.21	0.66	0	0.71	NA	NA	NA	NA						NA	NA	NA	NA	Seita.4G205100.1
Sevir.4G228500	1	8.53	5.71	4.61	11.55	8.71	12.48	NA	NA	uncharacterized LOC101781341		AT1G62780.1			LOC_Os04g01540.1	expressed protein	Zm00001d018838_T002; Zm00001d018838_T001	GRMZM2G032266_T01	Bradi5g02260.1	Sobic.002G040300.1	Seita.4G218800.1
Sevir.4G246300	1	0.52	0.18	0.2	1.13	0.65	1.73	NA	NA		Glycoside hydrolase, superfamily;Galactose-binding domain-like;Glycoside hydrolase, family 35;Glycoside hydrolase, catalytic domain;Glycoside hydrolase 35, catalytic domain	AT3G13750.1	BGAL1	beta galactosidase 1	LOC_Os06g37560.1	beta-galactosidase precursor, putative, expressed	Zm00001d046357_T001; Zm00001d053585_T004	GRMZM2G081583_T02; GRMZM2G027385_T01	Bradi1g37450.1; Bradi3g08180.1	Sobic.010G173800.1; Sobic.004G093400.1	Seita.4G234100.1; Seita.1G033600.1
Sevir.4G249800	1	0.41	0.39	0.4	0.87	0.51	0.97	NA	NA	NA	NA	AT1G10970.1; AT1G10970.1	ATZIP4,ZIP4; ATZIP4,ZIP4	zinc transporter 4 precursor; zinc transporter 4 precursor	LOC_Os06g37010.1; LOC_Os06g37010.2	metal cation transporter, putative, expressed; metal cation transporter, putative, expressed	Zm00001d036965_T004; Zm00001d036965_T003	GRMZM2G064382_T01	Bradi1g37667.1	Sobic.010G171300.1	Seita.4G237500.1; Seita.3G112800.1
Sevir.4G252600	1	1.48	0.8	0.99	2.8	2.47	4.59	NA	NA	uncharacterized LOC101753253	No apical meristem (NAM) protein	AT4G29230.1	anac075,NAC075	NAC domain containing protein 75	LOC_Os06g36480.1	no apical meristem protein, putative, expressed	Zm00001d046246_T001; Zm00001d039004_T002	GRMZM2G115721_T01; GRMZM5G822699_T01	Bradi1g37898.1; Bradi2g05700.3	Sobic.010G168500.2; Sobic.009G231600.1	Seita.4G240200.1; Seita.3G147200.1
Sevir.4G260300	1	7.08	5.57	4.66	12.4	8.4	13.14	NA	NA	uncharacterized LOC101776208	Protein of unknown function DUF1517	AT5G57345.1			LOC_Os06g47970.1	expressed protein	Zm00001d014600_T001	GRMZM2G142093_T01	Bradi1g33720.1	Sobic.010G245200.1	Seita.4G247800.1
Sevir.4G263300	1	0.9	0.58	0.31	1.02	0.81	1.42	NA	NA	taxane 10-beta-hydroxylase-like	Cytochrome P450, conserved site;Cytochrome P450, E-class, group I;Cytochrome P450	AT5G36110.1	CYP716A1	cytochrome P450, family 716, subfamily A, polypeptide 1	LOC_Os09g21260.1	cytochrome P450 domain containing protein, expressed	Zm00001d014554_T001; Zm00001d006503_T001	GRMZM2G154652_T01; GRMZM2G026532_T01	Bradi1g59680.1; Bradi1g59670.1	Sobic.010G242100.1; Sobic.005G013901.1	Seita.4G250800.1; Seita.8G093600.1
Sevir.4G265400	1	13.98	17.22	15.99	36.18	30.46	45.61	NA	NA	probable iron/ascorbate oxidoreductase DDB_G0283291-like	Non-haem dioxygenase N-terminal domain;Isopenicillin N synthase;Isopenicillin N synthase-like;Oxoglutarate/iron-dependent dioxygenase	AT3G50210.3		2-oxoglutarate (2OG) and Fe(II)-dependent oxygenase superfamily protein	LOC_Os09g07020.1	oxidoreductase, putative, expressed	Zm00001d014572_T002; Zm00001d014572_T004	NA	Bradi1g33340.1	Sobic.010G239900.1	Seita.4G253100.1
Sevir.4G268100	1	0.29	0	0.06	0.31	0.22	0.26	NA	NA	NA	NA						NA	NA	NA	NA	NA
Sevir.4G275000	1	6.69	5.23	3.49	7.85	8.06	9.47	NA	NA	uncharacterized LOC101766093		AT1G30280.1		Chaperone DnaJ-domain superfamily protein	LOC_Os06g46440.1	expressed protein	Zm00001d014368_T001; Zm00001d036588_T001	GRMZM2G014427_T01; GRMZM2G022706_T01	Bradi1g32540.1	Sobic.010G229300.1	Seita.4G262200.1
Sevir.4G285100	1	0.22	0.13	0.11	0.25	0.23	0.27	NA	NA	uncharacterized LOC101775408	Protein of unknown function DUF295;F-box domain, cyclin-like	AT4G22660.1		F-box family protein with a domain of unknown function (DUF295)	LOC_Os06g49340.1	OsFBDUF35 - F-box and DUF domain containing protein, expressed	Zm00001d036450_T001	NA	NA	Sobic.010G256500.1	Seita.4G273300.1; Seita.4G273100.1
Sevir.4G288600	1	62.92	44.4	42.96	107.1	78.62	109.86	NA	NA	21 kDa protein-like	Pectinesterase inhibitor	AT1G62770.1		Plant invertase/pectin methylesterase inhibitor superfamily protein	LOC_Os06g49760.1	invertase/pectin methylesterase inhibitor family protein, putative, expressed	Zm00001d014757_T001	GRMZM2G116140_T01; GRMZM2G415653_T01	Bradi1g34920.1	Sobic.010G261000.1; Sobic.010G261100.1	Seita.4G276800.1
Sevir.4G289200	1	0.44	0.68	0.64	1.6	1.21	2.23	NA	NA	NA	NA						NA	NA	NA	NA	Seita.4G277400.1
Sevir.4G301600	1	181.04	152.69	142.91	282.93	229.49	292.2	DWF1	DWF1 LIKE1	delta(24)-sterol reductase-like	FAD-binding, type 2;FAD linked oxidase, N-terminal;CO dehydrogenase flavoprotein-like, FAD-binding, subdomain 2	AT3G19820.3	CBB1,DIM,DIM1,DWF1,EVE1	cell elongation protein / DWARF1 / DIMINUTO (DIM)	LOC_Os10g25780.3	FAD-linked oxidoreductase protein, putative, expressed	Zm00001d014887_T004; Zm00001d014887_T005	GRMZM2G057000_T02; GRMZM2G358007_T01	Bradi3g03380.1; Bradi1g29520.1	Sobic.010G277300.1; Sobic.004G355600.1	Seita.4G289300.1; Seita.9G429800.1
Sevir.4G302600	1	1.26	0.66	1.02	1.45	1.23	1.37	NA	NA		Peptidase S9A, prolyl oligopeptidase;Peptidase S9, prolyl oligopeptidase, catalytic domain;Alpha/Beta hydrolase fold	AT1G50380.1		Prolyl oligopeptidase family protein	LOC_Os06g51410.1	OsPOP15 - Putative Prolyl Oligopeptidase homologue, expressed	NA	NA	NA	NA	Seita.4G290300.1; Seita.4G290400.1
Sevir.5G015800	1	28.27	31.81	29.99	65.92	39.17	60.3	NA	NA	V-type proton ATPase subunit E-like	ATPase, V1/A1 complex, subunit E	AT1G64200.1	VHA-E3	vacuolar H+-ATPase subunit E isoform 3	LOC_Os01g12260.1	vacuolar ATP synthase subunit E, putative, expressed	Zm00001d039330_T001; Zm00001d039330_T002	GRMZM2G078839_T01	Bradi2g07290.1	Sobic.003G013700.1	Seita.5G017200.1
Sevir.5G030000	1	1.35	0.42	0.37	3.92	4.11	5.99	NA	NA		Transferase;Chloramphenicol acetyltransferase-like domain	AT3G62160.1		HXXXD-type acyl-transferase family protein	LOC_Os01g18744.1	transferase family protein, putative, expressed	NA	NA	NA	Sobic.009G034300.1	Seita.5G031400.1; Seita.5G031600.1
Sevir.5G031600	1	1.65	0.62	0.25	3.78	2.74	4.59	NA	NA	uncharacterized LOC101754346		AT3G17580.1			LOC_Os01g18450.1	expressed protein	Zm00001d008196_T001; Zm00001d040545_T001	GRMZM2G361115_T02; GRMZM2G038003_T01	Bradi2g11160.1	Sobic.003G137700.1; Sobic.009G035300.1	Seita.5G033000.1; Seita.3G055100.1
Sevir.5G032100	1	0.25	0.06	0.03	0.67	0.2	1.17	NA	NA	NA	NA	AT3G05880.1	RCI2A	Low temperature and salt responsive protein family	LOC_Os05g04700.1	OsRCI2-6 - Hydrophobic protein LTI6B, expressed	Zm00001d040544_T001; Zm00001d008200_T001	GRMZM2G066870_T01; GRMZM2G099984_T01	Bradi2g11135.1	Sobic.003G137400.2	Seita.5G033500.1; Seita.5G033400.1
Sevir.5G037100	1	4.18	2.88	2.17	5.02	4.17	5.64	NA	NA	probable anion transporter 1, chloroplastic-like	Major facilitator superfamily domain;Major facilitator superfamily	AT2G29650.1	ANTR1,PHT4;1	phosphate transporter 4;1	LOC_Os01g17240.1	transporter, major facilitator family, putative, expressed	Zm00001d008226_T001	GRMZM2G092793_T01	Bradi2g10810.1	Sobic.003G133700.1	Seita.5G039100.1
Sevir.5G054300	1	5.96	3.46	3.04	7	4.79	9.06	NA	NA	uncharacterized LOC101785393					LOC_Os01g15610.1	expressed protein	NA	NA	NA	NA	Seita.5G054800.1
Sevir.5G062900	1	4.55	2.04	1.64	6.1	3.33	5.1	NA	NA	uncharacterized LOC101782703	Polyketide cyclase SnoaL-like domain	AT1G71480.1		Nuclear transport factor 2 (NTF2) family protein	LOC_Os09g09320.1	nuclear transport factor, putative, expressed	Zm00001d040242_T001	GRMZM2G134182_T01	Bradi5g02510.1	Sobic.003G110700.2; Sobic.001G544000.1	Seita.5G063900.1
Sevir.5G063400	1	39.09	27.1	22.32	47.43	48.66	59.79	NA	NA	NADP-dependent alkenal double bond reductase P1-like	Polyketide synthase, enoylreductase;Alcohol dehydrogenase, C-terminal;GroES-like;NAD(P)-binding domain;Alcohol dehydrogenase superfamily, zinc-type	AT5G16970.1	AER,AT-AER	alkenal reductase	LOC_Os04g41960.1	NADP-dependent oxidoreductase, putative, expressed	Zm00001d008377_T001; Zm00001d004617_T001	GRMZM2G328094_T01; GRMZM5G834213_T01	Bradi4g20620.1; Bradi4g39987.3	Sobic.003G110200.1; Sobic.003G384300.1	Seita.5G064400.1; Seita.4G223300.1
Sevir.5G069500	1	0.16	0.07	0.14	0.39	0.28	0.43	NA	NA	isoflavone reductase homolog IRL-like	NmrA-like;NAD(P)-binding domain	AT1G75280.1		NmrA-like negative transcriptional regulator family protein	LOC_Os01g01660.1	isoflavone reductase, putative, expressed	Zm00001d040173_T001	AC226235.2_FGT001	NA	Sobic.003G104600.1; Sobic.003G241300.1	Seita.5G070700.1; Seita.5G070300.1
Sevir.5G074500	1	2.31	0.75	0.53	2.07	1.88	2.13	NA	NA	NA	NA				LOC_Os01g02150.1	sulfated surface glycoprotein 185 precursor, putative, expressed	NA	NA	NA	NA	Seita.5G075700.1
Sevir.5G079200	1	0.33	0.2	0.24	0.56	0.52	0.86	NA	NA	uncharacterized LOC101781902	Glycosyltransferase AER61, uncharacterised	AT3G18180.1		Glycosyltransferase family 61 protein	LOC_Os01g02930.1	glycosyltransferase protein, putative, expressed	Zm00001d040066_T001; Zm00001d008494_T001	GRMZM2G476699_T01; AC216871.3_FGT001	Bradi2g01420.1; Bradi2g01387.1	Sobic.003G095200.1; Sobic.003G095100.1	Seita.5G080400.1; Seita.5G080500.1
Sevir.5G082700	1	0.21	0.05	0.21	0.34	0.05	0.36	NA	NA		Zinc finger, SIAH-type;TRAF-like;SIAH-type domain;E3 ubiquitin-protein ligase SINA like	AT5G37870.1		Protein with RING/U-box and TRAF-like domains	LOC_Os01g03170.1	seven in absentia protein family protein, expressed	NA	NA	NA	Sobic.003G091550.1	Seita.5G084000.1; Seita.5G084200.1
Sevir.5G084300	1	0.6	0.23	0.31	1.3	0.96	1.44	NA	NA		Multicopper oxidase, type 3;Multicopper oxidase, type 2;Cupredoxin	AT1G23010.1	LPR1	Cupredoxin superfamily protein	LOC_Os01g03549.1	multi-copper oxidase type I family protein, putative, expressed	Zm00001d040034_T001	GRMZM2G054050_T01	Bradi2g01850.1	Sobic.003G088800.1	Seita.5G086100.1; Seita.5G086300.1
Sevir.5G086300	1	6.11	3.49	4.05	10.05	9.38	10.54	NA	NA	uncharacterized LOC101760155	Protein of unknown function DUF1666;Ribosomal protein L34Ae	AT1G73850.1		Protein of unknown function (DUF1666)	LOC_Os01g03870.1	expressed protein	Zm00001d040005_T001; Zm00001d008535_T001	GRMZM2G058398_T01; GRMZM2G175398_T03	Bradi2g02030.1	Sobic.003G086700.1	Seita.5G087900.1
Sevir.5G101000	1	1059.52	810.2	690.16	1335.84	916.03	1392.17	NA	NA	metallothionein-like protein 2A-like	Metallothionein, family 15, plant	AT3G09390.1	ATMT-1,ATMT-K,MT2A	metallothionein 2A	LOC_Os12g38270.1	metallothionein, putative, expressed	Zm00001d039914_T001; Zm00001d039859_T002	GRMZM2G161154_T01; GRMZM2G099340_T01	Bradi2g03241.1; Bradi2g03280.1	NA	Seita.5G103100.1
Sevir.5G108700	1	6.72	5.84	5.31	12.55	7.43	12.92	NA	NA	NA	NA	AT3G27750.1			LOC_Os04g39970.1	vacuolar sorting protein 9 domain-containing protein, putative, expressed	Zm00001d008641_T001	AC217965.2_FGT012; GRMZM2G466032_T01	Bradi2g00270.1; Bradi2g00245.1	Sobic.001G456200.1	Seita.5G112000.1
Sevir.5G113000	1	4.65	2.19	2.24	5.27	5.79	8.34	NA	NA	uncharacterized LOC101783245	Staphylococcal nuclease (SNase-like), OB-fold;Thermonuclease active site	AT3G56170.1	CAN	Ca-2+ dependent nuclease	LOC_Os01g07200.1	staphylococcal nuclease homologue, putative, expressed	Zm00001d039732_T002; Zm00001d039732_T001	GRMZM2G102714_T01	Bradi2g04070.1	Sobic.003G056500.1	Seita.5G116600.1
Sevir.5G117400	1	1.13	0.97	0.63	1.32	1.04	1.39	NA	NA			AT5G40382.1		Cytochrome c oxidase subunit Vc family protein	LOC_Os12g37419.1	cytochrome c oxidase polypeptide Vc, putative, expressed	NA	NA	NA	Sobic.003G051400.2	Seita.5G120900.1
Sevir.5G118900	1	2.92	3.56	3.69	5.28	4.19	5.85	NA	NA	DCC family protein At1g52590, chloroplastic-like	Putative thiol-disulphide oxidoreductase DCC	AT1G52590.1		Putative thiol-disulphide oxidoreductase DCC	LOC_Os01g07800.2	thiol-disulphide oxidoreductase DCC, putative, expressed	Zm00001d039667_T001	GRMZM2G054387_T02	Bradi2g04530.1	Sobic.003G050000.1	Seita.5G122300.1
Sevir.5G124900	1	0.71	0.29	0.33	1.04	0.84	0.89	NA	NA	probable serine incorporator-like	TMS membrane protein/tumour differentially expressed protein	AT3G24460.1		Serinc-domain containing serine and sphingolipid biosynthesis protein	LOC_Os01g08460.1	TMS membrane protein/tumour differentially expressed protein, putative, expressed	Zm00001d008769_T002; Zm00001d008769_T001	GRMZM2G088356_T01	Bradi2g05070.3	Sobic.003G042700.4	Seita.5G127600.1
Sevir.5G143500	1	4.25	5.15	4.57	11.78	7.09	11.49	NA	NA		Crotonase superfamily;ClpP/crotonase-like domain	AT4G14440.1	ATECI3,ECI3,HCD1	3-hydroxyacyl-CoA dehydratase 1	LOC_Os01g10830.1	carnitine racemase like protein, putative, expressed	Zm00001d039408_T001; Zm00001d008892_T001	GRMZM2G346457_T01; GRMZM2G472654_T01	Bradi2g06480.1	Sobic.003G024900.1	Seita.5G145000.1; Seita.5G145200.1
Sevir.5G144000	1	27.56	25.67	22.35	38.41	36.66	52.63	NA	NA	peroxidase 4-like	Peroxidase, active site;Peroxidases heam-ligand binding site;Haem peroxidase;Haem peroxidase, plant/fungal/bacterial;Plant peroxidase	AT5G05340.1		Peroxidase superfamily protein	LOC_Os01g10850.1	peroxidase precursor, putative, expressed	Zm00001d008898_T001; Zm00001d008898_T002	GRMZM2G382379_T02; GRMZM2G380247_T01	Bradi2g06497.1; Bradi3g09080.1	Sobic.003G024700.1; Sobic.004G105100.1	Seita.5G145500.1; Seita.1G023100.1
Sevir.5G161700	1	9.77	7.29	7.71	14.3	11.39	15.06	NA	NA	serine/threonine-protein phosphatase PP1-like	Serine/threonine-specific protein phosphatase/bis(5-nucleosyl)-tetraphosphatase;Metallophosphoesterase domain;Metallo-dependent phosphatase-like;Serine-threonine protein phosphatase, N-terminal	AT5G27840.1; AT3G05580.1; AT5G27840.2	TOPP8; ; TOPP8	Calcineurin-like metallo-phosphoesterase superfamily protein; Calcineurin-like metallo-phosphoesterase superfamily protein; Calcineurin-like metallo-phosphoesterase superfamily protein	LOC_Os01g24750.1; LOC_Os01g24750.1; LOC_Os01g24750.1	Ser/Thr protein phosphatase family protein, putative, expressed; Ser/Thr protein phosphatase family protein, putative, expressed; Ser/Thr protein phosphatase family protein, putative, expressed	Zm00001d009181_T001; Zm00001d009181_T003	GRMZM2G120202_T01	Bradi2g12650.1; Bradi2g35130.1	Sobic.003G158400.1	Seita.5G161900.1; Seita.7G267100.1
Sevir.5G164300	1	50.1	45.49	49.83	90.08	85.95	112.6	NA	NA	respiratory burst oxidase homolog protein B-like	EF-Hand 1, calcium-binding site;Riboflavin synthase-like beta-barrel;Ferredoxin reductase-type FAD-binding domain;NADPH oxidase Respiratory burst;Ferric reductase transmembrane component-like domain;Ferric reductase, NAD binding;FAD-binding 8;EF-hand-like domain;Calcium-binding EF-hand;Cytochrome b245, heavy chain;Respiratory burst oxidase homologue protein B	AT5G47910.1	ATRBOHD,RBOHD	respiratory burst oxidase homologue D	LOC_Os01g25820.1	respiratory burst oxidase, putative, expressed	Zm00001d040805_T001; Zm00001d040805_T019	GRMZM2G022547_T02; GRMZM2G034896_T01	Bradi2g12790.2	Sobic.003G161500.3; Sobic.008G118700.1	Seita.5G164400.1; Seita.6G075000.1
Sevir.5G167300	1	0.12	0.02	0.4	0.85	0.24	1.25	NA	NA	glutaredoxin-C1-like	Thioredoxin-like fold;Glutaredoxin-like, plant II;Glutaredoxin	AT3G21460.1		Glutaredoxin family protein	ChrUn.fgenesh.mRNA.94	expressed protein	Zm00001d040837_T001; Zm00001d027695_T001	GRMZM2G052796_T01; GRMZM2G413315_T01	Bradi2g12960.1	Sobic.003G163700.1	Seita.5G167100.1; Seita.3G344500.1
Sevir.5G193600	1	3.08	1.35	1.11	4.71	3.15	4.39	NA	NA								NA	NA	NA	NA	Seita.5G191400.1
Sevir.5G196800	1	0.25	0.07	0.05	0.22	0.24	0.21	NA	NA	methylesterase 3-like	Alpha/beta hydrolase fold-1;Alpha/Beta hydrolase fold	AT2G23560.1	ATMES7,MES7	methyl esterase 7	LOC_Os01g37630.1	esterase, putative, expressed	Zm00001d009398_T003; Zm00001d009398_T001	GRMZM2G047613_T01	Bradi2g41070.1; Bradi2g60010.1	Sobic.003G184900.1	Seita.5G194600.1
Sevir.5G198300	1	2.21	0.74	1.25	2.59	2.9	3.42	NA	NA	putative protein ABIL2-like	ABI family	AT3G49290.1; AT3G49290.2	ABIL2; ABIL2	ABL interactor-like protein 2; ABL interactor-like protein 2	LOC_Os01g37110.1; LOC_Os01g37110.1	ABIL2, putative, expressed; ABIL2, putative, expressed	Zm00001d044520_T001	GRMZM2G001981_T02; GRMZM5G832362_T01	NA	Sobic.003G186132.1; Sobic.003G186066.1	Seita.5G196000.1
Sevir.5G208100	1	0.75	0.75	1.38	3.72	2.14	4.36	NA	NA	probable serine/threonine-protein kinase kinX-like					LOC_Os01g39000.1	ZmGR2c, putative, expressed	Zm00001d044254_T006; Zm00001d044254_T001	GRMZM2G061695_T01; GRMZM2G142705_T01	Bradi2g41510.1	Sobic.003G194200.1	Seita.5G206800.1; Seita.3G388600.1
Sevir.5G209400	1	7.82	7.49	7	12.93	11.65	15.6	NA	NA	formin-like protein 5-like		AT5G11890.1			LOC_Os01g39290.1	harpin-induced protein 1 domain containing protein, expressed	Zm00001d011217_T001; Zm00001d044270_T001	GRMZM2G096655_T01; GRMZM5G862956_T01	Bradi2g41640.1	Sobic.003G195300.1	Seita.5G207900.1; Seita.3G385100.1
Sevir.5G231200	1	1.25	0.38	0.69	1.83	1.16	2.17	NA	NA	protein tesmin/TSO1-like CXC 3-like	CRC domain;Lin-54 family	AT3G22760.1	SOL1	Tesmin/TSO1-like CXC domain-containing protein	LOC_Os05g51040.1	tesmin/TSO1-like CXC domain containing protein, expressed	NA	NA	NA	NA	Seita.5G224200.1
Sevir.5G242500	1	1.42	0.62	0.36	3.26	2.45	3.8	NA	NA	NA	NA						NA	NA	NA	NA	NA
Sevir.5G251200	1	0.48	0.22	0.24	0.55	0.58	0.56	NA	NA	molybdate transporter 2-like	Molybdate transporter 1/2	AT1G80310.1		sulfate transmembrane transporters	LOC_Os01g45830.1	sulfate transporter, putative, expressed	Zm00001d044068_T001; Zm00001d033053_T001	GRMZM2G304700_T01; GRMZM2G426922_T01	Bradi2g08140.1; Bradi2g08130.1	Sobic.003G237000.2; Sobic.001G187300.1	Seita.5G243200.1; Seita.9G184500.1
Sevir.5G261800	1	0	0	0	1.05	0	1.82	NA	NA	NA	NA						NA	NA	NA	NA	Seita.5G253000.1
Sevir.5G272100	1	1.31	1.1	0.74	2.04	1.04	2.88	NA	NA	uncharacterized LOC101773126		AT1G51100.1			LOC_Os01g48500.1	expressed protein	Zm00001d043875_T001	GRMZM2G122584_T01	Bradi2g46450.1	Sobic.003G255100.1	Seita.5G269000.1
Sevir.5G286400	1	0.4	0.23	0.27	0.54	0.32	0.45	NA	NA	UDP-glycosyltransferase 88A1-like	UDP-glucuronosyl/UDP-glucosyltransferase	AT3G16520.3	UGT88A1	UDP-glucosyl transferase 88A1	LOC_Os01g50200.1	UDP-glucoronosyl and UDP-glucosyl transferase domain containing protein, expressed	Zm00001d043752_T001; Zm00001d011649_T001	GRMZM2G051683_T01; GRMZM2G010987_T01	Bradi2g47430.1; Bradi2g47420.1	Sobic.003G267900.1; Sobic.009G205700.1	Seita.5G283800.1; Seita.8G066200.1
Sevir.5G296600	1	7.01	5.32	5.24	16.61	15.17	19.98	NA	NA	uncharacterized LOC101753281	Cytidine deaminase-like;APOBEC/CMP deaminase, zinc-binding;Cytidine/deoxycytidylate deaminase, zinc-binding domain;Cytidine deaminase, homodimeric;CMP/dCMP deaminase, zinc-binding	AT2G19570.1	AT-CDA1,CDA1,DESZ	cytidine deaminase 1	LOC_Os01g51540.1	cytidine/deoxycytidylate deaminase, putative, expressed	Zm00001d011710_T001; Zm00001d043674_T001	GRMZM2G380088_T01	Bradi2g48040.1	Sobic.003G275300.1; Sobic.K003600.1	Seita.5G293700.1
Sevir.5G298200	1	1.5	0.92	1.11	3.17	1.85	3.8	NA	NA	auxin efflux carrier component 4-like	Auxin efflux carrier, plant type;Auxin efflux carrier	AT2G01420.2	ATPIN4,PIN4	Auxin efflux carrier family protein	LOC_Os01g51780.1	auxin efflux carrier component, putative, expressed	Zm00001d043660_T001	GRMZM5G839411_T02	Bradi2g48170.1	Sobic.003G276700.1	Seita.5G295300.1
Sevir.5G304200	1	1.84	1.07	1.29	7.19	4.75	8.64	NA	NA	uncharacterized LOC101778022	Senescence/spartin-associated	AT4G15450.1		Senescence/dehydration-associated protein-related	LOC_Os01g52480.1	senescence-associated protein, putative, expressed	Zm00001d011740_T001	GRMZM2G151245_T01; AC187037.4_FGT008	Bradi2g48557.1	Sobic.003G280600.1	Seita.5G301600.1
Sevir.5G304700	1	2.31	1.88	2.44	3.44	2.47	4.28	NA	NA	B3 domain-containing protein Os03g0120900-like	DNA-binding pseudobarrel domain;B3 DNA binding domain	AT4G34400.1;	;	AP2/B3-like transcriptional factor family protein;	LOC_Os01g52540.1; LOC_Os01g52540.1	B3 DNA binding domain containing protein, expressed; B3 DNA binding domain containing protein, expressed	Zm00001d011745_T002; Zm00001d011745_T005	GRMZM2G313737_T01	NA	Sobic.003G281300.1	Seita.5G302100.1
Sevir.5G305000	1	0.5	0.03	0.2	0.41	0.4	0.49	NA	NA	uncharacterized LOC101782170	Polyketide cyclase/dehydrase;START-like domain	AT2G25770.2		Polyketide cyclase/dehydrase and lipid transport superfamily protein	LOC_Os01g52570.1	lachrymatory factor synthase, putative, expressed	Zm00001d043596_T001	GRMZM5G857435_T01; GRMZM2G175444_T01	Bradi2g32957.1	Sobic.003G281600.1	Seita.5G302400.1
Sevir.5G314500	1	111.8	102.95	107.44	190.82	174.88	225.77	NA	NA	NA	NA	AT1G02305.1		Cysteine proteinases superfamily protein	LOC_Os05g24550.2	Papain family cysteine protease domain containing protein, expressed	Zm00001d021615_T001; Zm00001d021615_T004	GRMZM2G108849_T04	Bradi1g09729.1; Bradi1g09737.1	Sobic.002G315800.3	Seita.5G311900.1; Seita.8G000400.1
Sevir.5G327200	1	1.26	0.69	0.69	1.55	0.96	2.06	NA	NA	NA	NA						NA	NA	NA	NA	Seita.5G323700.1; Seita.7G242600.1
Sevir.5G328900	1	0.39	0.18	0.23	0.77	0.49	0.75	NA	NA	transcription factor HBP-1b(c38)-like	DOG1 domain	AT4G18690.1			LOC_Os01g06560.1	transcription factor HBP-1b, putative, expressed	Zm00001d043390_T001	GRMZM2G446220_T01	Bradi1g44237.1	Sobic.003G302466.1	Seita.5G325300.1
Sevir.5G329600	1	1.14	0.84	0.55	1.96	1.95	2.1	NA	NA	rho guanine nucleotide exchange factor 8-like	Plant specific Rop nucleotide exchanger, PRONE	AT4G13240.1	ATROPGEF9,ROPGEF9	RHO guanyl-nucleotide exchange factor 9	LOC_Os01g55520.1	ATROPGEF7/ROPGEF7, putative, expressed	Zm00001d043383_T001; Zm00001d012691_T001	GRMZM5G840538_T01; GRMZM2G020552_T01	Bradi2g50490.2; Bradi3g10080.1	Sobic.003G303200.1; Sobic.004G123100.2	Seita.5G325900.1; Seita.1G120800.1
Sevir.5G330100	1	52.99	46.83	38.78	69.24	52.2	90.1	NA	NA	uncharacterized LOC101772311	Domain of unknown function DUF4308	AT1G52220.1			LOC_Os01g55570.1	expressed protein	NA	NA	NA	NA	Seita.5G326400.1
Sevir.5G343900	1	2.5	4.93	1.05	9.14	4.95	10.15	NA	NA	NA	NA	AT5G55980.1		serine-rich protein-related	LOC_Os04g42530.1	expressed protein	Zm00001d012626_T001	NA	NA	NA	Seita.5G339600.1
Sevir.5G355800	1	21.22	17.89	16.49	30.78	23.45	33.17	NA	NA	4-diphosphocytidyl-2-C-methyl-D-erythritol kinase, chloroplastic-like	Ribosomal protein S5 domain 2-type fold;GHMP kinase, C-terminal domain;GHMP kinase N-terminal domain;4-diphosphocytidyl-2C-methyl-D-erythritol kinase;Ribosomal protein S5 domain 2-type fold, subgroup	AT2G26930.1	ATCDPMEK,CDPMEK,ISPE,PDE277	4-(cytidine 5\'-phospho)-2-C-methyl-D-erithritol kinase	LOC_Os01g58790.1	GHMP kinases ATP-binding protein, putative, expressed	Zm00001d043182_T001; Zm00001d043182_T002	GRMZM5G859195_T02	Bradi2g52610.1	Sobic.003G327200.1	Seita.5G351100.1
Sevir.5G357400	1	2.59	1.71	1.89	3.42	2.67	3.42	NA	NA		WD40/YVTN repeat-like-containing domain	AT3G56650.1		Mog1/PsbP/DUF1795-like photosystem II reaction center PsbP family protein	LOC_Os01g59090.1	thylakoid lumenal 20 kDa protein, putative, expressed	Zm00001d043167_T001	GRMZM2G101617_T01	Bradi2g52730.1	Sobic.003G328200.1	Seita.3G373500.1
Sevir.5G361100	1	0.45	0.17	0.33	0.59	0.44	0.66	NA	NA	NA	NA						Zm00001d012543_T001	AC203294.3_FGT008; GRMZM2G322952_T01	NA	NA	Seita.5G355800.1
Sevir.5G365900	1	0.05	0.17	0.04	0.4	0.31	0.47	NA	NA	NA	NA						NA	NA	NA	NA	NA
Sevir.5G370700	1	0.26	0.15	0.11	0.46	0.17	0.62	NA	NA	NA	NA						NA	NA	NA	NA	Seita.5G365200.1
Sevir.5G371700	1	0.57	0.57	0.52	1.17	0.72	1.16	NA	NA	uncharacterized LOC101785541	Cullin repeat-like-containing domain;Exocyst complex protein Exo70	AT1G07000.1	ATEXO70B2,EXO70B2	exocyst subunit exo70 family protein B2	LOC_Os01g61190.1	exo70 exocyst complex subunit, putative, expressed	Zm00001d043015_T001	GRMZM2G141392_T01	NA	Sobic.003G341800.1	Seita.5G366200.1
Sevir.5G372200	1	3.49	2.73	3.02	5.07	4.43	6.61	NA	NA	gamma-interferon-inducible lysosomal thiol reductase-like	Thioredoxin-like fold;Gamma interferon inducible lysosomal thiol reductase GILT	AT1G07080.1		Thioredoxin superfamily protein	LOC_Os01g61240.1	gamma-interferon-inducible lysosomal thiol reductase precursor, putative, expressed	Zm00001d012474_T001	GRMZM2G011233_T01	NA	Sobic.003G342500.2	Seita.5G366700.1
Sevir.5G375900	1	16.37	11.71	9.99	20.64	15.87	17.83	NA	NA	serine carboxypeptidase-like 27-like	Peptidase S10, serine carboxypeptidase, active site;Peptidase S10, serine carboxypeptidase;Alpha/Beta hydrolase fold	AT3G07990.1	SCPL27	serine carboxypeptidase-like 27	LOC_Os01g61690.1	OsSCP5 - Putative Serine Carboxypeptidase homologue, expressed	Zm00001d042975_T004; Zm00001d042975_T007	GRMZM2G033630_T01; GRMZM2G024188_T01	Bradi2g54150.1; Bradi1g19230.1	Sobic.003G345700.1; Sobic.005G186800.1	Seita.5G370200.1; Seita.8G200200.1
Sevir.5G386600	1	2.75	2.06	3.13	3.77	3.26	4.14	NA	NA		Small GTPase superfamily, Ras type;Small GTP-binding protein domain;Small GTPase superfamily, Rab type;Small GTPase superfamily, Rho type;Ran GTPase;Small GTPase superfamily;P-loop containing nucleoside triphosphate hydrolase	AT1G07410.1	ATRAB-A2B,ATRABA2B,RAB-A2B,RABA2b	RAB GTPase homolog A2B	LOC_Os01g62950.1	ras-related protein, putative, expressed	Zm00001d034675_T003; Zm00001d034675_T002	GRMZM2G154960_T01; GRMZM2G473906_T05	Bradi1g03490.1; Bradi2g54950.2	Sobic.001G031900.2; Sobic.009G089700.1	Seita.5G381400.1; Seita.9G030400.1
Sevir.5G395500	1	0.62	0.42	0.34	1.1	1.19	1.34	NA	NA	glucan endo-1,3-beta-glucosidase 14-like	Glycoside hydrolase, superfamily;Glycoside hydrolase, family 17;Glycoside hydrolase, catalytic domain	AT2G27500.1; AT2G27500.2	;	Glycosyl hydrolase superfamily protein; Glycosyl hydrolase superfamily protein	LOC_Os01g64170.1; LOC_Os01g64170.2	glycosyl hydrolases family 17, putative, expressed; glycosyl hydrolases family 17, putative, expressed	Zm00001d042767_T001; Zm00001d012292_T003	GRMZM2G127117_T02; GRMZM5G805609_T02	Bradi2g55690.1; Bradi2g23940.1	Sobic.003G364600.1; Sobic.009G154600.2	Seita.5G390300.1; Seita.3G225200.1
Sevir.5G396500	1	0.49	0.18	0.19	0.52	0.5	0.49	NA	NA	transcription factor DIVARICATA-like	Myb domain;Homeodomain-like;Myb domain, plants;SANT/Myb domain	AT3G11280.1		Duplicated homeodomain-like superfamily protein	LOC_Os01g64360.1	MYB family transcription factor, putative, expressed	Zm00001d012285_T001; Zm00001d042756_T001	GRMZM2G143640_T01; GRMZM2G027914_T01	Bradi2g55797.2; Bradi2g55217.1	Sobic.003G365600.1	Seita.5G391300.1; Seita.3G225500.1
Sevir.5G397000	1	0.13	0.21	0.12	0.4	0.18	0.5	NA	NA	uncharacterized LOC101785012					LOC_Os01g64440.1	expressed protein	Zm00001d042751_T001	GRMZM2G074229_T01	NA	Sobic.003G366100.2	Seita.5G391800.1
Sevir.5G407600	1	0.29	0.72	0.29	0.77	0.55	0.82	NA	NA	NA	NA						NA	NA	NA	NA	Seita.5G402300.1
Sevir.5G409700	1	10.34	7.38	5.66	14.24	8.48	13.68	NA	NA	NAD(P)H-quinone oxidoreductase subunit N, organellar chromatophore-like	NAD(P)H-quinone oxidoreductase, subunit N	AT5G58260.1		oxidoreductases, acting on NADH or NADPH, quinone or similar compound as acceptor	LOC_Os01g66000.1	NADH dehydrogenase I subunit N, putative, expressed	Zm00001d042620_T001	GRMZM2G110277_T01	Bradi2g56960.1	Sobic.003G378600.1	Seita.5G404400.1
Sevir.5G414200	1	13.29	12.1	12.69	35.63	24.18	49.96	NA	NA	DNA-directed RNA polymerase III subunit RPC4-like	RNA polymerase III Rpc4	AT5G09380.1		RNA polymerase III RPC4	LOC_Os01g66580.1	RNA polymerase III RPC4 domain containing protein, expressed	Zm00001d042567_T003; Zm00001d042567_T002	GRMZM2G006453_T02	NA	Sobic.003G383300.1	Seita.5G408500.1
Sevir.5G416400	1	0.54	0.62	0.67	0.99	0.58	1.11	NA	NA	BTB/POZ and TAZ domain-containing protein 3-like	BTB/POZ fold;BTB/POZ domain;Zinc finger, TAZ-type	AT5G67480.2; AT5G67480.2	ATBT4,BT4; ATBT4,BT4	BTB and TAZ domain protein 4; BTB and TAZ domain protein 4	LOC_Os01g66890.1; LOC_Os01g66890.2	BTBZ1 - Bric-a-Brac, Tramtrack, and Broad Complex BTB domain with TAZ zinc finger and Calmodulin-binding domains, expressed; BTBZ1 - Bric-a-Brac, Tramtrack, and Broad Complex BTB domain with TAZ zinc finger and Calmodulin-binding domains, expressed	Zm00001d042549_T001; Zm00001d042549_T002	GRMZM5G807064_T02; GRMZM2G472933_T01	NA	Sobic.003G385100.2	Seita.5G411200.1
Sevir.5G421800	1	5.83	2.19	3.84	6.51	5.41	9.33	NA	NA	OTU domain-containing protein At3g57810-like	Ovarian tumour, otubain	AT3G57810.2; AT3G57810.2	;	Cysteine proteinases superfamily protein; Cysteine proteinases superfamily protein	LOC_Os01g67490.1; LOC_Os01g67490.2	OTU-like cysteine protease family protein, putative, expressed; OTU-like cysteine protease family protein, putative, expressed	Zm00001d042481_T004; Zm00001d042481_T001	GRMZM2G411956_T01	NA	Sobic.003G391200.2	Seita.5G416300.1
Sevir.5G449600	1	3.45	2.28	1.58	4.14	3.65	5.38	NA	NA		Alpha/beta hydrolase fold-1;Alpha/Beta hydrolase fold	AT3G50440.1	ATMES10,MES10	methyl esterase 10	LOC_Os01g70860.1	esterase, putative, expressed	Zm00001d042204_T001; Zm00001d042207_T001	GRMZM2G428987_T01	Bradi2g60010.1; Bradi2g27430.1	Sobic.003G417350.1; Sobic.003G417100.2	Seita.5G443200.1; Seita.5G443100.1
Sevir.5G459000	1	0.37	0.19	0.26	0.44	0.37	0.6	NA	NA	glutathione transferase GST 23-like	Thioredoxin-like fold;Glutathione S-transferase, C-terminal-like;Glutathione S-transferase, C-terminal;Glutathione S-transferase, N-terminal	AT2G29420.1	ATGSTU7,GST25,GSTU7	glutathione S-transferase tau 7	LOC_Os01g72120.1	glutathione S-transferase, putative, expressed	Zm00001d042095_T001; Zm00001d042104_T001	GRMZM2G127789_T01; GRMZM2G052571_T01	Bradi2g60646.1; Bradi2g60760.1	Sobic.003G426500.1; Sobic.003G425701.1	Seita.5G452800.1; Seita.5G452000.1
Sevir.5G466200	1	9.78	5.84	3.91	11.57	14.24	17.3	NA	NA	RNA-binding protein 24-B-like	RNA recognition motif domain;Nucleotide-binding, alpha-beta plait	AT1G33470.2		RNA-binding (RRM/RBD/RNP motifs) family protein	LOC_Os01g72834.1	RNA recognition motif containing protein, putative, expressed	Zm00001d042042_T001	GRMZM6G570512_T01	Bradi2g56676.2	Sobic.003G432900.1	Seita.5G459700.1
Sevir.5G468300	1	19.79	18.46	15.57	31.14	28.09	32.71	NA	NA	chlorophyllide a oxygenase, chloroplastic-like	Rieske [2Fe-2S] iron-sulphur domain;Aromatic-ring-hydroxylating dioxygenase, 2Fe-2S-binding site;Pheophorbide a oxygenase	AT1G44446.1	ATCAO,CAO,CH1	Pheophorbide a oxygenase family protein with Rieske [2Fe-2S] domain	LOC_Os10g41780.1	chlorophyllide a oxygenase, chloroplast precursor, putative, expressed	Zm00001d011819_T001; Zm00001d011819_T002	GRMZM2G038487_T03; GRMZM2G171390_T05	Bradi2g61500.2	Sobic.003G435800.1	Seita.5G461800.1
Sevir.6G000100	1	0.72	1.16	0.48	1.08	1	1.19	NA	NA	putative disease resistance RPP13-like protein 3-like	AAA+ ATPase domain;NB-ARC;P-loop containing nucleoside triphosphate hydrolase	AT5G35450.1		Disease resistance protein (CC-NBS-LRR class) family	LOC_Os02g17304.1	resistance protein, putative, expressed	NA	NA	NA	Sobic.005G092000.2; Sobic.005G092200.1	Seita.6G014600.1; Seita.6G014800.1
Sevir.6G005400	1	0.78	0.38	0.34	0.98	0.74	1.08	NA	NA		Cytochrome P450						Zm00001d014554_T001	GRMZM2G154652_T01	NA	Sobic.010G242100.1	Seita.6G004700.1; Seita.4G250800.1
Sevir.6G012900	1	0.76	0.61	1.02	2.21	1.79	2.64	NA	NA		AAA+ ATPase domain;NB-ARC;P-loop containing nucleoside triphosphate hydrolase	AT3G07040.1	RPM1,RPS3	NB-ARC domain-containing disease resistance protein	LOC_Os02g17304.1	resistance protein, putative, expressed	NA	NA	NA	NA	Seita.8G087200.1; Seita.6G014600.1
Sevir.6G013000	1	4.35	5	3.05	8.14	6.79	10.47	NA	NA	disease resistance protein RPP13-like	NB-ARC;P-loop containing nucleoside triphosphate hydrolase	AT3G46530.1;	RPP13;	NB-ARC domain-containing disease resistance protein;	LOC_Os02g17304.1; LOC_Os02g17304.1	resistance protein, putative, expressed; resistance protein, putative, expressed	NA	NA	NA	NA	Seita.6G014800.1; Seita.6G014500.1
Sevir.6G028500	1	0.69	0.19	0.18	0.91	0.54	0.77	NA	NA	uncharacterized LOC101763707	Protein of unknown function DUF247, plant	AT3G50120.1		Plant protein of unknown function (DUF247)	LOC_Os05g04060.1	plant protein of unknown function domain containing protein, expressed	Zm00001d024717_T001	GRMZM2G126007_T01; GRMZM2G313552_T01	NA	Sobic.009G030701.1	Seita.6G030900.1; Seita.3G050800.1
Sevir.6G038700	1	1.87	0.68	0.55	2.39	2.06	2.21	NA	NA	uncharacterized LOC101756005					LOC_Os08g08320.1	expressed protein	NA	NA	NA	NA	Seita.6G040500.1; Seita.6G041000.1
Sevir.6G041900	1	0.27	0.13	0.2	0.37	0.2	0.38	NA	NA	putative disease resistance RPP13-like protein 3-like	NB-ARC;P-loop containing nucleoside triphosphate hydrolase	AT3G46710.1		NB-ARC domain-containing disease resistance protein	LOC_Os08g07940.1	disease resistance protein RPM1, putative, expressed	NA	NA	NA	Sobic.007G060900.1; Sobic.007G060800.1	Seita.6G044800.1
Sevir.6G073000	1	3.03	1.36	2.01	3.33	2.89	3.56	NA	NA	E3 ubiquitin-protein ligase RGLG2-like	Copine;von Willebrand factor, type A;Zinc finger, RING-type;Zinc finger, RING/FYVE/PHD-type	AT1G79380.1		Ca(2)-dependent phospholipid-binding protein (Copine) family	LOC_Os08g04130.1	copine-6, putative, expressed	Zm00001d035211_T001; Zm00001d024705_T001	GRMZM2G080635_T01; GRMZM2G165638_T01	Bradi3g14420.2	Sobic.007G030900.2	Seita.6G073900.1; Seita.9G363100.1
Sevir.6G091600	1	9.94	8.39	7.69	17.26	11.51	17.16	NA	NA						LOC_Os08g14600.1	expressed protein	Zm00001d050222_T001; Zm00001d024415_T001	GRMZM2G128907_T01; GRMZM2G137775_T01	Bradi3g18900.1	Sobic.007G088600.1	Seita.6G091900.1
Sevir.6G095500	1	0.64	0.3	0.26	0.67	0.55	0.71	NA	NA	pseudouridine-5'-monophosphatase-like	HAD-like domain;HAD-superfamily hydrolase, subfamily IA, variant 1	AT4G25840.1	GPP1	glycerol-3-phosphatase 1	LOC_Os08g14580.1	haloacid dehalogenase-like hydrolase domain-containing protein 1A, putative, expressed	Zm00001d024155_T001; Zm00001d024155_T002	GRMZM2G062585_T01; GRMZM2G062598_T01	Bradi3g18890.1	Sobic.007G090200.1; Sobic.007G088200.2	Seita.6G094400.1; Seita.6G091500.1
Sevir.6G110000	1	17.66	7.48	7.87	46.44	22.32	62.46	NA	NA	uncharacterized LOC101766141					LOC_Os08g16810.1	retrotransposon protein, putative, SINE subclass, expressed	NA	NA	NA	Sobic.007G097800.1	Seita.6G100200.1
Sevir.6G133000	1	6.97	5.5	6.09	11.07	9.14	13.86	NA	NA	basic leucine zipper 9-like	Basic-leucine zipper domain;	AT1G75390.1; AT4G34590.1; AT1G75388.1	AtbZIP44,bZIP44; ATB2,AtbZIP11,BZIP11,GBF6; CPuORF5	basic leucine-zipper 44; G-box binding factor 6; conserved peptide upstream open reading frame 5	LOC_Os08g26880.1; LOC_Os08g26880.1; LOC_Os08g26880.1	bZIP transcription factor domain containing protein, expressed; bZIP transcription factor domain containing protein, expressed; bZIP transcription factor domain containing protein, expressed	Zm00001d030577_T001	GRMZM2G093020_T02	NA	NA	Seita.6G123200.1
Sevir.6G134400	1	9.38	7.34	7.6	16.09	13.5	20	NA	NA	NA	NA	AT1G66890.1			LOC_Os08g27100.1	expressed protein	Zm00001d049308_T001; Zm00001d032372_T001	GRMZM2G105627_T01; GRMZM2G078401_T01	Bradi3g21944.1	Sobic.007G107900.2	Seita.6G124600.1
Sevir.6G150900	1	2.13	1.72	1.77	3.07	2.85	4.31	NA	NA	NA	NA						NA	NA	NA	NA	NA
Sevir.6G161100	1	3.96	1.36	1.98	6.7	5.41	7.33	NA	NA		Protein of unknown function DUF4228	AT1G66480.1	PMI2	plastid movement impaired 2	LOC_Os08g33210.1	expressed protein	Zm00001d032233_T001; Zm00001d020417_T001	GRMZM2G056815_T01; GRMZM2G092525_T01	NA	Sobic.007G133400.2; Sobic.002G196900.1	Seita.6G155000.1; Seita.2G200900.1
Sevir.6G164200	1	0.91	0.66	0.72	2.57	1.7	4.15	NA	NA	transcription factor MYB32-like	Myb domain;Homeodomain-like;SANT/Myb domain	AT3G01140.1	AtMYB106,MYB106,NOK	myb domain protein 106	LOC_Os08g33660.1	MYB family transcription factor, putative, expressed	Zm00001d050400_T001; Zm00001d032206_T001	GRMZM2G111117_T01; GRMZM2G079123_T01	Bradi3g36660.2; Bradi5g12417.1	Sobic.007G136500.2; Sobic.005G020200.2	Seita.6G158000.1; Seita.7G307500.1
Sevir.6G173000	1	49.51	31.24	26.78	54.35	61.42	59.88	NA	NA	d-3-phosphoglycerate dehydrogenase, chloroplastic-like	S-adenosyl-L-homocysteine hydrolase, NAD binding domain;D-3-phosphoglycerate dehydrogenase;D-isomer specific 2-hydroxyacid dehydrogenase, NAD-binding;D-isomer specific 2-hydroxyacid dehydrogenase, catalytic domain;ACT domain;NAD(P)-binding domain;D-isomer specific 2-hydroxyacid dehydrogenase, NAD-binding domain conserved site 1;D-isomer specific 2-hydroxyacid dehydrogenase, NAD-binding domain con…	AT1G17745.1	PGDH	D-3-phosphoglycerate dehydrogenase	LOC_Os08g34720.1	D-3-phosphoglycerate dehydrogenase, chloroplast precursor, putative, expressed	Zm00001d032114_T003; Zm00001d032114_T001	GRMZM2G073814_T02; GRMZM2G098423_T01	Bradi3g37240.1; Bradi1g31270.1	Sobic.007G145000.1; Sobic.006G243400.1	Seita.6G167400.1; Seita.4G192100.1
Sevir.6G189700	1	0.24	0.11	0.07	0.28	0.15	0.34	NA	NA	uncharacterized LOC101774113	Protein of unknown function DUF617, plant	AT5G42680.1		Protein of unknown function, DUF617	LOC_Os08g37150.1	DUF617 domain containing protein, expressed	Zm00001d031810_T001	GRMZM2G117347_T01	Bradi4g32450.1	Sobic.007G158400.1	Seita.6G183600.1; Seita.2G235200.1
Sevir.6G191200	1	1.37	0.72	0.86	3.58	3.22	5.36	NA	NA	putative DNA-binding protein ESCAROLA-like	Domain of unknown function DUF296	AT5G49700.1		Predicted AT-hook DNA-binding family protein	LOC_Os09g28930.1	DNA binding protein, putative, expressed	Zm00001d031826_T001; Zm00001d005923_T001	AC209845.4_FGT010; GRMZM2G405559_T01	Bradi4g32490.1	Sobic.007G159800.5; Sobic.002G230301.1	Seita.6G185100.1; Seita.2G235600.1
Sevir.6G197600	1	11.15	8.99	10.92	17.02	15.66	19.04	NA	NA		Myc-type, basic helix-loop-helix (bHLH) domain	AT1G68920.1; AT1G68920.1	;	basic helix-loop-helix (bHLH) DNA-binding superfamily protein; basic helix-loop-helix (bHLH) DNA-binding superfamily protein	LOC_Os09g29830.1; LOC_Os09g29830.3	helix-loop-helix DNA-binding domain containing protein, expressed; helix-loop-helix DNA-binding domain containing protein, expressed	Zm00001d005964_T002; Zm00001d005964_T001	GRMZM2G137541_T01; GRMZM2G101350_T02	Bradi3g38890.1; Bradi3g52790.2	Sobic.007G224200.3	Seita.6G191000.1; Seita.1G289600.1
Sevir.6G197800	1	0.93	0.64	0.66	1.36	1.36	1.61	NA	NA	alpha/beta hydrolase domain-containing protein 17C-like	Alpha/Beta hydrolase fold;Alpha/beta hydrolase fold-5	AT3G30380.2		alpha/beta-Hydrolases superfamily protein	LOC_Os08g38092.1	abhydrolase domain-containing protein FAM108C1, putative, expressed	Zm00001d052810_T002; Zm00001d052810_T001	GRMZM2G002286_T01; GRMZM2G031104_T01	Bradi3g38910.1; Bradi4g39050.1	Sobic.007G224000.1; Sobic.004G331000.1	Seita.6G191200.1; Seita.1G055000.1
Sevir.6G205000	1	0.25	0.04	0.02	0.36	0.19	0.29	NA	NA	tricin synthase 1-like	O-methyltransferase, family 3;S-adenosyl-L-methionine-dependent methyltransferase-like	AT4G34050.1	CCoAOMT1	S-adenosyl-L-methionine-dependent methyltransferases superfamily protein	LOC_Os08g38900.1	caffeoyl-CoA O-methyltransferase, putative, expressed	Zm00001d052842_T001; Zm00001d052840_T020	GRMZM2G033952_T01; GRMZM2G332522_T02	Bradi3g39420.1	Sobic.007G218700.1; Sobic.007G218800.1	Seita.6G197600.1; Seita.6G197500.1
Sevir.6G206200	1	8.84	9.09	10.84	19.76	16.91	23.16	NA	NA	F-box protein At-B-like	Leucine-rich repeat, cysteine-containing subtype;F-box domain, cyclin-like	AT1G55590.1		RNI-like superfamily protein	LOC_Os08g39060.1	F-box protein At-B, putative, expressed	Zm00001d052850_T001; Zm00001d047751_T001	GRMZM2G048665_T01; GRMZM2G348850_T01	Bradi3g39310.7	Sobic.007G217500.2	Seita.6G198800.1
Sevir.6G214700	1	2.28	2.15	1.76	4.37	2.98	6.53	NA	NA	uncharacterized LOC101785573	Heavy metal-associated domain, HMA	AT3G56891.1		Heavy metal transport/detoxification superfamily protein	LOC_Os08g40130.1	heavy metal-associated domain containing protein, expressed	Zm00001d031476_T001	GRMZM2G009117_T01	NA	Sobic.007G208100.1	Seita.6G207500.1
Sevir.6G215600	1	0.63	0.86	0.94	1.87	1.12	2.12	NA	NA	NA	NA	AT1G76560.1	CP12-3	CP12 domain-containing protein 3	LOC_Os08g40240.1	calvin cycle protein CP12, putative, expressed	NA	NA	NA	Sobic.007G207300.1	Seita.6G208500.1
Sevir.6G216900	1	11.31	8.63	7.34	16.75	11.65	16.45	NA	NA	NA	NA	AT4G38160.2	pde191	Mitochondrial transcription termination factor family protein	LOC_Os08g40430.1	mTERF domain containing protein, expressed	Zm00001d049743_T001	GRMZM2G113181_T01	Bradi3g40280.2	Sobic.007G206100.1	Seita.6G209500.1; Seita.5G414100.1
Sevir.6G217400	1	10.08	7.05	5.55	13.83	8.71	15.2	NA	NA	NA	NA	AT4G32320.1	APX6	ascorbate peroxidase 6	LOC_Os08g41090.1	peroxidase precursor, putative, expressed	Zm00001d031494_T002; Zm00001d031494_T001	GRMZM2G047968_T01	Bradi3g40330.1	Sobic.007G205600.1	Seita.6G210000.1
Sevir.6G222100	1	18.7	17.54	23.86	43.79	30.85	49.4	NA	NA	uncharacterized LOC101774778		AT3G43850.1			LOC_Os08g40510.1	KID-containing protein, putative, expressed	Zm00001d049768_T001; Zm00001d031545_T001	GRMZM2G105901_T01; GRMZM2G337191_T01	Bradi3g40660.1; Bradi4g34240.1	Sobic.007G200100.1; Sobic.010G248200.1	Seita.6G215000.1
Sevir.6G241100	1	1.6	0.75	0.46	2.97	1.86	3.71	NA	NA		Thiolase-like;Hydroxymethylglutaryl-coenzyme A synthase C-terminal;Hydroxymethylglutaryl-coenzyme A synthase, N-terminal;Hydroxymethylglutaryl-coenzyme A synthase, active site	AT4G11820.2	EMB2778,FKP1,HMGS,MVA1	hydroxymethylglutaryl-CoA synthase / HMG-CoA synthase / 3-hydroxy-3-methylglutaryl coenzyme A synthase	LOC_Os08g43170.1	hydroxymethylglutaryl-CoA synthase, putative, expressed	Zm00001d006166_T002; Zm00001d006166_T004	AC199782.5_FGT002	Bradi3g42010.1	Sobic.007G182000.1; Sobic.002G268700.1	Seita.6G234800.1; Seita.2G279400.1
Sevir.6G247900	1	2.55	1.11	1.69	6.17	2.98	8.72	NA	NA	uncharacterized LOC101759244	Auxin responsive SAUR protein	AT5G27780.1		SAUR-like auxin-responsive protein family	LOC_Os08g43700.1	OsSAUR36 - Auxin-responsive SAUR gene family member, expressed	Zm00001d050507_T001	GRMZM2G316275_T01	NA	Sobic.007G175600.1; Sobic.007G175701.1	Seita.6G242100.1; Seita.6G242200.1
Sevir.6G251000	1	0	0	0	3.16	0	6.3	NA	NA	NA	NA						NA	NA	NA	NA	Seita.6G245300.1
Sevir.6G252900	1	3.19	2.68	2.28	4.18	3.26	4.74	NA	NA	uncharacterized LOC101763572	NmrA-like;NAD(P)-binding domain	AT4G35250.1		NAD(P)-binding Rossmann-fold superfamily protein	LOC_Os08g44000.1	uncharacterized protein ycf39, putative, expressed	Zm00001d031997_T001	GRMZM2G143917_T01	Bradi3g42580.1	Sobic.007G173800.1	Seita.6G247600.1
Sevir.7G004000	1	32.49	24.65	17.82	41.39	39.77	46.84	NA	NA	l-3-cyanoalanine synthase 2, mitochondrial-like	Cysteine synthase A;Cysteine synthase K/M;Tryptophan synthase beta subunit-like PLP-dependent enzymes superfamily;Cysteine synthase/cystathionine beta-synthase P-phosphate-binding site;L-3-cyanoalanine synthase, mitochondrial	AT3G61440.1	ARATH;BSAS3;1,ATCYSC1,CYSC1	cysteine synthase C1	LOC_Os04g08350.2	cysteine synthase, chloroplast/chromoplast precursor, putative, expressed	Zm00001d004413_T002; Zm00001d004413_T003	GRMZM2G036708_T01	Bradi5g00610.1	Sobic.006G016900.1	Seita.7G020900.1
Sevir.7G007300	1	1.4	1.03	0.69	3.31	2.55	4.59	NA	NA	probable flavin-containing monooxygenase 1-like	Pyridine nucleotide-disulphide oxidoreductase, FAD/NAD(P)-binding domain;Flavin monooxygenase-like;Dimethylaniline monooxygenase, N-oxide-forming	AT1G19250.1	FMO1	flavin-dependent monooxygenase 1	LOC_Os04g14690.1	flavin-containing monooxygenase family protein, putative, expressed	Zm00001d004387_T002; Zm00001d004389_T001	GRMZM2G113844_T01; AC209768.3_FGT016	Bradi3g20960.1; Bradi5g03710.1	Sobic.006G021000.1; Sobic.002G287100.1	Seita.7G023800.1; Seita.9G266400.1
Sevir.7G021500	1	1.24	1.43	0.66	1.8	1.07	2.08	NA	NA								NA	NA	NA	Sobic.006G025500.1; Sobic.006G025400.1	Seita.7G034500.1
Sevir.7G031200	1	7.02	4.6	4.44	8.66	5.29	11.52	NA	NA	21 kDa protein-like	Pectinesterase inhibitor						Zm00001d024913_T001	NA	Bradi5g02165.1	Sobic.006G004300.1; Sobic.010G261000.1	Seita.7G007600.1
Sevir.7G036000	1	0.26	0.19	0.1	0.28	0.21	0.32	NA	NA	cytochrome P450 93A3-like	Cytochrome P450, conserved site;Cytochrome P450, E-class, group I;Cytochrome P450						Zm00001d024946_T001; Zm00001d004555_T001	GRMZM2G148441_T01; GRMZM2G407650_T01	Bradi5g02460.1; Bradi3g06240.1	Sobic.006G001000.1; Sobic.004G108200.1	Seita.7G002800.1; Seita.1G019400.1
Sevir.7G054700	1	0.25	0.17	0.17	0.68	0.32	1.05	NA	NA	uncharacterized LOC101779133	Glycoside hydrolase, superfamily;Glycoside hydrolase, family 5;Glycoside hydrolase, catalytic domain	AT1G13130.1		Cellulase (glycosyl hydrolase family 5) protein	LOC_Os04g40510.2	glycosyl hydrolase family 5 protein, putative, expressed	Zm00001d003281_T001; Zm00001d050974_T001	GRMZM2G165633_T01; GRMZM2G060023_T02	Bradi5g13560.1	Sobic.006G122300.1	Seita.7G049300.1; Seita.7G139700.1
Sevir.7G057800	1	19.44	19.99	17.85	34.18	33.63	47.14	NA	NA	probable aldo-keto reductase 2-like	NADP-dependent oxidoreductase domain;Aldo/keto reductase	AT1G60710.1	ATB2	NAD(P)-linked oxidoreductase superfamily protein	LOC_Os04g26910.1	oxidoreductase, aldo/keto reductase family protein, putative, expressed	Zm00001d036024_T001; Zm00001d031666_T002	GRMZM2G052812_T02; GRMZM2G020631_T01	Bradi3g48190.1; Bradi3g48197.1	Sobic.010G019900.1; Sobic.010G019800.1	Seita.7G052200.1; Seita.7G051800.1
Sevir.7G078800	1	1.02	0.46	0.44	2.28	1.58	3.61	NA	NA		Glycoside hydrolase, superfamily;Glycoside hydrolase, catalytic domain	AT5G18670.1	BAM9,BMY3	beta-amylase 3	LOC_Os03g22790.1	beta-amylase, putative, expressed	Zm00001d029164_T001; Zm00001d047480_T001	GRMZM2G082034_T01; GRMZM2G347708_T02	Bradi1g62400.1	Sobic.001G372100.1	Seita.7G072900.1; Seita.9G404300.1
Sevir.7G084100	1	29.04	20.86	19.09	58.45	39.21	64.1	NA	NA	glutaredoxin-C3-like	Thioredoxin-like fold;Glutaredoxin-like, plant II;Glutaredoxin	AT5G14070.1	ROXY2	Thioredoxin superfamily protein	LOC_Os02g30850.1	OsGrx_C8 - glutaredoxin subgroup III, expressed	Zm00001d003927_T001; Zm00001d016593_T001	GRMZM2G480903_T01; GRMZM5G827564_T01	Bradi5g08740.1; Bradi3g44240.1	Sobic.006G054600.1; Sobic.004G156900.1	Seita.7G077200.1; Seita.1G171300.1
Sevir.7G087900	1	0.51	0.4	0.29	0.62	0.38	0.56	MGS1	MALE-GAMETOPHYTE SPECIFIC1	pollen-specific protein C13-like	Pollen Ole e 1 allergen/extensin;Allergen Ole e 1, conserved site	AT4G18596.1		Pollen Ole e 1 allergen and extensin family protein	LOC_Os04g32680.1	POEI20 - Pollen Ole e I allergen and extensin family protein precursor, expressed	Zm00001d003877_T001; Zm00001d025287_T001	GRMZM2G022347_T01; GRMZM2G317406_T01	Bradi2g31950.2	Sobic.006G059100.1	Seita.7G080700.1
Sevir.7G107900	1	0.69	0.17	0.42	0.61	0.66	0.84	NA	NA	NA	NA						NA	NA	NA	NA	Seita.7G100000.1
Sevir.7G120400	1	1.55	1.38	2.77	4.79	2.1	4.52	NA	NA	uncharacterized LOC101767388	Pectinesterase inhibitor	AT3G17220.1	ATPMEI2,PMEI2	pectin methylesterase inhibitor 2	LOC_Os04g36770.1	PME/invertase inhibitor, putative, expressed	Zm00001d000317_T001; Zm00001d003550_T001	GRMZM2G152141_T01	NA	Sobic.006G094000.1; Sobic.003G203900.1	Seita.7G112300.1
Sevir.7G126100	1	1.09	0.83	0.99	1.47	0.87	1.67	NA	NA	E3 ubiquitin-protein ligase ATL6-like	Zinc finger, RING-type;Zinc finger, RING/FYVE/PHD-type	AT3G05200.1	ATL6	RING/U-box superfamily protein	LOC_Os04g37730.1	RING-H2 finger protein ATL3B precursor, putative, expressed	Zm00001d003499_T001	GRMZM2G160966_T01	Bradi5g11870.1	Sobic.006G100100.1	Seita.7G117900.1; Seita.1G203700.1
Sevir.7G132300	1	3.31	2.19	2.38	5.47	4.32	7.34	NA	NA						LOC_Os04g38650.1	expressed protein	Zm00001d016940_T001	GRMZM6G446684_T01	NA	Sobic.006G106500.1	Seita.7G124000.1
Sevir.7G142100	1	0.12	0.05	0.16	0.32	0.04	0.35	NA	NA	NA	NA				LOC_Os02g37610.1	expressed protein	Zm00001d017041_T001; Zm00001d050918_T001	AC233938.1_FGT003; GRMZM2G349745_T01	NA	Sobic.004G197800.1	Seita.7G133600.1; Seita.1G214100.1
Sevir.7G153100	1	15.21	14.04	15.07	30.74	22.7	38.61	NA	NA	uncharacterized LOC101774394	Acid phosphatase/vanadium-dependent haloperoxidase-related	AT1G67600.1		Acid phosphatase/vanadium-dependent haloperoxidase-related protein	LOC_Os04g40980.1	Divergent PAP2 family domain containing protein, expressed	Zm00001d003248_T001; Zm00001d025724_T001	GRMZM2G702229_T01; GRMZM2G102238_T02	Bradi5g13930.1	Sobic.006G127000.1	Seita.7G144500.1
Sevir.7G157900	1	24.82	14.22	18.37	34.16	20.96	32.61	NA	NA	salt tolerance protein-like	Zinc finger, B-box	AT1G06040.1	STO	B-box zinc finger family protein	LOC_Os04g41560.2	B-box zinc finger family protein, putative, expressed	Zm00001d051018_T003; Zm00001d051018_T002	GRMZM2G018876_T01; GRMZM2G019335_T01	Bradi5g14280.4; Bradi3g48180.1	Sobic.006G131800.1; Sobic.004G208400.1	Seita.7G149800.1; Seita.1G225000.1
Sevir.7G167900	1	1.69	0.92	0.99	4.21	2.92	5.14	NA	NA	UDP-glycosyltransferase 92A1-like	UDP-glucuronosyl/UDP-glucosyltransferase	AT5G12890.1		UDP-Glycosyltransferase superfamily protein	LOC_Os04g42690.1	UDP-glucoronosyl and UDP-glucosyl transferase domain containing protein, expressed	Zm00001d003102_T001; Zm00001d006137_T001	GRMZM2G082249_T01; GRMZM2G171548_T01	Bradi5g15060.1	Sobic.006G139900.1	Seita.7G159300.1; Seita.2G275500.1
Sevir.7G169400	1	8.6	8.26	5.67	11.36	7.94	13.8	NA	NA		UbiE/COQ5 methyltransferase, conserved site;UbiE/COQ5 methyltransferase;S-adenosyl-L-methionine-dependent methyltransferase-like	AT1G23360.1; AT1G23360.1	MENG; MENG	S-adenosyl-L-methionine-dependent methyltransferases superfamily protein; S-adenosyl-L-methionine-dependent methyltransferases superfamily protein	LOC_Os04g42870.2; LOC_Os04g42870.3	methyltransferase domain containing protein, putative, expressed; methyltransferase domain containing protein, putative, expressed	Zm00001d025819_T001	GRMZM2G099729_T01	Bradi5g15167.4	Sobic.006G140900.2	Seita.7G160700.1
Sevir.7G171900	1	0.27	0.14	0.16	0.97	0.49	0.98	NA	NA	NA	NA	AT1G30220.1	ATINT2,INT2	inositol transporter 2	LOC_Os04g43210.2	transporter family protein, putative, expressed	Zm00001d025834_T002; Zm00001d025834_T001	GRMZM2G160069_T01; GRMZM2G139603_T01	Bradi5g15440.2	Sobic.006G143900.1; Sobic.002G121800.1	Seita.7G163100.1; Seita.2G032600.1
Sevir.7G172500	1	0.25	0.25	0.19	0.54	0.36	0.57	NA	NA	tuftelin-interacting protein 11-like	GC-rich sequence DNA-binding factor domain;G-patch domain	AT2G42330.1		GC-rich sequence DNA-binding factor-like protein with Tuftelin interacting domain	LOC_Os12g42140.1	G-patch domain containing protein, putative, expressed	Zm00001d025844_T001	GRMZM2G154721_T01	NA	Sobic.006G144900.1	Seita.7G163700.1; Seita.7G163800.1
Sevir.7G181100	1	1.31	0.78	0.7	1.62	0.87	1.54	NA	NA	oxygen-evolving enhancer protein 3-1, chloroplastic-like	PsbQ-like domain;Photosystem II PsbQ, oxygen evolving complex	AT2G01918.1	PQL3	PsbQ-like 3	LOC_Os04g44200.1	oxygen-evolving enhancer protein 3, chloroplast precursor, putative, expressed	Zm00001d002993_T001	GRMZM2G008892_T01	Bradi5g16055.4	Sobic.006G151100.1	Seita.7G171400.1
Sevir.7G186900	1	26.86	17.13	18.31	34.21	27.09	35.33	NA	NA	expansin-B17-like	Barwin-related endoglucanase;Expansin/Lol pI;Expansin, cellulose-binding-like domain;Expansin/pollen allergen, DPBB domain;Major pollen allergen Lol pI	AT4G28250.1	ATEXPB3,ATHEXP BETA 1.6,EXPB3	expansin B3	LOC_Os02g42650.1	expansin precursor, putative, expressed	Zm00001d002860_T001; Zm00001d002860_T002	GRMZM2G078279_T02; GRMZM2G169967_T01	Bradi5g16497.1; Bradi3g49850.1	Sobic.006G157000.2; Sobic.004G227900.1	Seita.7G177400.1; Seita.1G248900.1
Sevir.7G189600	1	18.81	8.88	15.79	41.01	38.21	64.43	NA	NA	remorin-like	Remorin, N-terminal;Remorin, C-terminal	AT3G61260.1		Remorin family protein	LOC_Os04g45070.1	remorin, putative, expressed	Zm00001d002842_T001; Zm00001d025932_T001	GRMZM2G122937_T01; GRMZM2G116538_T02	NA	Sobic.006G159300.1	Seita.7G179900.1
Sevir.7G191900	1	1.04	0.96	1.68	2.3	1.47	2.94	NA	NA	uncharacterized LOC101759405	Auxin responsive SAUR protein	AT3G60690.1		SAUR-like auxin-responsive protein family	LOC_Os02g42990.1	OsSAUR11 - Auxin-responsive SAUR gene family member, expressed	Zm00001d002826_T001; Zm00001d025947_T001	GRMZM2G429254_T01; GRMZM2G425072_T01	Bradi5g16940.1; Bradi3g50080.1	Sobic.006G161100.1; Sobic.004G302200.1	Seita.7G182000.1; Seita.7G230900.1
Sevir.7G196900	1	0.09	0.04	0.03	1.36	0.7	1.39	NA	NA	cyclin-P4-1-like	Cyclin PHO80-like;Cyclin-like	AT2G44740.1	CYCP4;1	cyclin p4;1	LOC_Os04g46000.1	cyclin, putative, expressed	Zm00001d002788_T001; Zm00001d017441_T001	GRMZM2G021530_T01; GRMZM2G160563_T01	Bradi5g17347.1; Bradi3g50350.1	Sobic.006G165900.1; Sobic.004G298500.2	Seita.2G158200.1; Seita.1G255400.1
Sevir.7G201400	1	1.61	0.84	1.21	2.17	2.23	2.28	NA	NA	carotenoid cleavage dioxygenase 7, chloroplastic-like	Carotenoid oxygenase	AT2G44990.1	ATCCD7,CCD7,MAX3	carotenoid cleavage dioxygenase 7	LOC_Os04g46470.1	carotenoid cleavage dioxygenase 7, chloroplast precursor, putative, expressed	Zm00001d002736_T001	GRMZM2G158657_T01	Bradi5g17657.1	Sobic.006G170300.1	Seita.7G189300.1
Sevir.7G206400	1	0.51	0	0.63	0.49	0.42	0.51	NA	NA						LOC_Os01g58039.1	uncharacterized protein ycf70, putative, expressed	GRMZM5G813608_T01	GRMZM5G813608_T01	NA	NA	Seita.J018600.1; Seita.7G194400.1
Sevir.7G207900	1	0.71	0.64	0.32	1.24	0.73	1.71	NA	NA	uncharacterized LOC101782487					LOC_Os04g47140.1	expressed protein	Zm00001d026141_T001; Zm00001d002700_T001	GRMZM2G105775_T01; GRMZM2G036996_T01	Bradi5g18095.1; Bradi2g05200.1	Sobic.006G176100.1; Sobic.004G289300.1	Seita.7G195800.1; Seita.5G129200.1
Sevir.7G209000	1	0.41	0.33	0.27	1.26	0.77	1.31	NA	NA								NA	NA	NA	NA	Seita.4G171800.1; Seita.9G280100.1
Sevir.7G226100	1	14.02	14.43	14.93	34.6	25.47	42.08	NA	NA	syntaxin-related protein KNOLLE-like	t-SNARE;Syntaxin/epimorphin, conserved site;Syntaxin, N-terminal;Target SNARE coiled-coil domain	AT1G08560.1	ATSYP111,KN,SYP111	syntaxin of plants 111	LOC_Os03g52650.1	syntaxin-related protein, putative, expressed	Zm00001d013323_T001; Zm00001d033919_T001	GRMZM2G100478_T01; GRMZM2G131525_T01	Bradi1g09440.1; Bradi1g06372.1	Sobic.001G098900.1	Seita.7G214300.1; Seita.9G101200.1
Sevir.7G230200	1	3.08	1.83	2.52	3.88	4.05	4.47	NA	NA	E3 ubiquitin-protein ligase Os04g0590900-like	Zinc finger, RING-type;Zinc finger, RING/FYVE/PHD-type	AT3G03550.1		RING/U-box superfamily protein	LOC_Os04g50100.1	RING-H2 finger protein ATL5G, putative, expressed	Zm00001d002491_T001	GRMZM2G090279_T01	Bradi5g19960.1	Sobic.006G197600.1	Seita.7G218600.1
Sevir.7G233600	1	2.43	1.35	1.03	2.77	2.78	2.43	NA	NA		Major facilitator superfamily domain;Proton-dependent oligopeptide transporter family	AT2G02040.1	ATPTR2,ATPTR2-B,NTR1,PTR2,PTR2-B	peptide transporter 2	LOC_Os04g50940.1	peptide transporter PTR2, putative, expressed	Zm00001d026221_T001; Zm00001d017713_T001	AC208110.2_FGT011; GRMZM2G076313_T01	Bradi5g20310.1; Bradi3g52427.1	Sobic.006G201200.1; Sobic.002G000800.2	Seita.7G221900.1; Seita.1G284200.1
Sevir.7G245900	1	1.26	0.97	1.14	5.63	5.22	7.94	NA	NA	zinc transporter 3-like	Zinc/iron permease, fungal/plant;Zinc/iron permease	AT3G12750.1	ZIP1	zinc transporter 1 precursor	LOC_Os04g52310.1	metal cation transporter, putative, expressed	Zm00001d002343_T001	GRMZM2G045849_T01	Bradi5g21580.1	Sobic.006G212200.1	Seita.7G234300.1
Sevir.7G250900	1	0.1	0.05	0.18	0.73	0.47	0.94	NA	NA	NA	NA						NA	NA	NA	NA	Seita.7G239400.1
Sevir.7G260900	1	1.45	1.54	1.63	4.85	3.73	5.54	NA	NA		NAD-dependent epimerase/dehydratase;NAD(P)-binding domain	AT1G61720.1	BAN	NAD(P)-binding Rossmann-fold superfamily protein	LOC_Os04g53850.1	leucoanthocyanidin reductase, putative, expressed	Zm00001d026369_T005; Zm00001d026369_T001	GRMZM2G097854_T01; GRMZM2G097841_T01	Bradi5g22800.1	Sobic.006G226700.1; Sobic.006G227200.1	Seita.7G248900.1; Seita.7G249500.1
Sevir.7G261300	1	4.7	4.22	3.51	6.32	6.19	7.55	NA	NA	anthocyanidin reductase-like	NAD-dependent epimerase/dehydratase;NAD(P)-binding domain	AT1G61720.1	BAN	NAD(P)-binding Rossmann-fold superfamily protein	LOC_Os04g53920.1	leucoanthocyanidin reductase, putative, expressed	Zm00001d026370_T002; Zm00001d026370_T001	GRMZM2G097841_T01; GRMZM2G097854_T01	Bradi5g22800.1; Bradi5g22820.1	Sobic.006G227400.1; Sobic.006G227200.1	Seita.7G249500.1; Seita.7G249600.1
Sevir.7G269700	1	19.51	16.24	15.05	34.57	25.12	49.15	NA	NA								NA	GRMZM2G427054_T01	NA	NA	NA
Sevir.7G288000	1	8.48	9.23	9.55	14.94	13.81	19.06	NA	NA	uncharacterized LOC101786000	Basic-leucine zipper domain	AT1G58110.2		Basic-leucine zipper (bZIP) transcription factor family protein	LOC_Os12g09250.1	bZIP transcription factor domain containing protein, expressed	Zm00001d041831_T002; Zm00001d041831_T001	GRMZM2G024851_T01; GRMZM2G145162_T01	NA	Sobic.008G067900.1	Seita.7G277000.1
Sevir.7G290000	1	1.78	1.16	0.85	2.54	1.59	3.51	NA	NA	NA	NA				LOC_Os12g08790.1	TPR domain protein, putative, expressed	NA	NA	Bradi4g40760.1	Sobic.008G064500.1	Seita.7G278900.1
Sevir.7G295400	1	0.16	0.23	0.16	0.7	0.31	0.8	NA	NA	myb-related protein Zm38-like	Myb domain;Homeodomain-like;SANT/Myb domain	AT4G38620.1	ATMYB4,MYB4	myb domain protein 4	LOC_Os12g07640.1	MYB family transcription factor, putative, expressed	Zm00001d041853_T001; Zm00001d053060_T001	GRMZM2G041415_T01; GRMZM2G089244_T01	Bradi4g23967.1; Bradi2g56520.1	Sobic.008G055800.1; Sobic.008G055700.2	Seita.7G284900.1; Seita.7G284800.1
Sevir.7G300300	1	0.12	0.1	0.09	0.52	0.37	0.82	NA	NA	fatty acid amide hydrolase-like	Amidase signature domain;Amidase, conserved site;Amidase	AT5G64440.1	AtFAAH,FAAH	fatty acid amide hydrolase	LOC_Os12g07150.1	amidase family protein, putative, expressed	Zm00001d023543_T002; Zm00001d023543_T003	GRMZM2G443495_T05	Bradi4g41550.1	Sobic.008G052000.1; Sobic.005G055400.5	Seita.7G286000.1; Seita.8G049300.1
Sevir.7G312400	1	0.71	0.29	0.45	1.43	0.18	2.01	NA	NA	non-specific lipid-transfer protein 3-like	Bifunctional inhibitor/plant lipid transfer protein/seed storage helical domain;Plant lipid transfer protein/Par allergen	AT5G59320.1	LTP3	lipid transfer protein 3	LOC_Os12g02340.1	LTPL14 - Protease inhibitor/seed storage/LTP family protein precursor, expressed	Zm00001d044685_T002; Zm00001d044685_T001	GRMZM2G107839_T01	Bradi4g44400.1	Sobic.008G030600.1	Seita.8G013500.1; Seita.7G301200.1
Sevir.7G314000	1	2.63	1.69	1.44	4.13	2.38	3.56	NA	NA	root phototropism protein 2-like	NPH3 domain;Root phototropism protein 2;BTB/POZ fold;BTB/POZ domain	AT2G30520.1	RPT2	Phototropic-responsive NPH3 family protein	LOC_Os12g02530.1	BTBN22 - Bric-a-Brac, Tramtrack, Broad Complex BTB domain with non-phototropic hypocotyl 3 NPH3 and coiled-coil domains, expressed	Zm00001d005051_T001; Zm00001d023314_T001	GRMZM2G353024_T01; GRMZM2G058595_T01	NA	Sobic.008G026800.1; Sobic.005G015200.1	Seita.7G303000.1; Seita.8G012100.1
Sevir.7G314400	1	0.92	0.74	0.4	0.99	0.96	1.49	NA	NA	NA	NA						NA	NA	NA	NA	Seita.7G303400.1
Sevir.7G315500	1	0.41	0.51	0.4	0.95	0.69	1.27	NA	NA	protein LURP-one-related 8-like	Tubby C-terminal-like domain;LURP1-like domain	AT2G38640.1		Protein of unknown function (DUF567)	LOC_Os11g02750.1	DUF567 domain containing protein, putative, expressed	Zm00001d044671_T001; Zm00001d052371_T001	GRMZM2G115481_T01; GRMZM2G094418_T01	NA	Sobic.008G025300.1; Sobic.008G025500.1	Seita.7G304600.1; Seita.8G010600.1
Sevir.7G317600	1	4.42	2.81	2.1	5.15	3.95	6.54	NA	NA	disease resistance protein RGA2-like	NB-ARC;P-loop containing nucleoside triphosphate hydrolase	AT3G14470.1		NB-ARC domain-containing disease resistance protein	LOC_Os01g35254.1	transposon protein, putative, CACTA, En/Spm sub-class, expressed	NA	NA	NA	Sobic.005G019400.1	Seita.7G306800.1
Sevir.7G318100	1	0.14	0.04	0.07	0.39	0.33	0.56	NA	NA	ZF-HD homeobox protein At4g24660-like	ZF-HD homeobox protein, Cys/His-rich dimerisation domain	AT3G28917.1	MIF2	mini zinc finger 2	LOC_Os11g03420.1	ZF-HD protein dimerisation region containing protein, expressed	Zm00001d023289_T001; Zm00001d044662_T001	GRMZM2G353076_T01; GRMZM5G832440_T01	Bradi4g43960.1	Sobic.008G020700.1; Sobic.005G019800.2	Seita.7G307300.1; Seita.8G007100.1
Sevir.7G330600	1	70.21	56.29	68.33	149.86	123.89	162.64	NA	NA	phytosulfokines 5-like	Phytosulfokine	AT3G44735.2	ATPSK3,PSK1,PSK3	PHYTOSULFOKINE 3 PRECURSOR	LOC_Os12g05260.1	phytosulfokines precursor, putative, expressed	NA	NA	NA	NA	Seita.7G320500.1; Seita.8G030100.1
Sevir.7G333200	1	55.85	49.44	46.03	101.93	104.32	131.27	NA	NA	stem-specific protein TSJT1-like	Domain of unknown function DUF3700;Nucleophile aminohydrolases, N-terminal	AT5G19140.1	AILP1,ATAILP1	Aluminium induced protein with YGL and LRDR motifs	LOC_Os11g05050.1	stem-specific protein TSJT1, putative, expressed	Zm00001d023376_T002; Zm00001d052493_T003	GRMZM2G003762_T03; GRMZM2G119219_T03	Bradi4g42890.1	Sobic.008G033200.1; Sobic.005G034000.1	Seita.7G323100.1; Seita.8G028600.1
Sevir.7G334000	1	0.42	0.41	0.4	1.89	1.21	2.89	NA	NA	purple acid phosphatase 22-like	Purple acid phosphatase-like, N-terminal;Metallophosphoesterase domain;Purple acid phosphatase, N-terminal;Metallo-dependent phosphatase-like;Iron/zinc purple acid phosphatase-like C-terminal domain	AT3G52820.1	ATPAP22,PAP22	purple acid phosphatase 22	LOC_Os11g05400.1	Ser/Thr protein phosphatase family protein, putative, expressed	Zm00001d053145_T001	GRMZM2G111425_T01	Bradi4g42517.2	Sobic.008G036300.1; Sobic.006G068100.1	Seita.7G323900.1; Seita.7G089500.1
Sevir.7G334900	1	8.43	4.38	4.46	14.32	9.56	13.06	NA	NA	uncharacterized LOC101780875	Alpha/beta hydrolase fold-1;Alpha/Beta hydrolase fold	AT5G22460.1		alpha/beta-Hydrolases superfamily protein	LOC_Os12g05600.1	hydrolase, alpha/beta fold family protein, putative, expressed	Zm00001d044704_T019; Zm00001d044704_T018	GRMZM2G092021_T01	Bradi4g42337.2	Sobic.008G037500.1	Seita.7G324900.1
Sevir.7G335400	1	0.31	0.17	0.54	0.5	0.22	0.56	NA	NA						LOC_Os12g05730.1	bifunctional monodehydroascorbate reductase and carbonic anhydrasenectarin-3 precursor, putative, expressed	Zm00001d004909_T002; Zm00001d004909_T001	GRMZM2G024495_T01	NA	NA	Seita.7G325400.1; Seita.8G034800.1
Sevir.7G339000	1	1.59	2.37	2.07	5.16	3.83	7.72	NA	NA	uncharacterized LOC101763465	Development/cell death domain;Kelch repeat type 1;Galactose oxidase, beta-propeller	AT5G01660.1			LOC_Os07g35610.1	kelch repeat-containing protein, putative, expressed	Zm00001d044620_T006; Zm00001d044620_T002	GRMZM2G166671_T01	Bradi4g44780.1	Sobic.008G008100.1	Seita.7G329800.1; Seita.8G018000.1
Sevir.8G003100	1	30.11	29.65	25.67	47.68	44.31	61.51	NA	NA	NA	NA	AT2G26980.4	CIPK3,SnRK3.17	CBL-interacting protein kinase 3	LOC_Os12g03810.2	CAMK_KIN1/SNF1/Nim1_like.37 - CAMK includes calcium/calmodulin depedent protein kinases, expressed	Zm00001d052416_T003; Zm00001d052416_T002	GRMZM2G146553_T02; GRMZM2G181081_T01	Bradi4g26410.1	Sobic.005G024200.1; Sobic.008G016200.1	Seita.8G003400.1; Seita.7G311200.1
Sevir.8G006600	1	0.39	0.07	0.05	2.05	1.89	2.85	NA	NA	ZF-HD homeobox protein At4g24660-like	ZF-HD homeobox protein, Cys/His-rich dimerisation domain	AT3G28917.1	MIF2	mini zinc finger 2	LOC_Os11g03420.1	ZF-HD protein dimerisation region containing protein, expressed	Zm00001d023289_T001; Zm00001d023288_T001	GRMZM5G832440_T01; GRMZM2G172586_T01	Bradi4g43960.1	Sobic.008G020700.1; Sobic.005G019800.2	Seita.8G007100.1; Seita.7G307300.1
Sevir.8G009300	1	0.33	0.17	0.17	0.43	0.29	0.37	NA	NA	protein LURP-one-related 8-like	Tubby C-terminal-like domain;LURP1-like domain	AT2G38640.1		Protein of unknown function (DUF567)	LOC_Os12g02720.1	DUF567 domain containing protein, putative, expressed	Zm00001d044671_T001; Zm00001d052371_T001	GRMZM2G115481_T01; AC190885.4_FGT006	Bradi4g44200.1; Bradi2g53330.1	Sobic.008G025500.1; Sobic.008G025100.1	Seita.8G010600.1; Seita.7G304600.1
Sevir.8G019900	1	0.23	0.55	0.84	3.35	1.72	3.79	NA	NA		Trypsin-like cysteine/serine peptidase domain				LOC_Os10g33490.1	expressed protein	NA	NA	NA	Sobic.004G005700.2	Seita.8G000300.1; Seita.7G333900.1
Sevir.8G030000	1	9.01	5.98	6.16	21.26	13.83	21.46	NA	NA	NA	NA	AT5G19140.1	AILP1,ATAILP1	Aluminium induced protein with YGL and LRDR motifs	LOC_Os11g05050.1	stem-specific protein TSJT1, putative, expressed	Zm00001d023376_T002; Zm00001d052493_T003	GRMZM2G003762_T03; GRMZM2G119219_T03	Bradi4g42890.1	Sobic.005G034000.1; Sobic.008G033200.1	Seita.8G028600.1; Seita.7G323100.1
Sevir.8G036500	1	15.93	10.13	7.69	32.82	24.94	48.94	NA	NA	uncharacterized LOC101762398		AT3G11600.1			LOC_Os12g06130.1	expressed protein	Zm00001d052594_T001; Zm00001d023453_T001	GRMZM2G152591_T01; GRMZM2G148404_T01	Bradi4g42098.1	Sobic.005G041800.1; Sobic.008G041900.1	Seita.8G037100.1; Seita.7G297400.1
Sevir.8G055400	1	0.15	0.14	0.04	0.3	0.17	0.34	NA	NA	protein argonaute 18-like	Ribonuclease H-like domain;Stem cell self-renewal protein Piwi						NA	NA	NA	NA	Seita.7G252600.1; Seita.2G310600.1
Sevir.8G057700	1	69.81	52.97	34.49	129.91	88.77	148.29	NA	NA								NA	NA	NA	NA	Seita.8G056200.1
Sevir.8G059900	1	0.15	0.1	0.28	0.7	0.46	0.95	NA	NA	uncharacterized LOC101753472					LOC_Os08g32520.1	expressed protein	NA	NA	NA	NA	Seita.8G058100.1; Seita.6G149400.1
Sevir.8G060600	1	3.89	0	1.12	2.5	4.82	3.71	NA	NA	NA	NA						NA	NA	NA	NA	Seita.8G058700.1
Sevir.8G066900	1	0.81	0.45	0.43	2.51	1.44	2.28	NA	NA	uncharacterized LOC101776311		AT1G58070.1			LOC_Os11g09040.1	expressed protein	NA	NA	Bradi4g23340.1	Sobic.005G072700.1	Seita.8G065500.1
Sevir.8G080000	1	3.07	1.93	1.94	4.97	4.35	7.86	NA	NA	uncharacterized LOC101769299	START domain;START-like domain	AT5G49800.1		Polyketide cyclase/dehydrase and lipid transport superfamily protein	LOC_Os11g14070.1	expressed protein	Zm00001d049011_T001	NA	Bradi4g21025.1	Sobic.005G085800.1	Seita.8G078800.1
Sevir.8G082800	1	14.23	13.46	13.73	27.93	22.88	30.55	NA	NA	NA	NA	AT3G10740.1	ARAF,ARAF1,ASD1,ATASD1	alpha-L-arabinofuranosidase 1	LOC_Os11g03730.1	alpha-N-arabinofuranosidase A, putative, expressed	Zm00001d052425_T008; Zm00001d052425_T005	GRMZM2G077299_T01; GRMZM2G006130_T04	Bradi4g26270.4; Bradi4g43710.2	Sobic.005G022500.1; Sobic.008G017800.1	Seita.8G081400.1; Seita.7G310100.1
Sevir.8G087200	1	1.59	0.93	1.41	4.12	4.21	6.31	NA	NA	aquaporin SIP1-1-like	Aquaporin-like;Major intrinsic protein	AT3G04090.1	SIP1;1,SIP1A	small and basic intrinsic protein 1A	LOC_Os01g08660.1	aquaporin protein, putative, expressed	Zm00001d048959_T002; Zm00001d048959_T001	GRMZM2G113470_T01	Bradi4g26870.1	Sobic.005G091600.1; Sobic.009G131500.1	Seita.8G085300.1; Seita.3G248900.1
Sevir.8G089000	1	1.64	0.83	1.08	6.78	4.04	6.61	NA	NA						LOC_Os04g14250.1	expressed protein	NA	NA	NA	NA	Seita.8G087900.1
Sevir.8G091200	1	14.3	15.06	12.74	22.93	17.59	27.12	NA	NA	cysteine-rich receptor-like protein kinase 40-like	Protein kinase-like domain;Serine-threonine/tyrosine-protein kinase catalytic domain;Protein kinase, catalytic domain	AT4G23140.1	CRK6	cysteine-rich RLK (RECEPTOR-like protein kinase) 6	LOC_Os11g11890.1	protein kinase domain containing protein, expressed	NA	NA	Bradi4g21990.2	Sobic.005G094800.3	Seita.8G089700.1; Seita.8G089400.1
Sevir.8G096800	1	0.31	0.53	0.56	1.17	0.79	1.43	NA	NA	NA	NA						NA	NA	NA	NA	Seita.6G147200.1
Sevir.8G102800	1	7.45	4.33	4.44	13.83	10.84	13.5	NA	NA		Protein kinase, ATP binding site;Protein kinase-like domain;Serine/threonine-protein kinase, active site;Leucine-rich repeat, cysteine-containing subtype;Leucine-rich repeat, typical subtype;Serine/threonine- / dual specificity protein kinase, catalytic domain;NB-ARC;Leucine-rich repeat;Protein kinase, catalytic domain;P-loop containing nucleoside triphosphate hydrolase	AT4G23150.1	CRK7	cysteine-rich RLK (RECEPTOR-like protein kinase) 7	LOC_Os11g10610.1	NBS-LRR disease resistance protein, putative, expressed	Zm00001d007776_T016; Zm00001d007776_T010	NA	NA	Sobic.005G102900.1	Seita.8G100000.1; Seita.4G035100.1
Sevir.8G108000	1	0.44	0.27	0.28	1.08	0.4	1.33	NA	NA	probable peptide/nitrate transporter At1g27040-like	Major facilitator superfamily domain;Proton-dependent oligopeptide transporter family	AT1G27040.1		Major facilitator superfamily protein	LOC_Os11g18044.1	peptide transporter PTR2, putative, expressed	Zm00001d004621_T001	GRMZM2G034389_T01; GRMZM2G065967_T01	Bradi4g21150.1; Bradi4g21130.3	Sobic.005G107500.1; Sobic.008G081200.1	Seita.8G105300.1
Sevir.8G108700	1	0.36	0.07	0.07	1.11	0.92	1.27	NA	NA	putative chloride channel-like protein CLC-g-like	Chloride channel, core;Chloride channel, voltage gated;Cystathionine beta-synthase, core;Chloride channel ClC-plant	AT5G33280.1		Voltage-gated chloride channel family protein	LOC_Os08g20570.1	chloride channel protein, putative, expressed	Zm00001d015702_T001; Zm00001d015700_T001	GRMZM2G344163_T01; GRMZM2G170577_T01	Bradi3g20070.1	Sobic.004G075800.1; Sobic.006G090500.2	Seita.8G106000.1; Seita.8G106100.1
Sevir.8G131800	1	1.97	0.76	0.34	3.34	2.77	3.19	NA	NA	uncharacterized LOC101758057	Protein of unknown function DUF3339	AT3G27030.1			LOC_Os11g30360.1	expressed protein	Zm00001d049166_T001; Zm00001d040210_T001	GRMZM2G150691_T01; GRMZM2G339866_T01	Bradi4g18910.1	Sobic.005G120500.1	Seita.8G125000.1; Seita.5G067100.1
Sevir.8G134500	1	0.8	0.68	0.48	1.7	1.42	2.04	NA	NA	uncharacterized LOC101763345		AT4G32110.1		Beta-1,3-N-Acetylglucosaminyltransferase family protein	LOC_Os11g30760.2	expressed protein	Zm00001d049242_T001; Zm00001d032117_T001	GRMZM2G003970_T01; GRMZM2G128605_T01	NA	Sobic.005G122300.1	Seita.8G127700.1; Seita.8G127800.1
Sevir.8G134600	1	1.89	0.92	0.87	3.15	1.71	2.83	NA	NA	uncharacterized LOC101763747		AT4G32110.1		Beta-1,3-N-Acetylglucosaminyltransferase family protein	LOC_Os11g30760.2	expressed protein	Zm00001d049242_T001; Zm00001d032117_T001	GRMZM2G003970_T01; GRMZM2G128605_T01	NA	Sobic.005G122300.1	Seita.8G127800.1; Seita.8G127700.1
Sevir.8G142400	1	0.27	0.09	0.05	0.49	0.28	0.37	NA	NA	NA	NA						NA	NA	NA	NA	NA
Sevir.8G146300	1	0.12	0.08	0.03	0.23	0.25	0.4	NA	NA		NB-ARC;P-loop containing nucleoside triphosphate hydrolase	AT3G46730.1		NB-ARC domain-containing disease resistance protein	LOC_Os08g28540.1	resistance protein LR10, putative, expressed	NA	NA	NA	NA	Seita.8G136700.1; Seita.8G239300.1
Sevir.8G152900	1	0	0	0	1.25	0	1.34	NA	NA	NA	NA						NA	NA	NA	NA	Seita.8G143200.1
Sevir.8G153000	1	1.11	0.87	1.08	2.74	2.26	3.73	NA	NA			AT1G60610.2		SBP (S-ribonuclease binding protein) family protein	LOC_Os11g34080.1	expressed protein	Zm00001d052639_T001; Zm00001d016648_T001	GRMZM2G067865_T01; GRMZM5G813899_T01	Bradi3g44570.1	Sobic.005G142300.1; Sobic.005G141900.2	Seita.8G143300.1; Seita.8G143400.1
Sevir.8G158100	1	0.19	0	0.17	0.38	0	0.34	NA	NA	NA	NA						NA	NA	NA	NA	NA
Sevir.8G176800	1	0.76	0.4	0.75	1.11	0.45	0.98	NA	NA	NA	NA						NA	NA	NA	NA	NA
Sevir.8G178700	1	1.51	1.27	1.09	2.25	1.95	2.64	NA	NA	protein DJ-1 homolog D-like	DJ-1/PfpI;Class I glutamine amidotransferase-like	AT2G38860.2	YLS5	Class I glutamine amidotransferase-like superfamily protein	LOC_Os11g37920.1	DJ-1 family protein, putative, expressed	Zm00001d001881_T001; Zm00001d001881_T002	GRMZM2G077541_T01	Bradi5g25750.1	Sobic.005G168800.2; Sobic.006G261700.1	Seita.8G169200.1; Seita.3G020300.1
Sevir.8G186800	1	1.04	0.36	0.66	7.18	6.61	9.31	NA	NA	putative disease resistance protein RGA1-like	Leucine-rich repeat, cysteine-containing subtype;Leucine-rich repeat, typical subtype;Leucine-rich repeat	AT3G14460.1		LRR and NB-ARC domains-containing disease resistance protein	LOC_Os08g16460.1	NBS-LRR disease resistance protein, putative, expressed	NA	NA	NA	Sobic.005G220200.1; Sobic.005G197600.1	Seita.8G154600.1; Seita.8G157100.1
Sevir.8G192700	1	0.55	0.25	0.18	0.53	0.53	0.6	NA	NA	NA	NA	AT3G14470.1		NB-ARC domain-containing disease resistance protein	LOC_Os11g39290.1	Leucine Rich Repeat family protein, expressed	NA	NA	NA	NA	NA
Sevir.8G193100	1	0.28	0.05	0.13	0.41	0.44	0.54	NA	NA		NB-ARC;P-loop containing nucleoside triphosphate hydrolase	AT3G46730.1; AT1G58410.1	;	NB-ARC domain-containing disease resistance protein; Disease resistance protein (CC-NBS-LRR class) family	LOC_Os11g39320.1; LOC_Os11g39320.1	LZ-NBS-LRR class, putative, expressed; LZ-NBS-LRR class, putative, expressed	NA	NA	Bradi4g15067.1; Bradi4g12684.1	NA	Seita.8G184600.1; Seita.8G184200.1
Sevir.8G206500	1	0.22	0.1	0.06	0.19	0.2	0.22	NA	NA	NA	NA				LOC_Os12g30080.1	disease resistance protein RPM1, putative, expressed	NA	NA	NA	NA	Seita.8G198600.1
Sevir.8G208800	1	0.41	0.46	0.35	2.48	1.71	3.25	NA	NA		NB-ARC;P-loop containing nucleoside triphosphate hydrolase	AT1G59780.1;	;	NB-ARC domain-containing disease resistance protein;	LOC_Os02g18510.1; LOC_Os02g18510.1	stripe rust resistance protein Yr10, putative, expressed; stripe rust resistance protein Yr10, putative, expressed	NA	NA	NA	NA	Seita.8G191800.1; Seita.8G191900.1
Sevir.8G208900	1	0.36	0.64	0.29	1.47	0.74	2.26	NA	NA	putative disease resistance RPP13-like protein 3-like	NB-ARC;P-loop containing nucleoside triphosphate hydrolase	AT1G58410.1		Disease resistance protein (CC-NBS-LRR class) family	LOC_Os02g18510.1	stripe rust resistance protein Yr10, putative, expressed	NA	NA	NA	NA	Seita.8G221600.1; Seita.8G195300.1
Sevir.8G209000	1	0.16	0.3	0.24	2.86	1.47	2.99	NA	NA	disease resistance protein RPM1-like	NB-ARC;P-loop containing nucleoside triphosphate hydrolase	AT1G50180.1		NB-ARC domain-containing disease resistance protein	LOC_Os11g37880.1	stripe rust resistance protein Yr10, putative, expressed	NA	NA	NA	Sobic.005G192300.1	Seita.8G221600.1; Seita.8G193700.1
Sevir.8G224000	1	0.05	0.11	0.09	1.41	0.3	1.35	NA	NA	uncharacterized LOC101773767	Protein of unknown function DUF3049	AT5G22390.1		Protein of unknown function (DUF3049)	LOC_Os11g42410.1	expressed protein	NA	NA	NA	NA	Seita.8G213200.1
Sevir.8G226400	1	12.03	4.15	3.5	17.07	5.9	26.93	NA	NA	disease resistance response protein 206-like	Plant disease resistance response protein						NA	NA	Bradi4g22810.1	Sobic.005G200600.1; Sobic.005G200700.1	Seita.8G215100.1; Seita.2G000700.1
Sevir.8G232700	1	0.74	0.39	0.48	1.34	1.13	1.61	NA	NA	NA	NA						NA	NA	NA	NA	Seita.8G222400.1
Sevir.8G244100	1	0.89	1.1	1.04	2.23	1.81	2.82	NA	NA	probable glycerol-3-phosphate acyltransferase 3-like	Phospholipid/glycerol acyltransferase	AT4G01950.1	ATGPAT3,GPAT3	glycerol-3-phosphate acyltransferase 3	LOC_Os11g45400.1	glycerol-3-phosphate acyltransferase, putative, expressed	Zm00001d007714_T001; Zm00001d041596_T001	GRMZM2G070304_T01; GRMZM2G033767_T01	Bradi2g41702.1; Bradi3g37245.2	Sobic.005G214400.1; Sobic.008G130800.1	Seita.8G234000.1; Seita.3G334400.1
Sevir.8G247300	1	3.81	2.35	2.08	3.82	4.04	4.61	NA	NA		NB-ARC;P-loop containing nucleoside triphosphate hydrolase	AT3G14470.1		NB-ARC domain-containing disease resistance protein	LOC_Os10g04120.1	powdery mildew resistance protein PM3b, putative, expressed	NA	NA	NA	Sobic.005G212100.1	Seita.8G234200.1; Seita.8G236600.1
Sevir.8G249700	1	0.6	0.45	0.54	1.17	0.96	1.43	NA	NA	putative disease resistance RPP13-like protein 3-like	Leucine-rich repeat, typical subtype;NB-ARC	AT3G46710.1		NB-ARC domain-containing disease resistance protein	LOC_Os11g46200.1	Leucine Rich Repeat family protein, expressed	NA	NA	NA	NA	Seita.8G238800.1; Seita.8G136700.1
Sevir.8G252000	1	3.98	2.78	2.41	6.23	6.81	9.14	NA	NA		NB-ARC;P-loop containing nucleoside triphosphate hydrolase						NA	NA	NA	NA	Seita.8G136800.1; Seita.8G239200.1
Sevir.8G258000	1	0.33	0.39	0.6	4.55	3.49	7.82	NA	NA	probable carboxylesterase 12-like	Alpha/beta hydrolase fold-3;Lipase, GDXG, active site;Alpha/Beta hydrolase fold	AT3G48700.1	ATCXE13,CXE13	carboxyesterase 13	LOC_Os09g28720.1	alpha/beta hydrolase fold, putative, expressed	Zm00001d037288_T001; Zm00001d020736_T001	GRMZM2G156310_T01; GRMZM5G831102_T02	Bradi4g32320.1	Sobic.010G102700.1; Sobic.007G157500.1	Seita.8G247600.1; Seita.2G232900.1
Sevir.8G258200	1	4.95	2.77	1.9	6.12	4.82	9.28	NA	NA	probable disease resistance protein At1g58602-like	NB-ARC;P-loop containing nucleoside triphosphate hydrolase	AT1G50180.1		NB-ARC domain-containing disease resistance protein	LOC_Os08g07330.2	RGH1A, putative, expressed	Zm00001d024924_T001; Zm00001d004526_T001	GRMZM2G142680_T01; GRMZM2G076474_T01	NA	Sobic.005G076500.2	Seita.1G053100.1; Seita.8G247800.1
Sevir.8G259000	1	0.31	0.05	0.12	0.82	0.73	1.07	NA	NA		NB-ARC;P-loop containing nucleoside triphosphate hydrolase	AT1G50180.1		NB-ARC domain-containing disease resistance protein	LOC_Os08g07330.2	RGH1A, putative, expressed	NA	NA	NA	NA	Seita.8G248700.1; Seita.3G395700.1
Sevir.9G012000	1	1.1	0.34	0.48	1.35	1.58	1.66	NA	NA	uncharacterized LOC101752814	Nucleotide-diphospho-sugar transferase	AT1G14590.1		Nucleotide-diphospho-sugar transferase family protein	LOC_Os03g63270.1	regulatory protein, putative, expressed	Zm00001d012850_T001	GRMZM2G313481_T01; GRMZM2G146158_T02	Bradi1g01750.1	Sobic.001G012800.1	Seita.9G011800.1
Sevir.9G043000	1	4.76	4.12	5	7.93	7.33	8.93	NA	NA	uncharacterized LOC101765125	Remorin, C-terminal	AT2G41870.1		Remorin family protein	LOC_Os03g59360.1	remorin, putative, expressed	Zm00001d034558_T001; Zm00001d006626_T001	GRMZM2G004511_T01; GRMZM5G807444_T01	Bradi1g04337.2; Bradi1g54240.1	Sobic.001G045600.1; Sobic.002G344700.1	Seita.9G043700.1
Sevir.9G043400	1	0.18	0.08	0	0.3	0.2	0.36	NA	NA	NA	NA						NA	NA	NA	NA	Seita.9G044100.1
Sevir.9G043900	1	0.2	0.26	0.1	0.24	0.22	0.26	NA	NA	uncharacterized LOC101767432	Chaperonin-like RbcX	AT5G19855.1		Chaperonin-like RbcX protein	LOC_Os03g59320.1	expressed protein	Zm00001d013033_T001	AC210013.4_FGT018	Bradi1g04620.1	Sobic.001G046000.1	Seita.9G044500.1
Sevir.9G046000	1	8.65	6.47	7.15	13.62	12.34	14.42	NA	NA		Rieske [2Fe-2S] iron-sulphur domain;Pheophorbide a oxygenase	AT4G25650.1	ACD1-LIKE,PTC52,TIC55-IV	ACD1-like	LOC_Os03g59110.1	pheophorbide a oxygenase, chloroplast precursor, putative, expressed	Zm00001d034523_T001; Zm00001d034523_T003	GRMZM2G349062_T01; GRMZM2G426862_T01	Bradi1g04810.1	Sobic.001G048400.1; Sobic.001G048600.1	Seita.9G046700.1; Seita.9G046900.1
Sevir.9G046100	1	199.24	170.17	119.37	252.31	240.53	304.62	NA	NA	NA	NA						NA	NA	Bradi1g04810.1	Sobic.001G048600.1	NA
Sevir.9G047000	1	42.26	45.82	47.15	78.47	57.68	85.5	NA	NA	NA	NA	AT4G34640.1	ERG9,SQS1	squalene synthase 1	LOC_Os03g59040.1	squalene synthetase, putative, expressed	Zm00001d034516_T005; Zm00001d013048_T009	GRMZM2G029396_T01; GRMZM2G108225_T02	Bradi1g04870.1; Bradi1g04900.1	Sobic.001G049600.1	Seita.9G047500.1
Sevir.9G052800	1	0.14	0.08	0.1	0.29	0.13	0.3	NA	NA	uncharacterized LOC101761732	Zein-binding domain	AT1G08800.2		Protein of unknown function, DUF593	LOC_Os03g58490.2	DUF593 domain containing protein, expressed	NA	NA	NA	Sobic.001G054600.1	Seita.9G053300.1
Sevir.9G057500	1	0.07	0.16	0.25	0.54	0.07	0.54	NA	NA	uncharacterized LOC101779450	Acyl-CoA N-acyltransferase;GNAT domain	AT2G32030.1		Acyl-CoA N-acyltransferases (NAT) superfamily protein	LOC_Os03g58010.1	acetyltransferase, GNAT family, putative, expressed	Zm00001d034418_T001; Zm00001d034417_T001	GRMZM2G342856_T01; GRMZM2G031062_T01	Bradi1g05817.1	Sobic.001G059400.1; Sobic.001G144400.2	Seita.9G058300.1; Seita.9G057800.1
Sevir.9G061800	1	1.36	1.01	0.7	1.93	1.19	2.06	NA	NA	E3 ubiquitin-protein ligase RHF2A-like	Zinc finger, RING-type;Zinc finger, RING/FYVE/PHD-type	AT5G22000.3; AT5G22000.1	RHF2A; RHF2A	RING-H2 group F2A; RING-H2 group F2A	LOC_Os03g57500.1; LOC_Os03g57500.1	zinc finger, C3HC4 type domain containing protein, expressed; zinc finger, C3HC4 type domain containing protein, expressed	Zm00001d013107_T010; Zm00001d013107_T013	GRMZM2G027495_T04; GRMZM2G076768_T02	Bradi1g56990.1	Sobic.001G063400.1; Sobic.002G040600.1	Seita.9G062500.1; Seita.2G038900.1
Sevir.9G066900	1	2.88	1.79	1.46	4.08	1.99	4.11	NA	NA	probable ribose-5-phosphate isomerase-like	Ribose 5-phosphate isomerase, type A	AT5G44520.1		NagB/RpiA/CoA transferase-like superfamily protein	LOC_Os03g56869.1	ribose-5-phosphate isomerase A, putative, expressed	Zm00001d013135_T002; Zm00001d013135_T001	GRMZM5G874903_T01	Bradi1g06750.1	Sobic.001G069000.1	Seita.9G067800.1; Seita.6G006500.1
Sevir.9G075800	1	35.41	34.58	32.61	67.21	50.59	68.57	NA	NA	cold-regulated 413 plasma membrane protein 1-like	Cold acclimation WCOR413	AT3G50830.1	ATCOR413-PM2,COR413-PM2	cold-regulated 413-plasma membrane 2	LOC_Os03g55850.1	cold acclimation protein WCOR413, putative, expressed	Zm00001d034188_T004; Zm00001d034188_T001	GRMZM2G040030_T01; GRMZM2G052423_T01	NA	Sobic.001G077000.1	Seita.9G077400.1
Sevir.9G085100	1	41.97	24.77	23.63	53.75	53.03	73.63	NA	NA	UDP-glycosyltransferase 83A1-like	UDP-glucuronosyl/UDP-glucosyltransferase	AT3G02100.1; AT3G02100.1	;	UDP-Glycosyltransferase superfamily protein; UDP-Glycosyltransferase superfamily protein	LOC_Os03g55030.1; LOC_Os03g55030.2	UDP-glucoronosyl and UDP-glucosyl transferase domain containing protein, expressed; UDP-glucoronosyl and UDP-glucosyl transferase domain containing protein, expressed	Zm00001d034066_T001; Zm00001d034066_T002	GRMZM2G031138_T01; GRMZM2G030821_T01	Bradi1g08190.1; Bradi1g08177.1	Sobic.001G084700.1; Sobic.001G084600.1	Seita.9G086800.1; Seita.9G087000.1
Sevir.9G113200	1	0.27	0.12	0.21	0.26	0.26	0.28	NA	NA	65-kDa microtubule-associated protein 6-like	Microtubule-associated protein, MAP65/Ase1/PRC1	AT2G01910.1	ATMAP65-6,MAP65-6	Microtubule associated protein (MAP65/ASE1) family protein	LOC_Os03g50970.1	retrotransposon protein, putative, Ty1-copia subclass, expressed	Zm00001d033794_T002; Zm00001d033794_T001	GRMZM2G359929_T01	Bradi1g10560.1	Sobic.001G112100.1	Seita.9G114600.1
Sevir.9G118400	1	4.67	1.19	0.85	8.82	3.51	6.95	NA	NA	zinc finger protein CONSTANS-LIKE 16-like	CCT domain;Zinc finger, B-box	AT1G68520.1		B-box type zinc finger protein with CCT domain	LOC_Os03g50310.1	CCT/B-box zinc finger protein, putative, expressed	Zm00001d013443_T001; Zm00001d033719_T001	GRMZM2G114137_T01; GRMZM2G144346_T01	Bradi1g11310.2; Bradi1g43990.1	Sobic.001G118100.1; Sobic.010G108500.1	Seita.9G119800.1; Seita.4G116600.1
Sevir.9G118700	1	19.87	17.69	13.51	30.29	20.13	32.79	NA	NA	uncharacterized LOC101761077		AT1G73885.1			LOC_Os03g50270.1	expressed protein	Zm00001d033717_T001; Zm00001d013446_T001	GRMZM2G025648_T01; GRMZM2G089974_T01	Bradi1g11270.1	Sobic.001G118400.1	Seita.9G120100.1
Sevir.9G120500	1	4.69	5.89	4.25	12.42	8.36	16.91	NA	NA	peptidyl-prolyl cis-trans isomerase FKBP17-2, chloroplastic-like	Capsid/spike protein, ssDNA virus;Peptidyl-prolyl cis-trans isomerase, FKBP-type, domain;Peptidyl-prolyl cis-trans isomerase, FKBP-type	AT1G18170.1		FKBP-like peptidyl-prolyl cis-trans isomerase family protein	LOC_Os03g50080.1	peptidyl-prolyl cis-trans isomerase, FKBP-type, putative, expressed	Zm00001d013455_T001; Zm00001d033704_T001	GRMZM2G068963_T01; GRMZM2G057374_T01	Bradi1g11160.1	Sobic.001G120000.1	Seita.9G121900.1
Sevir.9G132200	1	85.62	79.08	78.99	131.08	99.44	181.2	NA	NA	costars family protein-like	Costars domain	AT4G33640.1			LOC_Os03g48390.1	expressed protein	Zm00001d033559_T001	NA	Bradi1g12100.1	Sobic.001G131600.1	Seita.9G133600.1
Sevir.9G143700	1	15.41	12.04	10.49	46.26	33.38	59.84	NA	NA	glucan endo-1,3-beta-glucosidase 7-like	Glycoside hydrolase, superfamily;X8 domain;Glycoside hydrolase, family 17;Glycoside hydrolase, catalytic domain	AT4G34480.1		O-Glycosyl hydrolases family 17 protein	LOC_Os03g46660.1	glucan endo-1,3-beta-glucosidase precursor, putative, expressed	Zm00001d013573_T001; Zm00001d013390_T001	GRMZM2G046101_T01; GRMZM5G858249_T01	Bradi1g12810.1; Bradi1g69020.2	Sobic.001G142200.1; Sobic.001G445700.1	Seita.9G145500.1; Seita.8G079300.1
Sevir.9G156300	1	0.12	0.08	0.36	0.41	0.1	0.43	NA	NA	NA	NA	AT5G06280.1			LOC_Os12g42170.1	expressed protein	Zm00001d033227_T001	GRMZM2G131012_T01	Bradi1g13833.1	Sobic.001G156200.1	Seita.9G157800.1
Sevir.9G160200	1	3.12	1.78	2.94	6.25	5.86	9.31	NA	NA	uncharacterized LOC101766483	Domain of unknown function DUF4005;IQ motif, EF-hand binding site	AT4G14750.1	IQD19	IQ-domain 19	LOC_Os03g43580.1	IQ calmodulin-binding motif family protein, putative, expressed	Zm00001d033280_T001; Zm00001d041437_T001	GRMZM2G039187_T01; GRMZM2G342821_T01	Bradi1g14090.1	Sobic.001G160100.1; Sobic.008G159601.1	Seita.9G161900.1; Seita.3G381400.1
Sevir.9G165800	1	0.6	0.25	1.06	1.48	0.78	1.81	NA	NA	NA	NA						NA	NA	NA	NA	Seita.2G325300.1
Sevir.9G178100	1	7.13	7.56	7.59	15.67	10.13	20.07	NA	NA			AT1G61170.1			LOC_Os03g38640.1	expressed protein	Zm00001d013794_T001	GRMZM2G001772_T01	Bradi1g15460.1	Sobic.001G180300.1	Seita.9G179400.1
Sevir.9G179400	1	0.6	0.41	0.65	0.79	0.56	0.91	NA	NA	U-box domain-containing protein 27-like	U box domain;Zinc finger, RING/FYVE/PHD-type;Armadillo-like helical	AT3G18710.1	ATPUB29,PUB29	plant U-box 29	LOC_Os05g36360.1	U-box domain containing protein, expressed	Zm00001d038280_T001	GRMZM2G073310_T01	Bradi2g24050.1	Sobic.009G153200.1	Seita.3G227000.1; Seita.1G314500.1
Sevir.9G184200	1	9.39	3.89	9.17	30.32	19.1	31.95	NA	NA	NA	NA						NA	NA	NA	NA	NA
Sevir.9G188600	1	0.5	0.07	0.22	0.92	0.49	1.23	NA	NA	lecithin-cholesterol acyltransferase-like 1-like	Lecithin:cholesterol/phospholipid:diacylglycerol acyltransferase;Alpha/Beta hydrolase fold	AT1G27480.1; AT1G27480.1	;	alpha/beta-Hydrolases superfamily protein; alpha/beta-Hydrolases superfamily protein	LOC_Os01g71800.1; LOC_Os10g08026.1	lecithin cholesterol acyltransferase, putative, expressed; lecithin:cholesterol acyltransferase, putative, expressed	NA	NA	NA	NA	Seita.9G189400.1; Seita.9G189500.1
Sevir.9G195600	1	42.92	32.72	30.56	79.57	50.35	68.6	NA	NA	uncharacterized LOC101777696		AT3G49550.1; AT3G49550.1	;	;	LOC_Os10g36550.3; LOC_Os10g36550.1	CRP3 - Cysteine-rich family protein precursor, expressed; CRP3 - Cysteine-rich family protein precursor, expressed	Zm00001d032485_T002; Zm00001d032485_T001	GRMZM2G063679_T01; GRMZM2G026892_T02	Bradi3g30750.1	Sobic.001G198200.1	Seita.9G196000.1
Sevir.9G201000	1	13.28	10.01	9	18.59	14.11	23.71	NA	NA	thylakoid lumenal 17.4 kDa protein, chloroplastic-like	Pentapeptide repeat	AT5G53490.1		Tetratricopeptide repeat (TPR)-like superfamily protein	LOC_Os10g35810.1	thylakoid lumenal protein, putative, expressed	Zm00001d013918_T001	GRMZM2G436710_T01	Bradi3g30150.1	Sobic.001G203000.1	Seita.9G202300.1
Sevir.9G204100	1	0.55	0.54	0.29	0.98	0.99	1.18	NA	NA	bifunctional epoxide hydrolase 2-like	Epoxide hydrolase-like;Alpha/beta hydrolase fold-1;Alpha/Beta hydrolase fold	AT3G51000.1		alpha/beta-Hydrolases superfamily protein	LOC_Os10g35520.1	hydrolase, alpha/beta fold family domain containing protein, expressed	Zm00001d032570_T001; Zm00001d032570_T002	GRMZM2G449133_T01; GRMZM2G032910_T01	Bradi4g12070.3; Bradi3g29970.1	Sobic.001G205350.1; Sobic.001G205700.1	Seita.9G205600.1; Seita.9G205700.1
Sevir.9G225500	1	7.16	3.97	4.26	11.66	8.34	12.48	NA	NA	NA	NA	AT3G50685.1			LOC_Os10g15300.1	expressed protein	Zm00001d005693_T001	GRMZM2G419606_T01	Bradi3g20720.1	Sobic.002G190100.1	NA
Sevir.9G237400	1	2.74	1.9	1.7	3.32	3.29	4.46	NA	NA			AT3G04550.1			LOC_Os10g30870.1	expressed protein	Zm00001d001812_T001	GRMZM2G457621_T01	NA	Sobic.006G269400.1	Seita.9G237700.1
Sevir.9G251100	1	0.13	0.08	0.2	0.87	0.61	1.01	NA	NA	NA	NA						NA	NA	NA	NA	Seita.9G248500.1
Sevir.9G253700	1	0.89	0.61	0.72	2.32	1.56	2.74	NA	NA		Major facilitator superfamily domain;General substrate transporter	AT3G13050.1; AT3G13050.1; AT3G13050.1	; ;	Major facilitator superfamily protein; Major facilitator superfamily protein; Major facilitator superfamily protein	LOC_Os03g43720.3; LOC_Os03g43720.4; LOC_Os03g43720.2	transporter family protein, putative, expressed; transporter family protein, putative, expressed; transporter family protein, putative, expressed	Zm00001d033272_T003; Zm00001d033273_T009	GRMZM2G066801_T04; GRMZM5G811095_T02	NA	Sobic.001G261200.1	Seita.9G250800.1; Seita.9G161400.1
Sevir.9G257300	1	1.26	0.53	1.03	2.25	1.21	2.43	NA	NA	uncharacterized LOC101784045					LOC_Os10g25810.1	expressed protein	Zm00001d014226_T001; Zm00001d033035_T001	GRMZM2G110473_T01; GRMZM2G173732_T01	NA	Sobic.001G257100.1; Sobic.001G485400.1	Seita.9G254700.1; Seita.9G520700.1
Sevir.9G261000	1	32.85	30.18	31.65	49.11	45.89	64.56	NA	NA	uncharacterized LOC101769065	Pathogenic type III effector avirulence factor Avr cleavage site	AT5G64850.1			LOC_Os10g26540.1	expressed protein	Zm00001d033003_T001; Zm00001d014200_T001	GRMZM2G104024_T01; GRMZM2G084021_T01	Bradi3g25919.1; Bradi1g73670.2	Sobic.001G253600.1; Sobic.001G489600.1	Seita.9G258600.1; Seita.9G524800.1
Sevir.9G270400	1	4.36	3.03	1.19	15.37	8.63	18.92	NA	NA		F-box domain, cyclin-like						NA	NA	NA	NA	Seita.2G262000.1; Seita.5G203000.1
Sevir.9G283200	1	21.3	16.29	10.68	34.71	15.48	37.19	NA	NA	NA	NA	AT4G28290.1			LOC_Os10g07440.1	expressed protein	Zm00001d014317_T001	GRMZM2G094543_T01	NA	NA	Seita.9G280700.1
Sevir.9G301900	1	0.21	0	0.03	0.76	0.35	0.71	NA	NA	probable NAD(P)H-dependent oxidoreductase 2-like	NADP-dependent oxidoreductase domain;Aldo/keto reductase subgroup;Aldo/keto reductase, conserved site;Aldo/keto reductase	AT1G59960.1		NAD(P)-linked oxidoreductase superfamily protein	LOC_Os10g02480.1	oxidoreductase, aldo/keto reductase family protein, putative, expressed	Zm00001d000060_T001	GRMZM2G048121_T01	NA	Sobic.001G274600.1; Sobic.001G274800.1	Seita.9G296100.1; Seita.6G227700.1
Sevir.9G326900	1	4.6	2.67	3.05	8.05	6.42	8.45	NA	NA	formin-like protein 1-like	Protein of unknown function DUF761, plant	AT4G16790.1		hydroxyproline-rich glycoprotein family protein	LOC_Os10g41250.1	glycoprotein, putative, expressed	Zm00001d029937_T001; Zm00001d000028_T001	GRMZM2G365134_T01; GRMZM2G069807_T01	Bradi3g33420.1	Sobic.001G297000.1	Seita.9G321300.1
Sevir.9G336700	1	1.52	1.21	0.98	2.36	2.44	3.47	NA	NA	rop guanine nucleotide exchange factor 2-like	Plant specific Rop nucleotide exchanger, PRONE	AT4G00460.2	ATROPGEF3,ROPGEF3	RHO guanyl-nucleotide exchange factor 3	LOC_Os10g40270.1	ATROPGEF7/ROPGEF7, putative, expressed	Zm00001d029850_T001; Zm00001d002696_T001	GRMZM2G071157_T01; GRMZM2G087678_T01	Bradi3g32850.2; Bradi5g18137.2	Sobic.001G305300.1; Sobic.006G176400.1	Seita.9G333500.1
Sevir.9G342000	1	2.9	1.37	1.61	3.3	2.91	3.08	NA	NA	hippocampus abundant transcript 1 protein-like	Major facilitator superfamily domain;Major facilitator superfamily;Sugar transporter, conserved site;Tetracycline resistance protein, TetA/multidrug resistance protein MdtG	AT2G16990.1; AT2G16990.2	;	Major facilitator superfamily protein; Major facilitator superfamily protein	LOC_Os11g05390.1; LOC_Os02g44730.1	transporter, major facilitator family, putative, expressed; tetracycline transporter protein, putative, expressed	Zm00001d029803_T005; Zm00001d029803_T008	GRMZM2G047187_T03; GRMZM2G047312_T01	Bradi3g32390.2	Sobic.001G309900.3	Seita.9G338100.1
Sevir.9G348400	1	0.7	0.23	0.28	1.07	0.27	1.51	NA	NA	probable membrane-associated kinase regulator 6-like		AT5G52900.1			LOC_Os10g39000.1	expressed protein	Zm00001d029730_T001; Zm00001d029729_T001	AC177845.2_FGT001; GRMZM2G039880_T01	NA	Sobic.001G315200.1	Seita.9G343600.1
Sevir.9G350900	1	0.28	0.1	0.37	0.5	0.32	0.73	NA	NA	probable glutathione S-transferase GSTU6-like	Thioredoxin-like fold;Glutathione S-transferase, C-terminal-like;Glutathione S-transferase, C-terminal;Glutathione S-transferase, N-terminal	AT1G10360.1	ATGSTU18,GST29,GSTU18	glutathione S-transferase TAU 18	LOC_Os10g38160.1	glutathione S-transferase, putative, expressed	Zm00001d029704_T001	GRMZM2G178079_T02; GRMZM2G330635_T02	NA	Sobic.001G317600.1; Sobic.005G212700.1	Seita.9G346000.1; Seita.9G345400.1
Sevir.9G354600	1	0.42	0.18	0.28	0.71	0.48	0.8	NA	NA	uncharacterized LOC101770278					LOC_Os10g37860.1	expressed protein	Zm00001d029676_T001	GRMZM2G389196_T01	NA	Sobic.001G321100.1	Seita.9G348700.1
Sevir.9G370600	1	4.77	3.3	3.57	7.81	5.62	7.53	NA	NA	PI-PLC X domain-containing protein At5g67130-like	PLC-like phosphodiesterase, TIM beta/alpha-barrel domain;Phospholipase C, phosphatidylinositol-specific , X domain	AT1G13680.1		PLC-like phosphodiesterases superfamily protein	LOC_Os03g30130.2	phospholipase C, putative, expressed	Zm00001d047275_T003; Zm00001d047275_T001	GRMZM2G109286_T01	Bradi4g27280.7	Sobic.001G337400.1	Seita.9G364900.1
Sevir.9G370900	1	4.02	3.51	3.09	7.65	5.47	7.98	NA	NA	5'-3' exoribonuclease 2-like	Heavy metal-associated domain, HMA	AT4G16380.1		Heavy metal transport/detoxification superfamily protein	LOC_Os03g29920.1	proline-rich protein, putative, expressed	Zm00001d029499_T002; Zm00001d029499_T001	GRMZM2G313009_T01; GRMZM5G835433_T01	Bradi1g66100.1	Sobic.001G339400.1	Seita.9G365200.1
Sevir.9G371700	1	7.46	8.44	8.98	24.62	18.47	30.14	NA	NA	uncharacterized LOC101764462					LOC_Os03g30060.1	expressed protein	Zm00001d029518_T001; Zm00001d047274_T001	GRMZM2G391705_T01; GRMZM2G435049_T01	NA	NA	Seita.9G366000.1
Sevir.9G376700	1	54.96	74.79	74.32	106.94	83.96	124.94	NA	NA	uncharacterized LOC101781736	Protein of unknown function DUF581	AT1G74940.1		Protein of unknown function (DUF581)	LOC_Os10g28680.1	DUF581 domain containing protein, expressed	Zm00001d029447_T001; Zm00001d047260_T001	GRMZM2G416156_T01; GRMZM2G425482_T01	NA	Sobic.001G344000.1	Seita.9G371100.1
Sevir.9G384900	1	0.22	0.03	0.11	0.31	0.04	0.31	NA	NA	NA	NA	AT1G02170.1	AMC1,ATMC1,ATMCPB1,LOL3,MCP1B	metacaspase 1	LOC_Os03g27120.1	ICE-like protease p20 domain containing protein, putative, expressed	Zm00001d029388_T001; Zm00001d029388_T003	GRMZM2G120079_T01; GRMZM2G125314_T01	Bradi1g60800.1; Bradi1g60756.1	Sobic.001G351400.1; Sobic.001G351500.1	Seita.9G379800.1; Seita.9G379900.1
Sevir.9G390300	1	0.63	0.18	0.2	0.68	0.62	0.77	NA	NA	uncharacterized LOC101764348	Zinc finger, C2H2	AT5G25160.1	ZFP3	zinc finger protein 3	LOC_Os09g26200.1	ZOS9-11 - C2H2 zinc finger protein, expressed	Zm00001d047170_T001; Zm00001d005788_T001	GRMZM2G161255_T01; GRMZM2G037574_T01	Bradi4g30910.1; Bradi2g58720.1	Sobic.001G356800.1; Sobic.001G357100.2	Seita.9G388000.1; Seita.9G388100.1
Sevir.9G391800	1	0.55	0.45	0.47	1	0.48	1.01	NA	NA	NA	NA	AT3G13560.3; AT3G13560.2	;	O-Glycosyl hydrolases family 17 protein; O-Glycosyl hydrolases family 17 protein	LOC_Os03g25790.2; LOC_Os03g25790.1	glycosyl hydrolases family 17 protein, expressed; glycosyl hydrolases family 17 protein, expressed	Zm00001d047399_T001; Zm00001d029313_T001	GRMZM2G012140_T01; GRMZM2G001288_T02	Bradi1g61320.3; Bradi1g20370.3	Sobic.001G357900.1; Sobic.002G387100.1	Seita.9G389200.1; Seita.2G402500.1
Sevir.9G392100	1	2.25	1.65	1.71	2.79	2.17	3.71	NA	NA			AT3G13600.1		calmodulin-binding family protein	LOC_Os03g25760.1	calmodulin-binding protein, putative, expressed	Zm00001d047402_T001; Zm00001d022245_T001	GRMZM5G880028_T01; GRMZM2G318843_T01	Bradi1g61340.1	Sobic.001G358200.1; Sobic.002G387400.1	Seita.9G389500.1; Seita.2G402900.1
Sevir.9G393300	1	0.09	0	0.07	3.32	1.91	5.1	NA	NA	uncharacterized LOC101783224					LOC_Os03g25530.1	expressed protein	Zm00001d047414_T001	GRMZM2G446363_T01	Bradi1g61402.1	Sobic.001G359000.1	Seita.9G390900.1
Sevir.9G407000	1	3.06	2.08	1.2	4.11	2.55	4.16	NA	NA						LOC_Os03g22820.1	expressed protein	Zm00001d047478_T001; Zm00001d029172_T001	GRMZM2G058470_T01; GRMZM2G467072_T01	NA	Sobic.001G371800.1	Seita.9G403500.1
Sevir.9G418400	1	27.28	16.88	8.97	37.91	11.41	38.12	NA	NA	thylakoid lumenal protein At1g03610, chloroplastic-like	Photosystem II Pbs27;Twin-arginine translocation pathway, signal sequence	AT1G03600.1	PSB27	photosystem II family protein	LOC_Os03g21560.1	photosystem II 11 kD protein, putative, expressed	Zm00001d029049_T001; Zm00001d047532_T001	GRMZM2G056424_T01; GRMZM2G005984_T01	Bradi1g63300.1	Sobic.001G382100.1	Seita.9G414200.1
Sevir.9G420200	1	0.31	0.23	0.22	0.49	0.39	0.57	NA	NA	2,3-bisphosphoglycerate-independent phosphoglycerate mutase-like	Alkaline-phosphatase-like, core domain;BPG-independent PGAM, N-terminal;Metalloenzyme;Phosphoglycerate mutase, 2,3-bisphosphoglycerate-independent;Alkaline phosphatase-like, alpha/beta/alpha	AT1G09780.1		Phosphoglycerate mutase, 2,3-bisphosphoglycerate-independent	LOC_Os03g21260.1	2,3-bisphosphoglycerate-independent phosphoglycerate mutase, putative, expressed	Zm00001d029025_T001	GRMZM2G050077_T01	Bradi1g63510.2	Sobic.001G384100.1	Seita.9G416100.1
Sevir.9G427800	1	100.18	83.4	52.39	120.68	71.04	131.34	NA	NA	high-light-induced protein, chloroplastic-like;uncharacterized LOC101766786	Chlorophyll a/b binding protein domain	AT5G02120.1	OHP	one helix protein	LOC_Os05g22730.1	expressed protein	NA	NA	NA	Sobic.002G033800.1	Seita.9G423600.1; Seita.4G117400.1
Sevir.9G429200	1	38.37	29.96	26.94	44.82	42.12	54.95	NA	NA	30S ribosomal protein S1, chloroplastic-like	RNA-binding domain, S1;Nucleic acid-binding, OB-fold;Ribosomal protein S1, RNA-binding domain	AT5G30510.1	ARRPS1,RPS1	ribosomal protein S1	LOC_Os03g20100.1	S1 RNA binding domain containing protein, expressed	Zm00001d047581_T002; Zm00001d047581_T001	GRMZM5G862107_T01	Bradi1g64130.2	Sobic.001G391400.1	Seita.9G425000.1; Seita.1G104000.1
Sevir.9G430000	1	39.49	42.42	45.21	71.03	58.31	79.66	NA	NA	NA	NA	AT5G46340.1		O-acetyltransferase family protein	LOC_Os03g19970.1	CAS1 domain-containing protein 1 precursor, putative, expressed	Zm00001d047600_T003; Zm00001d047600_T001	GRMZM2G020721_T01; GRMZM2G405575_T01	Bradi1g64180.1	Sobic.001G392200.1	Seita.9G425900.1; Seita.4G269400.1
Sevir.9G434100	1	230.98	228.3	176.41	342.23	256.55	481.67	NA	NA	calvin cycle protein CP12-1, chloroplastic-like	Domain of unknown function CP12	AT2G47400.1	CP12,CP12-1	CP12 domain-containing protein 1	LOC_Os03g19380.1	calvin cycle protein CP12, putative, expressed	Zm00001d028880_T001	GRMZM2G301823_T01; GRMZM5G885618_T01	Bradi1g64540.3	Sobic.001G396300.1	Seita.9G430200.1
Sevir.9G443800	1	21.94	15.04	12.73	23.69	19.01	31.55	NA	NA			AT3G56010.1					Zm00001d028756_T001; Zm00001d028757_T001	GRMZM2G087079_T01	Bradi1g65467.1	Sobic.001G405700.1	Seita.9G440000.1
Sevir.9G445600	1	7.61	4.16	3.14	12.27	5.32	12.3	NA	NA		Rhodanese-like domain	AT3G08920.1		Rhodanese/Cell cycle control phosphatase superfamily protein	LOC_Os03g18020.1	rhodanese-like family protein, putative, expressed	Zm00001d028745_T001	GRMZM5G838147_T01; GRMZM2G114354_T01	Bradi1g65600.1	Sobic.001G407900.2	Seita.9G441700.1
Sevir.9G448500	1	0.32	0.37	0.31	0.55	0.32	0.75	NA	NA								NA	NA	NA	NA	Seita.9G444400.1
Sevir.9G448700	1	2.4	2.61	2.2	5.85	5.32	7.67	NA	NA	uncharacterized LOC101758519		AT3G53470.2			LOC_Os03g17660.1	expressed protein	Zm00001d031946_T004; Zm00001d031946_T005	GRMZM2G023059_T01; GRMZM2G144982_T01	NA	Sobic.007G169300.1; Sobic.001G410600.1	Seita.9G444600.1
Sevir.9G456200	1	0.72	0.46	0.5	0.76	0.6	0.96	NA	NA		F-box domain, cyclin-like	AT3G26922.1		F-box/RNI-like superfamily protein	LOC_Os01g41290.1	OsFBD5 - F-box and FBD domain containing protein, expressed	NA	NA	NA	NA	Seita.9G452500.1; Seita.5G215300.1
Sevir.9G461200	1	1.08	0.75	0.63	2.62	2.03	2.72	NA	NA	uncharacterized LOC101775944	Protein of unknown function DUF962	AT3G09085.1		Protein of unknown function (DUF962)	LOC_Os03g15910.1	membrane protein, putative, expressed	Zm00001d028547_T001	AC217897.3_FGT010; GRMZM2G012566_T01	Bradi1g67127.1	Sobic.001G426500.1	Seita.9G457600.1
Sevir.9G463100	1	29.99	31.84	36.5	59.63	47.88	65.3	NA	NA	myosin-11-like		AT5G59210.1		myosin heavy chain-related	LOC_Os03g16120.1	myosin heavy chain-related, putative, expressed	Zm00001d028569_T005; Zm00001d028569_T012	GRMZM2G160324_T01; GRMZM2G164136_T01	Bradi1g66960.1	Sobic.001G424800.1	Seita.9G459700.1
Sevir.9G470300	1	0.45	0.24	0.23	0.62	0.54	0.83	NA	NA	uncharacterized LOC101755137		AT2G41610.1			LOC_Os03g14880.1	expressed protein	Zm00001d047901_T001; Zm00001d028451_T001	GRMZM2G172652_T01; GRMZM2G377647_T01	Bradi1g67870.1; Bradi3g23030.2	Sobic.001G434300.1	Seita.9G466700.1
Sevir.9G473300	1	3.65	2.23	3.48	4.26	3.38	5.43	NA	NA	uncharacterized LOC101766229	ACT domain	AT1G12420.1	ACR8	ACT domain repeat 8	LOC_Os03g14370.2	ACT domain containing protein, expressed	Zm00001d028416_T002; Zm00001d028416_T001	GRMZM2G035552_T01; GRMZM2G090842_T01	Bradi1g68120.2; Bradi3g13880.1	Sobic.001G437000.1; Sobic.007G191900.1	Seita.9G469600.1; Seita.6G083800.1
Sevir.9G479000	1	0.8	0.31	0.26	0.85	0.9	1.41	NA	NA	type I inositol 1,4,5-trisphosphate 5-phosphatase CVP2-like	Endonuclease/exonuclease/phosphatase;Inositol polyphosphate-related phosphatase	AT2G01900.1		DNAse I-like superfamily protein	LOC_Os03g13520.1	endonuclease/exonuclease/phosphatase family domain containing protein, expressed	Zm00001d028366_T001; Zm00001d047972_T001	GRMZM2G152390_T05; GRMZM5G876768_T05	Bradi1g68680.3; Bradi3g36217.1	Sobic.001G442500.1	Seita.9G475400.1
Sevir.9G483600	1	1.55	0.35	0.26	1.58	1.69	1.74	NA	NA	NA	NA	AT3G50660.1	CLM,CYP90B1,DWF4,PSC1,SAV1,SNP2	Cytochrome P450 superfamily protein	LOC_Os03g12660.1	cytochrome P450, putative, expressed	Zm00001d028325_T002; Zm00001d028325_T005	GRMZM2G065635_T03; GRMZM2G017730_T01	Bradi1g69040.1	Sobic.001G445900.1	Seita.9G480100.1
Sevir.9G485600	1	2.4	0.49	0.59	3	2.49	2.42	NA	NA	homeobox-leucine zipper protein HOX15-like	Homeobox, conserved site;Homeodomain-like;Leucine zipper, homeobox-associated;Homeobox domain	AT4G37790.1	HAT22	Homeobox-leucine zipper protein family	LOC_Os03g12860.1	homeobox associated leucine zipper, putative, expressed	Zm00001d028304_T001; Zm00001d047995_T001	GRMZM2G126808_T02; GRMZM2G105834_T01	Bradi1g69150.1; Bradi4g31690.1	Sobic.001G447400.1; Sobic.002G220300.1	Seita.9G481800.1; Seita.9G301000.1
Sevir.9G492900	1	4.94	4.71	3.87	9.67	8.1	14.54	NA	NA	uncharacterized LOC101765810		AT3G52070.2			LOC_Os03g11780.1	expressed protein	Zm00001d048075_T001	GRMZM2G324478_T01	NA	Sobic.001G454600.2	Seita.9G488900.1
Sevir.9G499000	1	10.86	9.46	6.51	21.31	12.8	19.74	NA	NA	NA	NA	AT4G30845.1			LOC_Os03g11250.1	expressed protein	Zm00001d048113_T001	GRMZM2G113287_T01	Bradi1g70380.1	Sobic.001G460700.1	Seita.9G494900.1
Sevir.9G502600	1	20.29	15.97	14.6	36.08	32.73	51.87	NA	NA	uncharacterized LOC101768131		AT5G43150.1			LOC_Os03g10860.1	expressed protein	Zm00001d048135_T003; Zm00001d048135_T001	GRMZM2G102802_T04; GRMZM2G162535_T01	Bradi1g70780.1	Sobic.001G463400.1	Seita.9G498200.1
Sevir.9G516200	1	0.51	0.26	0.26	0.92	0.71	0.83	NA	NA	E3 ubiquitin-protein ligase Os03g0188200-like	Zinc finger, RING-type;Zinc finger, RING/FYVE/PHD-type	AT1G72200.1		RING/U-box superfamily protein	LOC_Os03g08920.1	Zinc finger, C3HC4 type domain containing protein, expressed	Zm00001d027983_T001; Zm00001d048230_T001	GRMZM2G148706_T01; GRMZM2G400784_T01	Bradi1g72000.1	Sobic.001G476600.1; Sobic.004G187600.1	Seita.9G511800.1
Sevir.9G526700	1	1.41	0.88	1.28	1.95	1.71	2.34	NA	NA	NA	NA						NA	NA	NA	NA	NA
Sevir.9G533500	1	0.87	0.36	0.33	1.42	1.33	1.71	NA	NA	NA	NA	AT2G16400.1	BLH7	BEL1-like homeodomain 7	LOC_Os03g06930.1	homeodomain protein, putative, expressed	Zm00001d027802_T003; Zm00001d027802_T001	GRMZM2G004641_T03; GRMZM2G177470_T01	Bradi1g74060.7; Bradi3g26690.1	Sobic.001G494000.1; Sobic.004G097700.1	Seita.9G528900.1
Sevir.9G536600	1	0.79	0.51	0.66	1.56	0.82	1.93	NA	NA	NA	NA	AT4G14750.1	IQD19	IQ-domain 19	LOC_Os03g06570.1	IQ calmodulin-binding motif family protein, putative, expressed	Zm00001d048437_T002; Zm00001d032932_T001	GRMZM2G030882_T01; GRMZM2G330381_T01	NA	Sobic.001G496700.1; Sobic.001G244400.2	Seita.9G532300.1; Seita.9G266100.1
Sevir.9G538500	1	2.35	2.38	2.34	8.68	5.66	9.69	NA	NA	uncharacterized LOC101769348	Galactose mutarotase-like domain;Glycoside hydrolase-type carbohydrate-binding, subgroup	AT1G64770.1	NDF2,NDH45	NDH-dependent cyclic electron flow 1	LOC_Os03g06230.1	galactose mutarotase-like, putative, expressed	Zm00001d027729_T001; Zm00001d048422_T001	GRMZM2G075958_T01; GRMZM2G034243_T01	Bradi1g74570.1	Sobic.001G498300.1	Seita.9G534200.1
Sevir.9G541700	1	5.93	3.27	3.01	6.94	7.68	9.07	NA	NA	axoneme-associated protein mst101(2)-like	Heavy metal-associated domain, HMA	AT5G03380.1		Heavy metal transport/detoxification superfamily protein	LOC_Os03g05750.1	heavy-metal-associated domain-containing protein, putative, expressed	Zm00001d048411_T001; Zm00001d027708_T002	GRMZM2G086163_T01; GRMZM2G063342_T01	Bradi1g74900.2	Sobic.001G501100.1	Seita.9G537500.1
Sevir.9G566600	1	15.38	13.04	15.14	26.88	21.57	28.89	NA	NA	uncharacterized LOC101784456	Heavy metal-associated domain, HMA	AT2G18196.1		Heavy metal transport/detoxification superfamily protein	LOC_Os03g02860.1	heavy metal-associated domain containing protein, expressed	Zm00001d027405_T001	GRMZM2G136859_T01; GRMZM2G097188_T01	Bradi1g77170.1	Sobic.001G528300.1; Sobic.001G313600.1	Seita.9G562900.1; Seita.9G341900.1
Sevir.9G574100	1	2.02	0.57	1.33	4.28	2.95	5.42	NA	NA	non-specific lipid-transfer protein 2-like	Bifunctional inhibitor/plant lipid transfer protein/seed storage helical domain	AT5G38170.1		Bifunctional inhibitor/lipid-transfer protein/seed storage 2S albumin superfamily protein	LOC_Os10g36070.1	LTPL155 - Protease inhibitor/seed storage/LTP family protein precursor, putative, expressed	NA	NA	NA	NA	Seita.9G570900.1
Sevir.9G574300	1	0.21	0.13	0.15	1.28	0.67	1.83	NA	NA	remorin-like	Remorin, N-terminal;Remorin, C-terminal	AT3G48940.1		Remorin family protein	LOC_Os03g02040.1	remorin, putative, expressed	NA	NA	Bradi1g77840.1	Sobic.001G535400.1	Seita.9G571000.1
Sevir.9G579700	1	3.5	2.34	2.2	4.53	3.45	6.66	NA	NA	uncharacterized LOC101766926	Domain of unknown function DUF4378;Protein of unknown function DUF3741	AT2G45900.1; AT2G45900.1	;	Phosphatidylinositol N-acetyglucosaminlytransferase subunit P-related; Phosphatidylinositol N-acetyglucosaminlytransferase subunit P-related	LOC_Os03g01580.1; LOC_Os03g01580.2	expressed protein; expressed protein	Zm00001d048540_T002; Zm00001d048540_T004	GRMZM2G354851_T01	Bradi1g78160.2	Sobic.001G540300.1	Seita.9G576000.1
Sevir.J009700	1	2.11	1.15	1.1	3.74	2.71	3.51	NA	NA	NA	NA						NA	NA	NA	NA	NA
Sevir.J012300	1	1.46	1	0.8	1.37	1.51	1.79	NA	NA	ribulose bisphosphate carboxylase/oxygenase activase, chloroplastic-like	ATPase, AAA-type, core;P-loop containing nucleoside triphosphate hydrolase	AT2G39730.1	RCA	rubisco activase	LOC_Os11g47970.1	AAA-type ATPase family protein, putative, expressed	Zm00001d048592_T001; Zm00001d048593_T001	GRMZM2G162282_T01; GRMZM2G162200_T02	NA	Sobic.005G231600.1; Sobic.005G231500.1	Seita.8G251300.1; Seita.8G250400.1
Sevir.1G001800	2	1.84	0.61	0.92	18.57	3.7	2	NA	NA	NA	NA	AT5G66170.3	STR18	sulfurtransferase 18	LOC_Os12g24020.2	rhodanese-like domain containing protein, putative, expressed	Zm00001d054093_T004; Zm00001d054093_T006	GRMZM2G131087_T06	NA	NA	Seita.1G001900.1
Sevir.1G006000	2	5.15	3.27	5.3	12.05	4.26	6.55	NA	NA	NA	NA						NA	NA	Bradi3g27339.1; Bradi1g32453.1	Sobic.003G172500.1	NA
Sevir.1G007200	2	12.1	10.07	11.93	25.97	16.78	12.66	NA	NA	myb-related protein 3R-1-like	Myb domain;Homeodomain-like;SANT/Myb domain	AT5G11510.1	AtMYB3R4,MYB3R-4	myb domain protein 3r-4	LOC_Os01g12860.1	MYB family transcription factor, putative, expressed	NA	NA	NA	NA	Seita.1G007300.1
Sevir.1G007800	2	7.39	4.9	8.65	55.32	16.33	9.23	NA	NA	dynein light chain LC6, flagellar outer arm-like	Dynein light chain, type 1/2	AT1G52240.2	ATROPGEF11,PIRF1,ROPGEF11	RHO guanyl-nucleotide exchange factor 11	LOC_Os02g16909.1	dynein light chain type 1 domain containing protein, expressed	Zm00001d016016_T001	GRMZM2G346133_T01	Bradi3g10020.1	Sobic.004G122500.1	Seita.1G007800.1
Sevir.1G008400	2	0.08	0.15	0.08	1.41	0	0.02	NA	NA	expansin-A13-like	Barwin-related endoglucanase;Expansin/Lol pI;Expansin, cellulose-binding-like domain;Expansin/pollen allergen, DPBB domain;Expansin	AT1G20190.1	ATEXP11,ATEXPA11,ATHEXP ALPHA 1.14,EXP11,EXPA11	expansin 11	LOC_Os02g16730.1	expansin precursor, putative, expressed	Zm00001d016035_T001; Zm00001d016027_T001	GRMZM2G088791_T01; GRMZM2G469701_T01	Bradi2g08760.1; Bradi3g09990.1	Sobic.004G119600.1; Sobic.010G268700.1	Seita.1G008500.1; Seita.1G010000.1
Sevir.1G010300	2	1.35	1.14	1.26	2.37	1.46	1.09	NA	NA	NA	NA				LOC_Os07g10460.1	5-nucleotidase surE, putative, expressed	NA	NA	Bradi1g54410.1	NA	Seita.4G155700.1
Sevir.1G010900	2	0.14	0.12	0.05	0.67	0.28	0.12	NA	NA	NA	NA	AT3G23880.1		F-box and associated interaction domains-containing protein	LOC_Os07g13890.1	OsFBX230 - F-box domain containing protein, expressed	NA	NA	NA	NA	NA
Sevir.1G015300	2	5.31	5.71	6.06	9.77	6.12	4.63	NA	NA	NA	NA	AT5G38510.1; AT5G38510.2	;	Rhomboid-related intramembrane serine protease family protein; Rhomboid-related intramembrane serine protease family protein	LOC_Os02g22100.7; LOC_Os02g22100.7	OsRhmbd6 - Putative Rhomboid homologue, expressed; OsRhmbd6 - Putative Rhomboid homologue, expressed	Zm00001d053412_T002; Zm00001d053412_T001	GRMZM2G322593_T01	NA	Sobic.004G112100.1	Seita.1G015100.1
Sevir.1G015700	2	0.07	0.07	0.16	1.64	0.17	0.03	NA	NA	seed biotin-containing protein SBP65-like		AT2G18340.1		late embryogenesis abundant domain-containing protein / LEA domain-containing protein	LOC_Os02g15250.1	late embryogenesis abundant domain-containing protein, putative, expressed	Zm00001d016128_T002; Zm00001d016128_T001	GRMZM2G412436_T01; GRMZM2G703338_T01	Bradi3g09480.2	Sobic.004G111500.1	Seita.1G015800.1
Sevir.1G016100	2	1.45	0.78	1.31	2.73	1.69	1.03	NA	NA	NA	NA						NA	NA	NA	NA	NA
Sevir.1G017600	2	10.15	8.83	8.47	24.19	13.82	10.24	NA	NA	aldo-keto reductase-like	NADP-dependent oxidoreductase domain;Aldo/keto reductase	AT1G04420.1		NAD(P)-linked oxidoreductase superfamily protein	LOC_Os11g42540.1	oxidoreductase, aldo/keto reductase family protein, putative, expressed	Zm00001d031970_T001; Zm00001d043967_T001	GRMZM2G158437_T02; GRMZM2G121742_T01	Bradi4g11550.5	Sobic.007G171950.1	Seita.1G017600.1
Sevir.1G022800	2	0.65	0.69	0.49	1.03	0.72	0.72	NA	NA	NA	NA						NA	NA	NA	NA	Seita.1G022600.1
Sevir.1G044200	2	0.58	0.61	0.79	1.95	1.05	0.78	NA	NA	NA	NA	AT1G15360.1	SHN1,WIN1	Integrase-type DNA-binding superfamily protein	LOC_Os02g10760.1	AP2 domain containing protein, expressed	Zm00001d015759_T001; Zm00001d046501_T001	GRMZM2G085678_T01; GRMZM2G085763_T01	Bradi3g07450.1; Bradi1g36590.1	Sobic.004G084600.1; Sobic.010G185300.1	Seita.1G044700.1; Seita.4G222600.1
Sevir.1G044700	2	0.04	0.22	0.06	0.53	0.11	0.22	NA	NA	23.6 kDa heat shock protein, mitochondrial-like	HSP20-like chaperone;Alpha crystallin/Hsp20 domain;Small heat shock protein HSP20	AT1G52560.1		HSP20-like chaperones superfamily protein	LOC_Os02g10710.1	hsp20/alpha crystallin family protein, putative, expressed	Zm00001d015777_T001	GRMZM5G803365_T01	NA	Sobic.004G083600.1	Seita.1G045200.1
Sevir.1G046100	2	20.06	19.48	23.14	60.16	28.07	25.16	NA	NA	peptidyl-prolyl cis-trans isomerase FKBP16-1, chloroplastic-like	Peptidyl-prolyl cis-trans isomerase, FKBP-type, domain;Peptidyl-prolyl cis-trans isomerase, FKBP-type	AT4G26555.1; AT4G26555.1	;	FKBP-like peptidyl-prolyl cis-trans isomerase family protein; FKBP-like peptidyl-prolyl cis-trans isomerase family protein	LOC_Os02g10590.1; LOC_Os02g10590.2	peptidyl-prolyl cis-trans isomerase, FKBP-type, putative, expressed; peptidyl-prolyl cis-trans isomerase, FKBP-type, putative, expressed	Zm00001d053652_T002; Zm00001d053652_T001	GRMZM2G012340_T01	NA	Sobic.004G082200.1	Seita.1G046400.1
Sevir.1G052600	2	0.09	0.1	0.18	0.42	0	0.21	NA	NA	NA	NA						NA	NA	NA	NA	Seita.2G387300.1
Sevir.1G054000	2	6.78	5.43	5.86	34.23	12.07	11.12	NA	NA	sodium-coupled neutral amino acid transporter 5-like	Amino acid transporter, transmembrane	AT3G30390.1; AT3G30390.2	;	Transmembrane amino acid transporter family protein; Transmembrane amino acid transporter family protein	LOC_Os02g09810.3; LOC_Os02g09810.3	amino acid transporter, putative, expressed; amino acid transporter, putative, expressed	Zm00001d015658_T001; Zm00001d015658_T003	GRMZM2G332562_T01; GRMZM2G177659_T01	Bradi3g06640.1; Bradi1g35530.1	Sobic.004G074500.1; Sobic.010G199200.1	Seita.1G054800.1; Seita.4G208000.1
Sevir.1G059800	2	2.3	3.21	3.94	9.57	4.07	4.45	NA	NA								NA	NA	NA	NA	Seita.1G060400.1
Sevir.1G067100	2	9.61	9.17	9.42	17.14	11.05	7.35	NA	NA	NA	NA	AT1G12470.1		zinc ion binding	LOC_Os08g08060.1	vacuolar protein sorting-associated protein 18, putative, expressed	Zm00001d024205_T001; Zm00001d024205_T002	NA	Bradi3g15520.1	Sobic.007G061700.1	Seita.1G068100.1; Seita.6G043600.1
Sevir.1G067500	2	16.48	15.79	17.62	58.54	21.57	24.41	NA	NA	NA	NA	AT5G24800.1; AT5G24800.1	ATBZIP9,BZIP9,BZO2H2; ATBZIP9,BZIP9,BZO2H2	basic leucine zipper 9; basic leucine zipper 9	LOC_Os02g07840.1; LOC_Os02g07840.2	bZIP transcription factor domain containing protein, expressed; bZIP transcription factor domain containing protein, expressed	Zm00001d015421_T002; Zm00001d015421_T001	GRMZM2G098904_T01	NA	Sobic.004G059900.1	Seita.1G068600.1; Seita.3G231800.1
Sevir.1G069300	2	10.88	9.15	9.55	20.9	13.75	11.21	NA	NA		Urease accessory protein UreD	AT2G35035.1; AT2G35035.2	URED; URED	urease accessory protein D; urease accessory protein D	LOC_Os02g07670.1; LOC_Os02g07670.1	URED, putative, expressed; URED, putative, expressed	Zm00001d015395_T001	GRMZM2G059124_T01	NA	Sobic.004G057800.1	Seita.1G070700.1
Sevir.1G099400	2	6.67	6.2	7.38	16.1	10.07	8.7	NA	NA	NA	NA						NA	NA	NA	NA	Seita.1G100200.1
Sevir.1G142300	2	8.69	5.79	10.88	21.76	7.82	5.5	NA	NA	NA	NA						NA	NA	NA	NA	Seita.1G143500.1
Sevir.1G143900	2	10.09	8.21	13.52	25.82	13.74	11.33	NA	NA	ninja-family protein 6-like	Protein of unknown function DUF1675;Ninja family;Jas TPL-binding domain;Putative nuclear localisation signal						NA	NA	NA	NA	Seita.1G145100.1; Seita.9G362700.1
Sevir.1G148600	2	0.19	0.17	0.19	0.99	0.24	0.24	NA	NA	NA	NA						NA	NA	NA	NA	NA
Sevir.1G148800	2	0.69	0.48	0.67	2.46	1.14	0.9	NA	NA								NA	NA	NA	NA	Seita.2G321200.1; Seita.9G506800.1
Sevir.1G154800	2	2.21	0.89	3.3	9.17	2.17	2.13	NA	NA		Protein of unknown function DUF688	AT4G25845.1			LOC_Os02g26330.1	expressed protein	Zm00001d015900_T001	NA	NA	NA	Seita.1G153600.1
Sevir.1G157800	2	37.27	33.2	34.86	86.28	41.13	21.27	NA	NA	tRNA pseudouridine synthase-like 1-like	Pseudouridine synthase, catalytic domain;Pseudouridine synthase I, TruA, alpha/beta domain;Pseudouridine synthase I, TruA;Pseudouridine synthase I, TruA, N-terminal;Pseudouridine synthase I, TruA, C-terminal	AT3G06950.1		Pseudouridine synthase family protein	LOC_Os05g19954.1	tRNA pseudouridine synthase family protein, putative, expressed	Zm00001d016988_T001; Zm00001d016988_T003	GRMZM2G095782_T04	Bradi3g27090.2	Sobic.004G193200.5	Seita.1G156600.1
Sevir.1G181200	2	0.57	0.82	0.84	3.09	1.52	0.91	NA	NA	heat stress transcription factor A-3-like	Heat shock factor (HSF)-type, DNA-binding;Winged helix-turn-helix DNA-binding domain;Heat shock transcription factor family	AT5G03720.1	AT-HSFA3,HSFA3	heat shock transcription factor A3	LOC_Os02g32590.1	HSF-type DNA-binding domain containing protein, expressed	Zm00001d016674_T001; Zm00001d010812_T001	GRMZM2G059851_T01; AC205471.4_FGT003	Bradi3g44700.1; Bradi1g74350.2	Sobic.004G163200.1; Sobic.001G496200.1	Seita.1G178400.1; Seita.9G531900.1
Sevir.1G184300	2	27.66	9.08	35.14	109.48	49.84	29.59	NA	NA	uncharacterized LOC101781515	ATPase inhibitor, IATP, mitochondria;	AT5G04750.1		F1F0-ATPase inhibitor protein, putative	LOC_Os02g33070.1	expressed protein	Zm00001d016705_T001	GRMZM2G074017_T01	Bradi3g44950.1	Sobic.004G166400.1	Seita.1G181200.1
Sevir.1G200200	2	1.43	1.04	0.83	2.88	1.79	1.12	NA	NA	NA	NA						Zm00001d016857_T001	GRMZM2G113583_T01	NA	Sobic.004G181800.4	Seita.1G198300.1
Sevir.1G211300	2	4.94	4.15	3.6	8.76	6.34	4	NA	NA	beta-1,3-galactosyltransferase 15-like	Glycosyl transferase, family 31;Galectin, carbohydrate recognition domain;Concanavalin A-like lectin/glucanase, subgroup;Nucleotide-diphospho-sugar transferases	AT1G26810.1	GALT1	galactosyltransferase1	LOC_Os02g36770.1	galactosyltransferase family protein, putative, expressed	NA	NA	Bradi3g46820.1; Bradi1g45150.2	Sobic.004G190800.2	Seita.1G207500.1; Seita.4G099300.1
Sevir.1G213600	2	40.35	49.86	62	105.45	57.98	55.24	NA	NA	lysine-specific demethylase 6B-like	Dynein light chain, type 1/2	AT1G23220.1		Dynein light chain type 1 family protein	LOC_Os02g36990.1	dynein light chain type 1 family protein, putative, expressed	Zm00001d016977_T002; Zm00001d016977_T001	GRMZM5G861269_T01; GRMZM2G145027_T01	Bradi5g12520.1; Bradi3g46970.5	Sobic.004G192700.1; Sobic.006G108500.1	Seita.1G210200.1; Seita.7G126100.1
Sevir.1G218900	2	4.82	5.78	7.18	27.51	10.59	4.86	NA	NA	NA	NA						NA	NA	NA	NA	NA
Sevir.1G219600	2	8.53	8.22	10.48	45.16	8.92	6.84	NA	NA	uncharacterized LOC101764776	Protein of unknown function DUF581	AT1G22160.1		Protein of unknown function (DUF581)	LOC_Os02g37970.1	DUF581 domain containing protein, expressed	Zm00001d017065_T001	GRMZM5G857718_T01; GRMZM2G056988_T03	Bradi3g47530.1	Sobic.004G199600.1	Seita.1G215900.1
Sevir.1G237800	2	2.97	2.67	3.21	5.46	2.75	3.29	NA	NA		Leucine-rich repeat-containing N-terminal, type 2;Protein kinase-like domain;Serine/threonine-protein kinase, active site;Protein kinase, catalytic domain	AT3G11080.1	AtRLP35,RLP35	receptor like protein 35	LOC_Os02g40200.1	receptor-like protein kinase precursor, putative, expressed	Zm00001d035657_T001; Zm00001d047806_T001	GRMZM2G069162_T04; GRMZM2G103270_T01	Bradi2g37100.1; Bradi1g66640.2	Sobic.009G013900.1; Sobic.001G420900.1	Seita.1G233100.1; Seita.3G317400.1
Sevir.1G246400	2	0.15	0.05	0.04	0.55	0.15	0.25	NA	NA	ubiquitin-like protein 5-like	Ubiquitin domain;Ubiquitin-related domain	AT5G42300.1	UBL5	ubiquitin-like protein 5	LOC_Os02g41820.1	expressed protein	Zm00001d004936_T001; Zm00001d004936_T002	GRMZM2G132000_T02	Bradi3g49330.1; Bradi4g42980.1	Sobic.004G221500.1; Sobic.008G011600.1	Seita.1G241600.1; Seita.8G027500.1
Sevir.1G246600	2	1.41	0.55	4.81	21.38	7.71	2.92	NA	NA	NA	NA	AT2G28400.1		Protein of unknown function, DUF584	LOC_Os02g41840.1	DUF584 domain containing protein, putative, expressed	Zm00001d017287_T001; Zm00001d014007_T001	GRMZM2G468585_T01; GRMZM5G876930_T01	Bradi3g49350.3	Sobic.001G217000.1	Seita.1G241800.1
Sevir.1G272600	2	6.09	7.12	5.65	13.81	7.63	6.08	NA	NA	proton-coupled amino acid transporter 3-like	Amino acid transporter, transmembrane	AT2G42005.1		Transmembrane amino acid transporter family protein	LOC_Os02g44980.1	transmembrane amino acid transporter protein, putative, expressed	Zm00001d017557_T001; Zm00001d026121_T001	GRMZM2G074053_T01; GRMZM2G455128_T01	Bradi3g51130.1; Bradi5g18490.1	Sobic.004G285800.1; Sobic.006G180200.1	Seita.1G268000.1; Seita.7G200400.1
Sevir.1G274700	2	0	0.03	0	1.68	0.44	0.22	NA	NA	uncharacterized LOC101784618					LOC_Os02g45225.1	expressed protein	Zm00001d051440_T001	GRMZM2G100543_T01	NA	Sobic.004G284200.1	Seita.1G270000.1
Sevir.1G276100	2	0.24	0.71	0.5	2.04	0.99	0.84	NA	NA		Peptidase C48, SUMO/Sentrin/Ubl1				LOC_Os04g04140.1	hypothetical protein	NA	NA	NA	NA	Seita.1G271400.1; Seita.2G197300.1
Sevir.1G283700	2	0.1	0.22	0.18	1.05	0.42	0.23	NA	NA		Domain of unknown function DUF828	AT3G22810.1		Plant protein of unknown function (DUF828) with plant pleckstrin homology-like region	LOC_Os10g41870.1	expressed protein	NA	NA	NA	Sobic.004G276600.1	Seita.1G278200.1
Sevir.1G285400	2	10.54	11.5	11.04	24.59	10.68	15.07	NA	NA	NA	NA	AT5G16650.1		Chaperone DnaJ-domain superfamily protein	LOC_Os02g46640.1	heat shock protein DnaJ, putative, expressed	Zm00001d017685_T008; Zm00001d017685_T007	GRMZM2G112626_T01; GRMZM2G101928_T03	NA	Sobic.004G275000.1	Seita.1G280000.1
Sevir.1G291200	2	195.56	166.61	165.7	334.11	193.37	186.33	NA	NA	anaphase-promoting complex subunit cdc20-like	WD40 repeat, conserved site;WD40-repeat-containing domain;Quinonprotein alcohol dehydrogenase-like-superfamily;WD40 repeat;WD40/YVTN repeat-like-containing domain	AT4G33270.1	CDC20.1	Transducin family protein / WD-40 repeat family protein	LOC_Os02g47180.2	WD repeat-containing protein, putative, expressed	Zm00001d000168_T001; Zm00001d016034_T001	GRMZM2G063192_T01; GRMZM2G130425_T01	Bradi3g52490.1; Bradi4g20910.2	Sobic.004G270800.3; Sobic.004G119700.1	Seita.1G285900.1; Seita.1G008400.1
Sevir.1G304100	2	6.3	6.48	8.22	15.37	7.1	8.12	NA	NA	BAG family molecular chaperone regulator 5, mitochondrial-like	BAG domain;IQ motif, EF-hand binding site	AT1G12060.1	ATBAG5,BAG5	BCL-2-associated athanogene 5	LOC_Os02g48780.1	IQ calmodulin-binding and BAG domain containing protein, putative, expressed	Zm00001d051689_T001; Zm00001d017861_T001	GRMZM2G011015_T01; GRMZM2G382345_T01	Bradi3g53560.1	Sobic.004G258800.1	Seita.1G298400.1
Sevir.1G309500	2	1.11	1.04	1.2	2.07	1.28	1.32	NA	NA	NA	NA						NA	NA	NA	NA	Seita.1G303500.1; Seita.7G303800.1
Sevir.1G309900	2	0.69	0.55	0.54	1.09	0.72	0.72	NA	NA	transcription factor BIM1-like	Myc-type, basic helix-loop-helix (bHLH) domain	AT1G69010.1	BIM2	BES1-interacting Myc-like protein 2	LOC_Os02g49480.1	helix-loop-helix DNA-binding domain containing protein, expressed	Zm00001d017908_T003; Zm00001d017908_T002	GRMZM2G317450_T03	Bradi3g56340.2	Sobic.004G253300.1	Seita.1G303900.1
Sevir.1G312400	2	0	0	0.03	0.85	0	0.16	NA	NA	NA	NA	AT5G42200.1		RING/U-box superfamily protein	LOC_Os02g49710.1	RING finger protein, putative, expressed	Zm00001d017923_T001	NA	Bradi3g56160.2; Bradi3g56150.1	Sobic.004G251100.1	Seita.1G306500.1; Seita.1G306600.1
Sevir.1G314500	2	0.17	0.25	0.27	0.51	0.2	0.23	NA	NA	NAC domain-containing protein 8-like	No apical meristem (NAM) protein	AT1G25580.1	ANAC008,SOG1	NAC (No Apical Meristem) domain transcriptional regulator superfamily protein	LOC_Os02g38130.1	no apical meristem protein, putative, expressed	NA	NA	NA	Sobic.010G111800.2	Seita.1G308400.1; Seita.4G118700.1
Sevir.1G318500	2	1.12	2.76	2.49	3.17	1.3	2.85	NA	NA								NA	NA	NA	NA	Seita.1G312600.1
Sevir.1G331700	2	0.67	0.47	0.5	1.38	0.67	0.64	NA	NA	uncharacterized LOC101770073		AT5G64230.1			LOC_Os02g51820.1	expressed protein	NA	NA	Bradi3g58750.1	Sobic.004G231501.1	Seita.1G325000.1
Sevir.1G337600	2	14.87	15.71	16.32	26.63	16.05	13.25	NA	NA	NA	NA						NA	NA	NA	NA	Seita.1G330900.1
Sevir.1G343400	2	0.29	0.13	0.36	6.5	1.62	1.09	NA	NA	thioredoxin-like 3-1, chloroplastic-like	Thioredoxin domain;Thioredoxin-like fold;Thioredoxin	AT5G06690.1	WCRKC1	WCRKC thioredoxin 1	LOC_Os02g53400.1	thioredoxin, putative, expressed	Zm00001d018238_T001; Zm00001d052123_T001	GRMZM2G023711_T01; GRMZM2G441144_T01	Bradi3g57470.1	Sobic.004G315100.1	Seita.1G336800.1
Sevir.1G343900	2	0.14	0.1	0.3	1.46	0.46	0.55	NA	NA	uncharacterized LOC101767099		AT5G19875.1			LOC_Os02g53510.1	oxidoreductase/ transition metal ion binding protein, putative, expressed	Zm00001d018244_T001	GRMZM2G426336_T01	NA	Sobic.004G315600.1	Seita.1G337300.1
Sevir.1G349200	2	0.88	0.77	1.52	3.83	1.77	1.2	NA	NA	NA	NA						NA	NA	NA	NA	NA
Sevir.1G352100	2	13.55	15.11	17.3	27.53	14.5	11.82	NA	NA	NA	NA	AT4G25770.1		alpha/beta-Hydrolases superfamily protein	LOC_Os02g54580.1	serine esterase family protein, putative, expressed	NA	NA	Bradi3g53670.1	Sobic.004G323400.1	Seita.1G345200.1
Sevir.1G359500	2	3.87	2.89	4.4	54.4	4.73	2.9	NA	NA	NA	NA						Zm00001d003278_T001	GRMZM2G540129_T01; GRMZM2G107544_T01	Bradi2g09995.1; Bradi1g76413.1	Sobic.004G332200.1; Sobic.004G337132.1	Seita.1G352700.1; Seita.9G030700.1
Sevir.1G360400	2	2.27	1.87	2.4	4.78	2.69	1.99	NA	NA	uncharacterized LOC101761531		AT5G11090.1		serine-rich protein-related	LOC_Os02g55610.1	serine-rich protein, putative, expressed	NA	GRMZM2G180419_T01	Bradi3g54341.1; Bradi3g54330.1	Sobic.004G333300.1	Seita.1G353800.1
Sevir.1G360700	2	0.77	0.77	0.7	1.73	1.1	0.64	NA	NA	NA	NA						NA	NA	NA	NA	NA
Sevir.1G381300	2	0.19	0.29	0.43	0.64	0.13	0.3	NA	NA	transcriptional activator Myb-like	Myb domain;Myb-like domain;Homeodomain-like;SANT/Myb domain	AT5G67300.1	ATMYB44,ATMYBR1,MYB44,MYBR1	myb domain protein r1	LOC_Os06g14010.1	myb-like DNA-binding domain containing protein, expressed	NA	NA	NA	Sobic.004G353650.1	Seita.1G374700.1
Sevir.1G381800	2	0.08	0.06	0.46	3.01	0.88	1.02	NA	NA	uncharacterized LOC101777496	Protein of unknown function DUF789	AT1G03610.1		Protein of unknown function (DUF789)	LOC_Os02g58100.1	expressed protein	NA	NA	NA	NA	Seita.1G375200.1
Sevir.1G382300	2	11.87	10.82	9.51	23.25	13.63	12.37	NA	NA	NA	NA	AT1G73390.2; AT1G73390.1; AT1G73390.3; AT1G73390.1; AT1G73390.2; AT1G73390.3	; ; ; ; ;	Endosomal targeting BRO1-like domain-containing protein; Endosomal targeting BRO1-like domain-containing protein; Endosomal targeting BRO1-like domain-containing protein; Endosomal targeting BRO1-like domain-containing protein; Endosomal targeting BRO1-like domain-containing protein; Endosomal targeting BRO1-like domain-containing protein	LOC_Os02g58160.1; LOC_Os02g58160.2; LOC_Os02g58160.2; LOC_Os02g58160.1; LOC_Os02g58160.2; LOC_Os02g58160.1	expressed protein; expressed protein; expressed protein; expressed protein; expressed protein; expressed protein	NA	NA	NA	Sobic.004G354200.5	Seita.1G375700.1
Sevir.2G013100	2	5.01	5.36	5.87	14.95	8.49	5.49	NA	NA	putative disease resistance RPP13-like protein 1-like	P-loop containing nucleoside triphosphate hydrolase	AT3G14470.1		NB-ARC domain-containing disease resistance protein	LOC_Os07g02630.1	expressed protein	NA	NA	Bradi1g53936.1	Sobic.002G011700.1	Seita.2G009500.1; Seita.2G007600.1
Sevir.2G026800	2	1.18	0.69	0.42	4.02	1.15	1.36	NA	NA	uncharacterized LOC101768049	Uncharacterised conserved protein UCP031279	AT4G37700.1			LOC_Os07g03170.1	expressed protein	NA	NA	NA	Sobic.002G020800.1	Seita.2G022000.1
Sevir.2G045300	2	0.05	0	0.03	1	0.15	0.04	NA	NA	probable carboxylesterase 15-like	Alpha/beta hydrolase fold-3;Alpha/Beta hydrolase fold	AT5G06570.2		alpha/beta-Hydrolases superfamily protein	LOC_Os07g06840.1	gibberellin receptor GID1L2, putative, expressed	Zm00001d018848_T001; Zm00001d018857_T001	GRMZM5G821530_T01; GRMZM2G406014_T01	Bradi1g56910.1; Bradi1g56807.2	Sobic.003G065300.1; Sobic.002G041533.1	Seita.2G041300.1; Seita.2G040700.1
Sevir.2G047900	2	5.79	8.8	7.96	12.35	8.11	9.05	NA	NA	NA	NA						NA	NA	NA	NA	NA
Sevir.2G050300	2	12.46	12.22	14.48	53.46	20.43	16.1	NA	NA	2-oxoisovalerate dehydrogenase subunit beta 1, mitochondrial-like	Transketolase, C-terminal/Pyruvate-ferredoxin oxidoreductase, domain II;Transketolase-like, pyrimidine-binding domain;Thiamin diphosphate-binding fold	AT1G55510.1	BCDH BETA1	branched-chain alpha-keto acid decarboxylase E1 beta subunit	LOC_Os07g07470.1	transketolase, putative, expressed	Zm00001d007892_T001; Zm00001d007892_T002	GRMZM2G037614_T01	Bradi1g56150.1	Sobic.002G046800.1	Seita.2G046000.1
Sevir.2G063900	2	59.32	58.46	78.48	133.22	82.2	78.82	NA	NA	uncharacterized LOC101781535	START domain;START-like domain	AT4G14500.1		Polyketide cyclase/dehydrase and lipid transport superfamily protein	LOC_Os07g08760.1	START domain containing protein, putative, expressed	Zm00001d026176_T008; Zm00001d026176_T002	GRMZM2G124965_T01; GRMZM2G121223_T01	Bradi1g55230.1	Sobic.006G170700.1; Sobic.002G056600.5	Seita.2G060600.1
Sevir.2G065400	2	22.64	23.35	25.66	67.37	33.08	27.05	NA	NA	probable D-2-hydroxyglutarate dehydrogenase, mitochondrial-like	FAD-binding, type 2;FAD-linked oxidase-like, C-terminal;FAD linked oxidase, N-terminal;FAD-linked oxidase, C-terminal;CO dehydrogenase flavoprotein-like, FAD-binding, subdomain 2;FAD-binding, type 2, subdomain 1;Vanillyl-alcohol oxidase, C-terminal subdomain 2	AT4G36400.1		FAD-linked oxidases family protein	LOC_Os07g08950.1	FAD-linked oxidoreductase protein, putative, expressed	Zm00001d019040_T007; Zm00001d019040_T004	GRMZM2G117369_T03	Bradi1g55030.1	Sobic.002G058500.1	Seita.2G062200.1
Sevir.2G069800	2	27.58	34.73	31.68	73.99	38.92	33.24	NA	NA	methylmalonate-semialdehyde dehydrogenase [acylating], mitochondrial-like	Aldehyde/histidinol dehydrogenase;Aldehyde dehydrogenase, conserved site;Aldehyde dehydrogenase domain;Methylmalonate-semialdehyde dehydrogenase;Aldehyde dehydrogenase, N-terminal;Aldehyde dehydrogenase, C-terminal	AT2G14170.1	ALDH6B2	aldehyde dehydrogenase 6B2	LOC_Os07g09060.1	aldehyde dehydrogenase, putative, expressed	Zm00001d019054_T001; Zm00001d019054_T003	GRMZM2G001898_T01; GRMZM2G108076_T01	Bradi1g54940.1	Sobic.002G062500.1	Seita.2G066900.1
Sevir.2G074900	2	16.09	17.65	21.05	36.33	21.4	17.42	NA	NA	NA	NA	AT4G26440.1	ATWRKY34,MSP3,WRKY34	WRKY DNA-binding protein 34	LOC_Os08g38990.2	WRKY30, expressed	Zm00001d006001_T002; Zm00001d006001_T001	GRMZM2G052671_T01	Bradi4g33370.1	NA	Seita.2G072200.1; Seita.2G248500.1
Sevir.2G098400	2	25.73	10.08	11.77	102.37	24.16	23.71	NA	NA	tRNA-specific adenosine deaminase, chloroplastic-like	Cytidine deaminase-like;APOBEC/CMP deaminase, zinc-binding;CMP/dCMP deaminase, zinc-binding	AT5G28050.1		Cytidine/deoxycytidylate deaminase family protein	LOC_Os03g61810.1	tRNA-specific adenosine deaminase, putative, expressed	Zm00001d005459_T001; Zm00001d005459_T002	GRMZM2G008216_T03; GRMZM2G082924_T01	Bradi1g53437.4; Bradi1g02710.1	Sobic.002G090200.1; Sobic.001G026900.1	Seita.2G095700.1
Sevir.2G098500	2	3.18	1.13	1.34	41.58	3.51	2.26	NA	NA	NA	NA						NA	NA	NA	NA	Seita.2G095600.1
Sevir.2G130200	2	6.63	6.41	6.92	20.07	10.28	7.15	NA	NA	uncharacterized LOC101764660	Protein of unknown function DUF1446	AT1G01770.1			LOC_Os07g27350.1	atuA, putative, expressed	Zm00001d019587_T002; Zm00001d019587_T007	GRMZM2G161587_T01	Bradi1g28600.1	Sobic.002G127550.1	Seita.2G125300.1
Sevir.2G136300	2	1.65	1.77	2.3	5.61	3.03	2.75	NA	NA	NA	NA						NA	NA	NA	NA	Seita.2G111500.1
Sevir.2G140800	2	3.03	2.4	0.61	8.98	2.99	4.92	NA	NA	NA	NA						NA	NA	NA	NA	Seita.2G135500.1
Sevir.2G146200	2	0.31	0.18	0.13	0.7	0.39	0.33	NA	NA	NA	NA						NA	NA	NA	NA	NA
Sevir.2G148200	2	0.48	0.35	0.41	1.09	0.39	0.64	NA	NA	uncharacterized LOC101759121	Putative cyclase	AT4G35220.1; AT4G34180.1	;	Cyclase family protein; Cyclase family protein	LOC_Os09g02270.1; LOC_Os09g02270.1	cyclase family protein, putative, expressed; cyclase family protein, putative, expressed	Zm00001d019698_T001; Zm00001d014025_T005	GRMZM2G061702_T01; GRMZM2G138744_T01	Bradi4g08340.2	NA	Seita.2G142500.1
Sevir.2G149100	2	2.7	2.72	2.76	5.83	3.52	2.54	NA	NA		Endonuclease/exonuclease/phosphatase;Inositol polyphosphate-related phosphatase	AT4G18010.2	5PTASE2,AT5PTASE2,IP5PII	myo-inositol polyphosphate 5-phosphatase 2	LOC_Os09g39970.1	expressed protein	Zm00001d019672_T002; Zm00001d019672_T001	GRMZM2G054936_T01	NA	NA	Seita.2G143400.1
Sevir.2G149200	2	25.12	20.78	21.53	55.9	32.08	23.45	NA	NA	NA	NA	AT2G35360.1		ubiquitin family protein	LOC_Os09g39980.1	ubiquitin family protein, putative, expressed	Zm00001d019671_T004; Zm00001d019671_T001	GRMZM2G515595_T02	NA	Sobic.002G143000.1	Seita.2G143500.1
Sevir.2G153700	2	1.2	0.58	0.88	6.08	1.99	1.92	NA	NA	uncharacterized LOC101782755		AT2G24100.1			LOC_Os09g04160.1	expressed protein	NA	NA	Bradi4g08640.1	NA	Seita.2G147200.1
Sevir.2G154300	2	5.64	6.04	6.21	14.04	8.71	7.76	NA	NA		P-loop containing nucleoside triphosphate hydrolase	AT5G35970.1		P-loop containing nucleoside triphosphate hydrolases superfamily protein	LOC_Os09g04440.1	DNA-binding protein, putative, expressed	NA	GRMZM2G128434_T01	Bradi4g08630.1	Sobic.002G161400.1	Seita.2G147800.1
Sevir.2G160700	2	2.08	1.83	1.75	41.35	5.54	3.24	NA	NA		Zinc finger, RING-type;Zinc finger, RING/FYVE/PHD-type	AT3G02340.1		RING/U-box superfamily protein	LOC_Os09g06740.1	zinc finger, C3HC4 type domain containing protein, expressed	Zm00001d018393_T001	GRMZM2G170501_T01; GRMZM2G467756_T01	Bradi4g20690.1	Sobic.004G332500.1	Seita.2G155300.1; Seita.6G031500.1
Sevir.2G165000	2	1.67	1.25	1.69	13.57	3.27	1.63	NA	NA	NA	NA						NA	NA	NA	NA	NA
Sevir.2G165100	2	29.76	27.91	31.07	76.58	38.85	29.36	NA	NA	sodium/hydrogen exchanger 6-like	Cation/H+ exchanger;Cation/H+ exchanger, CPA1 family;Na+/H+ exchanger	AT1G79610.1	ATNHX6,NHX6	Na+/H+ antiporter 6	LOC_Os09g11450.2	transporter, monovalent cation:proton antiporter-2 family, putative, expressed	Zm00001d019978_T001; Zm00001d019978_T008	GRMZM2G067747_T01	Bradi4g27334.1	Sobic.002G156000.1	Seita.2G160200.1; Seita.2G160100.1
Sevir.2G174900	2	0.95	0.86	0.9	1.91	1.27	0.85	NA	NA	NA	NA	AT2G01590.1	CRR3	chlororespiratory reduction 3	LOC_Os09g13600.2	expressed protein	Zm00001d020030_T001	GRMZM2G157953_T01	Bradi4g27740.3	Sobic.002G163700.2	Seita.2G170300.1
Sevir.2G180300	2	0.55	1.04	1.12	1.47	0.47	0.8	NA	NA								NA	NA	NA	NA	Seita.3G380700.1
Sevir.2G180600	2	1.41	2.88	3.63	20.15	4.55	2.13	NA	NA	carotenoid 9,10(9',10')-cleavage dioxygenase-like	Carotenoid oxygenase	AT3G63520.1	ATCCD1,ATNCED1,CCD1,NCED1	carotenoid cleavage dioxygenase 1	LOC_Os09g15240.1	carotenoid cleavage dioxygenase, putative, expressed	Zm00001d020069_T001; Zm00001d020069_T002	GRMZM2G164967_T01	Bradi4g27977.2	Sobic.002G168800.3; Sobic.002G168700.3	Seita.2G174500.1
Sevir.2G181300	2	18.37	19.09	22.65	43.87	25.76	25.85	NA	NA	zinc finger protein CONSTANS-LIKE 10-like	CCT domain;Zinc finger, B-box	AT5G48250.1		B-box type zinc finger protein with CCT domain	LOC_Os06g19444.1	CCT/B-box zinc finger protein, putative, expressed	Zm00001d045804_T004; Zm00001d045804_T013	GRMZM2G013398_T04	Bradi1g43220.1; Bradi3g56490.1	Sobic.010G123500.1	Seita.2G175000.1; Seita.1G301300.1
Sevir.2G186000	2	0.25	0.38	0.33	0.79	0.3	0.34	NA	NA	NA	NA						NA	NA	NA	NA	NA
Sevir.2G186500	2	0.5	0.54	0.22	1.3	0.57	0.61	NA	NA	NA	NA						NA	NA	NA	NA	NA
Sevir.2G189100	2	2.16	1.93	1.57	4.23	2.8	2.1	NA	NA		Malectin;Protein kinase, ATP binding site;Protein kinase-like domain;Serine/threonine-protein kinase, active site;Serine/threonine- / dual specificity protein kinase, catalytic domain;Leucine-rich repeat;Serine-threonine/tyrosine-protein kinase catalytic domain;Protein kinase, catalytic domain;Concanavalin A-like lectin/glucanase, subgroup	AT1G07650.1; AT1G07650.2	;	Leucine-rich repeat transmembrane protein kinase; Leucine-rich repeat transmembrane protein kinase	LOC_Os09g17630.1; LOC_Os09g17630.1	receptor-like protein kinase 2, putative, expressed; receptor-like protein kinase 2, putative, expressed	Zm00001d020172_T001; Zm00001d020171_T002	GRMZM2G011526_T01	Bradi4g28367.1	Sobic.002G176500.1; Sobic.002G176700.1	Seita.2G182000.1; Seita.2G182200.1
Sevir.2G193700	2	9.66	9.14	8.84	18.46	12.39	10.74	NA	NA		Domain of unknown function DUF2439	AT4G10890.1			LOC_Os09g19880.1	expressed protein	NA	NA	NA	Sobic.002G181200.5	Seita.2G186000.1
Sevir.2G217400	2	4.64	3.6	4.46	19.03	9.59	5.48	NA	NA		Transferase;Chloramphenicol acetyltransferase-like domain;						NA	NA	NA	NA	Seita.2G208900.1
Sevir.2G219800	2	0.48	0.42	0.56	1.5	0.58	0.35	NA	NA	WAT1-related protein At4g28040-like	Drug/metabolite transporter;WAT1-related protein	AT4G30420.1		nodulin MtN21 /EamA-like transporter family protein	LOC_Os09g25770.1	auxin-induced protein 5NG4, putative, expressed	Zm00001d020555_T001	GRMZM2G174099_T01; GRMZM2G476104_T01	Bradi4g30720.1	Sobic.002G207400.1	Seita.2G211200.1
Sevir.2G221200	2	1.15	0.99	1.18	2.21	1.41	1.28	NA	NA		Extracellular ligand-binding receptor;Ionotropic glutamate receptor;GPCR, family 3;Periplasmic binding protein-like I	AT2G29110.1	ATGLR2.8,GLR2.8	glutamate receptor 2.8	LOC_Os09g25980.1	glutamate receptor 2.6 precursor, putative, expressed	NA	NA	Bradi4g30810.1; Bradi1g31350.2	Sobic.002G208301.1	Seita.2G212500.1; Seita.1G009400.1
Sevir.2G221300	2	0.95	0.84	0.81	1.81	1.18	0.74	NA	NA	NA	NA	AT2G29110.1	ATGLR2.8,GLR2.8	glutamate receptor 2.8	LOC_Os09g25980.1	glutamate receptor 2.6 precursor, putative, expressed	NA	NA	NA	Sobic.002G208800.2; Sobic.002G208700.1	Seita.2G212600.1
Sevir.2G225500	2	0.45	0.4	2.57	17.23	4.74	2.25	NA	NA	NA	NA	AT1G56220.2		Dormancy/auxin associated family protein	LOC_Os09g26620.1	auxin-repressed protein, putative, expressed	Zm00001d020607_T001; Zm00001d005804_T001	GRMZM5G821047_T01; GRMZM2G005146_T01	Bradi4g31110.3	Sobic.002G213800.2	Seita.2G216500.1
Sevir.2G236800	2	6.36	6.58	8.22	17.24	9.23	9.18	NA	NA	annexin D8-like	Annexin repeat;Annexin, plant	AT5G12380.1; AT1G35720.1	ANNAT8; ANNAT1,ATOXY5,OXY5	annexin 8; annexin 1	LOC_Os09g27990.1; LOC_Os09g27990.1	annexin, putative, expressed; annexin, putative, expressed	Zm00001d005856_T002; Zm00001d005856_T005	GRMZM2G134502_T01	Bradi4g31920.1; Bradi3g58830.1	Sobic.002G223100.2	Seita.2G226700.1; Seita.4G091900.1
Sevir.2G266600	2	0.63	0.7	0.98	1.42	0.44	0.65	NA	NA								NA	NA	NA	NA	Seita.2G255800.1
Sevir.2G269400	2	0.81	0.95	0.71	1.79	0.95	0.74	NA	NA	uncharacterized LOC101782895		AT5G35320.1			LOC_Os09g32095.1	expressed protein	NA	NA	NA	Sobic.002G252200.1	Seita.2G258900.1
Sevir.2G271800	2	53.35	25.7	39.56	168.66	59.56	33.63	NA	NA			AT5G21940.1			LOC_Os09g32330.1	expressed protein	Zm00001d021006_T001; Zm00001d006059_T001	GRMZM2G012891_T01; GRMZM2G090865_T02	Bradi4g34240.1; Bradi3g40660.1	Sobic.002G254200.1	Seita.2G261500.1
Sevir.2G283400	2	16.69	17.18	16.47	37.56	19.9	22.94	NA	NA	uncharacterized LOC101759665	;Trigger factor, ribosome-binding, bacterial	AT2G30695.2			LOC_Os09g34000.1	expressed protein	Zm00001d006126_T001; Zm00001d006126_T002	NA	NA	Sobic.002G264000.1	Seita.2G272700.1
Sevir.2G295200	2	23.77	24.71	25.41	50.16	28.14	30.03	NA	NA			AT2G21385.3			LOC_Os09g36130.1	expressed protein	Zm00001d010799_T002; Zm00001d010799_T001	GRMZM2G106917_T01	Bradi3g30127.2	Sobic.002G274200.1	Seita.2G284900.1; Seita.2G285100.1
Sevir.2G303300	2	40.22	39.8	41.65	71.56	44.27	33.26	NA	NA	uncharacterized LOC101754806	Rossmann-like alpha/beta/alpha sandwich fold	AT5G66090.1			LOC_Os09g36990.1	expressed protein	Zm00001d022602_T001; Zm00001d022602_T002	GRMZM2G102167_T01	NA	NA	Seita.2G292100.1
Sevir.2G305000	2	21.9	18.04	19.44	54.78	26.95	26.68	NA	NA	kinase suppressor of Ras 1-like	Protein kinase-like domain;Serine/threonine-protein kinase, active site;ACT domain;Serine/threonine- / dual specificity protein kinase, catalytic domain;Serine-threonine/tyrosine-protein kinase catalytic domain;Protein kinase, catalytic domain	AT4G35780.1		ACT-like protein tyrosine kinase family protein	LOC_Os09g37230.1	protein kinase family protein, putative, expressed	Zm00001d006267_T006; Zm00001d006267_T001	GRMZM2G459854_T01; GRMZM5G814851_T01	Bradi4g36880.1	Sobic.002G283300.1	Seita.2G293900.1
Sevir.2G313800	2	7.44	8.5	8.12	21.44	11.86	8.59	NA	NA								Zm00001d006316_T001	AC233910.1_FGT002	Bradi4g37510.1; Bradi1g46831.2	Sobic.002G292400.1	Seita.2G302800.1
Sevir.2G319900	2	9.94	8.91	9.48	19.07	12.84	9.72	NA	NA		Zinc finger, DHHC-type, palmitoyltransferase	AT4G00840.1		DHHC-type zinc finger family protein	LOC_Os07g28460.1	transposon protein, putative, unclassified, expressed	Zm00001d006345_T001; Zm00001d006345_T002	GRMZM2G063868_T03	Bradi1g28380.11	Sobic.002G297600.1	Seita.2G308900.1
Sevir.2G331300	2	0.31	0.19	0.42	0.96	0.43	0.47	NA	NA	NA	NA						NA	NA	NA	NA	NA
Sevir.2G334100	2	4.36	5.71	5.51	13.81	5.42	4.28	NA	NA	NA	NA						NA	NA	NA	NA	NA
Sevir.2G353100	2	2.85	3.07	2.83	6.33	3.45	2.93	AMYB5	BETA AMYLASE5	beta-amylase-like	Glycoside hydrolase, family 14, conserved site;Glycoside hydrolase, superfamily;Glycoside hydrolase, family 14;Glycoside hydrolase, family 14B, plant;Glycoside hydrolase, catalytic domain	AT4G15210.1	AT-BETA-AMY,ATBETA-AMY,BAM5,BMY1,RAM1	beta-amylase 5	LOC_Os07g35940.1	beta-amylase, putative, expressed	Zm00001d021702_T001	GRMZM2G058310_T01; GRMZM2G358467_T02	Bradi1g25440.1	Sobic.002G329500.1	Seita.2G342900.1
Sevir.2G354400	2	7.54	7.56	11.6	23.24	11.33	8.33	NA	NA	NA	NA						NA	NA	NA	NA	NA
Sevir.2G367800	2	0.31	0.36	0.31	0.63	0.37	0.31	NA	NA	NA	NA						NA	NA	NA	NA	Seita.2G356800.1; Seita.6G087500.1
Sevir.2G370900	2	2.54	2.17	1.37	6.81	3.48	2.33	NA	NA								NA	NA	NA	NA	Seita.2G360000.1
Sevir.2G385300	2	0.37	1.17	0.71	3.46	0.77	0.28	NA	NA	zinc finger protein 1-like	Zinc finger, C2H2-like;Zinc finger, C2H2	AT1G27730.1	STZ,ZAT10	salt tolerance zinc finger	LOC_Os03g32220.1	ZOS3-11 - C2H2 zinc finger protein, expressed	Zm00001d022002_T001; Zm00001d047330_T001	AC185108.3_FGT011; GRMZM2G391458_T01	Bradi2g49250.1	Sobic.002G360100.1; Sobic.001G330100.1	Seita.2G374300.1; Seita.9G357600.1
Sevir.2G386700	2	0.92	0.78	0.87	2.32	0.67	1.26	NA	NA	zinc finger protein 4-like	Zinc finger, C2H2	AT1G24625.1	ZFP7	zinc finger protein 7	LOC_Os07g40300.1	ZOS7-10 - C2H2 zinc finger protein, expressed	Zm00001d022022_T001; Zm00001d009724_T003	GRMZM2G008712_T01; GRMZM2G149204_T01	Bradi1g22820.1	Sobic.002G361600.1	Seita.2G375500.1
Sevir.2G394800	2	0.17	0.15	0.2	0.37	0.21	0.18	NA	NA	pectinesterase QRT1-like	Pectinesterase, active site;Pectin lyase fold/virulence factor;Pectinesterase, catalytic;Pectin lyase fold	AT5G55590.1	QRT1	Pectin lyase-like superfamily protein	LOC_Os07g41650.1	pectinesterase, putative, expressed	Zm00001d022104_T001	GRMZM2G037411_T01; GRMZM2G701746_T01	Bradi1g21810.1	Sobic.002G370300.1	Seita.2G384400.1
Sevir.2G398600	2	0.25	0.3	0.37	6.72	1.73	1.08	NA	NA	uncharacterized LOC101781036	Transmembrane receptor, eukaryota	AT1G72480.1		Lung seven transmembrane receptor family protein	LOC_Os07g42310.1	lung seven transmembrane domain containing protein, putative, expressed	Zm00001d023455_T001	GRMZM2G123273_T01; GRMZM2G057753_T01	NA	Sobic.002G373900.1	Seita.2G388200.1
Sevir.2G402300	2	8.78	8.38	8.56	50.59	19.57	18.39	NA	NA	uncharacterized LOC101772223					LOC_Os07g42650.1	expressed protein	NA	NA	NA	Sobic.002G376400.2	Seita.2G391600.1
Sevir.2G403200	2	0.04	0	0	1.4	0.26	0.13	NA	NA			AT2G43290.1	MSS3	Calcium-binding EF-hand family protein	LOC_Os03g27790.1	EF hand family protein, putative	NA	NA	NA	Sobic.002G376900.1; Sobic.002G376800.1	Seita.2G392400.1
Sevir.2G411200	2	0.34	0.33	0.26	0.92	0.34	0.53	NA	NA	NA	NA	AT2G35290.1			LOC_Os07g43450.1	expressed protein	NA	NA	NA	NA	Seita.2G399600.1
Sevir.2G420000	2	6.82	7.6	7.5	16.29	9.43	9.33	NA	NA		UBA/THIF-type NAD/FAD binding fold;Ubiquitin/SUMO-activating enzyme E1	AT4G24940.1	AT-SAE1-1,ATSAE1A,SAE1A	SUMO-activating enzyme 1A	LOC_Os11g30410.1	ThiF family domain containing protein, putative, expressed	Zm00001d049163_T001; Zm00001d049163_T006	GRMZM2G149108_T01	Bradi4g18870.2	Sobic.005G120700.1	Seita.2G408000.1; Seita.8G124600.1
Sevir.2G420800	2	0.4	0.35	1.55	2.83	0.93	1.26	NA	NA	NA	NA						NA	NA	NA	NA	Seita.2G408900.1
Sevir.2G428000	2	0.03	0.11	0.05	0.78	0.19	0.12	NA	NA	NA	NA						NA	NA	NA	NA	Seita.2G416000.1
Sevir.2G439200	2	4.03	3.52	3.31	8.2	5.07	4.32	NA	NA	probable indole-3-acetic acid-amido synthetase GH3.11-like	GH3 auxin-responsive promoter	AT2G47750.1; AT1G28130.1; AT1G28130.1; AT2G47750.1	GH3.9; GH3.17; GH3.17; GH3.9	putative indole-3-acetic acid-amido synthetase GH3.9; Auxin-responsive GH3 family protein; Auxin-responsive GH3 family protein; putative indole-3-acetic acid-amido synthetase GH3.9	LOC_Os07g47490.2; LOC_Os07g47490.2; LOC_Os07g47490.1; LOC_Os07g47490.1	OsGH3.11 - Probable indole-3-acetic acid-amido synthetase, expressed; OsGH3.11 - Probable indole-3-acetic acid-amido synthetase, expressed; OsGH3.11 - Probable indole-3-acetic acid-amido synthetase, expressed; OsGH3.11 - Probable indole-3-acetic acid-amido synthetase, expressed	Zm00001d022473_T010; Zm00001d022473_T007	GRMZM2G414460_T02	Bradi1g18200.1	Sobic.002G412500.1	Seita.2G426000.1
Sevir.2G456400	2	10.75	11.27	11.16	28.54	11.37	6.83	NA	NA	two-component response regulator-like PRR37-like	CheY-like superfamily;CCT domain;Signal transduction response regulator, receiver domain	AT5G02810.1	APRR7,PRR7	pseudo-response regulator 7	LOC_Os07g49460.2	response regulator receiver domain containing protein, expressed	Zm00001d022590_T009; Zm00001d022590_T005	GRMZM2G005732_T03; GRMZM2G033962_T01	Bradi1g16490.5	Sobic.006G057866.1	Seita.2G444300.1
Sevir.2G456500	2	0.02	0.08	0.08	0.63	0.26	0.18	NA	NA	glutathione S-transferase T3-like	No apical meristem-associated, C-terminal domain	AT3G47680.1		DNA binding	LOC_Os11g17954.1	transposon protein, putative, Pong sub-class, expressed	NA	NA	NA	NA	Seita.3G339500.1; Seita.9G164500.1
Sevir.3G006200	2	0.08	0	0.19	0.92	0.2	0.33	NA	NA	NA	NA	AT2G47630.1		alpha/beta-Hydrolases superfamily protein	LOC_Os05g29974.1	lipase, putative, expressed	Zm00001d009907_T001	GRMZM2G306851_T01	Bradi2g27880.1	Sobic.009G112500.1	Seita.1G047400.1; Seita.3G271500.1
Sevir.3G015100	2	217.04	132.18	219.16	1517.08	402.44	174.73	NA	NA	stem-specific protein TSJT1-like	Domain of unknown function DUF3700;Nucleophile aminohydrolases, N-terminal	AT4G27450.1		Aluminium induced protein with YGL and LRDR motifs	LOC_Os04g58280.2	stem-specific protein TSJT1, putative, expressed	Zm00001d026632_T001	GRMZM2G142802_T01; GRMZM5G890145_T01	Bradi5g26320.1	Sobic.006G269200.1	Seita.3G014100.1
Sevir.3G031000	2	21.37	21.05	20.91	45.66	27.97	19.39	NA	NA	NA	NA						NA	NA	NA	NA	NA
Sevir.3G032400	2	61.5	48	56.93	105.07	65.84	56.68	NA	NA	NA	NA	AT2G03890.1	ATPI4K GAMMA 7,PI4K GAMMA 7,UBDK GAMMA 7	phosphoinositide 4-kinase gamma 7	LOC_Os04g57300.2	phosphatidylinositol 3- and 4-kinase family protein, putative, expressed	Zm00001d026559_T001; Zm00001d010516_T001	GRMZM2G179523_T01; GRMZM2G463918_T01	Bradi5g25500.1	Sobic.006G258500.1	Seita.3G031200.1; Seita.3G043200.1
Sevir.3G034500	2	14.73	9.18	11.53	27	16.51	12	NA	NA	NA	NA	AT2G35120.1		Single hybrid motif superfamily protein	LOC_Os02g07410.1	glycine cleavage system H protein, putative, expressed	Zm00001d015378_T001	GRMZM2G010321_T01	NA	NA	Seita.3G033500.1; Seita.1G072700.1
Sevir.3G045600	2	3.08	0.84	1.11	8.31	2.93	3.8	NA	NA								NA	NA	NA	NA	Seita.3G044700.1
Sevir.3G048200	2	0.71	0.64	0.61	3.19	0.67	0.66	NA	NA	serine/threonine-protein kinase At3g07070-like	Protein kinase, ATP binding site;Protein kinase-like domain;Serine/threonine-protein kinase, active site;Serine/threonine- / dual specificity protein kinase, catalytic domain;Protein kinase, catalytic domain;Concanavalin A-like lectin/glucanase, subgroup	AT3G07070.1		Protein kinase superfamily protein	LOC_Os05g03460.1	protein kinase, putative, expressed	Zm00001d035476_T001; Zm00001d010971_T002	GRMZM2G381076_T01; GRMZM2G351941_T01	Bradi2g38090.1	Sobic.009G026900.1	Seita.3G047700.1
Sevir.3G061900	2	5.62	8.44	2.49	32.33	6.56	2.46	NA	NA	NA	NA						NA	NA	NA	NA	Seita.3G041900.1
Sevir.3G104900	2	10.61	9.46	4.93	56.11	9.9	5.08	NA	NA	uncharacterized LOC101757142	Glyoxalase-like domain;Glyoxalase/Bleomycin resistance protein/Dihydroxybiphenyl dioxygenase	AT1G80160.1		Lactoylglutathione lyase / glyoxalase I family protein	LOC_Os05g07940.1	glyoxalase family protein, putative, expressed	Zm00001d009797_T001; Zm00001d037637_T001	GRMZM2G312877_T01; GRMZM2G028110_T01	Bradi2g34250.1; Bradi2g04570.1	Sobic.009G063301.1; Sobic.003G049700.1	Seita.3G102500.1; Seita.5G122500.1
Sevir.3G105600	2	257.7	102.48	140.76	705.99	320.88	217.05	NA	NA	NA	NA						NA	NA	NA	NA	Seita.3G103200.1; Seita.5G124000.1
Sevir.3G105700	2	56.31	16.15	33.26	421.21	115.62	41.74	NA	NA	uncharacterized LOC101760253		AT3G15630.1			LOC_Os05g08420.1	expressed protein	Zm00001d037631_T001; Zm00001d037632_T001	GRMZM2G352618_T01; GRMZM2G323888_T01	Bradi2g34130.1; Bradi2g34120.1	Sobic.009G064000.1; Sobic.009G064100.1	Seita.3G103300.1; Seita.3G103200.1
Sevir.3G106600	2	0.31	0.53	0.43	1.23	0.28	0.34	NA	NA								NA	NA	NA	NA	Seita.6G254000.1
Sevir.3G107500	2	0.11	0.17	0.07	0.44	0.1	0.17	NA	NA	NA	NA	AT3G24350.2	ATSYP32,SYP32	syntaxin of plants 32	LOC_Os01g08400.1	syntaxin, putative, expressed	NA	NA	Bradi2g05000.1	NA	Seita.3G104700.1
Sevir.3G115000	2	0.69	0.75	0.69	1.41	0.82	0.76	NA	NA	uncharacterized LOC101760255		AT4G33050.3; AT4G33050.3	EDA39; EDA39	calmodulin-binding family protein; calmodulin-binding family protein	LOC_Os05g10840.1; LOC_Os05g10840.2	calmodulin-binding protein, putative, expressed; calmodulin-binding protein, putative, expressed	Zm00001d037759_T002; Zm00001d037759_T001	GRMZM2G031876_T01; GRMZM2G318843_T01	Bradi2g33150.1	Sobic.009G072900.2; Sobic.002G387400.1	Seita.3G112600.1
Sevir.3G120500	2	0.16	0.14	0.33	1.48	0.53	0.34	NA	NA	uncharacterized LOC101773514;uncharacterized LOC101779299					LOC_Os03g10755.1	expressed protein	Zm00001d028086_T001	GRMZM2G141723_T02; GRMZM5G895573_T01	Bradi1g70880.2	Sobic.001G464400.3	Seita.3G118100.1; Seita.9G499400.1
Sevir.3G124300	2	7.24	0	10.98	35.23	8.16	3.74	NA	NA			AT1G16820.1		vacuolar ATP synthase catalytic subunit-related / V-ATPase-related / vacuolar proton pump-related	LOC_Os07g46680.1	expressed protein	NA	NA	Bradi1g05585.1; Bradi4g06818.1	Sobic.002G287201.1; Sobic.004G007550.1	Seita.3G122100.1; Seita.9G472100.1
Sevir.3G127000	2	2.78	2.47	2.7	5.76	3.82	3.23	NA	NA	mitochondrial chaperone BCS1-like	AAA-type ATPase, N-terminal domain;ATPase, AAA-type, conserved site;ATPase, AAA-type, core;AAA+ ATPase domain;P-loop containing nucleoside triphosphate hydrolase	AT3G50930.1	BCS1	cytochrome BC1 synthesis	LOC_Os05g51130.1	mitochondrial chaperone BCS1, putative, expressed	Zm00001d039183_T001; Zm00001d009734_T001	GRMZM6G704070_T01; GRMZM2G175593_T01	Bradi2g14590.1; Bradi2g42940.1	Sobic.009G252600.1; Sobic.009G252500.1	Seita.3G124500.1; Seita.3G124600.1
Sevir.3G128400	2	25.34	20.04	23.18	49.33	28.68	32.05	NA	NA	uncharacterized LOC101775499	Intron-encoded nuclease 2	AT1G53250.1			LOC_Os10g12354.1	endonuclease, putative, expressed	NA	NA	NA	NA	Seita.3G125900.1
Sevir.3G136600	2	19.07	17.78	22.33	35.85	22.69	23.05	NA	NA	peroxisomal membrane protein PEX14-like	Peroxisome membrane anchor protein Pex14p, N-terminal;Peroxisomal membrane protein 14	AT5G62810.1	ATPEX14,PED2,PEX14	peroxin 14	LOC_Os05g50220.1	pex14, putative, expressed	Zm00001d039111_T010; Zm00001d039111_T007	GRMZM2G026013_T02	Bradi2g15532.2	Sobic.009G243100.1	Seita.3G135000.1
Sevir.3G143000	2	8.75	8.27	10.9	60.02	9.89	6.19	NA	NA	common plant regulatory factor 1-like	G-box binding, MFMR;Basic-leucine zipper domain	AT2G46270.1	GBF3	G-box binding factor 3	LOC_Os05g49420.1	transcription factor, putative, expressed	Zm00001d039065_T004; Zm00001d039065_T002	GRMZM2G011932_T03	NA	Sobic.009G237600.1	Seita.3G140700.1
Sevir.3G145100	2	0.89	1.45	1.29	3.06	1.59	1.44	NA	NA	sugar transporter ERD6-like 6-like	Major facilitator superfamily domain;Sugar transporter, conserved site;General substrate transporter;Sugar/inositol transporter	AT1G75220.1		Major facilitator superfamily protein	LOC_Os05g49270.1	transporter family protein, putative, expressed	Zm00001d039051_T001; Zm00001d039051_T003	GRMZM2G160504_T01; GRMZM2G160460_T02	Bradi2g16070.1; Bradi2g16100.1	Sobic.009G235600.1; Sobic.009G235900.1	Seita.3G142900.1; Seita.3G142800.1
Sevir.3G145800	2	0.92	0.61	0.65	4.03	1.9	1.49	NA	NA								NA	NA	NA	NA	Seita.3G143600.1
Sevir.3G147600	2	2.32	1.76	1.45	6.11	3.07	2.71	NA	NA								NA	NA	NA	NA	Seita.3G145300.1
Sevir.3G150700	2	0.48	0.51	0.72	1.01	0.59	0.62	NA	NA								NA	NA	NA	NA	NA
Sevir.3G154400	2	0.62	0.48	0.34	1.79	0.62	0.78	NA	NA	NA	NA						NA	NA	NA	NA	Seita.3G151600.1
Sevir.3G158000	2	0.26	0.14	0.22	1.35	0.58	0.5	NA	NA	uncharacterized LOC101771988	Protein of unknown function DUF4228	AT3G03280.1			LOC_Os05g47960.1	expressed protein	Zm00001d009487_T001	GRMZM2G323387_T01	NA	Sobic.009G224200.1; Sobic.003G260800.1	Seita.3G155000.1; Seita.5G274600.1
Sevir.3G158800	2	0.21	0.07	0.05	0.68	0.34	0.24	NA	NA								NA	NA	NA	NA	Seita.3G155800.1
Sevir.3G162400	2	1.39	0.72	1.43	3.04	1.43	1.55	NA	NA	polyprenol reductase 1-like	3-oxo-5-alpha-steroid 4-dehydrogenase, C-terminal	AT2G16530.1		3-oxo-5-alpha-steroid 4-dehydrogenase family protein	LOC_Os04g48750.1	3-oxo-5-alpha-steroid 4-dehydrogenase, putative, expressed	Zm00001d026064_T002; Zm00001d026064_T004	GRMZM2G105855_T01	Bradi5g19010.1	Sobic.006G186800.1	Seita.3G158800.1; Seita.7G207600.1
Sevir.3G162500	2	6.1	7.32	18.19	36.61	12.49	10.55	NA	NA		DVL	AT1G68825.1	DVL5,RTFL15	ROTUNDIFOLIA like 15	LOC_Os01g62605.1	expressed protein	NA	AC210659.3_FGT001	Bradi2g47269.1	Sobic.009G219200.1; Sobic.009G219300.1	Seita.3G158700.1; Seita.5G281800.1
Sevir.3G167800	2	35.19	29.68	33.54	66.11	34.61	34.5	NA	NA	NA	NA	AT2G26070.1	RTE1	Protein of unknown function (DUF778)	LOC_Os05g46240.2	green ripe-like, putative, expressed	Zm00001d038852_T001; Zm00001d011708_T001	GRMZM2G121208_T01; GRMZM5G832994_T01	Bradi2g48020.1	Sobic.009G213600.1; Sobic.003G275100.1	Seita.3G164200.1; Seita.5G292000.1
Sevir.3G169300	2	0.64	0.45	0.56	2.04	0.83	0.86	NA	NA	NA	NA						NA	NA	NA	NA	NA
Sevir.3G170700	2	3.15	3.2	5.82	20.34	7.56	7.57	NA	NA	calcineurin B-like protein 4-like	EF-Hand 1, calcium-binding site;EF-hand-like domain;Calcium-binding EF-hand	AT5G24270.2	ATSOS3,CBL4,SOS3	Calcium-binding EF-hand family protein	LOC_Os05g45810.1	calcineurin B, putative, expressed	Zm00001d038730_T003; Zm00001d038730_T004	GRMZM2G001221_T01	Bradi2g18740.2	Sobic.009G210300.1; Sobic.003G275000.1	Seita.3G166700.1; Seita.5G291900.1
Sevir.3G174900	2	0.22	0.14	0.19	0.61	0.35	0.24	NA	NA		Domain of unknown function DUF1618				LOC_Os01g41790.1	expressed protein	NA	NA	NA	NA	NA
Sevir.3G176000	2	18.67	18.77	19.69	39.21	23.28	23.04	NA	NA	F-box protein At5g52880-like	F-box domain, cyclin-like	AT5G52880.1		F-box family protein	LOC_Os05g45040.1	OsFBX170 - F-box domain containing protein, expressed	Zm00001d038769_T003; Zm00001d038769_T002	GRMZM2G004592_T01	NA	Sobic.009G205200.1	Seita.3G171700.1
Sevir.3G177500	2	30.85	11.73	25.74	97.09	54.82	26.03	NA	NA	uncharacterized LOC101764024		AT5G56550.1	ATOXS3,OXS3	oxidative stress 3	LOC_Os05g44900.1	expressed protein	Zm00001d038780_T001; Zm00001d010798_T001	GRMZM2G031580_T01; GRMZM2G106819_T01	NA	Sobic.009G204100.1	Seita.3G173400.1
Sevir.3G178600	2	8.24	7.14	6.97	14.56	8.65	7.98	NA	NA	histidine-containing phosphotransfer protein 4-like	Signal transduction histidine kinase, phosphotransfer (Hpt) domain	AT3G16360.2	AHP4	HPT phosphotransmitter 4	LOC_Os05g44570.1	histidine-containing phosphotransfer protein, putative, expressed	Zm00001d010791_T002; Zm00001d010791_T001	GRMZM2G173710_T02	NA	Sobic.009G202900.2	Seita.3G174600.1
Sevir.3G184200	2	0	0	0	1.68	0	0	NA	NA			AT1G06225.1	CLE3	CLAVATA3/ESR-RELATED 3	LOC_Os01g48260.1	expressed protein	NA	NA	NA	NA	Seita.3G179900.1
Sevir.3G186200	2	4.18	2.87	5.56	48.41	14.33	10.42	NA	NA	NA	NA						NA	NA	NA	NA	Seita.3G196100.1
Sevir.3G197600	2	4.52	3.44	3.26	18.55	8.55	6.14	NA	NA			AT2G16770.1	bZIP23	Basic-leucine zipper (bZIP) transcription factor family protein	LOC_Os05g41540.1	bZIP transcription factor domain containing protein, expressed	Zm00001d038574_T001; Zm00001d038574_T002	GRMZM2G175870_T03; GRMZM2G033230_T01	Bradi2g21197.1	Sobic.009G182800.2	Seita.3G193300.1
Sevir.3G200700	2	65.18	39.56	67.34	433.96	131.3	85.14	NA	NA	SNF1-related protein kinase regulatory subunit beta-1-like	Immunoglobulin E-set;5-AMP-activated protein kinase, beta subunit, interaction domain;SNF1-related protein kinase regulatory subunit beta-1;AMP-activated protein kinase, glycogen-binding domain	AT5G21170.1	AKINBETA1	5\'-AMP-activated protein kinase beta-2 subunit protein	LOC_Os05g41220.1	SNF1-related protein kinase regulatory subunit beta-1, putative, expressed	NA	NA	Bradi2g21420.1	Sobic.009G180200.2	Seita.3G196200.1
Sevir.3G201100	2	3.93	2.88	2.18	15.79	5.89	6.15	NA	NA	uncharacterized LOC101779699		AT3G51510.1			LOC_Os05g41190.1	expressed protein	Zm00001d038542_T001	GRMZM2G117558_T01	NA	Sobic.009G179800.2	Seita.3G196700.1
Sevir.3G202400	2	0.91	0.52	0.96	3.29	1.65	1.35	NA	NA	NA	NA	AT5G21090.1		Leucine-rich repeat (LRR) family protein	LOC_Os05g41230.1	BRASSINOSTEROID INSENSITIVE 1-associated receptor kinase 1 precursor, putative, expressed	NA	NA	NA	NA	Seita.3G197900.1
Sevir.3G204200	2	4.46	3.16	6.16	23.81	8.35	8.61	NA	NA	uncharacterized LOC101756730					LOC_Os05g40890.2	expressed protein	Zm00001d010632_T002; Zm00001d010632_T001	GRMZM2G162868_T01	NA	NA	Seita.3G199700.1
Sevir.3G212100	2	1.47	1.59	1.12	2.51	1.8	1.34	NA	NA	aldose reductase-like	NADP-dependent oxidoreductase domain;Aldo/keto reductase subgroup;Aldo/keto reductase, conserved site;Aldo/keto reductase	AT5G01670.1		NAD(P)-linked oxidoreductase superfamily protein	LOC_Os05g39690.1	oxidoreductase, aldo/keto reductase family protein, putative, expressed	Zm00001d038449_T005; Zm00001d038449_T001	GRMZM2G169943_T01	Bradi2g22460.1	Sobic.009G171400.1	Seita.3G207100.1
Sevir.3G217200	2	1.45	0.42	0.92	3.83	1.49	1.25	NA	NA	uncharacterized LOC101766881					LOC_Os05g38940.1	expressed protein	Zm00001d010565_T001	GRMZM2G051045_T01	NA	Sobic.009G167000.1	Seita.3G212700.1
Sevir.3G218500	2	33.99	36.05	41.54	83.91	50.33	36.18	NA	NA								NA	NA	NA	NA	Seita.3G213600.1
Sevir.3G230600	2	0.17	0.22	0.22	0.66	0.25	0.38	NA	NA	transcription factor DIVARICATA-like	Myb domain;Myb-like domain;Homeodomain-like;Myb domain, plants;SANT/Myb domain	AT2G38090.1		Duplicated homeodomain-like superfamily protein	LOC_Os05g37060.1	MYB family transcription factor, putative, expressed	Zm00001d038288_T001; Zm00001d012285_T001	GRMZM2G091201_T01; GRMZM2G143640_T01	Bradi2g55797.2; Bradi2g23978.1	Sobic.009G154200.1; Sobic.003G365600.1	Seita.3G225500.1; Seita.5G391300.1
Sevir.3G232600	2	0.75	0.67	0.39	6.2	0.98	0.54	NA	NA	NA	NA	AT1G43670.1		Inositol monophosphatase family protein	LOC_Os05g36270.1	fructose-1,6-bisphosphatase, putative, expressed	Zm00001d010172_T003; Zm00001d042727_T001	GRMZM5G836250_T03; GRMZM2G322953_T05	Bradi2g24090.2; Bradi2g56030.1	Sobic.009G152700.1; Sobic.003G367500.1	Seita.3G227500.1; Seita.5G393200.1
Sevir.3G234100	2	1.34	1.66	1.25	7.35	3.31	2.55	NA	NA			AT1G17350.2		NADH:ubiquinone oxidoreductase intermediate-associated protein 30	LOC_Os01g52720.1	Complex I intermediate-associated protein 30 domain containing protein, putative, expressed	Zm00001d011750_T002; Zm00001d011750_T001	GRMZM2G144716_T01	NA	Sobic.003G051200.1	Seita.3G228800.1; Seita.5G303600.1
Sevir.3G241200	2	0.1	0.04	0.23	2.4	0.52	0.31	NA	NA	bidirectional sugar transporter SWEET1b-like	SWEET sugar transporter	AT1G21460.1		Nodulin MtN3 family protein	LOC_Os05g35140.1	nodulin MtN3 family protein, putative, expressed	Zm00001d038226_T001; Zm00001d000222_T001	GRMZM2G153358_T01; GRMZM2G039365_T03	Bradi2g24850.1; Bradi2g56890.1	Sobic.009G143500.1; Sobic.003G377700.1	Seita.3G235900.1; Seita.5G403300.1
Sevir.3G250200	2	3.24	4.71	7.78	130.43	24.08	20.46	NA	NA	asparagine synthetase [glutamine-hydrolyzing]-like	Glutamine amidotransferase type 2 domain;Asparagine synthase, glutamine-hydrolyzing;Asparagine synthase;Rossmann-like alpha/beta/alpha sandwich fold;Nucleophile aminohydrolases, N-terminal	AT3G47340.1	ASN1,AT-ASN1,DIN6	glutamine-dependent asparagine synthase 1	LOC_Os06g15420.1	asparagine synthetase, putative, expressed	Zm00001d044608_T001; Zm00001d044608_T002	GRMZM2G093175_T01; GRMZM2G313272_T01	Bradi4g45010.1	Sobic.005G003200.1	Seita.3G244300.1
Sevir.3G256800	2	7.52	10.2	13.51	105.73	40.89	30.61	NA	NA	NA	NA						NA	NA	NA	NA	Seita.4G123700.1; Seita.5G252700.1
Sevir.3G265500	2	5.3	6.24	7.68	21.58	10.91	8.87	NA	NA	NA	NA						NA	NA	NA	Sobic.009G123400.1	Seita.3G258900.1
Sevir.3G270500	2	0.06	0.07	0.01	1.28	0.02	0.16	NA	NA	lichenase-2-like	Glycoside hydrolase, superfamily;Glycoside hydrolase, family 17;Glycoside hydrolase, catalytic domain	AT4G16260.1		Glycosyl hydrolase superfamily protein	LOC_Os05g31140.1	glycosyl hydrolases family 17, putative, expressed	Zm00001d038049_T001; Zm00001d009876_T001	GRMZM2G137535_T01; GRMZM2G014723_T01	Bradi2g27140.2; Bradi2g22226.1	Sobic.009G119200.1; Sobic.009G119400.1	Seita.3G263800.1; Seita.3G263500.1
Sevir.3G280800	2	4.53	5.57	4.88	12.94	7.27	6.39	NA	NA	probable protein phosphatase 2C 48-like	Protein phosphatase 2C (PP2C)-like;Protein phosphatase 2C	AT3G05640.1		Protein phosphatase 2C family protein	LOC_Os05g29030.2	protein phosphatase 2C, putative, expressed	Zm00001d037949_T001; Zm00001d051895_T002	GRMZM2G069713_T01; GRMZM5G813260_T01	Bradi2g27970.1; Bradi2g27977.1	Sobic.009G109700.1	Seita.3G273200.1
Sevir.3G301800	2	2274.73	2327.72	2720.98	6792.26	3173.32	2625.33	NA	NA	NA	NA						NA	NA	NA	NA	Seita.3G292900.1; Seita.4G175700.1
Sevir.3G318600	2	0	0.3	0.17	0.37	0.14	0.2	NA	NA	NA	NA	AT4G05520.1	ATEHD2,EHD2	EPS15 homology domain 2	LOC_Os06g47330.1	dynamin family protein, putative, expressed	Zm00001d053858_T001	GRMZM2G052740_T01	NA	Sobic.004G047100.1	Seita.3G312900.1; Seita.3G356500.1
Sevir.3G321600	2	2.65	2.15	2.06	6.5	3.95	3.32	NA	NA	proline-rich receptor-like protein kinase PERK14-like	Protein kinase, ATP binding site;Protein kinase-like domain;Serine/threonine-protein kinase, active site;Serine/threonine- / dual specificity protein kinase, catalytic domain;Protein kinase, catalytic domain;Concanavalin A-like lectin/glucanase, subgroup	AT3G45860.1	CRK4	cysteine-rich RLK (RECEPTOR-like protein kinase) 4	LOC_Os08g25430.1	cysteine-rich receptor-like protein kinase 35 precursor, putative, expressed	NA	NA	NA	NA	Seita.3G301500.1
Sevir.3G329900	2	0.12	0.12	0.13	0.44	0.2	0.19	NA	NA	NA	NA						NA	NA	NA	NA	Seita.3G296800.1
Sevir.3G334400	2	1.61	1.56	1.53	5.4	3.11	1.79	NA	NA	NA	NA	AT3G48800.1		Sterile alpha motif (SAM) domain-containing protein	LOC_Os12g29480.1	SAM domain containing protein, putative, expressed	Zm00001d041054_T001	AC198518.3_FGT002	Bradi4g07500.2	Sobic.008G095100.1	Seita.3G321100.1
Sevir.3G342700	2	0	0	0	2.17	0	0	NA	NA	septum-promoting GTP-binding protein 1-like	Small GTPase superfamily, Rab type;Small GTPase superfamily;P-loop containing nucleoside triphosphate hydrolase	AT5G54840.2	ATSGP1,SGP1	Ras-related small GTP-binding family protein	LOC_Os07g33850.1	ras-related protein, putative, expressed	Zm00001d021649_T001; Zm00001d006509_T001	GRMZM2G027344_T01; GRMZM2G125507_T01	NA	Sobic.002G175000.1; Sobic.002G321500.1	Seita.2G335500.1
Sevir.3G348100	2	20.45	16.25	15.84	40.86	21.05	22.88	NA	NA	psbP domain-containing protein 1, chloroplastic-like	Mog1/PsbP, alpha/beta/alpha sandwich;Photosystem II PsbP, oxygen evolving complex	AT4G15510.1		Photosystem II reaction center PsbP family protein	LOC_Os07g17390.1	PsbP, putative, expressed	Zm00001d030638_T001; Zm00001d030638_T002	GRMZM6G924006_T01	Bradi4g04640.1	Sobic.008G131700.2	Seita.3G333700.1; Seita.9G291000.1
Sevir.3G349800	2	7.81	6.02	5.78	14.42	9.49	6.26	NA	NA	NA	NA						NA	GRMZM2G007001_T01	NA	NA	NA
Sevir.3G355500	2	13.07	14.75	15.56	32.24	18.62	14.58	NA	NA	uncharacterized LOC101767955	ATPase, AAA-type, conserved site;ATPase, AAA-type, core;AAA+ ATPase domain;P-loop containing nucleoside triphosphate hydrolase	AT1G02890.1		AAA-type ATPase family protein	LOC_Os11g43970.1	AAA-type ATPase family protein, putative, expressed	Zm00001d048689_T041; Zm00001d048689_T017	GRMZM5G893782_T01	Bradi4g05327.4; Bradi4g10700.1	Sobic.008G123300.1; Sobic.008G123200.2	Seita.3G340700.1; Seita.3G340600.1
Sevir.3G362500	2	8.49	4.87	4.67	18.54	10.26	9.02	NA	NA								NA	NA	NA	NA	Seita.3G346900.1
Sevir.3G368100	2	0.42	0.09	0.53	3.58	1.41	0.95	NA	NA	NA	NA						NA	NA	NA	NA	Seita.9G279600.1
Sevir.3G371200	2	3.57	3.4	3.25	8.09	5.23	3.69	NA	NA	transcription factor DIVARICATA-like	SANT domain;Homeodomain-like;Myb domain, plants;SANT/Myb domain	AT5G08520.1; AT4G09450.1	;	Duplicated homeodomain-like superfamily protein; Duplicated homeodomain-like superfamily protein	LOC_Os02g30700.1; LOC_Os02g30700.1	MYB family transcription factor, putative, expressed; MYB family transcription factor, putative, expressed	NA	NA	NA	NA	Seita.9G340000.1; Seita.1G169900.1
Sevir.3G389200	2	0	0	0	1.32	0	0.46	NA	NA	NA	NA	AT3G18960.1		AP2/B3-like transcriptional factor family protein	LOC_Os12g40080.1	B3 DNA binding domain containing protein, expressed	NA	NA	NA	NA	NA
Sevir.3G396500	2	8.08	9.43	11.13	208.6	42.4	26.58	NA	NA	light-inducible protein CPRF2-like	Basic leucine-zipper, C-terminal;Basic-leucine zipper domain	AT5G28770.2; AT5G24800.1	AtbZIP63,BZO2H3; ATBZIP9,BZIP9,BZO2H2	bZIP transcription factor family protein; basic leucine zipper 9	LOC_Os12g40920.1; LOC_Os12g40920.1	bZIP transcription factor domain containing protein, expressed; bZIP transcription factor domain containing protein, expressed	Zm00001d030995_T002; Zm00001d030995_T001	GRMZM2G073427_T02	NA	Sobic.008G157100.2	Seita.3G379700.1
Sevir.3G398800	2	7.97	7.76	9.09	89.45	20.37	13.94	NA	NA	NA	NA	AT1G03090.2	MCCA	methylcrotonyl-CoA carboxylase alpha chain, mitochondrial / 3-methylcrotonyl-CoA carboxylase 1 (MCCA)	LOC_Os12g41250.1	methylcrotonoyl-CoA carboxylase subunit alpha, mitochondrial precursor, putative, expressed	Zm00001d031013_T002; Zm00001d031013_T003	GRMZM2G019926_T03; GRMZM2G520862_T01	Bradi4g02380.1	Sobic.008G160700.1	Seita.3G382100.1
Sevir.3G406600	2	39.65	36.48	34.98	87.78	40.3	44.21	NA	NA	uncharacterized LOC101766895	Ribosomal protein L27/L41, mitochondrial	AT5G40080.1		Mitochondrial ribosomal protein L27	LOC_Os02g40490.1	expressed protein	Zm00001d012890_T001; Zm00001d031099_T001	GRMZM2G125784_T01; GRMZM2G023068_T03	Bradi3g48870.1	Sobic.001G022300.1; Sobic.008G175100.1	Seita.3G389500.1; Seita.1G235900.1
Sevir.3G409900	2	0.72	0.76	0.64	1.96	1.17	0.86	NA	NA	wall-associated receptor kinase 4-like	Wall-associated receptor kinase galacturonan-binding domain;EGF-like calcium-binding, conserved site;Protein kinase, ATP binding site;Protein kinase-like domain;Serine/threonine-protein kinase, active site;Serine/threonine- / dual specificity protein kinase, catalytic domain;EGF-like calcium-binding;Epidermal growth factor-like domain;Protein kinase, catalytic domain;EGF-type aspartate/asparagine…	AT1G21270.1	WAK2	wall-associated kinase 2	LOC_Os12g42070.1	OsWAK129b - OsWAK receptor-like protein kinase, expressed	NA	NA	Bradi4g01680.1; Bradi1g02290.1	Sobic.008G171200.1; Sobic.008G170800.2	Seita.3G392800.1; Seita.3G393000.1
Sevir.3G418300	2	0.17	0.13	0.14	0.48	0.29	0.16	NA	NA	NA	NA						NA	NA	NA	NA	NA
Sevir.3G425200	2	2.74	3.39	3.66	8.64	4.61	3.65	NA	NA	probable transporter mch1-like	Major facilitator superfamily domain;Major facilitator superfamily;Nodulin-like	AT1G74780.1		Nodulin-like / Major Facilitator Superfamily protein	LOC_Os12g44180.1	nodulin, putative, expressed	Zm00001d041203_T001	GRMZM2G106730_T01	Bradi4g00480.1	Sobic.008G191100.1	Seita.3G407100.1
Sevir.4G002700	2	17.74	16.33	16.81	35.41	19.9	14.01	NA	NA	glycine--tRNA ligase 2, chloroplastic/mitochondrial-like	Glycine-tRNA ligase, beta subunit;Glycine-tRNA synthetase, heterodimeric;Glycine-tRNA ligase, alpha subunit	AT3G48110.1	EDD,EDD1	glycine-tRNA ligases	LOC_Os06g01400.1	glycyl-tRNA synthetase 2, chloroplast/mitochondrial precursor, putative, expressed	Zm00001d045604_T003; Zm00001d045604_T002	GRMZM2G140872_T01	Bradi1g52330.1	Sobic.010G002000.1	Seita.4G002300.1
Sevir.4G002800	2	0.24	0.2	0.37	1.34	0.35	0.27	NA	NA	NA	NA						NA	NA	NA	NA	Seita.4G002400.1
Sevir.4G018300	2	0.32	0.1	0.3	0.59	0.37	0.25	NA	NA	NA	NA						NA	NA	NA	NA	Seita.4G018400.1
Sevir.4G022400	2	3.24	1.92	2.39	26.68	4.4	5.69	NA	NA	uncharacterized LOC101761874					LOC_Os06g04230.1	expressed protein	Zm00001d045460_T001	GRMZM2G404603_T01	NA	Sobic.010G023200.1	Seita.4G022700.1; Seita.4G022800.1
Sevir.4G033100	2	0.12	0.19	0	1.21	0.15	0	NA	NA	uncharacterized LOC101767039					LOC_Os06g05410.1	expressed protein	NA	NA	NA	NA	Seita.4G034200.1
Sevir.4G039000	2	2.88	1.43	2.1	6.2	3.21	2.39	NA	NA	uncharacterized LOC101760953	DnaJ domain	AT3G14200.1; AT3G14200.1	;	Chaperone DnaJ-domain superfamily protein; Chaperone DnaJ-domain superfamily protein	LOC_Os02g54130.2; LOC_Os06g09560.1	heat shock protein DnaJ, putative, expressed; heat shock protein DnaJ, putative, expressed	Zm00001d045036_T001	GRMZM2G070475_T01	NA	Sobic.010G072700.1	Seita.4G041200.1; Seita.1G342200.1
Sevir.4G051600	2	0.32	0.31	0.34	2.74	1.16	0.52	NA	NA	NA	NA						NA	NA	NA	NA	NA
Sevir.4G066800	2	1.01	0.77	1.36	2.07	0.97	1.23	NA	NA	NA	NA						NA	NA	NA	NA	Seita.4G068700.1; Seita.1G231900.1
Sevir.4G077100	2	4.68	6.12	5.76	12.24	7.29	7.39	NA	NA		Peptidase S9, prolyl oligopeptidase, catalytic domain;Six-bladed beta-propeller, TolB-like;Alpha/Beta hydrolase fold	AT5G36210.1		alpha/beta-Hydrolases superfamily protein	LOC_Os06g11190.1	OsPOP13 - Putative Prolyl Oligopeptidase homologue, expressed	Zm00001d044907_T002; Zm00001d044907_T004	GRMZM2G000231_T01	Bradi1g65740.1	Sobic.010G084000.1; Sobic.002G120100.1	Seita.4G078800.1; Seita.4G078500.1
Sevir.4G105500	2	9.32	7.79	8.36	22.7	10.04	6.95	NA	NA	protein CREG1-like	FMN-binding split barrel	AT2G04690.1		Pyridoxamine 5\'-phosphate oxidase family protein	LOC_Os06g13100.1	CREG1 precursor, putative, expressed	Zm00001d037261_T001	GRMZM2G122892_T04	Bradi1g44730.1	Sobic.010G099100.1	Seita.4G105500.1; Seita.4G106000.1
Sevir.4G105900	2	0.28	0	0.07	2.31	0.45	0.07	NA	NA	protein CREG2-like	FMN-binding split barrel	AT2G04690.1		Pyridoxamine 5\'-phosphate oxidase family protein	LOC_Os06g13100.3	CREG1 precursor, putative, expressed	NA	GRMZM2G122892_T04	Bradi1g44730.1	Sobic.010G099100.1	Seita.4G106000.1; Seita.4G105500.1
Sevir.4G110700	2	0.45	0.69	0.41	1.23	0.78	0.49	NA	NA	NA	NA						NA	NA	NA	NA	NA
Sevir.4G114200	2	23.12	26.3	31.56	56.45	34.28	30.54	NA	NA	NA	NA						NA	NA	NA	NA	NA
Sevir.4G115400	2	1.18	2.57	1.65	5.38	1.65	2.59	NA	NA		Zinc finger, CCHC-type				LOC_Os08g09980.1	retrotransposon protein, putative, unclassified	NA	NA	NA	NA	Seita.8G002500.1
Sevir.4G116000	2	1.81	1.69	1.39	3.27	2.27	1.54	NA	NA	NA	NA				LOC_Os01g41145.1	retrotransposon protein, putative, unclassified, expressed	NA	NA	NA	NA	NA
Sevir.4G124700	2	16.87	17.85	19.72	38.31	24.66	22.68	NA	NA		Armadillo-type fold;Pre-rRNA-processing protein RIX1, N-terminal	AT1G30240.2			LOC_Os05g22990.1	expressed protein	NA	NA	NA	NA	Seita.4G158000.1
Sevir.4G134600	2	0.21	0.13	0.17	0.54	0.26	0.21	NA	NA	NA	NA	AT5G55050.1		GDSL-like Lipase/Acylhydrolase superfamily protein	LOC_Os06g50940.1	GDSL-like lipase/acylhydrolase, putative, expressed	Zm00001d011269_T001; Zm00001d019985_T001	GRMZM2G100822_T01; GRMZM2G022402_T01	NA	Sobic.003G205900.2	Seita.4G166500.1; Seita.7G011200.1
Sevir.4G136400	2	8.83	12.39	9.56	19.11	8.96	9.76	NA	NA						LOC_Os08g14930.1	hypothetical protein	NA	NA	NA	NA	Seita.4G168300.1
Sevir.4G140000	2	70.9	57.21	55.28	113.45	80.67	56.78	NA	NA								NA	NA	NA	NA	Seita.4G171500.1
Sevir.4G143900	2	0.1	0.21	0.14	0.83	0.4	0.17	NA	NA	NA	NA				LOC_Os09g23130.1	retrotransposon protein, putative, unclassified, expressed	NA	NA	NA	NA	Seita.4G161000.1
Sevir.4G151500	2	0.21	0.2	0.17	0.37	0.26	0.18	NA	NA		Protein kinase-like domain;Serine/threonine-protein kinase, active site;Serine/threonine- / dual specificity protein kinase, catalytic domain;Leucine-rich repeat;Protein kinase, catalytic domain	AT5G25930.1		Protein kinase family protein with leucine-rich repeat domain	LOC_Os06g36320.1	receptor-like protein kinase 5 precursor, putative, expressed	NA	NA	NA	Sobic.010G167700.1	Seita.4G183400.1
Sevir.4G161100	2	0.8	0	0.59	4.74	1.6	1.77	NA	NA						LOC_Os08g14930.1	hypothetical protein	NA	NA	NA	NA	Seita.2G366000.1; Seita.3G309700.1
Sevir.4G165200	2	0.47	0.39	0.44	1.21	0.65	0.29	NA	NA	NA	NA						NA	NA	NA	NA	Seita.4G147700.1
Sevir.4G169000	2	0.7	0.41	1.03	8.68	2.54	0.86	NA	NA								NA	NA	NA	NA	Seita.4G143900.1
Sevir.4G182900	2	19.58	19.34	21.89	39.51	22.44	22.36	NA	NA	cyclin-P2-1-like	Cyclin PHO80-like	AT3G05327.1		Cyclin family protein	LOC_Os05g26070.1	cyclin, putative, expressed	NA	NA	NA	NA	Seita.4G133800.1; Seita.4G133700.1
Sevir.4G187200	2	0.42	0.89	0.88	2.47	0.67	0.75	NA	NA	NA	NA						NA	NA	NA	NA	NA
Sevir.4G200300	2	41.87	29.2	33.1	221.38	67.91	65.9	NA	NA	uncharacterized LOC101758517		AT5G43150.1			LOC_Os06g44870.1	expressed protein	Zm00001d036690_T001	AC213050.3_FGT002; GRMZM5G837685_T01	NA	Sobic.010G215800.1	Seita.4G190600.1
Sevir.4G204700	2	0	0.13	0.07	2.21	0.24	0.09	NA	NA	uncharacterized LOC101774189		AT2G38465.1			LOC_Os06g44190.1	expressed protein	Zm00001d046824_T001	GRMZM2G108997_T01	Bradi1g31100.1	Sobic.010G211100.1	Seita.4G195200.1
Sevir.4G208400	2	0.11	0.08	0	2.79	0.19	0.47	NA	NA	thiamine thiazole synthase 2, chloroplastic-like	Pyridine nucleotide-disulphide oxidoreductase, FAD/NAD(P)-binding domain;Thiazole biosynthetic enzyme Thi4 family;Thiamine thiazole synthase	AT5G54770.1	THI1,THI4,TZ	thiazole biosynthetic enzyme, chloroplast (ARA6) (THI1) (THI4)	LOC_Os07g34570.1	FAD dependent oxidoreductase domain containing protein, expressed	Zm00001d044228_T001; Zm00001d011183_T001	GRMZM2G074097_T01; GRMZM2G018375_T01	Bradi1g25860.1	Sobic.002G384400.1; Sobic.003G191000.1	Seita.4G199600.1; Seita.2G337800.1
Sevir.4G211500	2	10.13	7.27	9.69	17.11	11.46	8.96	NA	NA								NA	NA	NA	NA	Seita.4G202800.1
Sevir.4G225500	2	22.49	21.86	24.17	47.79	30.08	24.87	NA	NA	NA	NA						NA	NA	NA	NA	NA
Sevir.4G232300	2	0.22	0.17	0.33	1.12	0.4	0.41	NA	NA	NA	NA						NA	NA	NA	NA	NA
Sevir.4G235400	2	11.6	12.17	9.14	23.46	13.97	14.99	NA	NA								NA	NA	NA	NA	NA
Sevir.4G238100	2	0.06	0.02	0.01	2.15	0.11	0.04	NA	NA		Kelch repeat type 1;Galactose oxidase, beta-propeller	AT1G80440.1		Galactose oxidase/kelch repeat superfamily protein	LOC_Os06g39370.1	OsFBK16 - F-box domain and kelch repeat containing protein, expressed	Zm00001d036925_T001	GRMZM2G325650_T01	Bradi1g37010.1	Sobic.010G179800.1; Sobic.004G088300.1	Seita.4G226700.1; Seita.1G040400.1
Sevir.4G257300	2	10.33	11.66	11.9	61.72	16.82	13.94	NA	NA	choline monooxygenase, chloroplastic-like	Rieske [2Fe-2S] iron-sulphur domain;Aromatic-ring-hydroxylating dioxygenase, alpha subunit, C-terminal domain;Aromatic-ring-hydroxylating dioxygenase, alpha subunit	AT4G29890.1		choline monooxygenase, putative (CMO-like)	LOC_Os06g48510.1	choline monooxygenase, chloroplast precursor, putative, expressed	Zm00001d036496_T003; Zm00001d036496_T001	GRMZM2G156162_T06	Bradi1g33960.1	Sobic.010G248301.1	Seita.4G244500.1
Sevir.4G257400	2	2.22	0.62	1.19	17.27	4.03	2.98	NA	NA	NA	NA	AT2G24550.1			LOC_Os09g32330.1	expressed protein	Zm00001d036499_T001; Zm00001d014648_T001	GRMZM2G434935_T01; GRMZM2G162093_T01	Bradi1g33950.1	Sobic.010G248200.1	Seita.4G244600.1
Sevir.4G263600	2	0.51	0.45	0.55	1.35	0.55	0.67	NA	NA								NA	GRMZM2G477762_T01	NA	Sobic.010G241800.1; Sobic.010G241700.2	Seita.4G251300.1
Sevir.4G274400	2	0.12	0.35	0.16	1.29	0.21	0.31	NA	NA	NA	NA						NA	NA	NA	NA	Seita.4G261500.1
Sevir.4G286600	2	8.57	5.85	6.07	57.38	14.61	10.31	NA	NA	WAT1-related protein At3g45870-like	Drug/metabolite transporter;WAT1-related protein	AT5G45370.2		nodulin MtN21 /EamA-like transporter family protein	LOC_Os06g49500.3	integral membrane protein, putative, expressed	Zm00001d036440_T003; Zm00001d036440_T002	GRMZM2G134930_T01; GRMZM2G000209_T01	Bradi1g34770.3	Sobic.010G258300.1; Sobic.001G351800.1	Seita.4G274900.1; Seita.9G380200.1
Sevir.4G291400	2	0.99	1.07	1.58	6.44	2.82	2.43	NA	NA	NA	NA	AT5G47060.1		Protein of unknown function (DUF581)	LOC_Os06g50080.1	DUF581 domain containing protein, expressed	NA	NA	Bradi1g35140.1	Sobic.010G265600.1; Sobic.010G015300.1	Seita.4G279600.1
Sevir.4G296300	2	20.23	10.54	13.38	159.01	21.94	12.33	NA	NA	NA	NA	AT4G35770.1; AT4G35770.2	ATSEN1,DIN1,SEN1; ATSEN1,DIN1,SEN1	Rhodanese/Cell cycle control phosphatase superfamily protein; Rhodanese/Cell cycle control phosphatase superfamily protein	LOC_Os06g50930.1; LOC_Os06g50930.1	rhodanese-like domain containing protein, putative, expressed; rhodanese-like domain containing protein, putative, expressed	NA	NA	NA	NA	Seita.4G284100.1
Sevir.4G297500	2	3.06	3.42	3.55	8.5	5.15	3.66	NA	NA	NA	NA	AT1G76240.1		Arabidopsis protein of unknown function (DUF241)	LOC_Os06g51000.1	carrier, putative, expressed	NA	NA	NA	Sobic.010G271300.1	Seita.4G285200.1; Seita.4G285100.1
Sevir.4G299600	2	0.4	0.24	0.74	8.34	2.86	1.85	NA	NA	transport and Golgi organization 2 homolog	Protein of unknown function DUF833	AT4G38260.1		Protein of unknown function (DUF833)	LOC_Os09g15480.1	Ser/Thr-rich protein T10 in DGCR region, putative, expressed	Zm00001d014852_T001	GRMZM2G037284_T01; GRMZM5G825800_T01	Bradi1g29750.2	Sobic.010G275100.1	Seita.4G287200.1
Sevir.5G009400	2	0.77	0	0	5.95	1.91	1.82	NA	NA	NA	NA						NA	NA	NA	NA	Seita.4G150600.1
Sevir.5G018800	2	5.4	4.24	4.25	11.44	5.81	3.94	NA	NA	probable F-box protein At5g36000-like	F-box domain, cyclin-like	AT5G36000.1			LOC_Os01g11990.1	expressed protein	Zm00001d039352_T001; Zm00001d008945_T001	GRMZM2G135481_T01; GRMZM2G426224_T01	Bradi2g07122.1	Sobic.003G016200.1	Seita.5G020200.1
Sevir.5G020400	2	13.6	11.76	11.83	66.3	23.65	14.11	NA	NA	NA	NA	AT3G06850.1; AT3G06850.2	BCE2,DIN3,LTA1; BCE2,DIN3,LTA1	2-oxoacid dehydrogenases acyltransferase family protein; 2-oxoacid dehydrogenases acyltransferase family protein	LOC_Os01g21160.2; LOC_Os01g21160.2	2-oxo acid dehydrogenases acyltransferase domain containing protein, expressed; 2-oxo acid dehydrogenases acyltransferase domain containing protein, expressed	Zm00001d040670_T004; Zm00001d040670_T005	GRMZM2G033644_T01; GRMZM2G033905_T01	Bradi2g11900.1	Sobic.003G148800.1	Seita.5G021800.1
Sevir.5G021500	2	0.12	0.05	0.14	1.76	0.44	0.4	NA	NA	NA	NA	AT1G72310.1	ATL3	RING/U-box superfamily protein	LOC_Os05g29676.1	RING-H2 finger protein, putative, expressed	Zm00001d040639_T001	GRMZM2G090269_T01	Bradi1g39030.4; Bradi2g26380.4	Sobic.003G147401.1; Sobic.006G194700.1	Seita.5G022900.1; Seita.3G272900.1
Sevir.5G025400	2	0.37	0.7	0.75	2.15	0.87	1.08	NA	NA	uncharacterized LOC101761496	Protein of unknown function DUF3675;Zinc finger, RING-CH-type;Zinc finger, RING/FYVE/PHD-type	AT1G02610.1		RING/FYVE/PHD zinc finger superfamily protein	LOC_Os01g19800.1	zinc finger, C3HC4 type, putative, expressed	Zm00001d040614_T006; Zm00001d040614_T002	GRMZM2G103755_T02; GRMZM2G378054_T01	Bradi2g11577.1	Sobic.003G144600.1	Seita.5G026700.1
Sevir.5G030600	2	193.63	211.85	287.1	757.33	358.67	230.79	NA	NA	NA	NA						Zm00001d008181_T002	GRMZM5G825978_T01; GRMZM5G833066_T02	NA	Sobic.003G139100.1	Seita.5G031900.1
Sevir.5G040800	2	0.45	0.55	0.46	1.32	0.8	0.47	NA	NA	uncharacterized LOC101781757							Zm00001d008248_T002; Zm00001d008248_T001	GRMZM2G464491_T01; GRMZM5G842587_T01	Bradi2g10377.1	Sobic.003G129600.1	Seita.5G043200.1
Sevir.5G061200	2	0.44	0.64	0.37	1.77	0.37	0.41	NA	NA	NA	NA						NA	NA	NA	NA	Seita.5G061800.1
Sevir.5G066700	2	38.9	27.5	26.62	145.78	50.86	40.73	NA	NA	light-regulated protein-like	Light regulated Lir1	AT3G26740.1	CCL	CCR-like	LOC_Os01g01340.1	light-induced protein 1-like, putative, expressed	NA	NA	NA	Sobic.003G107300.1	Seita.5G067800.1
Sevir.5G073500	2	2.1	1.66	1.96	4.73	2.25	2.78	NA	NA	peptidyl-prolyl cis-trans isomerase, chloroplastic-like	Cyclophilin-type peptidyl-prolyl cis-trans isomerase;Cyclophilin-like peptidyl-prolyl cis-trans isomerase domain;Cyclophilin-like domain	AT1G74070.1		Cyclophilin-like peptidyl-prolyl cis-trans isomerase family protein	LOC_Os01g02080.1	peptidyl-prolyl cis-trans isomerase, putative, expressed	Zm00001d008440_T001; Zm00001d024417_T001	GRMZM2G132811_T01; GRMZM2G453347_T01	Bradi2g00950.1	Sobic.003G099400.1	Seita.5G074700.1; Seita.2G102600.1
Sevir.5G075100	2	0	0	0	4.56	0	0	NA	NA								NA	NA	NA	NA	NA
Sevir.5G075200	2	0.66	0.38	0.6	2.87	1.1	0.73	NA	NA	NA	NA						NA	NA	NA	NA	Seita.5G076300.1
Sevir.5G075300	2	1.77	1.85	2.24	8.08	2.71	2	NA	NA	NA	NA						NA	NA	NA	NA	Seita.5G076400.1
Sevir.5G076500	2	2.54	2.13	2.81	5.7	3.57	2.7	NA	NA	probable receptor-like protein kinase At1g67000-like	Wall-associated receptor kinase galacturonan-binding domain;Protein kinase, ATP binding site;Protein kinase-like domain;Serine/threonine-protein kinase, active site;Serine/threonine- / dual specificity protein kinase, catalytic domain;Protein kinase, catalytic domain;Concanavalin A-like lectin/glucanase, subgroup	AT1G66910.1		Protein kinase superfamily protein	LOC_Os01g02300.1	receptor kinase ORK10, putative, expressed	Zm00001d024961_T001; Zm00001d017149_T001	GRMZM2G436448_T01; GRMZM2G496370_T01	Bradi2g01310.1; Bradi2g01180.1	Sobic.003G097100.2; Sobic.003G096750.1	Seita.5G077900.1
Sevir.5G080200	2	1.62	1.56	2.3	5.24	2.46	2.24	NA	NA	NA	NA						NA	NA	NA	NA	Seita.5G081300.1
Sevir.5G081100	2	0.18	0.17	0.24	0.51	0.14	0.18	NA	NA	NA	NA				LOC_Os04g40950.3	glyceraldehyde-3-phosphate dehydrogenase, putative, expressed	NA	NA	NA	NA	Seita.5G082000.1
Sevir.5G097900	2	0.81	1.36	0.99	1.92	1.29	1.15	NA	NA	uncharacterized LOC101784485					LOC_Os01g05100.1	expressed protein	Zm00001d039878_T002; Zm00001d039878_T003	GRMZM2G384090_T04; GRMZM2G398872_T01	Bradi2g02950.2	Sobic.003G074300.1	Seita.5G099800.1
Sevir.5G110800	2	0.31	0.54	0.3	0.69	0.38	0.38	NA	NA		Leucine-rich repeat	AT2G33050.1	AtRLP26,RLP26	receptor like protein 26	LOC_Os01g06900.1	verticillium wilt disease resistance protein Ve2, putative, expressed	NA	NA	NA	Sobic.003G059100.2	Seita.5G114100.1; Seita.2G052900.1
Sevir.5G112300	2	4.08	1.19	0.75	45.03	7.51	5.27	NA	NA	auxin-repressed 12.5 kDa protein-like	Dormancyauxin associated	AT2G33830.2		Dormancy/auxin associated family protein	LOC_Os11g44810.1	auxin-repressed protein, putative, expressed	Zm00001d032422_T004; Zm00001d032423_T001	GRMZM2G123896_T04; GRMZM2G023982_T01	Bradi1g14170.1; Bradi2g55940.1	Sobic.001G191200.1	Seita.9G188100.1; Seita.5G115800.1
Sevir.5G112800	2	0.14	0.1	0.38	9.21	1.79	1.46	NA	NA	uncharacterized LOC101782842	Protein of unknown function DUF4228	AT2G30230.1			LOC_Os01g07150.1	expressed protein	Zm00001d039735_T001; Zm00001d009826_T001	GRMZM2G026783_T01; GRMZM2G389070_T01	Bradi1g65090.1	Sobic.003G057600.1; Sobic.001G403000.1	Seita.5G116400.1; Seita.9G436900.1
Sevir.5G113500	2	1.81	2.05	2.12	3.93	2.23	2.32	NA	NA	NA	NA						NA	NA	NA	NA	NA
Sevir.5G114800	2	0	0	0	1.66	0	0	NA	NA						LOC_Os07g48590.1	retrotransposon protein, putative, unclassified	NA	NA	NA	NA	NA
Sevir.5G118300	2	22.03	17.11	18.31	46.24	23.11	22.53	NA	NA	uncharacterized LOC101770975	Domain of unknown function DUF4050	AT5G25360.1			LOC_Os01g07750.1	expressed protein	Zm00001d008726_T002; Zm00001d008726_T001	GRMZM2G062069_T02	Bradi2g04471.2	Sobic.003G050600.2	Seita.5G121800.1
Sevir.5G130800	2	20.21	14.92	15.42	92.74	21.71	18.57	NA	NA	protein TWIN LOV 1-like	PAC motif;PAS domain	AT2G02710.2; AT2G02710.2; AT2G02710.1	PLP,PLPA,PLPB,PLPC; PLP,PLPA,PLPB,PLPC; PLP,PLPA,PLPB,PLPC	PAS/LOV protein B; PAS/LOV protein B; PAS/LOV protein B	LOC_Os01g09120.1; LOC_Os01g09120.2; LOC_Os01g09120.1	Twin LOV 1, putative, expressed; Twin LOV 1, putative, expressed; Twin LOV 1, putative, expressed	Zm00001d039530_T001	GRMZM2G176506_T01	Bradi2g05520.1	Sobic.003G037300.1	Seita.5G132900.1
Sevir.5G139000	2	0.06	0.22	0.1	0.73	0.21	0.26	NA	NA	NA	NA	AT2G29880.1			LOC_Os12g10550.1	transposon protein, putative, CACTA, En/Spm sub-class, expressed	NA	NA	NA	NA	NA
Sevir.5G166600	2	0.29	0.35	0.25	0.55	0.38	0.37	NA	NA						ChrUn.fgenesh.mRNA.68	expressed protein	NA	NA	NA	Sobic.003G162700.2	Seita.5G166400.1
Sevir.5G171200	2	6.57	6.79	7.62	16.19	9.83	7.27	NA	NA		Pentatricopeptide repeat	AT1G11290.1; AT5G15300.1	CRR22;	Pentatricopeptide repeat (PPR) superfamily protein; Pentatricopeptide repeat (PPR) superfamily protein	LOC_Os06g08650.1; LOC_Os06g08650.1	pentatricopeptide, putative, expressed; pentatricopeptide, putative, expressed	NA	NA	NA	NA	Seita.5G171400.1; Seita.4G046900.1
Sevir.5G171700	2	2.65	2.05	1.76	4.93	3.47	2.55	NA	NA								NA	NA	NA	NA	Seita.5G171800.1; Seita.9G332200.1
Sevir.5G175400	2	15.6	13.71	13.3	32.24	16.21	19.44	NA	NA	uncharacterized LOC101776912		AT5G27290.1			LOC_Os01g28540.1	stress regulated protein, putative, expressed	Zm00001d040855_T001; Zm00001d040857_T001	GRMZM2G047919_T05	Bradi2g13210.1	Sobic.003G203300.1	Seita.5G175200.1; Seita.7G324200.1
Sevir.5G175500	2	1.68	1.56	1.25	4.11	2.03	1.97	NA	NA	uncharacterized LOC101776508	Cullin repeat-like-containing domain;Exocyst complex protein Exo70	AT5G50380.1	ATEXO70F1,EXO70F1	exocyst subunit exo70 family protein F1	LOC_Os01g28600.1	exo70 exocyst complex subunit family protein, putative, expressed	NA	NA	NA	NA	Seita.5G175300.1
Sevir.5G178700	2	16.53	17.34	19.68	40.21	23.35	22.36	NA	NA	putative dual specificity protein phosphatase DSP8-like	Dual specificity phosphatase;Protein-tyrosine phosphatase-like	AT2G35680.1		Phosphotyrosine protein phosphatases superfamily protein	LOC_Os01g53710.1	dual specificity protein phosphatase, putative, expressed	NA	NA	NA	Sobic.009G204200.1	Seita.5G178300.1; Seita.3G173300.1
Sevir.5G184900	2	0	0	3.46	5.46	0.81	1.34	NA	NA	NA	NA						NA	NA	NA	NA	Seita.5G183600.1
Sevir.5G193700	2	18.59	16.96	18.25	50.31	24.09	22.85	NA	NA	NA	NA	AT3G51190.1		Ribosomal protein L2 family	LOC_Os12g38000.1	60S ribosomal protein L8, putative, expressed	NA	NA	NA	NA	Seita.5G191500.1
Sevir.5G202700	2	0	0	0	1.85	0	0	NA	NA	NA	NA				LOC_Os04g54610.1	expressed protein	Zm00001d002132_T001; Zm00001d026412_T001	GRMZM2G036262_T01; GRMZM2G136970_T01	NA	Sobic.006G235100.1	Seita.5G201100.1
Sevir.5G211100	2	7.96	7.18	6.3	15.72	9.58	9.92	NA	NA	lycopene epsilon cyclase, chloroplastic-like	Pyridine nucleotide-disulphide oxidoreductase, FAD/NAD(P)-binding domain;Lycopene cyclase, beta/epsilon;Lycopene cyclase-type, FAD-binding	AT5G57030.1	LUT2	Lycopene beta/epsilon cyclase protein	LOC_Os01g39960.1	lycopene epsilon cyclase, chloroplast precursor, putative, expressed	Zm00001d011210_T001	GRMZM2G173361_T01; AC184699.3_FGT005	Bradi2g41890.1	Sobic.003G197400.1	Seita.5G258300.1
Sevir.5G224700	2	0.45	0.53	0.45	0.99	0.51	0.68	NA	NA	mitochondrial chaperone BCS1-like	AAA-type ATPase, N-terminal domain;ATPase, AAA-type, conserved site;ATPase, AAA-type, core;AAA+ ATPase domain;P-loop containing nucleoside triphosphate hydrolase	AT3G50930.1	BCS1	cytochrome BC1 synthesis	LOC_Os01g42030.1	mitochondrial chaperone BCS1, putative, expressed	Zm00001d044416_T001; Zm00001d039183_T001	GRMZM2G458095_T02; GRMZM2G175593_T01	Bradi2g42940.1; Bradi1g44957.1	Sobic.003G212300.1; Sobic.009G252400.1	Seita.5G218000.1; Seita.3G124700.1
Sevir.5G255400	2	169.18	99.86	62.71	837.56	148.29	145.38	NA	NA	CTP synthase-like	Glutamine amidotransferase type 1;CTP synthase, N-terminal;CTP synthase;P-loop containing nucleoside triphosphate hydrolase;Class I glutamine amidotransferase-like	AT1G30820.1		CTP synthase family protein	LOC_Os01g46570.1	CTP synthase, putative, expressed	Zm00001d011486_T002; Zm00001d011486_T003	GRMZM2G132547_T01; GRMZM2G330302_T01	Bradi2g45390.1; Bradi2g14730.1	Sobic.003G241000.1; Sobic.009G239500.1	Seita.5G247700.1; Seita.3G138700.1
Sevir.5G263100	2	0	0	0.42	0.55	0	0.31	NA	NA		Zinc finger, GRF-type						NA	NA	NA	NA	Seita.8G107600.1; Seita.4G182900.1
Sevir.5G276700	2	0.33	0.3	0.26	0.87	0.55	0.29	NA	NA	phenolic glucoside malonyltransferase 1-like	Transferase;Chloramphenicol acetyltransferase-like domain	AT3G29670.1		HXXXD-type acyl-transferase family protein	LOC_Os04g51660.1	transferase family protein, putative, expressed	Zm00001d014530_T001	GRMZM2G382785_T01	Bradi3g22950.1	Sobic.003G260000.1; Sobic.010G238600.1	Seita.5G273700.1; Seita.5G273900.1
Sevir.5G288400	2	1.35	2.13	1.77	12.13	4.23	4.3	NA	NA	NA	NA	AT1G19660.2; AT1G19660.1	;	Wound-responsive family protein; Wound-responsive family protein	LOC_Os01g50622.4; LOC_Os01g50622.1	DNA-binding protein DSP1, putative, expressed; DNA-binding protein DSP1, putative, expressed	Zm00001d041365_T002; Zm00001d041365_T001	GRMZM2G028665_T01	NA	Sobic.008G148400.2	Seita.5G285600.1
Sevir.5G299300	2	0	0	0	1.14	0	0	NA	NA								NA	NA	NA	NA	Seita.5G296400.1
Sevir.5G299900	2	9.77	7.61	7.67	20.68	10.26	8.58	NA	NA	uncharacterized LOC101766737	ACT domain	AT2G39570.1		ACT domain-containing protein	LOC_Os05g02220.5	ACT domain containing protein, expressed	NA	NA	Bradi2g37240.2	Sobic.009G015100.2	Seita.3G063400.1; Seita.6G104700.1
Sevir.5G301100	2	24.75	21.26	24.16	59.14	24.86	16.25	NA	NA	NA	NA	AT5G25560.1; AT5G25560.1	;	CHY-type/CTCHY-type/RING-type Zinc finger protein; CHY-type/CTCHY-type/RING-type Zinc finger protein	LOC_Os01g52110.3; LOC_Os01g52110.1	RING finger and CHY zinc finger domain-containing protein 1, putative, expressed; RING finger and CHY zinc finger domain-containing protein 1, putative, expressed	Zm00001d043613_T002; Zm00001d043613_T008	GRMZM2G077307_T04	Bradi2g48340.1	Sobic.003G278500.1	Seita.5G298400.1
Sevir.5G308000	2	35.18	25.63	34.67	100.14	58.47	39.48	NA	NA	uncharacterized LOC101757985		AT3G14830.1			LOC_Os01g52920.1	expressed protein	Zm00001d043573_T001; Zm00001d043573_T002	GRMZM2G059753_T01; GRMZM2G025966_T01	Bradi2g48850.1; Bradi2g18990.1	Sobic.003G284300.1; Sobic.009G207900.1	Seita.5G305300.1
Sevir.5G309500	2	1.77	2.46	3.02	9.36	4.11	3.8	NA	NA	E3 ubiquitin-protein ligase MARCH2-like	Zinc finger, RING-CH-type;Zinc finger, RING/FYVE/PHD-type	AT2G37950.1		RING/FYVE/PHD zinc finger superfamily protein	LOC_Os01g53130.2	zinc finger, C3HC4 type domain containing protein, expressed	Zm00001d011763_T005; Zm00001d011763_T001	GRMZM2G082512_T02	Bradi2g48950.3	Sobic.003G286000.2	Seita.5G306800.1
Sevir.5G314200	2	41	19.77	36.56	135.21	74.5	43	NA	NA	uncharacterized LOC101782716		AT5G56550.1	ATOXS3,OXS3	oxidative stress 3	LOC_Os01g53730.1	expressed protein	NA	NA	NA	NA	Seita.5G311600.1
Sevir.5G317400	2	3.59	3.58	3.69	8.72	5.17	3.26	NA	NA	histidine-containing phosphotransfer protein 4-like	Signal transduction histidine kinase, phosphotransfer (Hpt) domain	AT3G16360.2	AHP4	HPT phosphotransmitter 4	LOC_Os01g54050.1	histidine-containing phosphotransfer protein, putative, expressed	Zm00001d043505_T001	GRMZM2G039246_T01	NA	Sobic.003G292600.2	Seita.5G314500.1
Sevir.5G347600	2	2.54	2.61	2.4	5.1	2.71	2.39	NA	NA	NA	NA						NA	NA	NA	NA	Seita.5G343200.1
Sevir.5G356000	2	1.03	0.41	0.36	5.5	1.61	1.15	NA	NA	EID1-like F-box protein 3-like	F-box domain, cyclin-like	AT3G63060.1	EDL3	EID1-like 3	LOC_Os01g58850.1	circadian clock coupling factor-related, putative, expressed	Zm00001d043180_T001; Zm00001d038563_T001	AC213654.3_FGT004; GRMZM2G389301_T01	Bradi2g52630.2; Bradi2g21240.1	Sobic.003G327400.1; Sobic.009G182400.1	Seita.5G351300.1; Seita.3G193800.1
Sevir.5G380800	2	4.8	4.75	5.98	11.8	7.4	5.69	NA	NA	NA	NA						NA	NA	NA	NA	Seita.5G375600.1
Sevir.5G384500	2	0	0	0	2.95	0.68	0	NA	NA								NA	NA	NA	NA	NA
Sevir.5G386700	2	0.37	0.85	0.56	10.29	1.61	0.82	NA	NA	transketolase, chloroplastic-like	Transketolase, C-terminal/Pyruvate-ferredoxin oxidoreductase, domain II;Transketolase, bacterial-like;Transketolase-like, pyrimidine-binding domain;Transketolase, N-terminal;Thiamin diphosphate-binding fold	AT2G45290.1		Transketolase	LOC_Os04g19740.1	transketolase, chloroplast precursor, putative, expressed	Zm00001d004171_T002; Zm00001d004171_T001	GRMZM2G010494_T01	Bradi5g07190.1	Sobic.006G034300.1	Seita.5G381500.1; Seita.4G023100.1
Sevir.5G387000	2	0.33	0.54	0.83	3.16	0.69	0.93	NA	NA	NA	NA	AT5G59080.1			LOC_Os01g62970.1	expressed protein	Zm00001d042863_T002; Zm00001d042863_T001	GRMZM2G065598_T03; GRMZM2G045239_T01	NA	Sobic.003G356400.2	Seita.5G381700.1
Sevir.5G401600	2	5.86	6.77	7.03	12.14	7.95	7.67	NA	NA	NA	NA	AT2G22250.2	AAT,ATAAT,MEE17	aspartate aminotransferase	LOC_Os01g65090.1	aminotransferase, classes I and II, domain containing protein, expressed	Zm00001d042685_T002; Zm00001d042685_T003	GRMZM2G400604_T01; GRMZM2G033799_T01	Bradi2g56330.1; Bradi2g24300.3	Sobic.003G370800.1; Sobic.009G149400.1	Seita.3G231000.1; Seita.5G396200.1
Sevir.5G405500	2	1.6	1.38	1.05	3.5	2	1.43	NA	NA	probable VAMP-like protein At1g33475-like	RNA recognition motif domain;Nucleotide-binding, alpha-beta plait	AT4G10170.2		SNARE-like superfamily protein	LOC_Os01g65530.1	RNA recognition motif containing protein, putative, expressed	Zm00001d012239_T003; Zm00001d012239_T002	GRMZM2G005374_T01	NA	Sobic.003G374850.1	Seita.5G400100.1
Sevir.5G411000	2	0.23	0.45	0.35	2.07	0.71	0.6	NA	NA	NA	NA				LOC_Os07g48330.1	cytochrome P450, putative, expressed	NA	NA	NA	NA	NA
Sevir.5G415300	2	0.2	0.06	0.51	0.55	0.14	0.24	NA	NA		Alcohol dehydrogenase, C-terminal;GroES-like;NAD(P)-binding domain;Alcohol dehydrogenase superfamily, zinc-type	AT1G26320.1		Zinc-binding dehydrogenase family protein	LOC_Os01g66720.1	NADP-dependent oxidoreductase, putative, expressed	Zm00001d042555_T001	GRMZM2G026855_T05	Bradi2g57440.2	Sobic.003G384300.1	Seita.5G409800.1; Seita.5G409600.1
Sevir.5G416700	2	0.62	0.25	0.64	1.43	0.7	0.53	B1;R1	COLORED PLANT1;COLORED1	anthocyanin regulatory R-S protein-like	Transcription factor MYC/MYB N-terminal;Myc-type, basic helix-loop-helix (bHLH) domain	AT5G41315.1	GL3,MYC6.2	basic helix-loop-helix (bHLH) DNA-binding superfamily protein	LOC_Os04g47040.1	anthocyanin regulatory Lc protein, putative, expressed	Zm00001d000236_T001; Zm00001d026147_T004	GRMZM2G172795_T01; GRMZM5G822829_T03	NA	Sobic.006G175200.2; Sobic.006G076900.3	Seita.5G411500.1; Seita.7G195400.1
Sevir.5G435500	2	0.4	0.41	0.51	1.17	0.65	0.5	NA	NA	probable auxin efflux carrier component 6-like	Auxin efflux carrier, plant type;Auxin efflux carrier	AT5G16530.1	PIN5	Auxin efflux carrier family protein	LOC_Os01g69070.1	auxin efflux carrier component, putative, expressed	Zm00001d042345_T001; Zm00001d006082_T001	GRMZM2G025742_T01; GRMZM2G175983_T01	Bradi2g58917.2	Sobic.003G403900.1; Sobic.002G257001.1	Seita.5G429600.1; Seita.7G323600.1
Sevir.5G438500	2	0.51	0.89	0.36	16.35	0.57	0.19	NA	NA	uncharacterized LOC101771379					LOC_Os01g69840.1	expressed protein	NA	NA	NA	NA	Seita.5G432600.1
Sevir.5G438900	2	9.12	7.24	13.1	37.57	10.88	2.38	NA	NA	uncharacterized LOC101772990							NA	NA	Bradi2g59180.1	Sobic.003G406900.2; Sobic.003G145500.1	Seita.5G432800.1
Sevir.5G449900	2	1.38	1.1	1.06	2.8	1.35	1.87	NA	NA	probable esterase PIR7A-like	Alpha/beta hydrolase fold-1;Alpha/Beta hydrolase fold	AT2G23610.1	ATMES3,MES3	methyl esterase 3	LOC_Os05g30760.1	esterase, putative, expressed	Zm00001d011917_T001; Zm00001d042210_T001	GRMZM2G126371_T01; GRMZM2G126367_T01	Bradi2g60010.1; Bradi2g60000.1	Sobic.003G417000.1; Sobic.003G416900.1	Seita.5G442800.1; Seita.5G442700.1
Sevir.5G450200	2	0	0.15	0.06	0.97	0.27	0.08	NA	NA	nuclear transcription factor Y subunit B-4-like	Histone-fold;Transcription factor CBF/NF-Y/archaeal histone	AT1G09030.1	NF-YB4	nuclear factor Y, subunit B4	LOC_Os01g70880.1	histone-like transcription factor and archaeal histone, putative, expressed	Zm00001d042197_T001	GRMZM2G169884_T01	Bradi2g60030.3	NA	Seita.5G443700.1
Sevir.5G452400	2	38.62	32.95	36.58	81.84	44.38	41.16	NA	NA	uncharacterized LOC101782582					LOC_Os05g45980.1	expressed protein	NA	NA	NA	NA	Seita.5G445900.1
Sevir.5G468100	2	1.37	1.43	2.28	7.61	2.99	2.09	NA	NA	CBS domain-containing protein CBSCBSPB3-like	Cystathionine beta-synthase, core;Phox/Bem1p	AT3G52950.1; AT3G52950.2	;	CBS / octicosapeptide/Phox/Bemp1 (PB1) domains-containing protein; CBS / octicosapeptide/Phox/Bemp1 (PB1) domains-containing protein	LOC_Os01g73040.1; LOC_Os01g73040.1	CBS domain-containing protein, putative, expressed; CBS domain-containing protein, putative, expressed	NA	NA	Bradi4g24320.1; Bradi4g41527.1	Sobic.003G435600.1	Seita.5G461600.1
Sevir.5G468200	2	0.38	0.11	0.59	6.41	1.16	0.42	NA	NA	uncharacterized LOC101772585		AT5G45310.1			LOC_Os01g73110.1	expressed protein	Zm00001d042027_T001; Zm00001d042027_T002	GRMZM2G179465_T01	NA	Sobic.003G435700.1	Seita.5G461700.1
Sevir.6G004900	2	0.02	0.13	0.47	3.03	0.93	0.55	NA	NA		Protein phosphatase 2C (PP2C)-like;Protein phosphatase 2C, manganese/magnesium aspartate binding site;Protein phosphatase 2C	AT5G51760.1	AHG1	Protein phosphatase 2C family protein	LOC_Os01g62760.1	protein phosphatase 2C, putative, expressed	Zm00001d025055_T001; Zm00001d004357_T001	GRMZM2G019819_T01; GRMZM2G159811_T01	Bradi2g15840.3; Bradi2g45470.1	Sobic.006G018400.1; Sobic.009G238600.1	Seita.6G005300.1; Seita.7G021400.1
Sevir.6G020700	2	13.51	13.28	13.34	29.87	17.84	17.3	NA	NA	chloroplast envelope membrane protein-like	Chloroplast envelope membrane protein, CemA	AT4G31040.1		CemA-like proton extrusion protein-related	LOC_Os08g12780.4	chloroplast envelope membrane protein, putative, expressed	Zm00001d048524_T011; Zm00001d048524_T002	GRMZM2G110236_T02; GRMZM2G085872_T01	Bradi3g18200.2	Sobic.001G537001.1; Sobic.001G536901.1	Seita.6G022100.1
Sevir.6G029200	2	14.31	5.54	2.25	148.82	6.9	13.09	NA	NA	E3 ubiquitin-protein ligase SDIR1-like	Zinc finger, RING-type;Zinc finger, RING/FYVE/PHD-type	AT5G08139.1		RING/U-box superfamily protein	LOC_Os09g06770.1	RING finger protein, putative, expressed	NA	NA	NA	NA	Seita.6G031500.1; Seita.2G155300.1
Sevir.6G039200	2	0.77	0.62	0.44	14.47	1.46	1.85	NA	NA	NA	NA	AT2G15530.4		RING/U-box superfamily protein			NA	NA	Bradi4g13693.1; Bradi1g24141.1	Sobic.010G059100.1; Sobic.002G271500.1	NA
Sevir.6G063100	2	11.73	16.94	15.85	49.73	22.75	10.74	NA	NA	NA	NA						NA	NA	NA	NA	NA
Sevir.6G081400	2	4.73	3.77	4.57	10.24	5.35	3.16	NA	NA	uncharacterized LOC101772337		AT1G57540.3			LOC_Os01g14790.1	expressed protein	NA	GRMZM2G121366_T02	NA	Sobic.003G086400.1	Seita.6G081500.1; Seita.5G088200.1
Sevir.6G087300	2	3.98	4.35	4.58	13.36	7.05	6.51	NA	NA	NA	NA						NA	NA	NA	NA	Seita.6G088300.1
Sevir.6G091500	2	0	0	0.83	1.65	0	0	NA	NA	NA	NA				LOC_Os07g48590.1	retrotransposon protein, putative, unclassified	NA	NA	NA	NA	NA
Sevir.6G101300	2	0	0	0	1.03	0	0	NA	NA	NA	NA				ChrUn.fgenesh.mRNA.22	expressed protein	NA	GRMZM5G857936_T02; GRMZM2G404920_T01	NA	NA	Seita.2G146400.1; Seita.1G053400.1
Sevir.6G102700	2	2.63	1.88	1.97	4.79	2.93	2.92	NA	NA		Cyclic nucleotide-binding-like;Ion transport domain;Cyclic nucleotide-binding domain;RmlC-like jelly roll fold	AT4G30360.1	ATCNGC17,CNGC17	cyclic nucleotide-gated channel 17	LOC_Os09g38580.1	cyclic nucleotide-gated ion channel, putative, expressed	NA	NA	NA	NA	Seita.6G094900.1
Sevir.6G117400	2	3.66	2.74	2.65	14.48	4.74	6.02	NA	NA	NA	NA	AT5G25890.1	IAA28,IAR2	indole-3-acetic acid inducible 28	LOC_Os01g09450.2	OsIAA2 - Auxin-responsive Aux/IAA gene family member, expressed	Zm00001d039513_T001	GRMZM2G104176_T01	NA	Sobic.003G035700.2	Seita.6G107300.1; Seita.5G134600.1
Sevir.6G118600	2	83.64	88.18	110	346.02	151.74	111.19	NA	NA	cyclin-SDS-like	Cyclin-like;Cyclin, N-terminal;Cyclin, C-terminal domain	AT1G14750.1	SDS	Cyclin family protein	LOC_Os03g12414.1	cyclin, putative, expressed	NA	NA	NA	NA	Seita.6G108200.1; Seita.9G484600.1
Sevir.6G128100	2	1.09	1.33	1.41	3.07	1.73	1.51	NA	NA	NA	NA	AT3G59470.2		Far-red impaired responsive (FAR1) family protein	LOC_Os10g34884.1	RIPER7 - Ripening-related family protein precursor, expressed	NA	NA	NA	NA	NA
Sevir.6G132100	2	0.86	0.67	0.93	1.74	0.79	0.67	NA	NA	UPF0481 protein At3g47200-like	Protein of unknown function DUF247, plant	AT3G50150.1		Plant protein of unknown function (DUF247)	LOC_Os08g26840.1	plant protein of unknown function domain containing protein, expressed	NA	NA	NA	NA	Seita.6G122400.1
Sevir.6G133200	2	0.41	1.51	2.23	8.65	0.94	0.35	NA	NA	late embryogenesis abundant protein D-34-like	Seed maturation protein	AT3G22490.1		Seed maturation protein	LOC_Os06g23350.1	late embryogenesis abundant protein D-34, putative, expressed	Zm00001d027740_T001	GRMZM2G472236_T01	NA	Sobic.007G109800.1; Sobic.001G497700.1	Seita.6G123500.1; Seita.4G159500.1
Sevir.6G138700	2	1.68	2	3.03	4.98	2.03	1.57	NA	NA	NA	NA	ATCG01080.1		NADH:ubiquinone/plastoquinone oxidoreductase, chain 6	LOC_Os10g21402.1	NADPH-dependent oxidoreductase, putative	GRMZM5G864407_T01; Zm00001d019605_T001	GRMZM5G864407_T01	Bradi1g24635.1	NA	NA
Sevir.6G144500	2	0.62	0.54	0.63	1.34	0.69	0.8	NA	NA	NA	NA						NA	NA	NA	NA	Seita.6G139700.1; Seita.9G222500.1
Sevir.6G149900	2	35.35	28.91	27.49	70.53	35.63	31.69	NA	NA	7-hydroxymethyl chlorophyll a reductase, chloroplastic-like	Prismane-like;Coenzyme F420 hydrogenase/dehydrogenase beta subunit, C-terminal;Coenzyme F420 hydrogenase/dehydrogenase beta subunit, N-terminal	AT1G04620.1		coenzyme F420 hydrogenase family / dehydrogenase, beta subunit family	LOC_Os04g25400.2	uncharacterized protein all1601, putative, expressed	Zm00001d031860_T004; Zm00001d031860_T002	GRMZM2G056686_T07; GRMZM5G897795_T02	Bradi3g12690.1	Sobic.007G162600.1	Seita.6G144300.1
Sevir.6G157100	2	16.64	20.37	26.07	99.25	43.2	26.54	NA	NA	methylcrotonoyl-CoA carboxylase beta chain, mitochondrial-like	Acetyl-coenzyme A carboxyltransferase, C-terminal;Acetyl-coenzyme A carboxyltransferase, N-terminal;Carboxyl transferase;ClpP/crotonase-like domain	AT4G34030.1	MCCB	3-methylcrotonyl-CoA carboxylase	LOC_Os08g32850.1	methylcrotonoyl-CoA carboxylase beta chain, mitochondrial precursor, putative, expressed	Zm00001d050336_T001; Zm00001d050336_T007	GRMZM2G702490_T02	Bradi3g36140.1	Sobic.007G130600.1	Seita.6G151000.1
Sevir.6G160300	2	0.26	0.19	0.26	1.46	0.36	0.3	NA	NA	myb-related protein 315-like	Myb domain;Homeodomain-like;SANT/Myb domain	AT5G16600.1	AtMYB43,MYB43	myb domain protein 43	LOC_Os08g33150.1	MYB family transcription factor, putative, expressed	Zm00001d020405_T001; Zm00001d020408_T001	GRMZM2G106558_T02; GRMZM2G169356_T01	Bradi3g36370.1; Bradi4g29796.1	Sobic.007G132600.1; Sobic.002G196100.1	Seita.6G154200.1; Seita.2G200200.1
Sevir.6G160700	2	0.68	0.19	0.65	2.15	0.85	0.77	NA	NA	NA	NA						NA	NA	NA	NA	NA
Sevir.6G192000	2	8.92	14.11	15.23	36.02	17.31	13.86	NA	NA	NA	NA						NA	NA	NA	NA	NA
Sevir.6G202500	2	0.13	0.24	0.09	0.28	0.19	0.15	NA	NA	NA	NA						NA	NA	NA	NA	Seita.6G195200.1
Sevir.6G202600	2	7.42	4.68	3.04	55.66	4.88	4.67	NA	NA	NA	NA	AT1G55740.1	AtSIP1,SIP1	seed imbibition 1	LOC_Os08g38710.1	uncharacterized glycosyltransferase, putative, expressed	Zm00001d031303_T002; Zm00001d031300_T003	GRMZM2G037265_T01; GRMZM2G050177_T01	Bradi3g39220.1	Sobic.007G219900.1	Seita.6G195300.1
Sevir.6G203100	2	0.13	0.22	0.13	0.29	0.19	0.15	NA	NA	probable galacturonosyltransferase 4-like	Glycosyl transferase, family 8;Nucleotide-diphospho-sugar transferases;Plant galacturonosyltransferase GAUT	AT5G47780.1	GAUT4	galacturonosyltransferase 4	LOC_Os08g38740.1	glycosyl transferase 8 domain containing protein, putative, expressed	Zm00001d005981_T006; Zm00001d005981_T003	GRMZM2G048008_T01	Bradi3g39270.1	Sobic.004G336401.1; Sobic.002G241100.1	Seita.6G195800.1
Sevir.6G209500	2	0.58	0.31	0.32	3.16	0.63	0.82	NA	NA	NA	NA	AT2G13360.2	AGT,AGT1,SGAT	alanine:glyoxylate aminotransferase	LOC_Os08g39300.1	aminotransferase, putative, expressed	Zm00001d031349_T002; Zm00001d031349_T001	GRMZM2G137868_T01; GRMZM2G359559_T01	Bradi3g39750.2	Sobic.007G213700.1	Seita.6G202400.1
Sevir.6G210300	2	0.01	0.01	0	1.62	0.07	0.45	NA	NA	tonoplast dicarboxylate transporter-like	Sodium/sulphate symporter	AT5G47560.1	ATSDAT,ATTDT,TDT	tonoplast dicarboxylate transporter	LOC_Os09g31130.1	citrate transporter, putative, expressed	Zm00001d044109_T003; Zm00001d044109_T001	GRMZM2G099382_T01; GRMZM2G176430_T01	Bradi4g33550.1; Bradi3g39800.1	Sobic.007G213100.2; Sobic.002G245400.1	Seita.6G203200.1; Seita.2G251700.1
Sevir.6G212200	2	1.03	0.89	1.24	4.91	1.84	1.51	NA	NA	lysine-specific demethylase 8-like	JmjC domain	AT3G20810.1		2-oxoglutarate (2OG) and Fe(II)-dependent oxygenase superfamily protein	LOC_Os09g31380.1	jmjC domain-containing protein 5, putative, expressed	Zm00001d006026_T001	GRMZM2G052908_T01	Bradi3g39950.3; Bradi4g33727.2	Sobic.007G210801.1; Sobic.002G247200.1	Seita.6G205100.1; Seita.2G253700.1
Sevir.6G228300	2	0.12	0.31	0.08	0.32	0.17	0.14	NA	NA	NA	NA						NA	NA	NA	NA	Seita.6G221200.1
Sevir.6G230600	2	11.52	11.5	10.74	29.22	14.52	13.48	NA	NA								NA	NA	NA	NA	NA
Sevir.6G230700	2	3.45	2.83	4.16	17.6	5.19	6.76	NA	NA								NA	NA	NA	NA	Seita.6G223500.1
Sevir.6G230800	2	30.39	40.03	53.62	163.89	75.6	66.3	NA	NA	MADS-box transcription factor 56-like	Transcription factor, MADS-box	AT4G11880.1	AGL14	AGAMOUS-like 14	LOC_Os08g41960.1	OsMADS37 - MADS-box family gene with MIKC* type-box, expressed	Zm00001d031625_T001; Zm00001d051465_T001	GRMZM2G003514_T01; GRMZM2G160565_T01	Bradi2g59191.1; Bradi2g59119.1	Sobic.007G192900.1; Sobic.001G314400.1	Seita.6G223600.1; Seita.6G223700.1
Sevir.6G231000	2	84.2	103.91	111.11	230.77	127.04	116.5	NA	NA	NA	NA				LOC_Os08g41960.1	OsMADS37 - MADS-box family gene with MIKC* type-box, expressed	NA	NA	NA	NA	Seita.6G223800.1
Sevir.6G231900	2	0.04	0.05	0.04	0.78	0.21	0.17	NA	NA	NA	NA						NA	NA	NA	NA	Seita.6G224700.1
Sevir.6G236100	2	0.8	0.84	0.75	2.1	1.3	1.01	NA	NA	disease resistance protein RPM1-like	NB-ARC;P-loop containing nucleoside triphosphate hydrolase	AT1G58410.1		Disease resistance protein (CC-NBS-LRR class) family	LOC_Os12g37270.1	retrotransposon protein, putative, unclassified, expressed	NA	NA	NA	Sobic.007G186600.1	Seita.6G229200.1; Seita.6G229300.1
Sevir.6G241500	2	5.59	4.5	3.88	10.68	5.58	6.06	NA	NA	traB domain-containing protein-like	Pheromone shutdown, TraB	AT5G52030.2		TraB family protein	LOC_Os08g43230.1	TraB family protein, putative, expressed	Zm00001d031729_T001	GRMZM2G159581_T01	Bradi3g42050.3	Sobic.007G181400.3	Seita.6G235200.1; Seita.6G228900.1
Sevir.7G002700	2	2.07	2.64	3.67	10.72	3.41	2.77	NA	NA	NA	NA						NA	NA	NA	NA	NA
Sevir.7G011400	2	1.26	1.23	1.34	2.62	1.75	1.26	NA	NA	uncharacterized LOC101766567					LOC_Os09g36000.1	expressed protein	NA	NA	NA	Sobic.006G038100.1	Seita.7G027400.1; Seita.6G239300.1
Sevir.7G018700	2	0.34	0	0.45	2.09	0.29	0.57	NA	NA	NA	NA				LOC_Os04g50188.1	retrotransposon protein, putative, unclassified, expressed	NA	NA	NA	NA	NA
Sevir.7G032000	2	24.93	18.49	19.27	62.16	28.85	20.88	IJ1	IOJAP STRIPING1	NA	NA	AT3G12930.1		Lojap-related protein	LOC_Os09g32030.1	expressed protein	NA	NA	NA	Sobic.002G251400.1; Sobic.007G139900.1	Seita.7G006700.1; Seita.2G257800.1
Sevir.7G036600	2	0.23	0.13	0.33	1.4	0.51	0.34	NA	NA	NA	NA						NA	NA	NA	NA	Seita.7G002300.1
Sevir.7G042300	2	12.74	11.48	12.34	20.86	13.83	9.28	NA	NA	NA	NA						NA	NA	NA	NA	Seita.4G064400.1
Sevir.7G043300	2	1.32	1.23	1.22	3.25	1.74	1.18	NA	NA	NA	NA						NA	NA	NA	NA	Seita.7G012500.1
Sevir.7G049100	2	1.02	1.27	1.14	2.72	1.29	1.52	NA	NA	NA	NA						NA	NA	NA	NA	Seita.7G044000.1
Sevir.7G051200	2	20.99	27.01	30.07	55.34	31.16	26.05	NA	NA	oligoribonuclease-like	Exonuclease, RNase T/DNA polymerase III;Ribonuclease H-like domain	AT2G26970.1		Polynucleotidyl transferase, ribonuclease H-like superfamily protein	LOC_Os02g26660.2	exonuclease, putative, expressed	NA	NA	Bradi5g03510.2; Bradi3g43130.2	NA	Seita.7G045800.1
Sevir.7G055200	2	0.52	0.24	0.69	1.81	0.3	0.69	NA	NA	stress enhanced protein 1, chloroplastic-like	Chlorophyll a/b binding protein domain	AT4G34190.1	2018-09-01	stress enhanced protein 1	LOC_Os10g25570.2	expressed protein	NA	NA	Bradi3g26820.1	NA	Seita.1G141300.1; Seita.9G254200.1
Sevir.7G068000	2	4.7	3.47	3.49	13.88	4.58	4.21	NA	NA	NA	NA	AT3G16500.1	IAA26,PAP1	phytochrome-associated protein 1	LOC_Os05g09480.1	OsIAA16 - Auxin-responsive Aux/IAA gene family member, expressed	Zm00001d039513_T001	GRMZM2G104176_T01	NA	Sobic.003G035700.2	Seita.6G107300.1; Seita.5G134600.1
Sevir.7G071800	2	32.67	37.63	39.07	69.37	45.7	43.73	NA	NA	protein XRI1-like		AT5G48720.2	XRI,XRI1	x-ray induced transcript 1	LOC_Os09g23720.1	expressed protein	Zm00001d025182_T002; Zm00001d025182_T007	GRMZM2G111912_T02; GRMZM2G091168_T02	Bradi5g07250.1	Sobic.004G258200.1; Sobic.006G050100.1	Seita.7G065300.1
Sevir.7G074200	2	0	0	0	2.54	0	0	NA	NA								NA	NA	NA	NA	NA
Sevir.7G076700	2	12.43	15.31	18.3	49.73	26.7	21.75	NA	NA	SNF1-related protein kinase regulatory subunit gamma-1-like	Cystathionine beta-synthase, core;Aldolase-type TIM barrel	AT3G48530.1	KING1	SNF1-related protein kinase regulatory subunit gamma 1	LOC_Os04g31340.1	CBS domain containing membrane protein, putative, expressed	Zm00001d004006_T001; Zm00001d004006_T002	GRMZM2G173536_T01	Bradi5g07750.1	Sobic.006G047000.1	Seita.7G070300.1
Sevir.7G081200	2	0.53	0.53	0.95	3.97	1.82	1.32	NA	NA	uncharacterized LOC101770891	Major facilitator superfamily domain;Nodulin-like	AT5G14120.1; AT5G14120.1	;	Major facilitator superfamily protein; Major facilitator superfamily protein	LOC_Os04g31924.1; LOC_Os04g31924.2	nodulin, putative, expressed; nodulin, putative, expressed	Zm00001d003949_T001; Zm00001d003950_T001	GRMZM5G826658_T01; GRMZM2G179106_T01	Bradi5g08190.1	Sobic.006G052200.1; Sobic.006G052100.1	Seita.7G074700.1; Seita.7G075000.1
Sevir.7G084300	2	0.17	0.17	0.18	0.5	0.27	0.15	NA	NA								NA	NA	NA	NA	NA
Sevir.7G098500	2	8.21	6.98	6.94	21.28	10.33	12.12	NA	NA						LOC_Os04g33670.1	expressed protein	Zm00001d003780_T001	GRMZM5G876811_T01	Bradi5g09356.1	Sobic.006G069400.1	Seita.7G090600.1
Sevir.7G102600	2	1.88	1.65	1.38	4	2.55	2.01	NA	NA		Ankyrin repeat-containing domain;Ankyrin repeat				LOC_Os05g03390.2	expressed protein	NA	NA	Bradi4g21724.3; Bradi4g13250.1	NA	Seita.7G094900.1; Seita.2G261400.1
Sevir.7G106900	2	0	0	0	3.16	0	0	NA	NA			AT1G16820.1		vacuolar ATP synthase catalytic subunit-related / V-ATPase-related / vacuolar proton pump-related	LOC_Os07g46680.1	expressed protein	NA	NA	Bradi1g05585.1; Bradi4g06818.1	Sobic.002G287201.1; Sobic.008G145700.1	Seita.9G472100.1; Seita.3G122100.1
Sevir.7G117600	2	4.54	5.23	5.56	8.84	5.31	4.41	NA	NA	MADS-box transcription factor 26-like	Transcription factor, K-box;Transcription factor, MADS-box	AT1G71692.1	AGL12,XAL1	AGAMOUS-like 12	LOC_Os08g02070.1	OsMADS26 - MADS-box family gene with MIKCc type-box, expressed	Zm00001d025479_T001	GRMZM2G069370_T01	NA	Sobic.006G091500.1	Seita.7G109700.1; Seita.7G110000.1
Sevir.7G134200	2	0.51	1.27	0	2.5	0.74	1.31	NA	NA								Zm00001d016850_T001; Zm00001d016850_T002	GRMZM2G121468_T01; GRMZM2G421883_T01	NA	Sobic.004G179600.1	Seita.7G126200.1; Seita.3G046700.1
Sevir.7G143600	2	0.51	0.73	0.62	1.38	0.82	0.64	NA	NA	G-type lectin S-receptor-like serine/threonine-protein kinase RLK1-like	S-receptor-like serine/threonine-protein kinase;Protein kinase, ATP binding site;Protein kinase-like domain;Serine/threonine-protein kinase, active site;Serine/threonine- / dual specificity protein kinase, catalytic domain;Bulb-type lectin domain;Protein kinase, catalytic domain;Concanavalin A-like lectin/glucanase, subgroup	AT5G60900.1	RLK1	receptor-like protein kinase 1	LOC_Os04g12540.1	receptor-like protein kinase, putative, expressed	NA	NA	NA	Sobic.006G117800.1; Sobic.010G174900.1	Seita.7G135300.1
Sevir.7G147100	2	0.13	0.46	0.35	0.7	0.24	0.42	NA	NA		Ribosome-inactivating protein;Ribosome-inactivating protein, subdomain 1				LOC_Os03g48220.1	expressed protein	NA	NA	NA	NA	Seita.7G138700.1
Sevir.7G148900	2	25	20.03	16.86	102.88	24.73	16.19	NA	NA	probable galactinol--sucrose galactosyltransferase 2-like	Glycoside hydrolase, superfamily;Raffinose synthase;Aldolase-type TIM barrel	AT3G57520.1	AtSIP2,SIP2	seed imbibition 2	LOC_Os04g40520.1	uncharacterized glycosyltransferase, putative, expressed	Zm00001d003277_T001; Zm00001d003277_T004	GRMZM2G047292_T01; GRMZM2G311756_T02	Bradi5g13570.1	Sobic.006G122400.1	Seita.7G139800.1; Seita.4G158200.1
Sevir.7G150400	2	0.73	0.81	0.73	2.32	1.1	0.75	NA	NA	NA	NA						NA	NA	NA	NA	NA
Sevir.7G150500	2	16.37	14.62	10.74	38.22	16.7	17.96	NA	NA	uncharacterized LOC101766165		AT5G40500.1			LOC_Os04g40670.1	expressed protein	Zm00001d025711_T001	GRMZM5G882667_T01	Bradi5g13710.1	Sobic.006G125000.1	Seita.7G142000.1
Sevir.7G159100	2	0.4	0.22	0.43	0.65	0.45	0.35	NA	NA	endochitinase A-like	Lysozyme-like domain;Chitin-binding, type 1, conserved site;Glycoside hydrolase, family 19;Chitin-binding, type 1;Glycoside hydrolase, family 19, catalytic	AT3G54420.1	ATCHITIV,ATEP3,CHIV,EP3	homolog of carrot EP3-3 chitinase	LOC_Os04g41680.1	CHIT3 - Chitinase family protein precursor, expressed	Zm00001d003190_T001; Zm00001d025753_T001	GRMZM2G051943_T01; GRMZM2G005633_T02	Bradi3g48230.1; Bradi2g47210.1	Sobic.006G132500.1; Sobic.006G132700.1	Seita.7G150700.1; Seita.7G150400.1
Sevir.7G173000	2	0.18	0.23	0.23	0.79	0.37	0.34	NA	NA	probable inactive beta-glucosidase 14-like	Glycoside hydrolase, superfamily;Glycoside hydrolase, family 1;Glycoside hydrolase, catalytic domain	AT1G61820.1	BGLU46	beta glucosidase 46	LOC_Os04g43360.1	Os4bglu14 - monolignol beta-glucoside homologue without catalytic acid/base, expressed	NA	NA	Bradi5g15527.4	Sobic.006G145700.1; Sobic.006G145800.1	Seita.7G164100.1; Seita.7G164200.1
Sevir.7G173800	2	0.86	1.03	0.93	2.13	1.2	1.02	NA	NA	NA	NA						NA	NA	NA	NA	Seita.7G164800.1
Sevir.7G190900	2	6.01	5.68	6.46	10.78	7.15	5.31	NA	NA	NA	NA	AT4G16566.1	HINT4	histidine triad nucleotide-binding 4	LOC_Os04g45280.1	histidine triad family protein, putative, expressed	Zm00001d025941_T002; Zm00001d025941_T001	GRMZM2G155341_T03	Bradi5g16890.1	Sobic.006G160600.1	Seita.7G181200.1
Sevir.7G193200	2	0.76	0.58	0.47	2.8	1.36	0.88	NA	NA	NA	NA						NA	NA	NA	NA	NA
Sevir.7G200600	2	19.3	21.09	22.65	41.47	25.64	23.13	NA	NA	probable isoaspartyl peptidase/L-asparaginase 3-like	Peptidase T2, asparaginase 2;Nucleophile aminohydrolases, N-terminal	AT5G61540.1; AT5G61540.1	;	N-terminal nucleophile aminohydrolases (Ntn hydrolases) superfamily protein; N-terminal nucleophile aminohydrolases (Ntn hydrolases) superfamily protein	LOC_Os04g46370.1; LOC_Os04g46370.3	L-asparaginase precursor protein, putative, expressed; L-asparaginase precursor protein, putative, expressed	Zm00001d002751_T002; Zm00001d002751_T001	GRMZM2G139463_T01	Bradi5g17580.1	Sobic.006G169500.1	Seita.7G188100.1
Sevir.7G202500	2	0.1	0	0	0.86	0	0.24	NA	NA	NA	NA						NA	NA	NA	NA	Seita.7G190500.1
Sevir.7G211700	2	2.23	3.38	3.77	5.52	1.48	4.9	NA	NA	NA	NA						NA	NA	NA	NA	Seita.7G199800.1
Sevir.7G215900	2	1.39	2.41	1.98	7.81	3.51	2.75	NA	NA	NA	NA						NA	NA	NA	NA	Seita.7G203900.1
Sevir.7G223300	2	0	0	0	1.52	0	0	NA	NA		Antimicrobial protein MiAMP1;Gamma-crystallin-related;Antimicrobial/protein inhibitor, gamma-crystallin-like						Zm00001d002557_T001	GRMZM2G430500_T01	NA	NA	Seita.7G211500.1; Seita.7G211600.1
Sevir.7G224000	2	12.54	2.25	7.96	142.3	23.38	8.3	NA	NA	uncharacterized LOC101767531		AT5G56550.1	ATOXS3,OXS3	oxidative stress 3	LOC_Os04g49370.1	expressed protein	Zm00001d002549_T001; Zm00001d026012_T001	GRMZM2G018027_T01; GRMZM2G076844_T02	Bradi5g19330.1; Bradi3g51920.1	Sobic.006G191600.1	Seita.7G212300.1
Sevir.7G233800	2	92.47	103.13	143.57	318.27	177.3	154.88	NA	NA	NA	NA	AT5G17165.1			LOC_Os04g50970.1	seed specific protein Bn15D1B, putative, expressed	Zm00001d002451_T001; Zm00001d026223_T001	AC208110.2_FGT007; GRMZM2G149556_T01	Bradi5g20320.1	Sobic.006G201400.1	Seita.7G222100.1
Sevir.7G256200	2	0.74	0.86	1.51	1.55	0.48	1.12	NA	NA	NA	NA						NA	NA	NA	NA	Seita.7G244500.1
Sevir.7G259000	2	1.04	1.18	1.27	2.26	1.29	1.15	NA	NA	uncharacterized LOC101784791					LOC_Os04g53560.1	expressed protein	Zm00001d002223_T001; Zm00001d002203_T001	GRMZM5G885938_T02; GRMZM5G899582_T02	NA	Sobic.006G223900.1	Seita.7G247000.1
Sevir.7G277500	2	11.36	8.12	6.61	28.36	12.22	10.69	NA	NA	uncharacterized LOC101781825	Lipase, class 3;Alpha/Beta hydrolase fold	AT3G14360.1		alpha/beta-Hydrolases superfamily protein	LOC_Os05g06140.1	lipase, putative, expressed	Zm00001d010840_T001	GRMZM2G059693_T01; GRMZM5G859271_T01	Bradi2g35440.1	Sobic.009G048100.1	Seita.7G266300.1
Sevir.7G283800	2	2.7	2.58	3.01	5.35	3.01	2.64	NA	NA	6-phosphofructo-2-kinase/fructose-2,6-bisphosphatase-like	Carbohydrate-binding-like fold;6-phosphofructo-2-kinase;Histidine phosphatase superfamily, clade-1;Fructose-2,6-bisphosphatase;Carbohydrate binding module family 20;Phosphoglycerate/bisphosphoglycerate mutase, active site;P-loop containing nucleoside triphosphate hydrolase;Immunoglobulin-like fold;Histidine phosphatase superfamily	AT1G07110.1	ATF2KP,F2KP,FKFBP	fructose-2,6-bisphosphatase	LOC_Os05g07130.2	6PF-2-K/Fru-2,6-P2ASE liver isozyme, putative, expressed	Zm00001d037532_T001; Zm00001d028762_T007	GRMZM2G021846_T01; GRMZM5G824405_T01	Bradi2g34580.1	Sobic.009G056700.1	Seita.7G272900.1; Seita.9G439600.1
Sevir.7G291700	2	9.58	6.25	8.54	174.87	34.4	34.61	NA	NA	2-oxoisovalerate dehydrogenase subunit alpha 2, mitochondrial-like	Dehydrogenase, E1 component;Thiamin diphosphate-binding fold	AT5G09300.1; AT5G09300.1	;	Thiamin diphosphate-binding fold (THDP-binding) superfamily protein; Thiamin diphosphate-binding fold (THDP-binding) superfamily protein	LOC_Os12g08260.3; LOC_Os12g08260.2	dehydrogenase E1 component domain containing protein, expressed; dehydrogenase E1 component domain containing protein, expressed	Zm00001d023694_T001; Zm00001d023694_T002	GRMZM2G088689_T01	Bradi4g40870.2	Sobic.008G062200.1	Seita.7G280800.1
Sevir.7G295100	2	0.29	0.6	0.44	0.63	0.4	0.45	NA	NA	nifU-like protein 1, chloroplastic-like	NIF system FeS cluster assembly, NifU, C-terminal	AT5G49940.1	ATCNFU2,NFU2	NIFU-like protein 2	LOC_Os11g07916.1	nifU, putative, expressed	NA	NA	NA	Sobic.008G056000.2	Seita.7G284600.1
Sevir.7G314300	2	0.69	0.59	0.51	1.87	0.94	0.62	NA	NA								NA	NA	NA	NA	Seita.7G303300.1
Sevir.7G314800	2	4.44	4.36	5.05	9.71	6.38	4.75	NA	NA	cytochrome P450 714C3-like	Cytochrome P450, conserved site;Cytochrome P450, E-class, group I;Zinc finger, RING-type;Cytochrome P450;Zinc finger, RING/FYVE/PHD-type	AT5G24900.1	CYP714A2	cytochrome P450, family 714, subfamily A, polypeptide 2	LOC_Os12g02640.1	cytochrome P450 72A1, putative, expressed	NA	NA	NA	NA	Seita.7G303700.1; Seita.8G011600.1
Sevir.7G314900	2	4.04	3.07	5.61	77.23	23.15	14.59	NA	NA	cytochrome P450 714C2-like	Cytochrome P450, conserved site;Cytochrome P450, E-class, group I;Cytochrome P450	AT5G24910.1	CYP714A1	cytochrome P450, family 714, subfamily A, polypeptide 1	LOC_Os12g02640.1	cytochrome P450 72A1, putative, expressed	NA	NA	NA	NA	Seita.7G304000.1; Seita.8G011300.1
Sevir.7G315000	2	0	0	0	12.67	0	0	NA	NA	NA	NA						NA	NA	Bradi1g74565.1; Bradi4g44265.1	Sobic.010G185900.1; Sobic.002G080150.1	Seita.7G304100.1; Seita.8G011200.1
Sevir.7G317200	2	4.62	0.61	1.24	51.86	21.09	9.43	NA	NA	NAC transcription factor 25-like	No apical meristem (NAM) protein	AT1G69490.1	ANAC029,ATNAP,NAP	NAC-like, activated by AP3/PI	LOC_Os11g03300.1	NAC domain transcription factor, putative, expressed	Zm00001d023294_T001; Zm00001d008399_T001	GRMZM2G127379_T01; GRMZM2G430849_T01	Bradi1g63600.1; Bradi4g44000.1	Sobic.008G021800.1; Sobic.005G018500.1	Seita.7G306400.1; Seita.8G008100.1
Sevir.7G330300	2	0.69	1.2	1.33	4.87	1.67	1.05	NA	NA	uncharacterized LOC101763194		AT3G10020.1			LOC_Os11g05170.1	expressed protein	Zm00001d023387_T001	GRMZM2G031033_T01	NA	NA	Seita.7G320200.1; Seita.8G030400.1
Sevir.8G010000	2	0	0	0	4.02	0	0	NA	NA	NA	NA						NA	NA	Bradi1g74565.1; Bradi3g55805.1	Sobic.010G185900.1; Sobic.002G080150.1	Seita.8G011200.1; Seita.9G038900.1
Sevir.8G010100	2	0.1	0	0.19	5.75	1.68	0.74	NA	NA	cytochrome P450 714C2-like	Cytochrome P450, conserved site;Cytochrome P450, E-class, group I;Cytochrome P450	AT5G24910.1	CYP714A1	cytochrome P450, family 714, subfamily A, polypeptide 1	LOC_Os12g02640.1	cytochrome P450 72A1, putative, expressed	NA	NA	NA	NA	Seita.8G011300.1; Seita.7G304000.1
Sevir.8G017600	2	2.75	2.64	2.79	6.42	3.65	2.51	NA	NA	LOB domain-containing protein 12-like	Lateral organ boundaries, LOB;Alpha/Beta hydrolase fold	AT2G30130.1	ASL5,LBD12,PCK1	Lateral organ boundaries (LOB) domain family protein	LOC_Os05g27980.1	DUF260 domain containing protein, putative, expressed	Zm00001d052317_T002; Zm00001d052317_T001	GRMZM2G025989_T01; GRMZM2G044150_T01	NA	Sobic.005G004700.1; Sobic.008G005000.1	Seita.8G019200.1; Seita.7G331700.1
Sevir.8G025400	2	1.87	0.95	1.19	8.44	1.73	1.21	NA	NA		Mitochondrial glycoprotein	AT2G41600.5		Mitochondrial glycoprotein family protein	LOC_Os11g04440.2	expressed protein	Zm00001d023259_T001	GRMZM2G043119_T01	Bradi4g43310.1	Sobic.008G014300.1	Seita.8G025300.1; Seita.7G315900.1
Sevir.8G057100	2	0.43	0.24	0.26	0.93	0.51	0.4	NA	NA	NA	NA						NA	NA	NA	NA	NA
Sevir.8G075300	2	2.28	1.93	2.07	5.86	2.64	1.87	NA	NA	uncharacterized LOC101759151;uncharacterized LOC101767927	RmlC-like cupin domain;Domain of unknown function DUF861, cupin-3;RmlC-like jelly roll fold	AT4G10300.1		RmlC-like cupins superfamily protein	LOC_Os04g43060.1	enzyme of the cupin superfamily protein, putative, expressed	Zm00001d003024_T002; Zm00001d003022_T001	GRMZM2G118992_T01; GRMZM2G145095_T01	Bradi5g15350.1	Sobic.006G143000.1; Sobic.004G217700.1	Seita.7G162300.1; Seita.1G237200.1
Sevir.8G081100	2	1.31	1.23	1.3	2.74	1.8	1.65	NA	NA		Myb/SANT-like domain				LOC_Os08g25050.1	PIF-like orf1, putative, expressed	NA	NA	NA	NA	Seita.6G152800.1; Seita.9G576500.1
Sevir.8G086100	2	0.7	0.57	0.23	2.57	0.68	0.69	NA	NA								NA	NA	NA	NA	Seita.8G084300.1
Sevir.8G113500	2	0.99	0.91	0.92	2.01	1.23	0.93	NA	NA	NA	NA						NA	NA	NA	NA	NA
Sevir.8G113600	2	1.36	0.8	1.06	2.81	1.6	0.77	NA	NA	NA	NA						NA	NA	NA	NA	Seita.8G109800.1
Sevir.8G120900	2	4.36	3.22	3.08	9.27	4.56	4.93	NA	NA	uncharacterized LOC101758470					LOC_Os11g26190.1	RALFL23 - Rapid ALkalinization Factor RALF family protein precursor, expressed	NA	NA	NA	Sobic.008G027700.1	Seita.8G115000.1
Sevir.8G121200	2	0	0.02	0.16	3.26	0.11	0.05	DHN1	DEHYDRIN1	dehydrin DHN1-like	Dehydrin;Dehydrin, conserved site	AT5G66400.1	ATDI8,RAB18	Dehydrin family protein	LOC_Os11g26780.1	dehydrin, putative, expressed	Zm00001d037894_T001	GRMZM2G079440_T01	Bradi3g43855.1; Bradi1g37410.1	Sobic.009G116700.1; Sobic.010G041900.1	Seita.8G115400.1; Seita.5G166300.1
Sevir.8G121700	2	6.4	5.58	6.38	15.41	8.6	7.23	NA	NA	uncharacterized LOC101761319	Protein of unknown function DUF760	AT3G07310.1		Protein of unknown function (DUF760)	LOC_Os11g26890.1	expressed protein	Zm00001d049232_T001; Zm00001d049232_T002	GRMZM2G171420_T01	Bradi4g19497.2	NA	Seita.8G115700.1
Sevir.8G122400	2	5.1	4.05	5.99	11.32	7.24	5.89	NA	NA	NA	NA						NA	NA	NA	NA	NA
Sevir.8G145800	2	0.2	0.24	0.09	1.22	0.26	0.26	NA	NA	xylanase inhibitor protein 1-like	Glycoside hydrolase, superfamily;Glycoside hydrolase, family 18, catalytic domain;Glycoside hydrolase, catalytic domain	AT5G24090.1	ATCHIA,CHIA	chitinase A	LOC_Os11g47610.1	glycosyl hydrolase, putative, expressed	Zm00001d048903_T001	GRMZM2G133781_T01	Bradi2g43755.3	Sobic.001G543000.1	Seita.8G136200.1; Seita.8G244500.1
Sevir.8G149300	2	0.19	0.04	0.17	1.18	0.32	0.25	NA	NA	5-pentadecatrienyl resorcinol O-methyltransferase-like	Caffeate O-methyltransferase (COMT) family;O-methyltransferase, family 2;Winged helix-turn-helix DNA-binding domain;S-adenosyl-L-methionine-dependent methyltransferase-like	AT4G35160.1		O-methyltransferase family protein	LOC_Os12g25450.1	O-methyltransferase, putative, expressed	NA	NA	NA	Sobic.005G086600.1; Sobic.010G230800.1	Seita.8G139700.1; Seita.9G374200.1
Sevir.8G156400	2	0.72	1.02	0.69	1.79	0.93	0.87	NA	NA	centromere-associated protein E-like	Kinesin, motor region, conserved site;Kinesin, motor domain;P-loop containing nucleoside triphosphate hydrolase;Kinesin-like protein	AT1G59540.1	ZCF125	P-loop containing nucleoside triphosphate hydrolases superfamily protein	LOC_Os11g35090.1	kinesin motor domain containing protein, putative, expressed	NA	NA	NA	Sobic.005G144600.1	Seita.8G146100.1
Sevir.8G161900	2	0.1	0	0.12	1.21	0	0.15	NA	NA	NA	NA						NA	NA	NA	NA	Seita.7G166700.1
Sevir.8G170400	2	0.21	0.36	0.51	1.56	0.57	0.31	NA	NA	NA	NA						NA	NA	NA	NA	Seita.8G159600.1; Seita.8G159300.1
Sevir.8G194400	2	13.96	16.01	11.87	30.27	15.31	11.7	NA	NA	NA	NA	AT5G10290.1		leucine-rich repeat transmembrane protein kinase family protein	LOC_Os11g39370.1	BRASSINOSTEROID INSENSITIVE 1-associated receptor kinase 1 precursor, putative, expressed	Zm00001d048877_T002; Zm00001d048877_T004	GRMZM5G867798_T01	NA	Sobic.005G182400.1	Seita.8G186000.1
Sevir.8G207500	2	0.16	0.08	0.08	1.38	0.18	0.26	NA	NA	NA	NA						NA	NA	NA	NA	NA
Sevir.8G207700	2	0.5	0.48	0.76	1.24	0.67	0.61	NA	NA	NA	NA						NA	NA	NA	NA	Seita.8G199400.1
Sevir.8G232000	2	0.26	0.25	0.27	0.92	0.47	0.37	NA	NA		NB-ARC;P-loop containing nucleoside triphosphate hydrolase	AT3G46730.1		NB-ARC domain-containing disease resistance protein	LOC_Os06g16450.1	Leucine Rich Repeat family protein, expressed	Zm00001d024681_T001; Zm00001d023393_T001	GRMZM2G351921_T01; GRMZM2G060054_T03	Bradi4g06880.1; Bradi4g13550.2	Sobic.007G016200.1; Sobic.009G026700.1	Seita.8G221000.1; Seita.7G236900.1
Sevir.8G245300	2	0.12	0.05	0.16	1.75	0.62	0.05	NA	NA	NA	NA						NA	NA	NA	NA	NA
Sevir.8G245600	2	0.32	0.13	0.34	3.1	0.93	0.4	NA	NA	NA	NA						NA	NA	NA	NA	NA
Sevir.8G249900	2	21.41	20.71	22.1	44.58	27.89	23.97	NA	NA								NA	NA	NA	NA	Seita.6G063800.1
Sevir.8G252200	2	0.16	0.16	0.03	0.45	0.17	0.26	NA	NA	uncharacterized LOC101778892							NA	NA	NA	NA	Seita.8G239900.1
Sevir.8G254900	2	8.73	7.48	8.84	17.76	9.79	8.19	NA	NA	NA	NA						NA	NA	NA	NA	Seita.8G244200.1
Sevir.8G255000	2	0.26	0.28	0.31	0.63	0.32	0.38	NA	NA			AT1G51850.1		Leucine-rich repeat protein kinase family protein	LOC_Os08g40650.1	senescence-induced receptor-like serine/threonine-protein kinase precursor, putative, expressed	NA	NA	NA	NA	Seita.8G244300.1
Sevir.8G257300	2	1.96	2.8	3.03	8.71	4.56	3.92	NA	NA	NA	NA						NA	NA	NA	NA	NA
Sevir.8G260900	2	1.36	1.16	0.9	2.67	1.87	1.03	NA	NA	scarecrow-like protein 9-like	Transcription factor GRAS	AT2G37650.1		GRAS family transcription factor	LOC_Os12g38490.1	SCARECROW, putative, expressed	NA	NA	Bradi4g09146.1; Bradi4g09148.1	Sobic.006G093700.1; Sobic.005G229900.1	Seita.8G250200.1
Sevir.8G262200	2	20.65	17.85	20.2	40.28	24.13	19.7	NA	NA	NA	NA						NA	NA	NA	NA	Seita.8G251900.1
Sevir.9G000400	2	0.31	0.35	1.04	2.03	0.56	1.03	NA	NA	NA	NA	AT4G01610.1		Cysteine proteinases superfamily protein	LOC_Os05g24550.1	Papain family cysteine protease domain containing protein, expressed	Zm00001d021615_T001; Zm00001d021615_T004	GRMZM2G108849_T04	Bradi1g09737.1; Bradi1g09729.1	Sobic.002G315800.3	Seita.8G000400.1; Seita.7G335400.1
Sevir.9G005700	2	0.3	0.37	0.34	3.84	1.03	1.22	NA	NA								NA	NA	NA	NA	Seita.9G005500.1; Seita.3G218500.1
Sevir.9G006000	2	0.02	0.01	0.01	1.21	0.07	0.04	NA	NA	probable xyloglucan endotransglucosylase/hydrolase protein 30-like	Xyloglucan endo-transglycosylase, C-terminal;Glycoside hydrolase, family 16;Concanavalin A-like lectin/glucanase, subgroup	AT1G32170.1	XTH30,XTR4	xyloglucan endotransglucosylase/hydrolase 30	LOC_Os03g63760.1	glycosyl hydrolases family 16, putative, expressed	Zm00001d020392_T002; Zm00001d047970_T001	GRMZM2G319798_T01; GRMZM2G039919_T01	Bradi4g29707.1; Bradi1g68590.1	Sobic.001G006900.2; Sobic.002G194500.1	Seita.9G005800.1; Seita.2G337900.1
Sevir.9G012900	2	0.31	0.09	0.33	0.99	0.25	0.26	NA	NA	NA	NA						NA	NA	NA	NA	Seita.9G012700.1
Sevir.9G013700	2	0.07	0.19	0.14	0.43	0.11	0.25	NA	NA	eukaryotic translation initiation factor 5B-like		AT4G17520.1		Hyaluronan / mRNA binding family	LOC_Os03g62830.1	nuclear antigen, putative, expressed	NA	NA	NA	Sobic.001G015000.1	Seita.9G013700.1
Sevir.9G021700	2	12.67	10.25	11.21	24.15	14.4	9.73	NA	NA	uncharacterized LOC101757160	HAD-like domain;Pyrimidine 5-nucleotidase;HAD-superfamily hydrolase, subfamily IA, variant 1	AT3G62040.1		Haloacid dehalogenase-like hydrolase (HAD) superfamily protein	LOC_Os03g61829.1	haloacid dehalogenase-like hydrolase family protein, putative, expressed	Zm00001d034725_T001; Zm00001d009463_T001	AC191575.2_FGT001; GRMZM2G568912_T02	NA	Sobic.001G027300.1	Seita.9G022100.1; Seita.6G084600.1
Sevir.9G027200	2	0.04	0	0.02	2.88	0.07	0.38	NA	NA	uncharacterized LOC101779043		AT1G19530.1			LOC_Os03g61150.2	expressed protein	Zm00001d012920_T001	GRMZM2G100495_T01	NA	NA	Seita.9G027700.1
Sevir.9G029800	2	11.45	9.84	11.84	89.9	27.53	17.51	NA	NA	NA	NA						Zm00001d003278_T001	GRMZM2G540129_T01; GRMZM2G107544_T01	Bradi1g03483.1; Bradi3g55885.1	Sobic.001G013701.1; Sobic.004G332200.1	Seita.9G030700.1; Seita.1G352700.1
Sevir.9G035700	2	28.12	14.56	24.81	188.82	34.91	33.9	NA	NA	NA	NA						Zm00001d003278_T001	GRMZM2G311678_T01; GRMZM2G311752_T01	Bradi1g03483.1; Bradi2g23435.1	Sobic.001G038050.1; Sobic.001G013701.1	Seita.1G357700.1; Seita.9G030700.1
Sevir.9G049800	2	3.1	2.22	3.38	5.26	3.19	2.88	NA	NA	uncharacterized LOC101753230					LOC_Os09g03210.1	expressed protein	NA	NA	NA	Sobic.009G012000.1; Sobic.008G036100.1	Seita.9G050500.1; Seita.3G285300.1
Sevir.9G059500	2	19.14	17.62	17.19	38.75	21.76	22.73	NA	NA	uncharacterized LOC101752817	Peptidase M50	AT5G35220.1	EGY1	Peptidase M50 family protein	LOC_Os03g57840.1	peptidase M50, mammalian sterol-regulatory element binding protein, putative, expressed	Zm00001d034401_T001; Zm00001d034401_T003	GRMZM2G049547_T03; GRMZM2G007907_T01	Bradi1g06080.1	Sobic.001G061600.1	Seita.9G060500.1
Sevir.9G068300	2	0.35	0.37	0.34	0.8	0.48	0.29	NA	NA	NA	NA						NA	NA	NA	NA	NA
Sevir.9G070200	2	0.28	0.28	0.31	0.68	0.22	0.29	NA	NA	NA	NA						NA	NA	NA	NA	Seita.9G071100.1
Sevir.9G074200	2	10.73	8.91	8.53	22.05	13.3	12.03	NA	NA	cytochrome c biogenesis protein CCS1, chloroplastic-like	ResB-like domain;Cytochrome c biogenesis protein Ccs1/CcsB	AT1G49380.1		cytochrome c biogenesis protein family	LOC_Os03g55970.1	uncharacterized protein ycf44, putative, expressed	Zm00001d034196_T003; Zm00001d034196_T001	GRMZM2G038301_T01	Bradi1g07340.1	Sobic.001G076200.1	Seita.9G075800.1
Sevir.9G078800	2	3.26	2.75	4.29	7.61	4.14	3.09	NA	NA	NA	NA						NA	NA	NA	NA	NA
Sevir.9G088800	2	1.21	0.8	0.96	3.53	1.64	1.71	NA	NA	glucan endo-1,3-beta-glucosidase 4-like	X8 domain	AT5G35740.1		Carbohydrate-binding X8 domain superfamily protein	LOC_Os07g38930.1	glucan endo-1,3-beta-glucosidase precursor, putative, expressed	NA	NA	NA	Sobic.001G087850.1	Seita.9G090300.1
Sevir.9G089300	2	0.73	0.6	0.84	2.57	0.67	0.33	NA	NA	NA	NA	AT2G27180.1			LOC_Os12g42650.1	pollen preferential protein, putative, expressed	Zm00001d034031_T001; Zm00001d013264_T001	GRMZM2G177867_T02; GRMZM2G432176_T01	NA	Sobic.001G088300.2	Seita.9G090800.1
Sevir.9G097000	2	1.36	1.07	1.98	4.58	2.46	1.98	NA	NA	NA	NA						NA	NA	NA	NA	NA
Sevir.9G098200	2	22.53	15.56	15.28	103.18	30.56	40.58	NA	NA	NA	NA						Zm00001d003278_T001	GRMZM2G540129_T01; GRMZM2G107544_T01	Bradi2g09995.1; Bradi3g53743.1	Sobic.004G332200.1; Sobic.004G337132.1	Seita.1G352700.1; Seita.9G030700.1
Sevir.9G107100	2	1.14	1.37	1.74	4.42	2.21	1.83	NA	NA	NA	NA						Zm00001d028820_T001	GRMZM2G016734_T02	NA	NA	Seita.8G078400.1; Seita.2G045800.1
Sevir.9G120800	2	7.12	8.84	10.83	19.83	11.23	11.5	NA	NA	NA	NA						NA	NA	NA	NA	Seita.9G122200.1
Sevir.9G132300	2	6.45	3.67	5.15	30.76	11.31	7.69	NA	NA	NA	NA						NA	NA	NA	NA	NA
Sevir.9G132400	2	7.79	7.81	6.74	37.43	7.82	7.16	NA	NA	tetratricopeptide repeat protein 38-like	Tetratricopeptide-like helical	AT1G27150.1		Tetratricopeptide repeat (TPR)-like superfamily protein	LOC_Os03g48380.1	expressed protein	Zm00001d033558_T001	GRMZM2G080725_T01; GRMZM2G307944_T01	Bradi1g12110.2	Sobic.001G131700.1	Seita.9G133700.1
Sevir.9G135800	2	2.75	2.02	2.08	4.97	2.93	2.9	NA	NA		tRNA/rRNA methyltransferase, SpoU;tRNA (guanine-N1-)-methyltransferase, N-terminal;50S ribosomal protein L30e-like;Alpha/beta knot methyltransferases	AT4G38020.1		tRNA/rRNA methyltransferase (SpoU) family protein	LOC_Os03g48050.1	RNA methyltransferase, TrmH family protein, putative, expressed	Zm00001d033541_T002; Zm00001d033541_T001	GRMZM2G060070_T01; GRMZM2G170362_T01	Bradi1g12250.1	Sobic.001G134600.1	Seita.9G137300.1
Sevir.9G137000	2	3.27	3.1	3.12	6.07	3.45	2.8	NA	NA	NA	NA						Zm00001d021430_T006	GRMZM2G331317_T01; AC199492.3_FGT004	NA	NA	NA
Sevir.9G149100	2	0.04	0.03	0.05	0.66	0.15	0.12	NA	NA	glucan endo-1,3-beta-glucosidase 8-like	Glycoside hydrolase, superfamily;X8 domain;Glycoside hydrolase, family 17;Glycoside hydrolase, catalytic domain	AT1G64760.1		O-Glycosyl hydrolases family 17 protein	LOC_Os03g45390.1	glucan endo-1,3-beta-glucosidase precursor, putative, expressed	Zm00001d013635_T001; Zm00001d013097_T001	GRMZM2G078566_T01; GRMZM5G854070_T01	Bradi1g13232.1; Bradi1g06050.1	Sobic.001G148300.1; Sobic.002G045800.1	Seita.9G150500.1; Seita.2G044900.1
Sevir.9G157500	2	14.7	18.05	21.41	30.08	19.59	20.03	NA	NA	histone-binding protein MSI1 homolog	Histone-binding protein RBBP4;G-protein beta WD-40 repeat;WD40 repeat, conserved site;WD40-repeat-containing domain;WD40 repeat;WD40/YVTN repeat-like-containing domain						Zm00001d033248_T004; Zm00001d033248_T002	GRMZM2G389272_T01	NA	Sobic.001G157600.2	Seita.9G159100.1; Seita.9G159200.1
Sevir.9G163600	2	10.54	7.22	10.5	509.96	56.9	22.26	NA	NA	uncharacterized LOC101779456					LOC_Os03g42600.1	expressed protein	NA	NA	NA	NA	Seita.9G165700.1
Sevir.9G167200	2	6.76	6.82	7.1	12.44	7.47	5.73	NA	NA	aldo-keto reductase-like	NADP-dependent oxidoreductase domain;Aldo/keto reductase subgroup;Aldo/keto reductase	AT1G04420.1; AT1G04420.1	;	NAD(P)-linked oxidoreductase superfamily protein; NAD(P)-linked oxidoreductase superfamily protein	LOC_Os03g41510.1; LOC_Os03g41510.2	oxidoreductase, aldo/keto reductase family protein, putative, expressed; oxidoreductase, aldo/keto reductase family protein, putative, expressed	Zm00001d033338_T003; Zm00001d033338_T001	GRMZM2G077214_T01; GRMZM2G155720_T01	Bradi1g14710.1; Bradi1g14700.3	Sobic.001G167900.1; Sobic.001G168250.1	Seita.9G169100.1
Sevir.9G169100	2	0.73	0.38	0.45	1.54	0.8	0.68	NA	NA	zinc finger protein 7-like	Zinc finger, C2H2	AT1G24625.1	ZFP7	zinc finger protein 7	LOC_Os12g39220.1	ZOS12-08 - C2H2 zinc finger protein, expressed	Zm00001d033363_T001; Zm00001d013743_T001	GRMZM2G082686_T01; GRMZM2G400281_T01	Bradi1g14810.1; Bradi3g06130.1	Sobic.001G169700.1; Sobic.008G143901.1	Seita.9G170900.1; Seita.3G368200.1
Sevir.9G178900	2	14.52	17.09	24.9	102.52	35.46	44.06	NA	NA	formimidoyltransferase-cyclodeaminase-like	Formiminotransferas, N- and C-terminal subdomains;Formiminotransferase, N-terminal subdomain	AT2G20830.2		transferases;folic acid binding	LOC_Os03g38540.1	folic acid binding protein, putative, expressed	NA	NA	Bradi1g15507.1	Sobic.001G181300.1	Seita.9G180100.1; Seita.9G180000.1
Sevir.9G191600	2	6.74	9.12	11.13	35.77	17.13	13.44	NA	NA	electron transfer flavoprotein-ubiquinone oxidoreductase, mitochondrial-like	Pyridine nucleotide-disulphide oxidoreductase, FAD/NAD(P)-binding domain;Electron transfer flavoprotein-ubiquinone oxidoreductase	AT2G43400.1	ETFQO	electron-transfer flavoprotein:ubiquinone oxidoreductase	LOC_Os10g37210.1	FAD dependent oxidoreductase domain containing protein, expressed	Zm00001d032455_T001; Zm00001d032455_T002	GRMZM2G032222_T01	Bradi3g30480.1	Sobic.001G194900.2	Seita.9G192300.1
Sevir.9G201400	2	46.43	42.05	38.68	121.43	68.72	64.26	NA	NA	uncharacterized LOC101765252	Coiled-coil domain containing protein 109, C-terminal	AT2G23790.1		Protein of unknown function (DUF607)	LOC_Os10g35770.1	E2F-related protein, putative, expressed	Zm00001d032536_T001; Zm00001d032536_T006	GRMZM5G884437_T01; GRMZM2G425863_T01	Bradi3g30110.1	Sobic.001G203200.1; Sobic.001G449100.1	Seita.9G202700.1; Seita.9G483100.1
Sevir.9G206900	2	0.96	1.53	3.56	34.79	11.48	8.68	NA	NA	alpha-galactosidase-like	Glycoside hydrolase, superfamily;Glycoside hydrolase, family 27;Glycoside hydrolase, clan GH-D;Aldolase-type TIM barrel;Glycosyl hydrolase, family 13, all-beta	AT5G08380.1	AGAL1,AtAGAL1	alpha-galactosidase 1	LOC_Os10g35070.1	alpha-galactosidase precursor, putative, expressed	Zm00001d032608_T001; Zm00001d019552_T007	GRMZM2G095126_T01; GRMZM2G146463_T03	Bradi3g29797.1	Sobic.001G208200.1	Seita.9G208200.1; Seita.2G121800.1
Sevir.9G208500	2	1.83	1.92	1.95	3.92	2.13	2.51	NA	NA	NA	NA						NA	NA	NA	NA	Seita.9G279800.1
Sevir.9G209100	2	0.31	0.16	0.31	0.89	0.46	0.37	NA	NA	uncharacterized LOC101757821	Late embryogenesis abundant protein, LEA-14	AT5G36970.1	NHL25	NDR1/HIN1-like 25	LOC_Os04g58090.1	harpin-induced protein 1 domain containing protein, expressed	Zm00001d032620_T001; Zm00001d013947_T001	GRMZM2G093951_T01; GRMZM2G105987_T01	Bradi3g29620.1	Sobic.001G209800.1; Sobic.004G182000.2	Seita.9G210000.1
Sevir.9G211500	2	0.34	0.21	0.4	1.67	0.72	0.38	NA	NA	NA	NA						NA	NA	NA	NA	NA
Sevir.9G213600	2	0.32	0.32	0.36	0.66	0.41	0.4	NA	NA	protein XAP5 CIRCADIAN TIMEKEEPER-like		AT2G21150.1	XCT	XAP5 family protein	LOC_Os09g36480.2	XAP5 family protein, putative, expressed	Zm00001d006227_T001; Zm00001d006227_T002	GRMZM2G050714_T01	Bradi4g36330.2	Sobic.002G277600.1	Seita.9G214700.1; Seita.2G288400.1
Sevir.9G215000	2	11.26	9.38	8.76	23.27	12.09	12.55	NA	NA		Pyridoxal phosphate-dependent transferase;Aminotransferase, class I/classII;Aminotransferases, class-I, pyridoxal-phosphate-binding site;Pyridoxal phosphate-dependent transferase, major region, subdomain 2;Pyridoxal phosphate-dependent transferase, major region, subdomain 1	AT1G77670.1		Pyridoxal phosphate (PLP)-dependent transferases superfamily protein	LOC_Os10g34350.1	aminotransferase, classes I and II, domain containing protein, expressed	Zm00001d013992_T001; Zm00001d013992_T002	GRMZM2G174145_T03	Bradi3g29210.5	Sobic.001G215300.2	Seita.9G216200.1
Sevir.9G218100	2	17.57	17.7	18.4	35.93	21.44	13.81	NA	NA								NA	NA	NA	NA	Seita.9G219000.1
Sevir.9G223100	2	0.09	0.14	0.13	0.37	0.17	0.11	NA	NA	serine/threonine-protein kinase CBK1-like	Protein kinase, C-terminal;Protein kinase, ATP binding site;Protein kinase-like domain;Serine/threonine-protein kinase, active site;Serine/threonine- / dual specificity protein kinase, catalytic domain;AGC-kinase, C-terminal;Protein kinase, catalytic domain;Pleckstrin homology-like domain	AT2G20470.1		AGC (cAMP-dependent, cGMP-dependent and protein kinase C) kinase family protein	LOC_Os10g33640.1	AGC_AGC_other_NDRh_TRCd.3 - ACG kinases include homologs to PKA, PKG and PKC, expressed	Zm00001d032716_T001; Zm00001d032716_T003	GRMZM2G088245_T01	Bradi3g28710.1	Sobic.001G220800.1	Seita.9G223900.1
Sevir.9G224800	2	0	0	0	1.36	0	0	NA	NA	NA	NA				LOC_Os07g48590.1	retrotransposon protein, putative, unclassified	NA	NA	NA	NA	NA
Sevir.9G227500	2	14	5.19	4.79	139.38	23.77	17.09	NA	NA						LOC_Os10g32930.1	expressed protein	NA	NA	Bradi3g28306.1; Bradi3g28304.1	NA	Seita.9G227900.1; Seita.9G228200.1
Sevir.9G227600	2	5.14	2.71	2.93	38.01	10.3	7.31	NA	NA						LOC_Os10g32930.1	expressed protein	NA	NA	NA	Sobic.001G225600.1; Sobic.001G225400.1	Seita.9G228000.1; Seita.9G227800.1
Sevir.9G227700	2	0.49	0.26	0.15	4.59	0.95	0.71	NA	NA						LOC_Os10g32930.1	expressed protein	NA	NA	NA	NA	Seita.9G228100.1; Seita.9G228200.1
Sevir.9G227800	2	1.12	0	0.85	12.17	3.68	4.02	NA	NA						LOC_Os10g32930.1	expressed protein	NA	NA	NA	NA	Seita.9G228200.1; Seita.9G227900.1
Sevir.9G227900	2	2.36	0	3.36	120.83	9.47	9.63	NA	NA	uncharacterized LOC101782272					LOC_Os10g32930.1	expressed protein	NA	GRMZM2G112656_T01	NA	Sobic.001G225600.1; Sobic.001G225400.1	Seita.9G228300.1; Seita.9G228100.1
Sevir.9G228800	2	7.19	5.83	7.08	13.36	7.79	7.34	NA	NA	NA	NA						NA	NA	NA	NA	NA
Sevir.9G229900	2	0.19	0.39	0.38	22.04	2.14	1.34	NA	NA	uncharacterized LOC101755263	AWPM-19-like	AT1G04560.1		AWPM-19-like family protein	LOC_Os07g24000.1	AWPM-19-like membrane family protein, putative, expressed	NA	NA	NA	NA	Seita.9G230400.1
Sevir.9G231100	2	7.97	7.36	8.75	31.33	11.14	9.38	NA	NA	uncharacterized LOC101760811	F-box domain, cyclin-like				LOC_Os07g07520.1	OsFBX217 - F-box domain containing protein, expressed	Zm00001d014091_T001; Zm00001d014091_T002	GRMZM2G139066_T01	Bradi3g28050.2	Sobic.001G228400.2	Seita.9G231600.1
Sevir.9G236300	2	0.47	0.8	0.89	2.16	1.07	0.99	NA	NA	NA	NA						NA	NA	NA	NA	NA
Sevir.9G250500	2	1.85	1.41	1.08	27.35	6.35	3.65	NA	NA	NA	NA						NA	NA	NA	NA	Seita.9G201700.1
Sevir.9G253200	2	0.02	0.09	0.15	1.45	0.53	0.18	NA	NA	uncharacterized LOC101782946		AT5G42900.3; AT5G42900.1	COR27; COR27	cold regulated gene 27; cold regulated gene 27	LOC_Os10g25060.1; LOC_Os10g25060.1	expressed protein; expressed protein	NA	NA	NA	NA	Seita.9G250300.1
Sevir.9G258700	2	10.11	6.13	10.86	163.79	14.66	6.65	NA	NA	uncharacterized LOC101764455					LOC_Os10g26150.1	expressed protein	NA	NA	NA	NA	Seita.9G256300.1
Sevir.9G286700	2	72.11	76.75	88.7	191.9	115.24	106.39	NA	NA	electron transfer flavoprotein subunit alpha, mitochondrial-like	Electron transfer flavoprotein, alpha subunit, C-terminal, conserved site;Electron transfer flavoprotein, alpha subunit, C-terminal;Electron transfer flavoprotein, alpha/beta-subunit, N-terminal;Electron transfer flavoprotein, alpha subunit;Rossmann-like alpha/beta/alpha sandwich fold;DHS-like NAD/FAD-binding domain	AT1G50940.1	ETFALPHA	electron transfer flavoprotein alpha	LOC_Os03g61920.1	electron transfer flavoprotein subunit alpha, mitochondrial precursor, putative, expressed	NA	NA	NA	NA	Seita.9G026100.1
Sevir.9G286800	2	8.07	7.13	7.54	14.63	10.45	8.46	NA	NA	pentatricopeptide repeat-containing protein At4g34830, chloroplastic-like	Pentatricopeptide repeat;Tetratricopeptide-like helical	AT4G34830.1	MRL1	Pentatricopeptide repeat (PPR) superfamily protein	LOC_Os10g10170.1	PPR repeat domain containing protein, putative, expressed	Zm00001d030398_T003; Zm00001d030398_T006	GRMZM2G018929_T02; GRMZM2G335703_T01	Bradi3g22720.1	Sobic.001G261573.1; Sobic.K008500.2	Seita.9G283200.1
Sevir.9G305100	2	0	0	0.39	0.84	0	0	NA	NA	NA	NA						NA	NA	NA	NA	Seita.3G242800.1; Seita.9G275100.1
Sevir.9G309100	2	0.18	0.11	0.1	0.5	0.26	0.23	NA	NA	serine carboxypeptidase-like 18-like	Peptidase S10, serine carboxypeptidase, active site;Peptidase S10, serine carboxypeptidase;Alpha/Beta hydrolase fold	AT5G09640.1	SCPL19,SNG2	serine carboxypeptidase-like 19	LOC_Os10g01110.1	OsSCP44 - Putative Serine Carboxypeptidase homologue, expressed	Zm00001d014443_T003; Zm00001d014443_T005	AC216264.3_FGT001	NA	Sobic.001G280200.1	Seita.9G303300.1; Seita.2G118100.1
Sevir.9G333500	2	0.36	0.34	0.41	3.53	1.42	1.01	NA	NA	putative glucuronosyltransferase PGSIP7-like	Nucleotide-diphospho-sugar transferases	AT4G16600.1		Nucleotide-diphospho-sugar transferases superfamily protein	LOC_Os10g40640.1	glycosyl transferase 8 domain containing protein, putative, expressed	Zm00001d047104_T001; Zm00001d029920_T001	GRMZM2G114772_T01; GRMZM2G026889_T01	Bradi3g33080.1; Bradi5g17880.1	Sobic.001G302200.2	Seita.9G327500.1
Sevir.9G347700	2	6.16	6.01	7.16	16.16	8.34	5.77	NA	NA	uncharacterized LOC101782008		AT1G63830.3		PLAC8 family protein	LOC_Os10g39100.1	uncharacterized Cys-rich domain containing protein, putative, expressed	Zm00001d047351_T002; Zm00001d047351_T001	GRMZM2G065696_T01; GRMZM2G060564_T01	Bradi3g32060.1	Sobic.001G314700.1; Sobic.001G526100.1	Seita.9G343100.1; Seita.9G560400.1
Sevir.9G347900	2	22.06	21.81	23.63	45.82	27.94	20.67	NA	NA	NA	NA	AT4G16760.1	ACX1,ATACX1	acyl-CoA oxidase 1	LOC_Os06g01390.1	acyl-coenzyme A oxidase 1.2, peroxisomal, putative, expressed	Zm00001d045606_T008; Zm00001d045606_T001	GRMZM2G052389_T01; GRMZM5G864319_T01	NA	Sobic.010G049100.1; Sobic.010G001900.1	Seita.4G065000.1; Seita.4G002200.1
Sevir.9G354500	2	30.32	32.93	35.05	65.41	41.53	38.63	NA	NA	1-aminocyclopropane-1-carboxylate oxidase-like	Non-haem dioxygenase N-terminal domain;Isopenicillin N synthase;Isopenicillin N synthase-like;Oxoglutarate/iron-dependent dioxygenase	AT4G16770.1		2-oxoglutarate (2OG) and Fe(II)-dependent oxygenase superfamily protein	LOC_Os10g37899.1	transposon protein, putative, unclassified, expressed	Zm00001d048562_T004; Zm00001d048562_T001	GRMZM2G175797_T02	Bradi3g31570.1	Sobic.001G321000.1	Seita.9G348600.1; Seita.2G216600.1
Sevir.9G364100	2	1	0.85	0.68	2.95	1.27	1.37	NA	NA	NA	NA						NA	NA	NA	NA	Seita.9G358100.1
Sevir.9G367100	2	0.19	0.18	0.22	0.67	0.32	0.24	NA	NA	diacylglycerol kinase 1-like	ATP-NAD kinase-like domain;Protein kinase C-like, phorbol ester/diacylglycerol binding;Diacylglycerol kinase, catalytic domain;Diacylglycerol kinase, accessory domain	AT5G07920.1	ATDGK1,DGK1	diacylglycerol kinase1	LOC_Os03g31180.1	diacylglycerol kinase 1, putative, expressed	Zm00001d029550_T008; Zm00001d029550_T009	GRMZM2G019562_T01	NA	Sobic.001G333900.1	Seita.9G361200.1
Sevir.9G368900	2	32.85	31.41	37.77	59.85	36.29	26.81	NA	NA	E3 ubiquitin-protein ligase RGLG2-like	Copine;von Willebrand factor, type A;Zinc finger, RING-type;Zinc finger, RING/FYVE/PHD-type	AT1G79380.1		Ca(2)-dependent phospholipid-binding protein (Copine) family	LOC_Os08g04130.1	copine-6, putative, expressed	Zm00001d035211_T001	GRMZM2G080635_T01; GRMZM2G165638_T01	Bradi3g14420.2	Sobic.007G030900.2	Seita.6G073900.1; Seita.9G363100.1
Sevir.9G372700	2	0	0.21	0.35	9.27	1.71	1.38	NA	NA	uncharacterized LOC101766772	EF-Hand 1, calcium-binding site;EF-hand-like domain;Calcium-binding EF-hand	AT2G44310.1		Calcium-binding EF-hand family protein	LOC_Os03g29770.1	EF hand family protein, expressed	Zm00001d029495_T001	GRMZM2G035557_T01	Bradi2g33260.2	Sobic.001G339801.1	Seita.9G367000.1
Sevir.9G378700	2	2.78	1.64	2.15	9.41	3.91	2.92	NA	NA	E3 ubiquitin-protein ligase EL5-like	Zinc finger, RING-type;Zinc finger, RING/FYVE/PHD-type	AT1G72310.1	ATL3	RING/U-box superfamily protein	LOC_Os03g28080.1	ring-H2 zinc finger protein, putative, expressed	Zm00001d029438_T001; Zm00001d022154_T001	GRMZM2G049070_T01; GRMZM2G358987_T01	Bradi1g21018.1; Bradi3g46030.1	Sobic.001G345400.1; Sobic.002G376000.1	Seita.9G373200.1; Seita.2G390800.1
Sevir.9G388000	2	0	0.19	0.21	0.78	0.2	0.12	NA	NA	NA	NA	AT1G16850.1			LOC_Os03g26490.1	expressed protein	Zm00001d029349_T001	GRMZM2G017670_T01	Bradi1g61030.1	Sobic.001G354800.1	Seita.9G383500.1
Sevir.9G389200	2	3.8	2.7	3.24	9.42	5.52	4.5	NA	NA						LOC_Os03g26180.1	expressed protein	NA	GRMZM2G434380_T01	NA	Sobic.001G355900.1	Seita.9G384700.1
Sevir.9G390200	2	1.63	4.83	2.97	7	1.17	2.77	NA	NA	NA	NA						NA	NA	NA	NA	Seita.9G385600.1
Sevir.9G398200	2	0.27	0.17	0.21	0.98	0.41	0.24	NA	NA	sugar transporter ERD6-like 16-like	Major facilitator superfamily domain;Sugar transporter, conserved site;General substrate transporter;Sugar/inositol transporter	AT5G18840.1		Major facilitator superfamily protein	LOC_Os03g24870.1	transporter family protein, putative, expressed	Zm00001d029254_T001; Zm00001d029254_T002	GRMZM2G109201_T01	Bradi1g61750.1; Bradi1g61757.2	Sobic.001G362500.1	Seita.9G395600.1
Sevir.9G398400	2	8.93	10.3	10.91	21.4	11.79	9.58	NA	NA	sugar transporter ERD6-like 16-like	Major facilitator superfamily domain;Sugar transporter, conserved site;General substrate transporter;Sugar/inositol transporter	AT5G18840.1; AT2G48020.1	;	Major facilitator superfamily protein; Major facilitator superfamily protein	LOC_Os03g24860.1; LOC_Os03g24860.1	transporter family protein, putative, expressed; transporter family protein, putative, expressed	Zm00001d029254_T001; Zm00001d029251_T001	GRMZM2G109221_T01; GRMZM2G109201_T01	Bradi1g61757.2	Sobic.001G362601.1	Seita.9G395700.1
Sevir.9G407700	2	8.94	4.68	4.65	54.31	18.53	13.1	NA	NA	inactive beta-amylase 9-like	Glycoside hydrolase, superfamily;Glycoside hydrolase, family 14;Glycoside hydrolase, catalytic domain	AT5G18670.1	BAM9,BMY3	beta-amylase 3	LOC_Os03g22790.1	beta-amylase, putative, expressed	Zm00001d029164_T001; Zm00001d029154_T001	GRMZM2G082034_T01; GRMZM2G151468_T01	Bradi1g62400.1; Bradi1g18390.1	Sobic.001G372100.1; Sobic.002G408400.1	Seita.9G404300.1; Seita.7G072900.1
Sevir.9G413300	2	45.97	30.96	47.85	157.69	70.86	69.37	NA	NA	uncharacterized LOC101781340	Dormancyauxin associated	AT1G56220.3		Dormancy/auxin associated family protein	LOC_Os03g22270.1	auxin-repressed protein, putative, expressed	Zm00001d047503_T001; Zm00001d029102_T001	GRMZM2G043338_T03; GRMZM2G073755_T02	Bradi1g62860.1	Sobic.001G377000.1	Seita.9G409400.1
Sevir.9G413400	2	0.85	0.62	0.65	10.15	2.86	2.15	NA	NA						LOC_Os10g03450.1	expressed protein	NA	NA	Bradi3g00670.3; Bradi1g55814.2	Sobic.002G009401.1	NA
Sevir.9G415800	2	1.04	0.9	0.78	2.52	0.96	1.05	NA	NA	CBL-interacting protein kinase 10-like	NAF/FISL domain;Protein kinase, ATP binding site;Protein kinase-like domain;Serine/threonine-protein kinase, active site;NAF domain;Serine/threonine- / dual specificity protein kinase, catalytic domain;Protein kinase, catalytic domain;Calcium/calmodulin-dependent/calcium-dependent protein kinase;KA1 domain/Ssp2 C-terminal domain	AT5G58380.1; AT5G58380.1	CIPK10,PKS2,SIP1,SNRK3.8; CIPK10,PKS2,SIP1,SNRK3.8	SOS3-interacting protein 1; SOS3-interacting protein 1	LOC_Os03g22050.1; LOC_Os03g22050.3	CAMK_KIN1/SNF1/Nim1_like.16 - CAMK includes calcium/calmodulin depedent protein kinases, expressed; CAMK_KIN1/SNF1/Nim1_like.16 - CAMK includes calcium/calmodulin depedent protein kinases, expressed	Zm00001d029075_T001	GRMZM2G044038_T01	Bradi1g63080.2	Sobic.001G379600.1	Seita.9G411700.1
Sevir.9G419400	2	0.15	0.26	0.24	0.84	0.42	0.37	NA	NA	uncharacterized LOC101760973	Bromodomain	AT1G76380.2		DNA-binding bromodomain-containing protein	LOC_Os03g21450.1	bromodomain domain containing protein, expressed	Zm00001d029035_T001; Zm00001d029035_T002	GRMZM2G032912_T01	Bradi1g63422.1	Sobic.001G383200.1	Seita.9G415200.1
Sevir.9G429800	2	0.4	0.33	0.51	0.99	0.48	0.38	NA	NA		WD40-like Beta Propeller;Six-bladed beta-propeller, TolB-like;WD40/YVTN repeat-like-containing domain	AT1G21680.1		DPP6 N-terminal domain-like protein	LOC_Os03g19990.1	WD40-like Beta Propeller Repeat family protein, expressed	NA	NA	NA	Sobic.001G392000.1	Seita.9G425700.1
Sevir.9G436500	2	19.61	19.22	21.56	39.19	23.32	19.8	NA	NA								NA	NA	NA	NA	Seita.9G432700.1
Sevir.9G445900	2	20.77	25.53	28.04	52.36	31.96	26.81	NA	NA	carbon catabolite-derepressing protein kinase-like	Ubiquitin-associated/translation elongation factor EF1B, N-terminal, eukaryote;Protein kinase-like domain;Serine/threonine-protein kinase, active site;Serine/threonine- / dual specificity protein kinase, catalytic domain;Kinase associated domain 1 (KA1);Protein kinase, catalytic domain;KA1 domain/Ssp2 C-terminal domain;Protein kinase, ATP binding site	AT3G01090.2	AKIN10,KIN10,SNRK1.1	SNF1 kinase homolog 10	LOC_Os03g17980.2	CAMK_KIN1/SNF1/Nim1_like_AMPKh.2 - CAMK includes calcium/calmodulin depedent protein kinases, expressed	Zm00001d028733_T003; Zm00001d028733_T001	GRMZM2G107867_T04; GRMZM2G077278_T01	Bradi1g65630.1; Bradi2g48830.1	Sobic.001G408200.1; Sobic.009G208100.1	Seita.9G442000.1; Seita.3G168800.1
Sevir.9G449300	2	32.79	31.19	31.51	64.73	40.63	29.99	NA	NA	two-component response regulator-like PRR73-like	CheY-like superfamily;CCT domain;Signal transduction response regulator, receiver domain	AT5G02810.1; AT5G02810.1	APRR7,PRR7; APRR7,PRR7	pseudo-response regulator 7; pseudo-response regulator 7	LOC_Os03g17570.2; LOC_Os03g17570.1	response regulator receiver domain containing protein, expressed; response regulator receiver domain containing protein, expressed	Zm00001d047761_T008; Zm00001d047761_T005	GRMZM2G095727_T05	Bradi1g65910.2	Sobic.001G411400.1	Seita.9G445200.1
Sevir.9G464800	2	5.41	4.21	6.16	20.74	8.28	6.07	NA	NA	hsp70 nucleotide exchange factor FES1-like	Armadillo-type fold;Armadillo-like helical	AT3G09350.1	Fes1A	Fes1A	LOC_Os03g16460.1	expressed protein	Zm00001d028588_T001; Zm00001d028588_T002	GRMZM5G804658_T01	Bradi1g66800.1	Sobic.001G423100.1	Seita.9G461500.1
Sevir.9G475900	2	5.94	6.69	9.94	31.37	14.65	11.97	NA	NA	enolase-phosphatase E1-like	Acyl-CoA-binding protein, ACBP;FERM/acyl-CoA-binding protein, 3-helical bundle	AT4G24230.6	ACBP3	acyl-CoA-binding domain 3	LOC_Os03g14000.1	acyl CoA binding protein, putative, expressed	Zm00001d028397_T001; Zm00001d028397_T005	GRMZM2G108138_T02	NA	Sobic.001G439500.1	Seita.9G472300.1
Sevir.9G476000	2	83.7	64.18	59.37	699.77	126.75	78.45	NA	NA	NA	NA						NA	NA	NA	NA	Seita.9G472400.1
Sevir.9G480900	2	0.58	0.4	0.41	1.25	0.75	0.52	NA	NA	peptide transporter PTR2-like	Major facilitator superfamily domain;Proton-dependent oligopeptide transporter family	AT2G02040.1	ATPTR2,ATPTR2-B,NTR1,PTR2,PTR2-B	peptide transporter 2	LOC_Os03g13240.1	peptide transporter, putative, expressed	NA	NA	Bradi1g68850.2	Sobic.001G444000.1	Seita.9G477200.1; Seita.9G477000.1
Sevir.9G481400	2	15.67	15.14	16.96	34.45	22.12	17.38	NA	NA								NA	NA	NA	NA	Seita.9G477700.1
Sevir.9G482100	2	0.19	0.18	0.12	1	0.47	0.36	NA	NA	probable protein kinase At2g41970-like	Tyrosine-protein kinase, catalytic domain;Protein kinase, ATP binding site;Protein kinase-like domain;Tyrosine-protein kinase, active site;Serine-threonine/tyrosine-protein kinase catalytic domain;Protein kinase, catalytic domain	AT2G41970.1		Protein kinase superfamily protein	LOC_Os03g12520.1	STRUBBELIG-RECEPTOR FAMILY 7 precursor, putative, expressed	Zm00001d013400_T001; Zm00001d013400_T002	GRMZM2G127984_T02; GRMZM5G829476_T02	NA	Sobic.001G444900.1; Sobic.001G111300.1	Seita.9G478500.1; Seita.9G113500.1
Sevir.9G482200	2	9.8	8.78	6.96	27.4	14.33	12.32	NA	NA	metal tolerance protein 4-like	Cation efflux protein;Cation efflux protein transmembrane domain;Cation efflux protein cytoplasmic domain	AT3G58060.1		Cation efflux family protein	LOC_Os03g12530.1	cation efflux family protein, putative, expressed	Zm00001d028344_T002; Zm00001d028344_T001	GRMZM2G118497_T01	Bradi1g68950.1	Sobic.001G445000.1	Seita.9G478600.1
Sevir.9G494800	2	17.04	18.85	19.21	53.14	21.99	21.02	NA	NA	ninja-family protein 1-like	Protein of unknown function DUF1675;Ninja family;Jas TPL-binding domain;Putative nuclear localisation signal	AT1G69260.1; AT1G13740.1	AFP1; AFP2	ABI five binding protein; ABI five binding protein 2	LOC_Os03g11550.2; LOC_Os03g11550.1	protein of unknown function DUF1675 domain containing protein, expressed; protein of unknown function DUF1675 domain containing protein, expressed	Zm00001d048085_T001; Zm00001d048085_T002	AC197717.3_FGT002	NA	NA	Seita.9G490900.1; Seita.2G381600.1
Sevir.9G495400	2	0.4	0.29	0.4	0.79	0.4	0.52	NA	NA	NA	NA						NA	NA	NA	NA	Seita.9G491500.1
Sevir.9G496500	2	2.02	1.76	1.48	3.8	2.48	1.83	NA	NA	beta-glucosidase 6-like	Glycoside hydrolase, superfamily;Glycoside hydrolase, family 1;Glycoside hydrolase, catalytic domain	AT1G26560.1	BGLU40	beta glucosidase 40	LOC_Os03g11420.1	Os3bglu6 - beta-glucosidase/beta-fucosidase/beta-galactosidase, expressed	Zm00001d028199_T004; Zm00001d028199_T005	GRMZM2G015804_T02; GRMZM5G828987_T02	Bradi1g70170.1	Sobic.001G458600.1; Sobic.001G458400.1	Seita.9G492600.1; Seita.9G492500.1
Sevir.9G512900	2	13.73	13.31	15.05	35.07	16.85	15.59	NA	NA	probable protein phosphatase 2C BIPP2C1-like	Protein phosphatase 2C (PP2C)-like;	AT4G33500.1		Protein phosphatase 2C family protein	LOC_Os03g09220.3	stage II sporulation protein E, putative, expressed	Zm00001d048203_T002; Zm00001d048203_T001	GRMZM2G004377_T01	Bradi1g71690.1; Bradi3g25592.1	Sobic.001G473300.1	Seita.9G508600.1
Sevir.9G517700	2	0.22	0.36	0.36	1.33	0.61	0.41	NA	NA	NA	NA						NA	NA	NA	NA	Seita.9G513100.1
Sevir.9G520300	2	0.46	0.47	0.24	5.98	1.47	0.86	NA	NA	uncharacterized LOC101770549		AT5G42900.3	COR27	cold regulated gene 27	LOC_Os03g08580.3	expressed protein	Zm00001d027936_T004; Zm00001d027936_T008	GRMZM5G815358_T01	NA	Sobic.001G480400.1	Seita.9G515800.1
Sevir.9G528100	2	27.85	31.05	27.11	137.1	41.99	31.22	NA	NA	NA	NA	AT4G39660.1	AGT2	alanine:glyoxylate aminotransferase 2	LOC_Os03g07570.4	aminotransferase, putative, expressed	Zm00001d027861_T001	GRMZM2G124353_T01	Bradi1g73120.1	Sobic.001G488200.1	Seita.9G523300.1
Sevir.9G537600	2	13.77	7.43	7.84	237.36	55.33	72.23	NA	NA	uncharacterized LOC101764334		AT3G22530.1			LOC_Os03g06390.1	expressed protein	Zm00001d027742_T001	GRMZM2G472266_T01	Bradi1g74490.1	Sobic.001G497500.1	Seita.9G533300.1
Sevir.9G539900	2	0.24	0.18	0.54	4.47	1.78	1.14	NA	NA	thioredoxin-like 1-2, chloroplastic-like	Thioredoxin domain;Thioredoxin-like fold;Thioredoxin	AT1G08570.1	ACHT4	atypical CYS HIS rich thioredoxin 4	LOC_Os03g21000.1	thioredoxin, putative, expressed	Zm00001d028992_T001	GRMZM2G102365_T02	Bradi1g17430.1	Sobic.001G499600.1; Sobic.001G386200.1	Seita.9G535600.1
Sevir.9G549500	2	0	0	0	1.4	0.39	0.16	NA	NA			AT3G57770.1		Protein kinase superfamily protein			NA	NA	Bradi4g06818.1; Bradi1g05585.1	Sobic.008G145700.1; Sobic.002G287201.1	Seita.3G122100.1; Seita.9G472100.1
Sevir.9G556700	2	0	2.85	0	5.6	0	0	NA	NA	NA	NA						NA	NA	NA	NA	Seita.9G552400.1
Sevir.9G579600	2	1	1.16	1.24	1.72	0.79	1.27	NA	NA	NA	NA						NA	NA	NA	NA	Seita.9G576100.1
Sevir.J016100	2	32.5	9.8	40.18	85.72	43.08	33.68	NA	NA	NA	NA						NA	NA	NA	NA	Seita.8G102300.1
Sevir.J016300	2	0.39	0.46	0.36	0.83	0.48	0.35	NA	NA	putative disease resistance RPP13-like protein 3-like	AAA+ ATPase domain;NB-ARC;P-loop containing nucleoside triphosphate hydrolase	AT3G46710.1		NB-ARC domain-containing disease resistance protein	LOC_Os02g17304.1	resistance protein, putative, expressed	NA	NA	NA	Sobic.005G092000.2; Sobic.005G092200.1	Seita.6G014600.1; Seita.6G014800.1
Sevir.1G027500	3	0.12	0	3.61	0	0.04	0.67	NA	NA	isocitrate dehydrogenase [NAD] catalytic subunit 5, mitochondrial-like	Isopropylmalate dehydrogenase-like domain;Isocitrate/isopropylmalate dehydrogenase, conserved site;Isocitrate dehydrogenase NAD-dependent;Isocitrate and isopropylmalate dehydrogenases family	AT5G03290.1	IDH-V	isocitrate dehydrogenase V	LOC_Os01g16900.1	dehydrogenase, putative, expressed	Zm00001d008244_T004; Zm00001d008244_T003	GRMZM2G120857_T01; GRMZM2G404855_T01	Bradi3g43300.1	Sobic.003G129900.1	Seita.5G042900.1; Seita.9G551500.1
Sevir.1G042400	3	3.91	11.16	22.88	12.71	15.29	7.48	NA	NA	cytochrome P450 734A2-like	Cytochrome P450, conserved site;Cytochrome P450, E-class, group I;Cytochrome P450	AT2G26710.1	BAS1,CYP72B1,CYP734A1	Cytochrome P450 superfamily protein	LOC_Os02g11020.1	cytochrome P450 72A1, putative, expressed	Zm00001d053617_T002; Zm00001d053617_T001	GRMZM2G107322_T01; GRMZM5G852663_T01	Bradi3g07690.1; Bradi1g36800.2	Sobic.004G086400.1; Sobic.010G182966.1	Seita.1G042800.1; Seita.4G224700.1
Sevir.1G067000	3	0.39	0.86	0.93	0.81	0.52	0.34	NA	NA		Epsin-like, N-terminal;AP180 N-terminal homology (ANTH) domain;ENTH/VHS;Clathrin adaptor, phosphoinositide-binding, GAT-like	AT4G25940.1		ENTH/ANTH/VHS superfamily protein	LOC_Os02g07900.1	ANTH/ENTH domain containing protein, putative, expressed	Zm00001d015430_T001; Zm00001d015430_T002	GRMZM2G138516_T01; GRMZM2G473162_T01	Bradi3g05611.2	Sobic.004G060400.1; Sobic.010G217700.1	Seita.1G068000.1; Seita.4G188600.1
Sevir.1G071200	3	0.2	1.9	2.32	1.09	1.37	0.98	NA	NA	NA	NA				LOC_Os10g22170.1	expressed protein	NA	NA	NA	NA	NA
Sevir.1G077500	3	552.75	930.15	1077.95	472.58	730.4	553.81	NA	NA		Ubiquitin subgroup;Ubiquitin conserved site;Ubiquitin domain;Ubiquitin-related domain	AT3G62250.1	UBQ5	ubiquitin 5	LOC_Os06g46770.1	ubiquitin family protein, putative, expressed	Zm00001d053838_T004; Zm00001d015327_T001	GRMZM2G419891_T05; GRMZM2G409726_T01	Bradi3g03957.2; Bradi1g32860.3	Sobic.003G403700.1; Sobic.010G232100.1	Seita.4G253400.1; Seita.5G081000.1
Sevir.1G084200	3	178.36	297.31	374.77	173.47	242.71	198.43	NA	NA		Ubiquitin subgroup;Ubiquitin conserved site;Ubiquitin domain;Ubiquitin-related domain	AT4G05320.2	UBQ10	polyubiquitin 10	LOC_Os06g46770.1	ubiquitin family protein, putative, expressed	Zm00001d053838_T003; Zm00001d053838_T005	GRMZM2G419891_T05; GRMZM2G409726_T01	Bradi3g04730.5; Bradi1g32700.1	Sobic.004G050000.1; Sobic.010G232100.1	Seita.1G086300.1; Seita.1G078800.1
Sevir.1G086000	3	1.76	11.9	12.18	2.95	3.22	3.01	NA	NA						LOC_Os06g48220.1	expressed protein	NA	NA	NA	NA	Seita.1G087800.1
Sevir.1G101900	3	1.05	4.03	5.07	3.36	3.43	3.47	NA	NA	alkaline/neutral invertase CINV2-like	Glycosyl hydrolase family 100;Six-hairpin glycosidase-like	AT4G09510.1	CINV2	cytosolic invertase 2	LOC_Os02g03320.1	plant neutral invertase domain containing protein, expressed	Zm00001d015094_T002; Zm00001d015094_T001	GRMZM2G477236_T03; GRMZM5G869850_T01	Bradi3g02555.1	Sobic.004G024500.2; Sobic.002G298201.1	Seita.1G102700.1
Sevir.1G103100	3	11.5	17.39	23.27	14.99	17.1	14.6	NA	NA	bax inhibitor 1-like	Bax inhibitor 1-related;Bax inhibitor 1, conserved site	AT5G47120.1	ATBI-1,ATBI1,BI-1,BI1	BAX inhibitor 1	LOC_Os02g03280.2	transmembrane BAX inhibitor motif-containing protein, putative, expressed	Zm00001d053952_T001; Zm00001d015091_T003	GRMZM2G027726_T01; GRMZM2G029087_T04	Bradi3g02520.2	Sobic.004G024200.1	Seita.1G103700.1; Seita.1G155900.1
Sevir.1G126300	3	0.36	0.2	0.58	0.3	0.37	0.1	NA	NA	NA	NA						NA	NA	NA	NA	Seita.2G418900.1
Sevir.1G130200	3	0.45	3.04	4.61	3.54	3.43	0.97	NA	NA	MATE efflux family protein 5-like	Multi antimicrobial extrusion protein	AT5G52450.1		MATE efflux family protein	LOC_Os10g11354.1	MATE efflux family protein, putative, expressed	Zm00001d015964_T001; Zm00001d015963_T001	GRMZM2G078129_T01; GRMZM2G174458_T01	Bradi5g07160.1; Bradi3g11205.2	Sobic.004G129700.1; Sobic.004G129800.1	Seita.1G131500.1; Seita.1G131200.1
Sevir.1G165300	3	1.6	4.67	5.42	3.94	4.05	2.26	NA	NA		Peptidase S10, serine carboxypeptidase;Alpha/Beta hydrolase fold	AT5G09640.1	SCPL19,SNG2	serine carboxypeptidase-like 19	LOC_Os11g24510.1	OsSCP56 - Putative Serine Carboxypeptidase homologue, expressed	NA	NA	NA	NA	Seita.1G163000.1
Sevir.1G175200	3	0.83	1.12	1.91	1.03	1.1	0.86	NA	NA	uncharacterized LOC101754629	BAR domain;Arfaptin homology (AH) domain/BAR domain	AT2G33490.1		hydroxyproline-rich glycoprotein family protein	LOC_Os02g31080.1	hydroxyproline-rich glycoprotein family protein, putative, expressed	Zm00001d050580_T001; Zm00001d016586_T002	GRMZM2G153212_T01; GRMZM2G423643_T01	Bradi3g44310.1	Sobic.004G157700.1	Seita.1G172500.1
Sevir.1G175300	3	0.22	0.49	0.65	0.56	0.56	0.08	NA	NA	NA	NA						NA	NA	NA	NA	Seita.1G172600.1
Sevir.1G189700	3	0.06	0.32	0.39	0.08	0.11	0.1	NA	NA	uncharacterized LOC101761920	G-protein beta WD-40 repeat;WD40 repeat, conserved site;WD40-repeat-containing domain;WD40 repeat;WD40/YVTN repeat-like-containing domain	AT5G24320.1		Transducin/WD40 repeat-like superfamily protein	LOC_Os02g33630.1	WD domain, G-beta repeat domain containing protein, expressed	Zm00001d016746_T003; Zm00001d016746_T001	GRMZM2G048800_T01	Bradi3g45240.2	Sobic.004G169600.1; Sobic.006G075600.1	Seita.1G185900.1
Sevir.1G198500	3	1.11	2.14	3.25	0.38	2.05	2.6	NA	NA	NA	NA						NA	NA	NA	NA	Seita.1G194500.1
Sevir.1G207200	3	0.18	0.15	0.3	0.15	0.17	0.08	NA	NA	E3 ubiquitin-protein ligase RING1-like	Zinc finger, RING-type;Zinc finger, RING/FYVE/PHD-type;Concanavalin A-like lectin/glucanase, subgroup	AT1G72220.1		RING/U-box superfamily protein	LOC_Os02g36330.1	RING-H2 finger protein ATL1O, putative, expressed	Zm00001d050840_T001; Zm00001d003497_T001	GRMZM2G041344_T01; GRMZM2G171277_T01	Bradi5g11880.1; Bradi4g32660.4	Sobic.004G187800.1; Sobic.006G100200.1	Seita.1G203900.1; Seita.7G118000.1
Sevir.1G230100	3	0.82	2.29	2.81	1.45	2.05	1.45	NA	NA		P-loop containing nucleoside triphosphate hydrolase	AT5G37160.1		P-loop containing nucleoside triphosphate hydrolases superfamily protein	LOC_Os11g42860.1	expressed protein	NA	NA	NA	NA	NA
Sevir.1G241400	3	0	0.3	0.41	0.39	0.18	0.16	NA	NA	early nodulin-like protein 1-like	Cupredoxin;Plastocyanin-like	AT3G18590.1	AtENODL5,ENODL5	early nodulin-like protein 5	LOC_Os01g16610.1	plastocyanin-like domain containing protein, putative, expressed	Zm00001d051118_T001; Zm00001d040502_T001	GRMZM2G047208_T01; GRMZM2G085504_T01	Bradi2g10245.3	Sobic.003G127900.1; Sobic.004G217100.1	Seita.1G236500.1; Seita.5G045400.1
Sevir.1G256300	3	0.59	0.73	1.06	0.6	0.53	0.96	NA	NA	cysteine-rich repeat secretory protein 15-like	Gnk2-homologous domain	AT3G60720.1	PDLP8	plasmodesmata-located protein 8	LOC_Os02g43000.1	cysteine-rich repeat secretory protein 15 precursor, putative, expressed	Zm00001d051305_T001	AC185422.3_FGT005	Bradi3g50090.2	Sobic.004G302000.1	Seita.1G252100.1
Sevir.1G256700	3	0	0.1	0.45	0.37	0.14	0.04	NA	NA	vacuolar iron transporter homolog 1-like	Domain of unknown function DUF125, transmembrane	AT3G43660.1		Vacuolar iron transporter (VIT) family protein	LOC_Os02g43030.1	integral membrane protein, putative, expressed	Zm00001d017402_T001	GRMZM2G409358_T01	Bradi3g50120.1; Bradi5g16990.1	Sobic.004G301600.1; Sobic.004G301500.2	Seita.1G252400.1; Seita.7G182800.1
Sevir.1G265500	3	0	0.6	0.49	0	0.31	0.3	NA	NA								NA	NA	NA	NA	Seita.1G261000.1
Sevir.1G265700	3	0.09	0.67	0.92	0.14	0.24	0.09	NA	NA	zinc finger protein ZAT1-like	Zinc finger, C2H2-like;Zinc finger, C2H2	AT3G60580.1		C2H2-like zinc finger protein	LOC_Os02g44130.1	ZOS2-14 - C2H2 zinc finger protein, expressed	Zm00001d051371_T001; Zm00001d017497_T001	GRMZM2G114660_T01; GRMZM2G032042_T02	Bradi3g50790.1	Sobic.004G294100.1	Seita.1G261300.1
Sevir.1G282800	3	3.25	4.6	6.77	3.23	3.92	5.06	NA	NA	E3 ubiquitin-protein ligase ATL4-like	Zinc finger, RING-type;Zinc finger, RING/FYVE/PHD-type	AT3G60220.1	ATL4,TL4	TOXICOS EN LEVADURA 4	LOC_Os02g46340.1	RING-H2 finger protein ATL3J, putative, expressed	Zm00001d017653_T001; Zm00001d026032_T001	GRMZM2G375153_T01; AC233979.1_FGT011	Bradi3g52050.1; Bradi5g19690.1	Sobic.004G277300.1; Sobic.008G153300.1	Seita.1G277300.1; Seita.3G376200.1
Sevir.1G289900	3	0.72	1.32	1.64	1.12	1	1.6	NA	NA	NA	NA	AT5G17060.1	ARFB1B,ATARFB1B	ADP-ribosylation factor B1B	LOC_Os02g47110.1	ADP-ribosylation factor, putative, expressed	Zm00001d051546_T001; Zm00001d017717_T002	GRMZM2G106795_T01; GRMZM2G113995_T01	NA	Sobic.004G271700.1	Seita.1G284400.1
Sevir.1G316100	3	6.2	10.7	13.75	7.5	7.43	9.83	NA	NA	dynein light chain LC6, flagellar outer arm-like	Dynein light chain, type 1/2	AT1G23220.1		Dynein light chain type 1 family protein	LOC_Os04g38880.1	dynein light chain type 1 domain containing protein, expressed	Zm00001d017947_T001; Zm00001d051789_T002	GRMZM2G375762_T01; AC185471.3_FGT005	Bradi3g56877.1; Bradi5g12520.1	Sobic.004G248300.1; Sobic.006G108500.1	Seita.1G310000.1; Seita.7G126100.1
Sevir.1G321500	3	1.02	1.84	2.19	1.57	1.81	1.13	NA	NA	uncharacterized LOC101762347		AT1G19020.1			LOC_Os02g50710.1	expressed protein	Zm00001d017991_T001; Zm00001d044769_T001	GRMZM2G480364_T01; GRMZM2G057672_T01	Bradi3g59690.1	Sobic.004G243100.1; Sobic.010G099600.1	Seita.1G315500.1; Seita.4G106400.1
Sevir.1G328800	3	8.75	24.06	28.69	15.49	20.89	12.61	NA	NA	heavy metal-associated isoprenylated plant protein 26-like	Heavy metal-associated domain, HMA	AT1G22990.1		Heavy metal transport/detoxification superfamily protein	LOC_Os03g26650.1	heavy metal-associated domain containing protein, expressed	Zm00001d018075_T001	GRMZM2G036368_T01	Bradi3g59080.1; Bradi4g28920.1	Sobic.004G234400.1	Seita.1G322600.1; Seita.2G187200.1
Sevir.1G337200	3	0.12	0.36	0.38	0.23	0.23	0.09	NA	NA	galactoside 2-alpha-L-fucosyltransferase-like	Xyloglucan fucosyltransferase	AT2G03220.1	ATFT1,ATFUT1,FT1,MUR2	fucosyltransferase 1	LOC_Os02g52630.1	xyloglucan fucosyltransferase, putative, expressed	Zm00001d052168_T001; Zm00001d044934_T001	GRMZM2G471594_T01; GRMZM2G471627_T01	Bradi1g46020.1; Bradi1g46037.1	Sobic.004G308500.1; Sobic.010G082100.1	Seita.1G330400.1; Seita.4G081400.1
Sevir.1G345300	3	51.3	93.7	108.32	53.27	88.06	57.96	NA	NA	growth-regulating factor 1-like	Glutamine-Leucine-Glutamine, QLQ;WRC domain;Growth-regulating factor	AT4G37740.1	AtGRF2,GRF2	growth-regulating factor 2	LOC_Os02g53690.1	growth regulating factor protein, putative, expressed	Zm00001d052112_T001; Zm00001d052112_T002	GRMZM2G105335_T01; GRMZM5G893117_T01	Bradi3g57267.1; Bradi1g46427.1	Sobic.004G317000.1; Sobic.010G077200.1	Seita.1G338700.1; Seita.4G086400.1
Sevir.1G349100	3	28.86	35	56.47	37.81	29.01	28.18	NA	NA	chaperone protein dnaJ 6-like	DnaJ domain	AT3G14200.1		Chaperone DnaJ-domain superfamily protein	LOC_Os02g54130.2	heat shock protein DnaJ, putative, expressed	Zm00001d018297_T001; Zm00001d052093_T003	GRMZM2G098058_T01; GRMZM2G064537_T01	NA	Sobic.004G320800.2	Seita.1G342200.1; Seita.4G041200.1
Sevir.1G349400	3	7.1	6.56	13.41	10.62	6.7	9.3	NA	NA	18.6 kDa class III heat shock protein-like	HSP20-like chaperone;Alpha crystallin/Hsp20 domain;Small heat shock protein HSP20	AT1G54050.1		HSP20-like chaperones superfamily protein	LOC_Os02g54140.1	hsp20/alpha crystallin family protein, putative, expressed	Zm00001d018298_T001; Zm00001d037633_T001	GRMZM2G098167_T01; GRMZM2G165865_T01	Bradi3g60100.1	Sobic.004G321000.1	Seita.1G342400.1
Sevir.1G373100	3	3.42	7.36	5.51	7.02	4.43	6.32	NA	NA	protein LUTEIN DEFICIENT 5, chloroplastic-like	Cytochrome P450, conserved site;Cytochrome P450, E-class, group I;Cytochrome P450	AT1G31800.1	CYP97A3,LUT5	cytochrome P450, family 97, subfamily A, polypeptide 3	LOC_Os02g57290.4	cytochrome P450, putative, expressed	Zm00001d018488_T002; Zm00001d018488_T003	GRMZM5G837869_T01	Bradi3g55450.1	Sobic.004G346000.1	Seita.1G366600.1; Seita.1G367300.1
Sevir.1G376200	3	0.12	1.19	0.93	0.56	0.29	0.41	NA	NA	LOB domain-containing protein 16-like	Lateral organ boundaries, LOB	AT2G42430.1	ASL18,LBD16	lateral organ boundaries-domain 16	LOC_Os02g57490.1	DUF260 domain containing protein, putative, expressed	Zm00001d051891_T001; Zm00001d048401_T001	GRMZM2G075499_T01; AC149818.2_FGT009	Bradi3g55680.1; Bradi1g75110.1	Sobic.004G348800.1; Sobic.001G503000.1	Seita.1G369600.1; Seita.9G539400.1
Sevir.1G380200	3	0.41	0.52	1.02	0.23	0.5	0.78	NA	NA						LOC_Os02g57850.1	expressed protein	Zm00001d038539_T001	GRMZM2G117392_T01	NA	Sobic.009G179500.1	Seita.1G373700.1
Sevir.2G020700	3	0.95	1.88	2.16	1.53	1.63	1.54	NA	NA	uncharacterized LOC101759248	F-box domain, cyclin-like				LOC_Os07g02910.1	OsFBL33 - F-box domain and LRR containing protein, expressed	NA	NA	NA	Sobic.002G096800.1	Seita.2G015600.1
Sevir.2G024800	3	0	0.2	1.01	0.31	0.45	0.11	NA	NA	NA	NA				LOC_Os09g15410.1	retrotransposon protein, putative, unclassified	NA	NA	NA	NA	NA
Sevir.2G043200	3	0.04	0.31	0.29	0.15	0.34	0.11	NA	NA	uncharacterized LOC101759267	Lateral organ boundaries, LOB	AT5G63090.4	LOB	Lateral organ boundaries (LOB) domain family protein	LOC_Os03g41600.1	DUF260 domain containing protein, putative, expressed	Zm00001d013625_T001; Zm00001d007919_T001	GRMZM2G079185_T01; AC207888.3_FGT009	NA	Sobic.002G039900.2; Sobic.003G383700.1	Seita.2G038300.1
Sevir.2G048300	3	0.09	0.4	0.32	0.28	0.11	0.2	NA	NA	NA	NA	AT2G32300.1	UCC1	uclacyanin 1	LOC_Os07g07170.1	plastocyanin-like domain containing protein, putative, expressed	Zm00001d018879_T001	GRMZM2G102693_T01	NA	NA	Seita.2G044100.1
Sevir.2G052900	3	4.39	9.32	9.76	7.94	6.32	7.31	NA	NA	NA	NA				LOC_Os10g21490.1	expressed protein	NA	NA	NA	NA	Seita.2G048600.1
Sevir.2G067600	3	1.11	1.65	2.34	1.13	1.51	1.41	NA	NA	NA	NA				LOC_Os07g35050.1	OsFBX237 - F-box domain containing protein, expressed	NA	NA	NA	NA	Seita.2G064300.1
Sevir.2G100600	3	0.22	0.27	0.56	0.07	0.39	0.1	NA	NA	NA	NA	AT2G27710.4		60S acidic ribosomal protein family	LOC_Os08g15180.1	60S acidic ribosomal protein, putative, expressed	NA	NA	NA	Sobic.002G092400.2	Seita.2G097600.1
Sevir.2G116800	3	195.13	322.92	372.61	153.37	242.81	185.34	NA	NA	polyubiquitin 4-like	Ubiquitin subgroup;Ubiquitin conserved site;Ubiquitin domain;Ubiquitin-related domain	AT4G05320.2	UBQ10	polyubiquitin 10	LOC_Os06g46770.1	ubiquitin family protein, putative, expressed	Zm00001d015327_T001; Zm00001d015327_T003	GRMZM2G409726_T01; GRMZM2G419891_T05	Bradi1g32860.3; Bradi3g03957.2	Sobic.010G239500.6; Sobic.010G232100.1	Seita.2G110900.1; Seita.5G081000.1
Sevir.2G141400	3	0.17	0.28	0.33	0.33	0.21	0.15	NA	NA	NA	NA						NA	NA	NA	NA	NA
Sevir.2G153500	3	0.31	0.38	0.48	0.22	0.39	0.28	NA	NA	NA	NA						NA	NA	NA	NA	Seita.2G147000.1
Sevir.2G191000	3	1.6	17.47	30.46	8.59	11.41	6.44	NA	NA	ubiquitin-60S ribosomal protein L40-like	Ubiquitin subgroup;Ubiquitin conserved site;Ribosomal protein, zinc-binding domain;Ribosomal protein L40e;Ubiquitin domain;Ubiquitin-related domain	AT2G36170.1		Ubiquitin supergroup;Ribosomal protein L40e	LOC_Os09g27930.1	ubiquitin fusion protein, putative, expressed	Zm00001d005334_T001; Zm00001d053838_T003	GRMZM2G116292_T05; GRMZM2G047732_T01	Bradi2g28050.1; Bradi1g27095.1	Sobic.002G178800.2; Sobic.002G309000.1	Seita.2G183700.1; Seita.2G183600.1
Sevir.2G216900	3	1.74	2.84	3.11	2.2	2.88	1.3	NA	NA			AT5G61190.1		putative endonuclease or glycosyl hydrolase with C2H2-type zinc finger domain	LOC_Os09g25440.1	ZOS9-08 - C2H2 zinc finger protein, expressed	NA	NA	NA	NA	Seita.2G208400.1
Sevir.2G222800	3	19.12	29.84	42.22	25.83	37.73	21.44	NA	NA	uncharacterized LOC101755746	AAA-type ATPase, N-terminal domain;ATPase, AAA-type, core;AAA+ ATPase domain;P-loop containing nucleoside triphosphate hydrolase;Mitochondrial chaperone BCS1	AT4G25835.1		P-loop containing nucleoside triphosphate hydrolases superfamily protein	LOC_Os09g26260.1	AAA-type ATPase family protein, putative, expressed	Zm00001d020578_T001; Zm00001d031221_T001	GRMZM2G071272_T01; GRMZM5G893912_T01	Bradi4g30930.1; Bradi1g54741.1	Sobic.002G210100.1; Sobic.002G067300.1	Seita.2G213800.1; Seita.9G358900.1
Sevir.2G244300	3	1.32	2.67	2.99	2.16	2.32	1.81	NA	NA	zinc finger CCCH domain-containing protein 33-like	Ankyrin repeat-containing domain;Ankyrin repeat;Zinc finger, CCCH-type						Zm00001d010956_T001	NA	NA	NA	Seita.3G049600.1; Seita.1G330300.1
Sevir.2G246900	3	6.23	8.34	12.51	5.1	6.12	7.17	NA	NA	peroxidase 17-like	Peroxidase, active site;Peroxidases heam-ligand binding site;Haem peroxidase;Haem peroxidase, plant/fungal/bacterial;Plant peroxidase	AT2G22420.1		Peroxidase superfamily protein	LOC_Os09g29490.1	peroxidase precursor, putative, expressed	Zm00001d020808_T002; Zm00001d020808_T003	GRMZM5G843748_T02; GRMZM2G413810_T01	Bradi4g32810.3; Bradi4g32800.1	Sobic.002G234200.3; Sobic.005G011300.1	Seita.2G236400.1; Seita.1G022500.1
Sevir.2G295400	3	0.41	2.28	2.78	1.19	1.08	0.31	NA	NA		RNA recognition motif 2;Nucleotide-binding, alpha-beta plait	AT3G26120.1	TEL1	terminal EAR1-like 1	LOC_Os09g36140.1	RNA recognition motif 2 domain containing protein, expressed	NA	NA	NA	NA	Seita.2G285000.1
Sevir.2G295600	3	0.93	3.02	3.46	1.58	1.79	1.15	NA	NA	protein terminal ear1 homolog	RNA recognition motif 2;RNA recognition motif domain;Nucleotide-binding, alpha-beta plait	AT3G26120.1	TEL1	terminal EAR1-like 1	LOC_Os09g36140.1	RNA recognition motif 2 domain containing protein, expressed	NA	NA	NA	NA	Seita.2G285200.1
Sevir.2G296400	3	0.58	4.61	4.89	2.58	2.12	0.91	NA	NA		Protein of unknown function DUF702;Lateral Root Primordium type 1, C-terminal;Zinc finger, lateral root primordium type 1	AT5G66350.1	SHI	Lateral root primordium (LRP) protein-related	LOC_Os09g36160.1	LRP1, putative, expressed	NA	NA	NA	NA	Seita.2G286000.1
Sevir.2G373500	3	0.96	2.39	1.99	1.35	1.35	1.36	NA	NA	NA	NA						NA	NA	NA	NA	Seita.2G362500.1
Sevir.2G374400	3	0.12	0.27	0.17	0.11	0.23	0.18	NA	NA	NA	NA						NA	NA	NA	NA	Seita.2G363300.1
Sevir.2G380400	3	0.11	0.78	0.87	0.35	0.53	0.41	NA	NA		RNA recognition motif domain;Nucleotide-binding, alpha-beta plait	AT2G05160.1		CCCH-type zinc fingerfamily protein with RNA-binding domain	LOC_Os07g39440.1	zinc finger family protein, putative, expressed	NA	NA	NA	Sobic.002G354800.1	Seita.2G369300.1
Sevir.2G392800	3	0.13	0.22	0.3	0.13	0.19	0.05	NA	NA	COBRA-like protein 1-like	Glycosyl-phosphatidyl inositol-anchored, plant	AT5G60920.1	COB	COBRA-like extracellular glycosyl-phosphatidyl inositol-anchored protein family	LOC_Os07g41310.1	COBRA, putative, expressed	Zm00001d022081_T001; Zm00001d022081_T002	GRMZM2G167520_T01	Bradi1g22037.1; Bradi1g59890.1	Sobic.002G368100.1	Seita.2G382500.1; Seita.9G088500.1
Sevir.2G400600	3	18.83	28.3	35.26	24.07	31.92	16.6	NA	NA	F-box only protein 13-like	Galactose oxidase/kelch, beta-propeller;F-box domain, cyclin-like;Galactose oxidase, beta-propeller	AT4G33160.1		F-box family protein	LOC_Os07g42590.1	OsFBX258 - F-box domain containing protein, expressed	Zm00001d022151_T001; Zm00001d006874_T001	GRMZM2G054032_T01; GRMZM2G125004_T01	Bradi1g60370.1	Sobic.002G375701.1; Sobic.001G345200.1	Seita.2G390300.1; Seita.9G372500.1
Sevir.2G404800	3	0.54	1.35	1.59	0.83	1.06	0.3	NA	NA	uncharacterized LOC101786674		AT1G80470.1		F-box/RNI-like/FBD-like domains-containing protein	LOC_Os12g36000.1	expressed protein	NA	NA	NA	NA	Seita.2G393700.1; Seita.2G393800.1
Sevir.2G413200	3	1.58	2.18	3.26	2.73	1.08	1.46	NA	NA	E3 ubiquitin-protein ligase CIP8-like	Zinc finger, RING-type;Zinc finger, RING/FYVE/PHD-type	AT3G19950.1		RING/U-box superfamily protein	LOC_Os07g43740.1	zinc finger, C3HC4 type domain containing protein, expressed	Zm00001d007027_T001	GRMZM2G123212_T01	NA	Sobic.002G386000.1	Seita.2G401300.1; Seita.9G191000.1
Sevir.2G448600	3	0.2	0.4	0.44	0.22	0.34	0.36	NA	NA	uncharacterized LOC101758196	Ricin B lectin domain	AT2G39050.1		hydroxyproline-rich glycoprotein family protein	LOC_Os07g48460.1	stress responsive protein, putative, expressed	Zm00001d007187_T002; Zm00001d007187_T003	GRMZM2G003409_T01; GRMZM2G003550_T01	Bradi1g17470.1; Bradi1g63610.2	Sobic.002G420800.1; Sobic.001G385900.1	Seita.2G436100.1; Seita.2G436200.1
Sevir.3G005000	3	0.38	0.29	0.71	0.29	0.35	0.13	NA	NA	pathogenesis-related protein 5-like	Thaumatin						NA	NA	NA	NA	Seita.3G003900.1
Sevir.3G005200	3	0.76	0.44	1.54	0.25	0.59	0.34	NA	NA	NA	NA						NA	NA	NA	NA	NA
Sevir.3G009000	3	1.03	1.27	1.55	0.74	1.03	1.08	NA	NA	atherin-like					LOC_Os04g58890.1	expressed protein	Zm00001d026665_T001	GRMZM2G406099_T01	NA	Sobic.006G274700.1	Seita.3G007800.1
Sevir.3G012900	3	0.59	1.73	3	1.37	1.62	1.41	NA	NA		RNA recognition motif domain;Nucleotide-binding, alpha-beta plait	AT4G34110.1	ATPAB2,PAB2,PABP2	poly(A) binding protein 2	LOC_Os04g58590.1	RNA recognition motif containing protein, putative, expressed	NA	NA	Bradi5g26510.4	Sobic.006G271600.1	Seita.3G011700.1
Sevir.3G015400	3	0.12	0.65	0.95	0.36	0.36	0.13	NA	NA	probable polyol transporter 4-like	Major facilitator superfamily domain;Sugar transporter, conserved site;General substrate transporter;Sugar/inositol transporter	AT2G20780.1		Major facilitator superfamily protein	LOC_Os04g58230.1	transporter family protein, putative, expressed	Zm00001d001817_T001; Zm00001d001818_T001	GRMZM2G386564_T01; GRMZM2G138589_T01	Bradi5g26270.3; Bradi1g23430.1	Sobic.006G268800.1; Sobic.001G469600.1	Seita.3G014400.1; Seita.3G014500.1
Sevir.3G023200	3	0.05	2.08	5.53	2.88	2.59	1.75	NA	NA	ethylene-responsive transcription factor ERF003-like	DNA-binding, integrase-type;AP2/ERF domain;AP2/ERF transcription factor ERF/PTI6	AT5G25190.1		Integrase-type DNA-binding superfamily protein	LOC_Os04g56150.1	AP2 domain containing protein, expressed	Zm00001d026486_T001; Zm00001d002011_T001	GRMZM2G104260_T01; GRMZM2G067463_T01	Bradi1g47480.1; Bradi5g24720.1	Sobic.006G247000.1; Sobic.004G331300.2	Seita.3G021800.1; Seita.1G351800.1
Sevir.3G023500	3	2.36	30.23	53.13	11.64	24.53	9.98	LG1	LIGULELESS1	protein LIGULELESS 1-like	Transcription factor, SBP-box	AT1G02065.1	SPL8	squamosa promoter binding protein-like 8	LOC_Os04g56170.1	OsSPL8 - SBP-box gene family member, expressed	Zm00001d002005_T001; Zm00001d026491_T001	GRMZM2G036297_T01; GRMZM2G058588_T01	Bradi5g24670.1; Bradi3g05720.1	Sobic.006G247700.1; Sobic.010G215700.1	Seita.3G022100.1; Seita.4G190700.1
Sevir.3G028500	3	0.47	2.66	3.94	1.26	1.73	1.03	WUS	WUCHEL	WUSCHEL-related homeobox 1B-like	Homeodomain-like;Homeobox domain	AT2G17950.1	PGA6,WUS,WUS1	Homeodomain-like superfamily protein	LOC_Os04g56780.1	homeobox domain containing protein, expressed	Zm00001d026537_T001; Zm00001d001948_T001	GRMZM2G028622_T01; GRMZM2G047448_T01	Bradi5g25113.1; Bradi5g24080.1	Sobic.006G254900.1; Sobic.009G023900.1	Seita.3G027800.1; Seita.3G043800.1
Sevir.3G038200	3	8.02	32.04	42.7	16.95	24	5.54	NA	NA	glycine-rich cell wall structural protein 1.8-like	Heavy metal-associated domain, HMA	AT5G27690.1		Heavy metal transport/detoxification superfamily protein	LOC_Os05g05820.1	pro-resilin precursor, putative, expressed	Zm00001d035783_T001; Zm00001d007130_T001	GRMZM2G008202_T03; GRMZM2G123486_T02	Bradi2g35700.1; Bradi1g18210.3	Sobic.009G045600.1; Sobic.002G412400.1	Seita.3G037000.1; Seita.2G426200.1
Sevir.3G039600	3	0.57	1.17	1.32	1.03	0.88	0.87	NA	NA	probable glutathione S-transferase GSTF1-like	Thioredoxin-like fold;Glutathione S-transferase, C-terminal-like;Glutathione S-transferase, C-terminal;Glutathione S-transferase, N-terminal	AT3G62760.1	ATGSTF13	Glutathione S-transferase family protein	LOC_Os05g05620.1	glutathione S-transferase, putative, expressed	NA	NA	Bradi2g35930.1	Sobic.009G044000.1	Seita.3G038400.1
Sevir.3G046000	3	0.94	5.73	8.57	4.78	6.59	2.95	NA	NA		Armadillo-type fold;HECT domain;Armadillo-like helical	AT5G02880.1	UPL4	ubiquitin-protein ligase 4	LOC_Os05g03100.1	HECT-domain domain containing protein, expressed	Zm00001d035509_T001; Zm00001d035461_T001	GRMZM2G124297_T01; GRMZM2G380619_T01	Bradi2g37870.2	Sobic.009G025200.1	Seita.3G045100.1
Sevir.3G046100	3	0.05	0.72	1.03	0.27	0.59	0.45	NA	NA	uncharacterized LOC101770265	PWWP domain	AT5G02950.1		Tudor/PWWP/MBT superfamily protein	LOC_Os05g03110.1	PWWP domain containing protein, expressed	Zm00001d010984_T001; Zm00001d022000_T036	AC214648.3_FGT001; GRMZM2G167924_T01	NA	Sobic.009G025300.1	Seita.3G045200.1
Sevir.3G093600	3	0.15	0.2	0.24	0.09	0.2	0.13	NA	NA	uncharacterized LOC101759029		AT1G05894.1			LOC_Os12g12854.1	expressed protein	Zm00001d041161_T001	GRMZM2G000076_T01	NA	Sobic.008G081800.1	Seita.3G091900.1
Sevir.3G096300	3	0.95	1.95	3.14	0.82	0.73	1.35	NA	NA	NA	NA						NA	NA	NA	NA	Seita.3G095900.1
Sevir.3G105300	3	0.4	1.04	1.08	0.82	0	0.72	NA	NA	uncharacterized LOC101758219	Protein of unknown function DUF4666	AT1G80180.1			LOC_Os05g08390.1	expressed protein	NA	NA	NA	NA	Seita.3G102800.1
Sevir.3G115400	3	1.18	6.67	8.47	1.85	2.17	2.4	NA	NA						LOC_Os01g09870.1	expressed protein	NA	NA	NA	Sobic.009G073200.1	Seita.3G112900.1
Sevir.3G116000	3	1.01	3.41	5.13	1.52	2.4	1.88	NA	NA	uncharacterized LOC101763618;uncharacterized LOC101781846	Proteinase inhibitor I29, cathepsin propeptide;Peptidase C1A, papain	AT4G35350.2	XCP1	xylem cysteine peptidase 1	LOC_Os05g40730.1	expressed protein	NA	NA	NA	NA	Seita.3G113600.1; Seita.8G104700.1
Sevir.3G125300	3	2.14	9.77	10.38	6.59	5.94	5.08	NA	NA	cytokinin riboside 5'-monophosphate phosphoribohydrolase LOG-like	Cytokinin riboside 5'-monophosphate phosphoribohydrolase LOG;LOG family	AT5G06300.1		Putative lysine decarboxylase family protein	LOC_Os05g51390.1	uncharacterized protein PA4923, putative, expressed	Zm00001d039174_T001; Zm00001d044327_T002	GRMZM2G073634_T01	Bradi2g14470.1; Bradi2g42190.1	Sobic.009G254900.1; Sobic.003G202200.1	Seita.3G123000.1; Seita.5G208900.1
Sevir.3G128300	3	0.11	0.45	0.54	0.23	0.12	0.28	NA	NA	acyl-protein thioesterase 1 homolog 1-like	Phospholipase/carboxylesterase/thioesterase;Alpha/Beta hydrolase fold	AT5G20060.3		alpha/beta-Hydrolases superfamily protein	LOC_Os04g09540.1	acyl-protein thioesterase, putative, expressed	Zm00001d009726_T001; Zm00001d009726_T002	GRMZM2G015692_T01; GRMZM2G481362_T01	Bradi2g14650.2	Sobic.009G251400.3; Sobic.003G218500.1	Seita.3G125800.1; Seita.5G224100.1
Sevir.3G136900	3	0.16	0.82	1.09	0.46	0.99	0.48	NA	NA	putative F-box/FBD/LRR-repeat protein At5g44950-like	FBD domain;F-box domain, cyclin-like	AT5G44950.1		F-box/RNI-like/FBD-like domains-containing protein	LOC_Os01g41530.1	OsFBL2 - F-box domain and LRR containing protein, expressed	NA	NA	Bradi2g42637.1	Sobic.009G243000.1; Sobic.003G208500.1	Seita.3G135200.1; Seita.5G214500.1
Sevir.3G141300	3	1.73	7.47	15.77	8.03	7.46	2.97	NA	NA	probable protein phosphatase 2C 51-like	Protein phosphatase 2C (PP2C)-like;Protein phosphatase 2C, manganese/magnesium aspartate binding site;Protein phosphatase 2C	AT2G29380.1	HAI3	highly ABA-induced PP2C gene 3	LOC_Os01g46760.1	protein phosphatase 2C, putative, expressed	Zm00001d009626_T001; Zm00001d044015_T001	GRMZM5G818101_T02; GRMZM2G122228_T01	Bradi2g15840.3; Bradi2g45470.1	Sobic.009G238600.1; Sobic.003G242200.1	Seita.3G139000.1; Seita.9G460200.1
Sevir.3G148100	3	0.68	3.28	4.69	2.31	2.3	2.78	NA	NA	WUSCHEL-related homeobox 12-like	Homeodomain-like;Homeobox domain	AT2G33880.1	HB-3,STIP,WOX9	homeobox-3	LOC_Os05g48990.1	homeobox domain containing protein, expressed	Zm00001d039017_T001; Zm00001d024410_T001	GRMZM2G409881_T01; GRMZM2G031882_T02	Bradi2g46055.1; Bradi2g16444.1	Sobic.009G233000.1; Sobic.003G250100.2	Seita.3G145800.1; Seita.5G263100.1
Sevir.3G172700	3	14.53	25.84	33.57	14.98	23.38	21.39	NA	NA	protein TOO MANY MOUTHS-like	Leucine-rich repeat, typical subtype;Leucine-rich repeat	AT2G42800.1	AtRLP29,RLP29	receptor like protein 29	LOC_Os05g45430.1	TOO MANY MOUTHS precursor, putative, expressed	Zm00001d038742_T001; Zm00001d010813_T001	AC205471.4_FGT008; AC204763.2_FGT001	Bradi2g48820.1	Sobic.009G208300.1; Sobic.001G112800.3	Seita.3G168500.1; Seita.9G287000.1
Sevir.3G200100	3	14.33	28.25	30.02	27.47	25.29	20.29	NA	NA	protein PHR1-LIKE 1-like	MYB-CC type transcription factor, LHEQLE-containing domain;Myb domain;Homeodomain-like;Myb domain, plants;SANT/Myb domain	AT2G01060.1		myb-like HTH transcriptional regulator family protein	LOC_Os05g41240.1	Myb-like DNA-binding domain containing protein, putative, expressed	Zm00001d038546_T004; Zm00001d038546_T002	GRMZM2G117854_T01; GRMZM2G061748_T01	Bradi2g21407.3	Sobic.009G180500.1	Seita.3G195600.1
Sevir.3G212700	3	0.29	0.9	1.56	0.58	0.58	0.39	NA	NA	NA	NA						NA	NA	NA	NA	NA
Sevir.3G213000	3	1.78	4.85	6.26	3.64	3.85	2.79	NA	NA	abscisic acid receptor PYL4-like	Polyketide cyclase/dehydrase;START-like domain	AT5G05440.1	PYL5,RCAR8	Polyketide cyclase/dehydrase and lipid transport superfamily protein	LOC_Os05g39580.1	bet v I allergen family protein, putative, expressed	Zm00001d038436_T001; Zm00001d043014_T001	GRMZM2G047677_T01; GRMZM2G141382_T01	Bradi2g22510.1; Bradi2g53840.1	Sobic.009G170700.1	Seita.3G207900.1
Sevir.3G215500	3	4.26	5.86	6.68	4.34	5.53	2.96	NA	NA		Domain of unknown function DUF1618				LOC_Os05g39210.1	expressed protein	NA	NA	Bradi1g27100.2	NA	Seita.3G210700.1
Sevir.3G218900	3	0.25	1.25	2.21	0.81	1.23	1.09	NA	NA	uncharacterized LOC101772658	PWWP domain	AT5G02950.1		Tudor/PWWP/MBT superfamily protein	LOC_Os05g38810.1	PWWP domain containing protein, expressed	Zm00001d038396_T010; Zm00001d038396_T012	GRMZM2G066575_T01	Bradi2g22950.4; Bradi2g22960.2	NA	Seita.3G214000.1; Seita.3G213900.1
Sevir.3G219900	3	0	0	1.44	0	0	0	NA	NA	NA	NA						NA	NA	NA	NA	NA
Sevir.3G233900	3	19.66	25.39	30.32	26.27	27.27	14.2	NA	NA	probable S-acyltransferase At4g24630-like	Zinc finger, DHHC-type, palmitoyltransferase	AT4G24630.1		DHHC-type zinc finger family protein	LOC_Os05g36090.1	zinc finger DHHC domain-containing protein, putative, expressed	Zm00001d038321_T001; Zm00001d042714_T002	GRMZM2G100641_T01; GRMZM2G149788_T01	Bradi2g24190.1	Sobic.009G151400.2	Seita.3G228600.1; Seita.5G394400.1
Sevir.3G235000	3	12.55	21.92	28.12	17.94	13.84	9.84	NA	NA	NA	NA						NA	NA	NA	NA	NA
Sevir.3G241000	3	89.05	144.57	172.17	82.65	113.77	79.6	NA	NA	NA	NA	AT5G09330.1	anac082,NAC082,VNI1	NAC domain containing protein 82	LOC_Os05g35170.1	no apical meristem protein, putative, expressed	Zm00001d038227_T002; Zm00001d038227_T001	GRMZM2G456568_T01; GRMZM2G104400_T01	Bradi2g24790.1	Sobic.009G143700.1	Seita.3G235700.1; Seita.5G403000.1
Sevir.3G249400	3	0.05	0.19	0.39	0.18	0.23	0.15	NA	NA	probable nitrite transporter At1g68570-like	Major facilitator superfamily domain;Proton-dependent oligopeptide transporter family	AT1G68570.1		Major facilitator superfamily protein	LOC_Os05g33960.1	peptide transporter PTR2, putative, expressed	Zm00001d038181_T001; Zm00001d038179_T001	GRMZM5G827496_T01; GRMZM2G042154_T01	Bradi2g25460.1; Bradi2g25430.1	Sobic.009G136700.1; Sobic.009G136500.1	Seita.3G243700.1; Seita.3G243800.1
Sevir.3G260200	3	0.47	1	0.82	0.89	0.46	0.67	NA	NA	NA	NA						NA	NA	NA	NA	NA
Sevir.3G268100	3	1.99	22.54	12.37	6.72	12.99	17.22	NA	NA	NA	NA						NA	NA	NA	NA	Seita.3G261800.1
Sevir.3G294000	3	6.61	19.75	26.58	23.18	15.34	6.53	NA	NA								NA	NA	NA	NA	Seita.3G286000.1
Sevir.3G295000	3	0	0	2.63	0	0	0	NA	NA	NA	NA						NA	NA	NA	NA	Seita.3G072500.1
Sevir.3G296400	3	0	0	2.78	0	0	0	NA	NA	NA	NA	AT2G06500.1		hAT family dimerisation domain	LOC_Os05g46070.1	hAT dimerisation domain containing protein	NA	NA	NA	NA	NA
Sevir.3G305300	3	0.36	0.54	0.88	0.76	0.47	0.22	NA	NA	NA	NA						NA	NA	NA	NA	Seita.9G282000.1; Seita.3G298900.1
Sevir.3G306300	3	0.81	1.59	1.49	1.15	1.66	0.97	NA	NA	pentatricopeptide repeat-containing protein At1g62680, mitochondrial-like	Pentatricopeptide repeat	AT5G65560.1		Pentatricopeptide repeat (PPR) superfamily protein	LOC_Os02g37140.2	expressed protein	Zm00001d050914_T001	GRMZM2G397540_T01	NA	Sobic.004G194400.1	Seita.4G181000.1; Seita.3G292400.1
Sevir.3G318200	3	6.18	13.93	14.15	6.08	7.07	8.3	NA	NA	uncharacterized LOC101773067					LOC_Os12g22880.1	expressed protein	Zm00001d052910_T001; Zm00001d007922_T001	GRMZM2G118490_T01	NA	Sobic.005G158400.1	Seita.3G313200.1
Sevir.3G318400	3	20.82	85.47	91.78	54.55	49.91	81.33	NA	NA	uncharacterized LOC101782126					LOC_Os12g22880.1	expressed protein	NA	NA	Bradi5g09010.1	Sobic.010G166300.1	Seita.3G313100.1
Sevir.3G326100	3	1.83	3.17	3.74	2.43	3.17	2.47	NA	NA	NA	NA	AT4G31360.1		selenium binding	LOC_Os11g47770.1	selT/selW/selH selenoprotein domain containing protein, expressed	Zm00001d023692_T001	GRMZM2G040389_T01	NA	Sobic.001G158000.1	Seita.3G315800.1
Sevir.3G336600	3	4.56	6.7	7.91	5.02	4.77	3.31	NA	NA	uncharacterized LOC101762958					LOC_Os11g35080.1	expressed protein	NA	NA	NA	NA	Seita.3G323200.1
Sevir.3G340600	3	127.3	200.64	262.52	153.17	190.06	232.52	NA	NA	NA	NA	AT2G37630.1	AS1,ATMYB91,ATPHAN,MYB91	myb-like HTH transcriptional regulator family protein	LOC_Os12g38400.2	MYB family transcription factor, putative, expressed	Zm00001d030737_T001	GRMZM2G403620_T01	Bradi4g03970.1	Sobic.008G137500.1	Seita.3G325900.1
Sevir.3G357700	3	0.19	0.32	0.49	0	0.34	0.24	NA	NA		Proteinase inhibitor I29, cathepsin propeptide;Peptidase C1A, papain	AT5G50260.1		Cysteine proteinases superfamily protein	LOC_Os12g18210.1	cysteine protease, putative, expressed	NA	NA	NA	Sobic.008G119000.1	Seita.3G342500.1
Sevir.3G384800	3	0.13	0.74	0.94	0.53	0.45	0.3	NA	NA	NA	NA				LOC_Os04g03290.1	retrotransposon protein, putative, unclassified, expressed	NA	NA	NA	NA	NA
Sevir.3G395200	3	2.69	5.36	5.83	4.61	3.94	1.9	NA	NA		Ankyrin repeat-containing domain;Tetratricopeptide repeat;Tetratricopeptide repeat-containing domain;Ankyrin repeat;Tetratricopeptide TPR-1;Tetratricopeptide-like helical	AT3G04710.3		ankyrin repeat family protein	LOC_Os12g40780.1	ankyrin repeat domain-containing protein 44, putative, expressed	NA	NA	NA	Sobic.008G155700.1; Sobic.008G155900.1	Seita.3G378400.1; Seita.3G378300.1
Sevir.3G404900	3	0.12	0.53	0.57	0.16	0.39	0.07	NA	NA	NA	NA				LOC_Os01g15220.1	expressed protein	NA	NA	NA	Sobic.001G152800.1	Seita.3G388200.1
Sevir.3G410700	3	3.2	10.94	16.37	7.02	8.18	5.09	BIF2	BARREN INFLORESCENCE2	protein kinase PINOID-like	Protein kinase-like domain;Serine/threonine-protein kinase, active site;Serine/threonine- / dual specificity protein kinase, catalytic domain;Protein kinase, catalytic domain	AT2G34650.1	ABR,PID	Protein kinase superfamily protein	LOC_Os12g42020.1	AGC_PVPK_like_kin82y.20 - ACG kinases include homologs to PKA, PKG and PKC, expressed	Zm00001d031068_T001; Zm00001d033234_T001	GRMZM2G171822_T01; GRMZM2G103559_T01	Bradi1g13857.1; Bradi4g01700.1	Sobic.008G170500.1; Sobic.001G156500.1	Seita.3G393100.1; Seita.9G158000.1
Sevir.4G006900	3	43.7	61.98	80.84	40	50.82	39.96	NA	NA	(DL)-glycerol-3-phosphatase 2-like	HAD-like domain;HAD-superfamily hydrolase, subfamily IA, variant 1	AT2G38740.1		Haloacid dehalogenase-like hydrolase (HAD) superfamily protein	LOC_Os09g24230.1	haloacid dehalogenase-like hydrolase family protein, putative, expressed	NA	NA	NA	Sobic.010G007300.1	Seita.4G007000.1
Sevir.4G010200	3	0.39	2.51	3.22	1.72	2.23	1.53	NA	NA	uncharacterized LOC101754318	F-box domain, cyclin-like	AT1G65760.1		Protein of unknown function (DUF295)	LOC_Os06g02110.1	OsFBX182 - F-box domain containing protein, expressed	NA	NA	NA	Sobic.010G009700.1; Sobic.010G009800.1	Seita.4G010300.1; Seita.9G385800.1
Sevir.4G021000	3	69.09	100.23	103.62	51.66	93.17	76.92	NA	NA	arginine decarboxylase 1-like	Orn/DAP/Arg decarboxylase 2, N-terminal;Orn/DAP/Arg decarboxylase 2, C-terminal;Alanine racemase/group IV decarboxylase, C-terminal;Arginine decarboxylase;Ornithine/DAP/Arg decarboxylase;PLP-binding barrel	AT4G34710.2	ADC2,ATADC2,SPE2	arginine decarboxylase 2	LOC_Os06g04070.1	pyridoxal-dependent decarboxylase protein, putative, expressed	Zm00001d045470_T001; Zm00001d049861_T001	GRMZM2G396553_T01; GRMZM2G129090_T01	Bradi1g50067.1	Sobic.010G021800.1	Seita.4G021300.1
Sevir.4G025200	3	3.62	19.86	25.81	6.41	15.41	7.98	NA	NA			AT2G45430.1	AHL22	AT-hook motif nuclear-localized protein 22	LOC_Os06g04540.1	DNA binding protein, putative, expressed	Zm00001d045427_T001; Zm00001d036088_T001	GRMZM2G072274_T01; GRMZM5G889683_T01	Bradi1g51520.2	Sobic.010G027300.1; Sobic.010G134900.5	Seita.4G026200.1; Seita.7G218100.1
Sevir.4G040200	3	1.15	2.12	2.86	0.98	1.31	1.59	NA	NA	NA	NA	AT1G72310.1	ATL3	RING/U-box superfamily protein	LOC_Os06g09310.1	zinc finger, C3HC4 type domain containing protein, expressed	Zm00001d037095_T001; Zm00001d045051_T001	GRMZM2G416750_T01; GRMZM2G478553_T01	Bradi1g46750.1	Sobic.010G071000.1	Seita.4G042500.1
Sevir.4G063900	3	329.09	495.69	570.78	250.15	399.22	417.35	NA	NA	histone H3.2-like	Histone-fold;Histone core;Histone H3						Zm00001d039790_T001; Zm00001d041672_T001	GRMZM2G475899_T01; GRMZM2G401581_T01	Bradi1g48661.1; Bradi4g07840.1	Sobic.009G152901.1; Sobic.003G065001.1	Seita.4G066200.1; Seita.7G105500.1
Sevir.4G088800	3	40.73	54.68	68.43	30.36	31.88	41.7	NA	NA	26.2 kDa heat shock protein, mitochondrial-like	HSP20-like chaperone;Alpha crystallin/Hsp20 domain;Small heat shock protein HSP20	AT4G25200.1	ATHSP23.6-MITO,HSP23.6-MITO	mitochondrion-localized small heat shock protein 23.6	LOC_Os06g11610.1	heat shock 22 kDa protein, mitochondrial precursor, putative, expressed	NA	NA	NA	Sobic.010G087500.1; Sobic.010G087600.1	Seita.4G089400.1; Seita.4G089700.1
Sevir.4G095200	3	0.05	0.22	0.73	0.31	0.22	0.5	NA	NA		Mitochodrial transcription termination factor-related	AT5G07900.1		Mitochondrial transcription termination factor family protein	LOC_Os06g12060.1	mTERF family protein, expressed	NA	NA	NA	NA	Seita.4G095600.1; Seita.4G095200.1
Sevir.4G112600	3	0	1.16	2.65	1.08	0	2.33	NA	NA	NA	NA						NA	NA	NA	NA	Seita.4G112700.1
Sevir.4G119300	3	1.8	5.16	6.36	6	4.47	2.04	NA	NA		NAD(P)-binding domain						NA	NA	NA	NA	Seita.4G153100.1
Sevir.4G123600	3	0.09	0.43	0.27	0.08	0.38	0.32	NA	NA		Zinc finger, GRF-type						NA	NA	NA	NA	Seita.8G107600.1; Seita.4G182900.1
Sevir.4G134000	3	0.15	0.25	0.43	0.17	0.23	0.21	NA	NA	crooked neck-like protein 1-like	Tetratricopeptide repeat-containing domain;RNA-processing protein, HAT helix;Tetratricopeptide-like helical	AT5G41770.1		crooked neck protein, putative / cell cycle protein, putative	LOC_Os05g22260.1	crooked neck, putative, expressed	NA	NA	NA	NA	Seita.4G165900.1
Sevir.4G171600	3	2.01	2.37	3.29	1.85	2.24	1.21	NA	NA	NA	NA						NA	NA	NA	NA	NA
Sevir.4G189300	3	0.08	0.15	0.5	0.25	0.16	0	NA	NA		PGG domain				LOC_Os06g18900.1	cadmium tolerance factor, putative, expressed	NA	NA	NA	NA	Seita.4G127800.1; Seita.4G128100.1
Sevir.4G212500	3	1.27	3.43	4.62	4.38	2.49	1.77	NA	NA	Werner Syndrome-like exonuclease-like	Ribonuclease H-like domain	AT2G36110.1		Polynucleotidyl transferase, ribonuclease H-like superfamily protein	LOC_Os07g02170.1	3-5 exonuclease domain-containing protein, putative, expressed	Zm00001d018645_T001	NA	NA	Sobic.002G007600.1	Seita.4G203900.1; Seita.2G004000.1
Sevir.4G221000	3	0.8	1.1	1.42	1.03	0.91	0.65	NA	NA								NA	NA	NA	NA	Seita.4G211500.1; Seita.3G160700.1
Sevir.4G229000	3	3.15	5.95	6.53	2.95	5.21	4.22	NA	NA	protein MONOCULM 1-like	Transcription factor GRAS;Scarecrow-like protein 18/MONOCULM 1	AT1G55580.1	LAS,SCL18	GRAS family transcription factor	LOC_Os06g40780.1	MONOCULM 1, putative, expressed	Zm00001d046783_T001; Zm00001d015815_T001	GRMZM2G114680_T02; GRMZM5G872306_T01	Bradi1g36180.2; Bradi3g07160.1	Sobic.010G189500.3; Sobic.004G080300.1	Seita.4G219200.1; Seita.1G048800.1
Sevir.4G233500	3	0.03	0.29	0.26	0.16	0.2	0.08	NA	NA		RNA polymerase Rpc34;RNA polymerase Rpc34-like	AT5G23710.1		DNA binding;DNA-directed RNA polymerases	LOC_Os06g40110.1	RNA polymerase Rpc34 subunit family protein, expressed	Zm00001d036892_T001; Zm00001d046499_T001	GRMZM2G058336_T01; GRMZM2G144476_T01	NA	Sobic.010G185100.2	Seita.4G222900.1; Seita.7G290100.1
Sevir.4G236200	3	0.82	1.56	1.96	1.03	1.12	1.37	NA	NA	GTP-binding nuclear protein Ran-3-like	Small GTPase superfamily, Ras type;Small GTP-binding protein domain;Small GTPase superfamily, Rab type;Small GTPase superfamily, Rho type;Ran GTPase;Small GTPase superfamily;P-loop containing nucleoside triphosphate hydrolase	AT5G55190.1	ATRAN3,RAN3	RAN GTPase 3	LOC_Os06g39875.1	ras-related protein, putative, expressed	NA	NA	Bradi1g36820.1	Sobic.010G182700.1; Sobic.010G182500.2	Seita.4G224900.1; Seita.5G223300.1
Sevir.4G243600	3	0	0	1.83	0	0	0	NA	NA	NA	NA				LOC_Os11g20740.1	expressed protein	NA	NA	NA	NA	NA
Sevir.4G243700	3	1.77	2.83	3.16	2.23	2.11	1.21	NA	NA	NA	NA						NA	NA	NA	NA	NA
Sevir.4G253400	3	5.81	14.44	16.27	8.49	9.04	5.59	NA	NA	methyl-CpG-binding domain-containing protein 2-like	DNA-binding, integrase-type;Zinc finger, CW-type;Methyl-CpG DNA binding	AT5G35330.2	ATMBD2,MBD02,MBD2	methyl-CPG-binding domain protein 02	LOC_Os06g48870.1	methyl-binding domain protein MBD, putative, expressed	NA	NA	Bradi1g34320.1	Sobic.010G252900.2	Seita.4G240900.1
Sevir.4G258500	3	1.69	2.9	4.81	2.57	2.68	3.93	NA	NA						LOC_Os06g48220.1	expressed protein	NA	NA	NA	NA	Seita.4G246000.1
Sevir.4G264200	3	0.91	2.19	1.68	1.47	1.31	1.29	NA	NA	NA	NA						NA	NA	NA	NA	Seita.4G251900.1; Seita.9G151700.1
Sevir.4G270500	3	0.3	0.29	0.51	0.21	0.27	0.23	NA	NA	NA	NA						Zm00001d031847_T003; Zm00001d031847_T014	GRMZM5G899800_T01	Bradi3g12830.1	Sobic.007G161000.1	Seita.6G255600.1; Seita.6G256000.1
Sevir.4G270700	3	1.22	4.95	5.5	1.41	0.88	1.68	NA	NA								NA	NA	NA	NA	Seita.4G256100.1; Seita.8G252800.1
Sevir.4G291500	3	2.34	14.24	20.8	15.28	5.32	5.01	NA	NA		Peptidase C50, separase;SEPARIN core domain	AT4G22970.1	AESP,ESP,RSW4	homolog of separase	LOC_Os02g53120.1	Peptidase family C50, putative, expressed	NA	NA	NA	Sobic.004G095200.1; Sobic.004G312400.2	Seita.4G279700.1; Seita.4G280700.1
Sevir.5G021000	3	213.61	355.65	488.04	272.76	346.39	112.15	NA	NA	endoglucanase 3-like	Glycoside hydrolase, family 9, active site;Six-hairpin glycosidase-like;Glycoside hydrolase, family 9;Six-hairpin glycosidase	AT4G02290.1	AtGH9B13,GH9B13	glycosyl hydrolase 9B13	LOC_Os01g21070.1	endoglucanase, putative, expressed	Zm00001d009097_T001; Zm00001d037338_T001	GRMZM2G331566_T02; GRMZM2G009025_T01	Bradi2g11870.1; Bradi1g44110.1	Sobic.003G148500.1; Sobic.010G106100.1	Seita.5G022400.1; Seita.6G087800.1
Sevir.5G026100	3	24.15	39.48	49.53	28.1	39.59	21.98	NA	NA	acyl-CoA-binding domain-containing protein 4-like	Kelch repeat type 1;Kelch-type beta propeller	AT1G74150.1; AT1G18610.1	;	Galactose oxidase/kelch repeat superfamily protein; Galactose oxidase/kelch repeat superfamily protein	LOC_Os01g19480.1; LOC_Os01g19480.1	kelch motif family protein, putative, expressed; kelch motif family protein, putative, expressed	Zm00001d009123_T001; Zm00001d040606_T001	GRMZM2G038152_T01; GRMZM2G111593_T03	Bradi2g11500.1	Sobic.003G143900.1	Seita.5G027400.1
Sevir.5G041500	3	0.15	0.32	0.42	0.18	0.26	0.24	NA	NA	probable glucuronosyltransferase Os10g0205300-like	Glycosyl transferase, family 43;Nucleotide-diphospho-sugar transferases	AT1G27600.1	I9H,IRX9-L	Nucleotide-diphospho-sugar transferases superfamily protein	LOC_Os10g13810.1	glycosyltransferase family 43 protein, putative, expressed	Zm00001d008250_T001	GRMZM2G179504_T02	Bradi3g23120.2	Sobic.003G129400.1	Seita.5G043700.1
Sevir.5G041800	3	4.87	8.49	12.64	4.81	7.64	5.07	NA	NA	myb-related protein Myb4-like	Myb domain;Homeodomain-like;SANT/Myb domain	AT1G69560.1	ATMYB105,LOF2,MYB105	myb domain protein 105	LOC_Os01g16810.1	MYB family transcription factor, putative, expressed	Zm00001d008251_T002; Zm00001d008251_T001	GRMZM2G312419_T01; GRMZM2G111731_T01	Bradi3g36740.1; Bradi4g22730.1	Sobic.003G128900.1; Sobic.003G129000.1	Seita.5G043900.1; Seita.5G043800.1
Sevir.5G053500	3	0.73	1.4	2.68	1.65	1.11	0.36	NA	NA	NA	NA						NA	NA	NA	NA	NA
Sevir.5G058500	3	0.18	0.57	0.75	0.23	0.32	0.33	NA	NA	uncharacterized LOC101761328	Zinc finger, RING-type, conserved site;Zinc finger, C6HC-type;Zinc finger, RING-type;Zinc finger, RING/FYVE/PHD-type;E3 ubiquitin ligase RBR family	AT5G60250.1		zinc finger (C3HC4-type RING finger) family protein	LOC_Os11g01240.1	IBR domain containing protein, expressed	NA	NA	Bradi2g18110.2; Bradi4g45200.4	Sobic.005G001600.1; Sobic.002G126100.1	Seita.3G152200.1
Sevir.5G065300	3	0.56	1.22	1.74	1.11	0.98	0.75	NA	NA	NA	NA						NA	NA	NA	NA	NA
Sevir.5G075000	3	1.93	3.09	3.92	3.25	1.96	1.16	NA	NA	NA	NA						NA	NA	NA	NA	Seita.5G076200.1
Sevir.5G075500	3	5.8	10.31	12.83	9.24	10.57	3.45	NA	NA								NA	NA	NA	NA	Seita.5G076600.1
Sevir.5G082300	3	2.62	5.3	6.27	4.2	3.16	2.49	NA	NA		Seven-in-absentia protein, TRAF-like domain;Zinc finger, SIAH-type;TRAF-like;SIAH-type domain;E3 ubiquitin-protein ligase SINA like	AT2G41980.1		Protein with RING/U-box and TRAF-like domains	LOC_Os01g03190.1	expressed protein	NA	NA	NA	Sobic.003G092300.1	Seita.5G083500.1
Sevir.5G085200	3	2.47	4.03	4.6	3.16	3.38	2.27	NA	NA	mannose-6-phosphate isomerase 1-like	Phosphomannose isomerase, type I, conserved site;Mannose-6-phosphate isomerase;RmlC-like cupin domain;Mannose-6-phosphate isomerase, type I;RmlC-like jelly roll fold	AT3G02570.1	MEE31,PMI1	Mannose-6-phosphate isomerase, type I	LOC_Os01g03710.1	mannose-6-phosphate isomerase, putative, expressed	Zm00001d040020_T001; Zm00001d008525_T001	GRMZM2G121066_T01; GRMZM2G456471_T01	Bradi2g01950.1	Sobic.003G087900.1; Sobic.005G176100.1	Seita.5G087000.1
Sevir.5G088300	3	7.46	11.5	14.18	7.44	9.8	5.75	NA	NA	NA	NA	AT3G60410.1		Protein of unknown function (DUF1639)	LOC_Os01g04100.1	expressed protein	Zm00001d008552_T001; Zm00001d039982_T001	GRMZM2G393301_T01; GRMZM2G450217_T01	NA	Sobic.002G036200.1; Sobic.001G150700.1	Seita.5G089800.1
Sevir.5G100100	3	1.48	4.01	5.48	3.69	2.88	2.29	NA	NA	NA	NA	AT1G15910.1		XH/XS domain-containing protein	LOC_Os01g05470.1	transcription factor X1, putative, expressed	NA	NA	NA	NA	Seita.5G102100.1
Sevir.5G105000	3	2.02	8.65	12.32	3.25	4.45	2.44	NA	NA	uncharacterized LOC101763293	Protein of unknown function DUF674	AT5G01150.1		Protein of unknown function (DUF674)	LOC_Os01g06030.1	expressed protein	Zm00001d039805_T001; Zm00001d039817_T001	GRMZM2G101646_T01; GRMZM2G387828_T01	Bradi2g00470.2; Bradi2g00461.1	Sobic.003G066900.1; Sobic.003G066600.2	Seita.5G108200.1; Seita.5G107900.1
Sevir.5G105800	3	1.01	3.04	5.04	2.67	2.31	1.5	NA	NA	NA	NA				LOC_Os01g06070.1	expressed protein	NA	NA	NA	NA	Seita.5G108900.1
Sevir.5G116100	3	5.65	21.76	28.72	16.25	22.54	15.05	RA2	RAMOSA2	LOB domain-containing protein 6-like	Lateral organ boundaries, LOB	AT5G63090.1; AT5G63090.4	LOB; LOB	Lateral organ boundaries (LOB) domain family protein; Lateral organ boundaries (LOB) domain family protein	LOC_Os01g07480.1; LOC_Os01g07480.2	DUF260 domain containing protein, putative, expressed; DUF260 domain containing protein, putative, expressed	Zm00001d039694_T001; Zm00001d042560_T001	AC233943.1_FGT002; GRMZM2G118250_T03	Bradi2g04270.7; Bradi2g57380.2	Sobic.003G052900.1; Sobic.009G138500.1	Seita.5G119400.1; Seita.5G408700.1
Sevir.5G121800	3	3.47	6.56	7.08	7.07	6.07	4.07	NA	NA		Helicase, C-terminal;P-loop containing nucleoside triphosphate hydrolase	AT5G63950.1	CHR24	chromatin remodeling 24	LOC_Os04g59624.2	SNF2 family N-terminal domain containing protein, expressed	NA	NA	NA	NA	Seita.5G125200.1
Sevir.5G134600	3	0.68	1.8	2.33	0.67	0.82	1.3	NA	NA		Zinc finger, Dof-type	AT1G51700.1	ADOF1,DOF1	DOF zinc finger protein 1	LOC_Os01g09720.1	dof zinc finger domain containing protein, putative, expressed	Zm00001d039482_T001; Zm00001d035651_T001	GRMZM2G378490_T01; GRMZM2G179069_T01	Bradi2g05794.1; Bradi3g56380.1	Sobic.003G033500.1; Sobic.009G014400.1	Seita.5G136300.1; Seita.5G324400.1
Sevir.5G140800	3	30.28	57.02	64.32	35.79	62.5	49.48	NA	NA	SH3 and multiple ankyrin repeat domains protein 1-like	VQ	AT1G28280.1		VQ motif-containing protein	LOC_Os01g54400.1	VQ domain containing protein, putative, expressed	Zm00001d039428_T001; Zm00001d008878_T001	GRMZM2G055404_T01; GRMZM2G151909_T01	Bradi2g06271.1	Sobic.003G027400.1	Seita.5G142700.1
Sevir.5G151700	3	0	2.36	4.23	0	2.5	0	NA	NA								NA	NA	NA	NA	NA
Sevir.5G162300	3	1.06	1.87	2.08	1.93	1.67	0.93	NA	NA								NA	NA	NA	NA	Seita.5G162400.1
Sevir.5G168600	3	0.26	0.1	0.35	0.17	0.22	0.24	NA	NA	uncharacterized LOC101762466	Heavy metal-associated domain, HMA	AT5G02600.2		Heavy metal transport/detoxification superfamily protein	LOC_Os03g60480.1	heavy metal-associated domain containing protein, expressed	Zm00001d040839_T001	GRMZM2G096008_T01	Bradi2g62600.1	Sobic.003G167500.1	Seita.5G168600.1
Sevir.5G168700	3	0.11	0.27	0.22	0.07	0.22	0.27	NA	NA	glutathione S-transferase 4-like	Thioredoxin-like fold;Glutathione S-transferase, C-terminal-like;Glutathione S-transferase, C-terminal;Glutathione S-transferase, N-terminal	AT3G62760.1	ATGSTF13	Glutathione S-transferase family protein	LOC_Os01g27210.1	glutathione S-transferase, putative, expressed	Zm00001d043344_T001; Zm00001d043344_T002	GRMZM2G156877_T03; GRMZM2G132093_T01	NA	Sobic.003G164800.1	Seita.5G168800.1; Seita.5G168500.1
Sevir.5G169100	3	0.22	0.13	0.34	0.15	0.23	0.09	NA	NA	NA	NA						NA	NA	NA	NA	Seita.5G169800.1
Sevir.5G177800	3	3.22	6.62	9.8	6.2	5.62	4.68	NA	NA	uncharacterized LOC101786863					LOC_Os01g32560.1	expressed protein	NA	NA	NA	NA	Seita.5G177400.1
Sevir.5G185700	3	0.82	1.11	1.89	1.65	1.21	0.93	NA	NA		DVL	AT1G13245.1;	DVL4,RTFL17;	ROTUNDIFOLIA like 17;	;	;	Zm00001d020028_T001	NA	NA	Sobic.002G163301.1; Sobic.002G163100.1	Seita.5G184400.1; Seita.5G184000.1
Sevir.5G193800	3	0.2	0.36	0.48	0.13	0.22	0.49	NA	NA	ocs element-binding factor 1-like	Basic-leucine zipper domain	AT1G75390.1	AtbZIP44,bZIP44	basic leucine-zipper 44	LOC_Os01g36220.1	bZIP transcription factor domain containing protein, expressed	NA	NA	NA	Sobic.003G183000.1	Seita.5G191600.1
Sevir.5G204100	3	1.51	2.39	4.01	0.9	2.33	2.76	NA	NA	NA	NA						NA	NA	NA	NA	NA
Sevir.5G213700	3	0.34	0.21	0.59	0.4	0.24	0.2	NA	NA	NA	NA				LOC_Os01g24840.1	conserved hypothetical protein	NA	NA	NA	NA	NA
Sevir.5G220100	3	0.82	4.05	5.54	1.73	2.91	2.54	NA	NA	F-box/LRR-repeat protein At2g42730-like	FBD domain;F-box domain, cyclin-like	AT3G59200.1		F-box/RNI-like superfamily protein	LOC_Os01g41260.1	OsFBD2 - F-box and FBD domain containing protein, expressed	NA	NA	NA	Sobic.003G207200.1	Seita.5G213300.1; Seita.2G049500.1
Sevir.5G220500	3	0.15	0.6	1.2	0.36	0.82	0.56	NA	NA			AT1G69630.1		F-box/RNI-like superfamily protein	LOC_Os01g41310.1	OsFBX18 - F-box domain containing protein, expressed	NA	NA	NA	NA	Seita.5G213700.1; Seita.5G213600.1
Sevir.5G229400	3	0	0.55	0.42	0.28	0.15	0.15	NA	NA						LOC_Os03g41600.1	DUF260 domain containing protein, putative, expressed	Zm00001d013732_T001	GRMZM2G362627_T01	NA	Sobic.001G167600.1	Seita.5G222200.1; Seita.9G168800.1
Sevir.5G229600	3	5.67	7.4	10.09	5.15	4.76	4.26	NA	NA	54S ribosomal protein L19, mitochondrial-like	Ribosomal protein L11, N-terminal;Ribosomal protein L11, C-terminal;Ribosomal protein L11, bacterial-type;Ribosomal protein L11	AT4G35490.1	MRPL11	mitochondrial ribosomal protein L11	LOC_Os10g32870.1	L11 domain containing ribosomal protein, putative, expressed	Zm00001d014079_T001	GRMZM2G027232_T03	Bradi3g28270.1	Sobic.001G226100.2; Sobic.008G024200.1	Seita.9G229000.1
Sevir.5G244600	3	8.6	28.83	29.27	11.86	13.91	12.63	NA	NA	uncharacterized LOC101766522					LOC_Os01g44140.1	expressed protein	NA	NA	NA	NA	Seita.5G237000.1
Sevir.5G256600	3	2.77	41.44	54.57	13.93	10.45	4.76	NA	NA	probable protein phosphatase 2C 8-like	Protein phosphatase 2C (PP2C)-like;Protein phosphatase 2C	AT2G29380.1	HAI3	highly ABA-induced PP2C gene 3	LOC_Os01g46760.1	protein phosphatase 2C, putative, expressed	Zm00001d044015_T001	GRMZM2G122228_T01	Bradi2g07145.1	Sobic.009G238600.1	Seita.5G249000.1
Sevir.5G256700	3	0.22	0.59	0.53	0.45	0.46	0.25	NA	NA	uncharacterized LOC101774494					LOC_Os05g03310.1	expressed protein	NA	NA	NA	NA	Seita.5G249100.1; Seita.5G244100.1
Sevir.5G280400	3	0	0	1.92	0	0	0	NA	NA	NA	NA						NA	NA	NA	NA	Seita.5G277600.1
Sevir.5G280800	3	0	0	1.92	0	0	0	NA	NA	NA	NA						NA	NA	NA	NA	Seita.5G277600.1
Sevir.5G298600	3	0.34	0.49	0.49	0.35	0.55	0.26	NA	NA		Pentatricopeptide repeat;Tetratricopeptide-like helical	AT1G08070.1	OTP82	Tetratricopeptide repeat (TPR)-like superfamily protein	LOC_Os01g51810.1	pentatricopeptide, putative, expressed	Zm00001d042067_T001	GRMZM2G099875_T01	Bradi2g48200.2	Sobic.003G277100.1	Seita.5G295700.1
Sevir.5G302500	3	5.01	10.2	11.41	9.48	3.92	4.6	NA	NA	inorganic pyrophosphatase 1-like	HAD-like domain;Phosphatase PHOSPHO-type;Pyridoxal phosphate phosphatase-related;HAD-superfamily hydrolase, subfamily IB, PSPase-like	AT1G73010.1	ATPS2,PS2	phosphate starvation-induced gene 2	LOC_Os01g52230.1	phosphoethanolamine/phosphocholine phosphatase, putative, expressed	Zm00001d043621_T001; Zm00001d011734_T001	GRMZM2G015908_T01; GRMZM5G836174_T02	Bradi2g48420.1; Bradi3g08530.1	Sobic.003G279300.1; Sobic.004G097300.1	Seita.5G299700.1; Seita.1G031100.1
Sevir.5G306700	3	0.17	0.21	0.33	0.3	0.15	0.29	NA	NA	uncharacterized LOC101758826		AT1G29640.1		Protein of unknown function, DUF584	LOC_Os01g52740.1	expressed protein	Zm00001d011752_T001; Zm00001d043586_T001	GRMZM2G444817_T01; GRMZM2G311347_T01	NA	Sobic.003G283000.1	Seita.5G303800.1
Sevir.5G307500	3	37.8	66.59	100.77	45.66	82.73	30.65	NA	NA	probable leucine-rich repeat receptor-like protein kinase At1g35710-like	Leucine-rich repeat, typical subtype;Leucine-rich repeat	AT2G42800.1	AtRLP29,RLP29	receptor like protein 29	LOC_Os01g52880.1	leucine-rich repeat family protein, putative, expressed	Zm00001d011757_T001; Zm00001d038742_T001	GRMZM2G166413_T01; AC205471.4_FGT008	Bradi2g48820.1	Sobic.003G283900.1; Sobic.009G208300.1	Seita.5G304800.1
Sevir.5G313600	3	0.06	0.3	0.35	0.36	0.22	0.04	NA	NA	clathrin interactor EPSIN 1-like	Epsin-like, N-terminal;ENTH/VHS	AT5G11710.1; AT5G11710.1	;	ENTH/VHS family protein; ENTH/VHS family protein	LOC_Os01g53670.2; LOC_Os01g53670.1	ENTH domain containing protein, expressed; ENTH domain containing protein, expressed	Zm00001d002440_T002; Zm00001d002440_T004	GRMZM2G125728_T01	NA	Sobic.003G289900.1	Seita.5G310900.1
Sevir.5G334300	3	0	0.52	0.33	0.15	0.26	0.39	NA	NA	zinc finger A20 and AN1 domain-containing stress-associated protein 3-like	Zinc finger, A20-type;Zinc finger, AN1-type	AT4G22820.2		A20/AN1-like zinc finger family protein	LOC_Os01g56040.1	zinc finger A20 and AN1 domain-containing stress-associated protein, putative, expressed	NA	NA	NA	NA	Seita.5G330400.1
Sevir.5G344300	3	4.86	5.53	7.61	3.73	5.5	7.1	NA	NA			AT1G11125.1			LOC_Os01g57150.1	SR protein related family member, putative, expressed	Zm00001d043273_T001; Zm00001d012621_T001	GRMZM2G055000_T01; GRMZM5G865151_T01	NA	Sobic.003G316601.1	Seita.5G340000.1
Sevir.5G361300	3	9.77	12.31	13.29	6.4	13.12	9.17	NA	NA	uncharacterized LOC101779893	Protein of unknown function DUF3411	AT3G08640.1		Protein of unknown function (DUF3411)	LOC_Os01g59740.1	expressed protein	Zm00001d012539_T001	GRMZM5G806622_T01	Bradi2g53050.1	Sobic.003G332000.1; Sobic.006G247600.1	Seita.5G356000.1; Seita.5G286100.1
Sevir.5G383400	3	10.85	16.19	23.09	17.25	17.53	12.13	NA	NA	uncharacterized LOC101765296	DVL	AT2G39705.1	DVL11,RTFL8	ROTUNDIFOLIA like 8	LOC_Os01g62605.1	expressed protein	Zm00001d012414_T001; Zm00001d042900_T001	GRMZM2G035805_T01; GRMZM2G064948_T01	Bradi2g54750.1	Sobic.003G353300.1; Sobic.008G139400.1	Seita.5G378300.1; Seita.3G325200.1
Sevir.5G391800	3	0.74	0.8	1.4	1.05	1.12	0.43	NA	NA								NA	NA	NA	NA	Seita.5G386700.1
Sevir.5G402700	3	0.91	1.34	2.3	0.89	1.35	1.08	NA	NA	amidophosphoribosyltransferase 2, chloroplastic-like	Glutamine amidotransferase type 2 domain;Amidophosphoribosyl transferase;Nucleophile aminohydrolases, N-terminal;Phosphoribosyltransferase-like	AT2G16570.1	ASE1,ATASE,ATASE1	GLN phosphoribosyl pyrophosphate amidotransferase 1	LOC_Os01g65260.1	amidophosphoribosyltransferase, chloroplast precursor, putative, expressed	Zm00001d042673_T001; Zm00001d010197_T001	GRMZM2G339699_T01; GRMZM2G018238_T01	Bradi2g56470.1; Bradi2g24360.1	Sobic.003G372400.2; Sobic.009G148700.1	Seita.5G397400.1; Seita.3G231500.1
Sevir.5G410400	3	2.76	3.42	5.21	2.42	2.39	1.52	NA	NA	gibberellin 20 oxidase 2-like	Non-haem dioxygenase N-terminal domain;Oxoglutarate/iron-dependent dioxygenase;Isopenicillin N synthase;Isopenicillin N synthase-like	AT4G25420.1	AT2301,ATGA20OX1,GA20OX1,GA5	2-oxoglutarate (2OG) and Fe(II)-dependent oxygenase superfamily protein	LOC_Os01g66100.1	gibberellin 20 oxidase 2, putative, expressed	Zm00001d012212_T001; Zm00001d042611_T001	GRMZM2G049418_T01; GRMZM5G818961_T01	Bradi2g57027.1	Sobic.003G379500.1; Sobic.008G112000.1	Seita.5G404900.1; Seita.3G237000.1
Sevir.5G428300	3	0.58	0.32	1.07	0.3	0.29	0.54	NA	NA								NA	NA	NA	NA	Seita.5G422800.1
Sevir.5G429000	3	4.12	17.23	13.67	14.11	11.09	3.34	NA	NA								NA	NA	NA	NA	Seita.5G423400.1; Seita.9G032100.1
Sevir.5G429800	3	0.1	0.3	0.29	0.15	0.21	0.14	NA	NA		Transcription factor, MADS-box	AT3G18650.1	AGL103	AGAMOUS-like 103	LOC_Os01g68560.1	OsMADS98 - MADS-box family gene with M-beta type-box, expressed	NA	NA	NA	Sobic.003G398600.1	Seita.5G424200.1
Sevir.5G431500	3	0.6	0.95	1.29	0.74	0.78	0.77	NA	NA	NA	NA						NA	NA	NA	NA	NA
Sevir.5G441400	3	74.01	187.22	252.52	190.46	185.41	93.35	NA	NA	NA	NA	AT3G04070.1	anac047,NAC047	NAC domain containing protein 47	LOC_Os01g70110.1	No apical meristem protein, putative, expressed	Zm00001d042288_T003; Zm00001d042288_T002	AC203535.4_FGT002; GRMZM2G134073_T01	NA	Sobic.003G409800.1	Seita.5G435400.1
Sevir.5G456600	3	6.14	11.21	12.63	7.42	9.05	7.45	NA	NA	crossover junction endonuclease MUS81-like	Restriction endonuclease type II-like;ERCC4 domain;DNA repair nuclease, XPF-type/Helicase	AT4G30870.1	ATMUS81,MUS81	Restriction endonuclease, type II-like superfamily protein	LOC_Os01g71960.1	endonuclease, putative, expressed	Zm00001d042128_T005; Zm00001d042128_T002	NA	Bradi2g10500.1	Sobic.003G423800.1; Sobic.003G423700.1	Seita.5G450200.1; Seita.5G450100.1
Sevir.5G460200	3	0.53	1.49	1.55	1.18	1.37	0.83	NA	NA	probable ADP-ribosylation factor GTPase-activating protein AGD11-like	Arf GTPase activating protein;C2 calcium-dependent membrane targeting	AT3G07940.1		Calcium-dependent ARF-type GTPase activating protein family	LOC_Os01g72230.1	stromal membrane-associated protein, putative, expressed	Zm00001d011855_T008; Zm00001d011855_T004	GRMZM2G109472_T03	Bradi2g60950.1	Sobic.003G427200.1	Seita.5G454000.1
Sevir.5G462700	3	1.81	2.47	3.95	1.26	1.93	1.43	NA	NA	putative DNA-binding protein ESCAROLA-like	Domain of unknown function DUF296	AT5G49700.1		Predicted AT-hook DNA-binding family protein	LOC_Os01g72450.1	DNA binding protein, putative, expressed	NA	NA	Bradi1g51520.2	Sobic.003G429101.1	Seita.5G456000.1; Seita.4G026200.1
Sevir.5G464500	3	0.88	2.08	2.19	1.49	1.37	1.41	NA	NA	uncharacterized LOC101768687	Zinc finger-XS domain;XS domain;Uncharacterised domain XH	AT3G48670.2	IDN2,RDM12	XH/XS domain-containing protein	LOC_Os01g44230.2	transcription factor X1, putative, expressed	NA	NA	Bradi2g44460.4	NA	Seita.5G457900.1; Seita.5G237600.1
Sevir.6G008200	3	0.19	0.36	0.58	0.15	0.21	0.33	NA	NA		FBD domain				LOC_Os04g40370.1	OsFBX142 - F-box domain containing protein, expressed	NA	NA	NA	Sobic.007G016900.1; Sobic.007G010300.2	Seita.6G009000.1
Sevir.6G008500	3	23.7	33.91	38.77	18.29	32.36	21.8	NA	NA	CREB-binding protein-like	Bromodomain, conserved site;Bromodomain	AT1G58025.2		DNA-binding bromodomain-containing protein	LOC_Os08g01794.1	bromodomain domain containing protein, expressed	Zm00001d049714_T001; Zm00001d049714_T002	GRMZM2G059432_T01	NA	Sobic.007G009400.1	Seita.6G009400.1
Sevir.6G027700	3	0.91	1.7	1.86	1.9	1.24	1.28	NA	NA	NA	NA	AT5G05800.2			LOC_Os12g10550.1	transposon protein, putative, CACTA, En/Spm sub-class, expressed	NA	GRMZM2G163807_T01	NA	NA	NA
Sevir.6G050300	3	8.41	21.51	35.2	18.36	20.43	23.93	NA	NA			AT1G32240.1	KAN2	Homeodomain-like superfamily protein	LOC_Os08g06370.1	MYB family transcription factor, putative, expressed	Zm00001d024532_T001; Zm00001d049511_T001	GRMZM2G123308_T02; GRMZM2G315506_T01	Bradi3g16340.1; Bradi3g00550.2	Sobic.007G050500.1; Sobic.004G273000.1	Seita.6G053400.1; Seita.6G152600.1
Sevir.6G062700	3	0	0	1.59	0	0	0	NA	NA								NA	NA	NA	NA	Seita.J024200.1
Sevir.6G063300	3	0	0	1.59	0	0	0	NA	NA								NA	NA	NA	NA	Seita.J024200.1
Sevir.6G071800	3	33.29	53.95	69.86	41.62	55.02	57.39	NA	NA	homeobox-leucine zipper protein ROC7-like	Homeobox, conserved site;Homeodomain-like;START domain;Homeobox domain;START-like domain	AT4G04890.1	PDF2	protodermal factor 2	LOC_Os08g04190.1	homeobox and START domains containing protein, putative, expressed	Zm00001d024701_T001; Zm00001d024701_T002	GRMZM2G004957_T02; GRMZM2G130442_T01	Bradi3g15327.2; Bradi3g14500.1	Sobic.007G032100.1; Sobic.007G065300.1	Seita.6G072700.1; Seita.6G039900.1
Sevir.6G082700	3	0	0	1.2	0	0	0.44	NA	NA	auxin-induced protein 15A-like	Auxin responsive SAUR protein	AT4G38860.1		SAUR-like auxin-responsive protein family	LOC_Os08g02520.1	OsSAUR31 - Auxin-responsive SAUR gene family member, expressed	Zm00001d049659_T001	GRMZM2G420812_T01	NA	Sobic.007G020800.1; Sobic.007G020900.1	Seita.6G082800.1; Seita.6G083700.1
Sevir.6G083400	3	4.06	3.54	7.59	5.2	2.09	4.42	NA	NA	auxin-induced protein 15A-like	Auxin responsive SAUR protein	AT4G34770.1		SAUR-like auxin-responsive protein family	LOC_Os08g02520.1	OsSAUR31 - Auxin-responsive SAUR gene family member, expressed	NA	NA	NA	Sobic.007G020900.1; Sobic.007G020800.1	Seita.6G083700.1; Seita.6G082800.1
Sevir.6G083500	3	19.95	39.34	51.93	22.4	29.61	33.97	NA	NA	uncharacterized LOC101779388	ACT domain	AT1G12420.1	ACR8	ACT domain repeat 8	LOC_Os03g14370.2	ACT domain containing protein, expressed	Zm00001d049660_T002; Zm00001d035119_T001	GRMZM2G092432_T01; GRMZM2G034404_T01	Bradi3g13880.1	Sobic.007G020700.1; Sobic.004G149000.1	Seita.6G083800.1; Seita.9G469600.1
Sevir.6G127600	3	0.85	6.31	8.15	6.84	4.3	2.22	NA	NA		NAD(P)-binding domain						NA	NA	NA	NA	Seita.4G150600.1
Sevir.6G152600	3	0.59	1.72	1.8	0.77	0.73	0.48	NA	NA	NA	NA						NA	NA	NA	NA	Seita.6G146800.1
Sevir.6G153100	3	0.1	0.64	1.07	0	0.46	0.36	NA	NA	NA	NA						NA	NA	NA	NA	Seita.6G147400.1
Sevir.6G153300	3	0.23	1.21	1.74	1.08	1.29	0.81	NA	NA						LOC_Os08g32420.1	expressed protein	NA	NA	NA	NA	Seita.6G147500.1
Sevir.6G163100	3	1.07	2.2	3.56	1.83	1.62	2.27	NA	NA	transcription factor TEOSINTE BRANCHED 1-like	Transcription factor TCP subgroup;Transcription factor, TCP	AT3G18550.1	ATTCP18,BRC1,TCP18	TCP family transcription factor	LOC_Os08g33530.1	TCP family transcription factor, putative, expressed	Zm00001d032217_T001; Zm00001d050389_T001	GRMZM2G166687_T01; GRMZM2G060319_T01	Bradi3g36590.2	Sobic.007G135700.1	Seita.6G157000.1
Sevir.6G166200	3	1.69	5.58	12.77	4.56	5.37	3.92	NA	NA	myb-related protein 306-like	Myb domain;Homeodomain-like;SANT/Myb domain	AT3G47600.1	ATMYB94,ATMYBCP70,MYB94	myb domain protein 94	LOC_Os08g33940.1	MYB family transcription factor, putative, expressed	Zm00001d032178_T001; Zm00001d032179_T001	GRMZM2G024468_T01; GRMZM2G131937_T01	Bradi3g37047.1; Bradi4g30220.1	Sobic.007G138800.1; Sobic.007G138900.1	Seita.6G160100.1; Seita.2G204300.1
Sevir.6G181300	3	1.03	0.83	1.83	0.63	0.99	0.48	NA	NA	NA	NA						NA	NA	NA	NA	Seita.6G174900.1
Sevir.6G201100	3	0.11	0.69	0.57	0.69	0.41	0.34	NA	NA	NA	NA						NA	NA	NA	NA	Seita.9G343000.1
Sevir.6G212600	3	23.71	68.73	54.45	45.05	42.93	29.22	NA	NA	squamosa promoter-binding-like protein 14-like	Transcription factor, SBP-box	AT2G42200.1	SPL9	squamosa promoter binding protein-like 9	LOC_Os08g39890.1	OsSPL14 - SBP-box gene family member, expressed	Zm00001d052890_T001; Zm00001d031451_T001	GRMZM2G460544_T01; GRMZM2G160917_T02	Bradi3g40030.2; Bradi2g59110.1	Sobic.007G210200.1; Sobic.002G247800.1	Seita.6G205500.1; Seita.2G254300.1
Sevir.6G218500	3	5.67	8.08	9.55	7.75	9.62	4.69	SU1	SUGARY1	isoamylase 1, chloroplastic-like	Glycoside hydrolase, superfamily;Immunoglobulin E-set;Glycosyl hydrolase, family 13, subfamily, catalytic domain;Glycosyl hydrolase, family 13, catalytic domain;Glycoside hydrolase, family 13, N-terminal;Glycoside hydrolase, catalytic domain;Immunoglobulin-like fold;Glycosyl hydrolase, family 13, all-beta;Glycoside hydrolase, family 13	AT2G39930.1	ATISA1,ISA1	isoamylase 1	LOC_Os08g40930.1	Alpha amylase, catalytic domain containing protein, expressed	Zm00001d049753_T002; Zm00001d049753_T003	GRMZM2G138060_T01; GRMZM2G016845_T01	Bradi3g40410.1	Sobic.007G204600.1	Seita.6G211200.1
Sevir.6G242500	3	1.31	1.4	2.67	1.43	1.03	1.13	NA	NA	heat stress transcription factor B-2c-like	Heat shock factor (HSF)-type, DNA-binding;Winged helix-turn-helix DNA-binding domain;Heat shock transcription factor family	AT5G62020.1	AT-HSFB2A,HSFB2A	heat shock transcription factor B2A	LOC_Os08g43334.2	HSF-type DNA-binding domain containing protein, expressed	Zm00001d031736_T001; Zm00001d052738_T001	GRMZM2G164909_T01; GRMZM2G098696_T02	Bradi3g42130.1; Bradi4g35780.3	Sobic.007G180300.2; Sobic.002G271100.3	Seita.6G236100.1; Seita.2G282400.1
Sevir.7G026300	3	0.06	0.3	0.4	0.23	0.29	0.24	NA	NA	putative F-box/FBD/LRR-repeat protein At1g78760-like	FBD domain;F-box domain, cyclin-like	AT5G53640.1			LOC_Os04g13160.1	OsFBD9 - F-box and FBD domain containing protein, expressed	NA	NA	NA	Sobic.006G022400.1; Sobic.006G234500.1	Seita.7G038900.1; Seita.7G039000.1
Sevir.7G030400	3	5.81	9.18	10.46	4.64	6.02	7.49	NA	NA	uncharacterized LOC101779795	Protein of unknown function DUF573	AT4G00390.1		DNA-binding storekeeper protein-related transcriptional regulator	LOC_Os09g03990.1	expressed protein	Zm00001d024905_T001	GRMZM2G006871_T01	NA	Sobic.006G004800.1	Seita.7G008200.1
Sevir.7G035600	3	4.52	6.85	8.59	3.97	6.14	5.05	NA	NA		Protein of unknown function DUF573	AT4G00610.1		DNA-binding storekeeper protein-related transcriptional regulator	LOC_Os09g01140.1	expressed protein	Zm00001d035230_T001	NA	NA	Sobic.001G261521.1	Seita.7G003200.1
Sevir.7G036400	3	7.45	17.52	16.15	11.16	11.75	7.28	NA	NA	NA	NA						NA	NA	NA	NA	Seita.7G002500.1
Sevir.7G100600	3	11.86	20.65	26.9	21.02	19.68	16.88	NA	NA	NA	NA	AT5G04820.1	ATOFP13,OFP13	ovate family protein 13	LOC_Os04g33870.1	DUF623 domain containing protein, expressed	Zm00001d003762_T001; Zm00001d003762_T002	GRMZM2G055257_T01	Bradi5g09557.1	Sobic.006G073800.1	Seita.7G093000.1
Sevir.7G102400	3	0.43	2.01	2.57	1.02	1.06	1.27	NA	NA	WD repeat-containing protein 44-like	G-protein beta WD-40 repeat;WD40 repeat, conserved site;WD40-repeat-containing domain;WD40 repeat;WD40/YVTN repeat-like-containing domain	AT5G54200.1		Transducin/WD40 repeat-like superfamily protein	LOC_Os04g34080.1	WD-40 repeat family protein, putative, expressed	Zm00001d025375_T006; Zm00001d025375_T008	GRMZM2G055437_T01; GRMZM2G079323_T01	Bradi5g09737.1	Sobic.006G075600.1	Seita.7G094600.1
Sevir.7G102500	3	1.25	4.11	6.11	5.87	2.98	1.82	NA	NA			AT5G64667.1	IDL2	inflorescence deficient in abscission (IDA)-like 2			Zm00001d050671_T001; Zm00001d050672_T001	GRMZM5G830457_T01	Bradi5g09757.1	Sobic.006G075700.1	Seita.7G094800.1; Seita.1G186000.1
Sevir.7G109900	3	42.6	84.07	105.13	40.04	57.75	56.05	NA	NA	NA	NA	AT4G24660.1	ATHB22,HB22,MEE68	homeobox protein 22	LOC_Os04g35500.1	ZF-HD protein dimerisation region containing protein, expressed	Zm00001d003645_T001; Zm00001d049000_T001	GRMZM2G089619_T01; GRMZM2G068330_T02	Bradi5g10470.1; Bradi4g21160.1	Sobic.006G084201.1; Sobic.005G086700.4	Seita.7G102000.1; Seita.8G080800.1
Sevir.7G110300	3	0.33	0.6	0.99	0.64	0.6	0.63	NA	NA	amino-acid permease BAT1 homolog	Amino acid permease, conserved site;Amino acid/polyamine transporter I	AT2G01170.1	BAT1	bidirectional amino acid transporter 1	LOC_Os04g35540.1	amino acid permease family protein, putative, expressed	Zm00001d025437_T001; Zm00001d025437_T002	GRMZM2G136508_T01; AC210027.3_FGT007	Bradi5g10510.1	Sobic.006G084600.1	Seita.7G102400.1; Seita.5G219700.1
Sevir.7G115900	3	1.37	2.18	3.86	1.28	2.96	1.84	NA	NA	formin-like protein 16-like	Bifunctional inhibitor/plant lipid transfer protein/seed storage helical domain				LOC_Os03g46110.1	LTPL94 - Protease inhibitor/seed storage/LTP family protein precursor, expressed	Zm00001d003600_T001; Zm00001d025467_T001	GRMZM2G151021_T01; GRMZM2G166484_T01	NA	Sobic.006G089700.1	NA
Sevir.7G119700	3	1.05	3.63	4.05	3.8	3.14	0.35	NA	NA	potassium channel KOR2-like	Ankyrin repeat-containing domain;Cyclic nucleotide-binding-like;Ion transport domain;Potassium channel, voltage-dependent, EAG/ELK/ERG;Ankyrin repeat;Cyclic nucleotide-binding domain;RmlC-like jelly roll fold	AT3G02850.1	SKOR	STELAR K+ outward rectifier	LOC_Os04g36740.1	potassium channel SKOR, putative, expressed	Zm00001d003555_T001; Zm00001d003555_T002	GRMZM2G028258_T01	Bradi5g11120.1	Sobic.006G093400.1	Seita.7G111600.1
Sevir.7G122400	3	0.14	0.32	0.36	0.34	0.26	0.25	NA	NA	non-functional NADPH-dependent codeinone reductase 2-like	NADP-dependent oxidoreductase domain;Aldo/keto reductase subgroup;Aldo/keto reductase, conserved site;Aldo/keto reductase	AT1G59960.1		NAD(P)-linked oxidoreductase superfamily protein	LOC_Os04g37470.1	oxidoreductase, aldo/keto reductase family protein, putative, expressed	Zm00001d025528_T003; Zm00001d025528_T001	GRMZM2G000268_T03	Bradi5g11620.2	Sobic.006G096000.1; Sobic.006G096300.1	Seita.7G114200.1; Seita.7G114800.1
Sevir.7G124300	3	0.2	0.81	0.86	0.34	0.51	0.83	NA	NA	glycine, alanine and asparagine-rich protein-like;F-box protein FBW2-like	F-box domain, cyclin-like	AT4G08980.3	FBW2	F-BOX WITH WD-40 2	LOC_Os04g37590.1	F-box protein FBW2, putative, expressed	NA	NA	Bradi5g11725.1	Sobic.006G097300.1	Seita.7G116200.1
Sevir.7G155000	3	1.17	5.35	5.7	3.02	3.58	1.56	NA	NA						LOC_Os01g07660.1	expressed protein	NA	NA	NA	NA	NA
Sevir.7G164300	3	0.6	1	1.55	1.2	1.17	0.45	NA	NA		Protein phosphatase 2C (PP2C)-like;Protein phosphatase 2C, manganese/magnesium aspartate binding site;Protein phosphatase 2C	AT4G31860.1		Protein phosphatase 2C family protein	LOC_Os04g42260.1	protein phosphatase 2C, putative, expressed	Zm00001d025780_T001	GRMZM2G109496_T05	NA	Sobic.006G137000.3; Sobic.006G073100.1	Seita.7G155900.1; Seita.1G226200.1
Sevir.7G166300	3	0.94	4.04	4.22	4.31	1.97	1.3	NA	NA	NA	NA						NA	NA	NA	NA	Seita.7G157800.1
Sevir.7G180700	3	1.72	7.93	10.26	5.3	3.97	1.11	NA	NA	gibberellin 2-beta-dioxygenase 8-like	Non-haem dioxygenase N-terminal domain;Oxoglutarate/iron-dependent dioxygenase;Isopenicillin N synthase-like	AT4G21200.1	ATGA2OX8,GA2OX8	gibberellin 2-oxidase 8	LOC_Os04g44150.1	gibberellin 2-beta-dioxygenase 7, putative, expressed	Zm00001d002999_T001; Zm00001d017294_T001	GRMZM2G006964_T01; GRMZM2G153359_T01	Bradi5g16040.1; Bradi3g49390.1	Sobic.006G150800.1; Sobic.004G222500.1	Seita.7G171000.1
Sevir.7G196600	3	0.15	0.2	0.27	0.16	0.27	0.03	NA	NA	NA	NA				LOC_Os04g45980.1	glycine-rich cell wall protein, putative, expressed	NA	GRMZM2G021035_T01	NA	NA	Seita.7G186300.1
Sevir.7G198400	3	4.08	9.5	12.65	9.53	8.91	8.78	NA	NA	uncharacterized LOC101785585					LOC_Os04g46160.1	expressed protein	NA	NA	NA	Sobic.006G167100.1; Sobic.006G167000.1	Seita.2G156700.1; Seita.2G156800.1
Sevir.7G202200	3	2.76	3.77	5.7	3.83	2.75	3.75	NA	NA		Zinc finger, FYVE/PHD-type	AT1G02070.1			LOC_Os04g46600.1	zinc finger protein, putative, expressed	Zm00001d026173_T001; Zm00001d002743_T001	GRMZM6G475484_T01; GRMZM2G078648_T01	Bradi3g50700.1	Sobic.006G171050.1	Seita.7G190100.1
Sevir.7G215400	3	1.84	4.42	4.84	2.32	2.26	1.89	OCL2	OUTER CELL LAYER2	homeobox-leucine zipper protein ROC4-like	Homeobox, conserved site;Homeodomain-like;START domain;Homeobox domain;Helix-turn-helix motif	AT3G61150.1	HD-GL2-1,HDG1	homeodomain GLABROUS 1	LOC_Os04g48070.2	homeobox and START domains containing protein, putative, expressed	Zm00001d026088_T002; Zm00001d026088_T001	AC235534.1_FGT007; GRMZM2G026643_T02	Bradi3g51540.1; Bradi2g31276.1	Sobic.006G183200.1; Sobic.003G096300.1	Seita.7G203300.1; Seita.5G079000.1
Sevir.7G216000	3	99.5	180.33	231.39	160.61	173.56	119.33	NA	NA	protein IQ-DOMAIN 1-like	Domain of unknown function DUF4005;IQ motif, EF-hand binding site	AT4G23060.1	IQD22	IQ-domain 22	LOC_Os04g48160.1	IQ calmodulin-binding motif family protein, putative, expressed	Zm00001d002630_T002; Zm00001d026084_T001	GRMZM2G095892_T02; GRMZM5G845601_T03	Bradi5g18767.2	Sobic.006G183600.1; Sobic.001G244400.2	Seita.7G204000.1; Seita.9G266100.1
Sevir.7G218500	3	0.09	0.39	0.54	0.37	0.37	0.16	NA	NA	xyloglucan galactosyltransferase KATAMARI1 homolog	Exostosin-like	AT5G62220.1	ATGT18,GT18	glycosyltransferase 18	LOC_Os06g23420.2	exostosin family domain containing protein, expressed	Zm00001d026066_T001; Zm00001d002609_T001	GRMZM2G305146_T01; GRMZM2G303135_T01	Bradi5g18927.1	Sobic.006G186100.1; Sobic.006G186200.1	Seita.7G206700.1; Seita.7G206800.1
Sevir.7G220500	3	0.19	0.26	0.5	0.27	0.18	0.22	NA	NA	1-aminocyclopropane-1-carboxylate synthase-like	Pyridoxal phosphate-dependent transferase;Aminotransferase, class I/classII;Aminotransferases, class-I, pyridoxal-phosphate-binding site;Pyridoxal phosphate-dependent transferase, major region, subdomain 2;Pyridoxal phosphate-dependent transferase, major region, subdomain 1	AT4G11280.1; AT1G01480.1	ACS6,ATACS6; ACS2,AT-ACC2	1-aminocyclopropane-1-carboxylic acid (acc) synthase 6; 1-amino-cyclopropane-1-carboxylate synthase 2	LOC_Os04g48850.1; LOC_Os04g48850.1	aminotransferase, classes I and II, domain containing protein, expressed; aminotransferase, classes I and II, domain containing protein, expressed	Zm00001d002592_T002; Zm00001d002592_T001	GRMZM2G164405_T01; GRMZM5G894619_T01	Bradi5g19100.1; Bradi1g10030.1	Sobic.006G187900.1; Sobic.001G105900.1	Seita.7G208700.1; Seita.9G109200.1
Sevir.7G232000	3	0.69	1.1	1.45	1.04	1.03	0.6	NA	NA		Zinc finger, RING-type, conserved site;Ubiquitin-conjugating enzyme/RWD-like;RWD domain;Zinc finger, C6HC-type;Zinc finger, RING-type;Zinc finger, RING/FYVE/PHD-type;E3 ubiquitin ligase RBR family	AT1G32340.1	NHL8	NDR1/HIN1-like 8	LOC_Os04g50760.1	ara54-like RING finger protein, putative, expressed	NA	NA	Bradi5g20120.1	Sobic.006G199500.2; Sobic.006G199700.1	Seita.7G220300.1; Seita.7G220400.1
Sevir.7G234000	3	44.54	95.88	110.82	84.22	71.42	39.08	ZFL1/ZFL2	ZEA FLORICAULA/LEAFY1;ZEA FLORICAULA LEAFY2	probable transcription factor FL-like	Floricaula/leafy protein	AT5G61850.1	LFY,LFY3	floral meristem identity control protein LEAFY (LFY)	LOC_Os04g51000.1	transcription factor FL, putative, expressed	Zm00001d002449_T001; Zm00001d026231_T001	GRMZM2G180190_T01; GRMZM2G098813_T01	Bradi5g20340.1	Sobic.006G201600.1	Seita.7G222300.1
Sevir.7G239600	3	0.1	0.17	0.3	0.23	0.16	0.22	NA	NA	leucine-rich repeat protein lrrA-like	Leucine-rich repeat, typical subtype;Leucine-rich repeat	AT4G26050.1	PIRL8	plant intracellular ras group-related LRR 8	LOC_Os04g51580.2	leucine rich repeat containing protein, expressed	Zm00001d002402_T001; Zm00001d002402_T002	GRMZM2G072518_T01	Bradi5g20880.2	Sobic.006G206700.1	Seita.7G228100.1
[truncated: 10,140 more rows]
