# Supplementary material for: A Dynamic Co-expression Map of Early Inflorescence Development in Setaria viridis Provides a Resource for Gene Discovery and Comparative Genomics
Source: Front Plant Sci. 2018 Sep 12;9:1309. doi: 10.3389/fpls.2018.01309 (PMC6143762; doi:10.3389/fpls.2018.01309)
Supplement: TABLE S4 — Expression values and annotations of selected transcriptional factor (TF) families. [file Table_4.XLSX]

## Sheet: MADS
Table S4. Expression values, homologs, and functional annotations for members of TF families (one family per sheet) and associated functional annotations from different sources: Short_name and Short_description are based on classical maize genes (maizegdb.org); WikiGene.description and InterPro.description were extracted from EnsemblPlants Biomart. Best.hit.arabi.name, arabi.symbol, arabi.define,…
	Mean expression value (TPM) at different stages							Closest homologs in other species and available functional annotations
MADS Gene ID	10DAS	12DAS	14DAS	15DAS	16DAS	18DAS	Cluster	Short_name	Short_description	WikiGene.description	InterPro.description	Best.hit.arabi.name	arabi.symbol	arabi.define	Best.hit.rice.name	rice.define	Maizev4.gene	Zmays_284.gene	Bradi.gene	Sobic.gene	Seita.gene
Sevir.6G011600	0.91	0.07	0.07	0.08	0.16	0.19	12	NA	NA	MADS-box transcription factor 26-like	Transcription factor, K-box;Transcription factor, MADS-box	AT1G71692.1	AGL12,XAL1	AGAMOUS-like 12	LOC_Os08g02070.1	OsMADS26 - MADS-box family gene with MIKCc type-box, expressed	Zm00001d049692_T003; Zm00001d035053_T001	GRMZM2G117961_T01; GRMZM2G105387_T02	Bradi3g13570.1; Bradi4g40350.2	Sobic.007G013800.1	Seita.6G013400.1
Sevir.3G374400	49.29	24.49	8.18	4.29	1.85	0.43	19	NA	NA	MADS-box transcription factor 20-like	Transcription factor, K-box;Transcription factor, MADS-box	AT5G60910.1	AGL8,FUL	AGAMOUS-like 8	LOC_Os12g31748.2	OsMADS20 - MADS-box family gene with MIKCc type-box, expressed	Zm00001d023736_T001; Zm00001d023736_T002	GRMZM2G137510_T03	Bradi1g45812.1; Bradi5g12437.1	Sobic.008G103500.1	Seita.3G358100.1
Sevir.9G518400	174.93	94.37	36.84	38.37	7.84	3.73	19	NA	NA	NA	NA	AT2G22540.1	AGL22,SVP	K-box region and MADS-box transcription factor family protein	LOC_Os03g08754.2	OsMADS47 - MADS-box family gene with MIKCc type-box, expressed	Zm00001d027957_T003; Zm00001d027957_T004	GRMZM2G059102_T03	NA	Sobic.001G478400.1; Sobic.010G085400.1	Seita.9G513900.1
Sevir.1G335300	262.52	234.46	137.5	99.13	71.61	39.31	15	NA	NA	MADS-box transcription factor 22-like	Transcription factor, K-box;Transcription factor, MADS-box	AT2G22540.1	AGL22,SVP	K-box region and MADS-box transcription factor family protein	LOC_Os02g52340.1	OsMADS22 - MADS-box family gene with MIKCc type-box, expressed	Zm00001d018142_T001; Zm00001d018142_T002	GRMZM2G046885_T01; GRMZM2G370777_T02	Bradi3g58220.2; Bradi1g72150.5	Sobic.004G306500.1	Seita.1G328500.1; Seita.4G077200.1
Sevir.4G075400	118.23	127.41	74.74	87.7	52.14	30.87	15	NA	NA		Transcription factor, K-box	AT2G22540.1	AGL22,SVP	K-box region and MADS-box transcription factor family protein	LOC_Os02g52340.1	OsMADS22 - MADS-box family gene with MIKCc type-box, expressed	Zm00001d044899_T001	GRMZM5G814279_T02	Bradi1g45812.1; Bradi3g58220.2	Sobic.010G085400.1	Seita.4G077200.1; Seita.1G328500.1
Sevir.5G438700	46.88	31.6	29.25	51.97	23.91	14.03	7	MADS	NA	agamous-like MADS-box protein AGL19-like		AT4G22950.1	AGL19,GL19	AGAMOUS-like 19	LOC_Os01g69850.1	OsMADS65 - MADS-box family gene with MIKC* type-box, expressed	Zm00001d039913_T002; Zm00001d042315_T001	GRMZM2G171650_T05; GRMZM2G320549_T02	Bradi2g59191.1; Bradi2g59119.1	Sobic.003G406800.1; Sobic.003G073700.2	Seita.5G432700.1; Seita.5G101300.1
Sevir.2G006400	28.81	136.25	256.2	212.4	271.59	167.12	22	MADS	ZEA APETALA HOMOLOG1	MADS-box transcription factor 15-like	Transcription factor, K-box;Transcription factor, MADS-box	AT1G69120.1	AGL7,AP1	K-box region and MADS-box transcription factor family protein	LOC_Os07g01820.3	OsMADS15 - MADS-box family gene with MIKCc type-box, expressed	Zm00001d007949_T002; Zm00001d018667_T003	GRMZM2G072582_T02; GRMZM2G148693_T02	Bradi1g59250.1; Bradi1g08340.1	Sobic.002G010100.1; Sobic.001G314400.1	Seita.2G002300.1; Seita.9G088900.1
Sevir.9G087300	39.19	134.97	176.29	177.08	189.4	167.61	22	NA	NA	NA	NA	AT1G69120.1	AGL7,AP1	K-box region and MADS-box transcription factor family protein	LOC_Os03g54160.2	OsMADS14 - MADS-box family gene with MIKCc type-box, expressed	Zm00001d034045_T004; Zm00001d013259_T003	GRMZM2G032339_T02; GRMZM2G553379_T07	Bradi1g08340.1; Bradi1g21980.2	Sobic.001G086500.1; Sobic.002G010100.1	Seita.9G088900.1; Seita.2G002300.1
Sevir.5G305800	95.12	520.35	1219.44	1039.27	984.45	1031.06	22	NA	NA	MADS-box transcription factor 32-like	Transcription factor, K-box;Transcription factor, MADS-box	AT4G09960.2	AGL11,STK	K-box region and MADS-box transcription factor family protein	LOC_Os01g52680.1	OsMADS32 - MADS-box family gene with MIKCc type-box, expressed	Zm00001d011748_T001; Zm00001d043589_T006	GRMZM2G001139_T01; GRMZM2G079727_T01	Bradi2g48690.1	Sobic.003G282400.1	Seita.5G303200.1
Sevir.9G565200	13.9	22.98	53.6	32.03	41.36	40.66	22	NA	NA	MADS-box transcription factor 50-like	Transcription factor, K-box	AT2G45660.1	AGL20,ATSOC1,SOC1	AGAMOUS-like 20	LOC_Os03g03070.1	transcription factor, putative, expressed	Zm00001d048474_T001; Zm00001d027425_T001	GRMZM2G171365_T01; GRMZM2G026223_T04	Bradi1g77020.1	Sobic.001G526800.2; Sobic.001G314400.1	Seita.9G561200.1
Sevir.1G314300	0.21	0.07	0.11	0.22	0.23	0.21	1	NA	NA		Transcription factor, MADS-box	AT3G57230.1	AGL16	AGAMOUS-like 16	LOC_Os02g49840.1	OsMADS57 - MADS-box family gene with MIKCc type-box, expressed	Zm00001d017932_T002; Zm00001d017932_T003	GRMZM2G044408_T01; GRMZM2G055782_T01	Bradi3g57017.4; Bradi5g12437.1	Sobic.004G250000.3; Sobic.007G135100.1	Seita.1G308200.1; Seita.7G125400.1
Sevir.1G212700	0.12	0.19	0.39	5.49	4.66	4.41	17	NA	NA	MADS-box transcription factor 27-like	Transcription factor, K-box	AT3G57230.1	AGL16	AGAMOUS-like 16	LOC_Os02g36924.1	OsMADS27 - MADS-box family gene with MIKCc type-box, expressed	Zm00001d050897_T001; Zm00001d016957_T003	GRMZM2G492156_T01; GRMZM2G133568_T01	Bradi3g46920.2; Bradi5g12437.1	Sobic.004G191901.1; Sobic.006G107700.2	Seita.1G209300.1; Seita.7G125400.1
Sevir.9G087100	13.38	74.02	139.42	218.33	205.64	187.58	18	ZMM24	ZEA MAYS MADS24;ZEA MAYS MADS31	MADS-box transcription factor 34-like	Transcription factor, K-box;Transcription factor, MADS-box	AT3G02310.1; AT5G15800.2	AGL4,SEP2; AGL2,SEP1	K-box region and MADS-box transcription factor family protein ; K-box region and MADS-box transcription factor family protein	LOC_Os03g54170.1; LOC_Os03g54170.1	OsMADS34 - MADS-box family gene with MIKCc type-box, expressed; OsMADS34 - MADS-box family gene with MIKCc type-box, expressed	Zm00001d034047_T007; Zm00001d034047_T006	GRMZM2G087095_T01; GRMZM2G071620_T01	Bradi1g08326.1; Bradi1g69890.2	Sobic.001G086400.1; Sobic.001G455900.1	Seita.9G088700.1; Seita.4G062600.1
Sevir.4G060800	0.11	6.45	102.64	153.87	176.37	153.9	18	ZMM8	ZEA MAYS MADS8	MADS-box transcription factor 5-like	Transcription factor, K-box;Transcription factor, MADS-box	AT1G24260.1	AGL9,SEP3	K-box region and MADS-box transcription factor family protein	LOC_Os06g06750.1	OsMADS5 - MADS-box family gene with MIKCc type-box, expressed	Zm00001d045231_T002; Zm00001d045231_T001	GRMZM2G102161_T01; GRMZM2G099522_T02	Bradi1g48520.1; Bradi1g69890.2	Sobic.010G050500.1; Sobic.001G455900.1	Seita.4G062600.1; Seita.9G088700.1
Sevir.7G133400	0.42	0.95	1.27	1.79	1.63	0.85	4	NA	NA		Transcription factor, MADS-box	AT4G37940.1	AGL21	AGAMOUS-like 21	LOC_Os02g36924.1	OsMADS27 - MADS-box family gene with MIKCc type-box, expressed	Zm00001d016957_T003; Zm00001d016957_T001	GRMZM2G032905_T01; GRMZM2G492156_T01	Bradi5g12437.1; Bradi3g46920.2	Sobic.006G107700.2; Sobic.004G191901.1	Seita.7G125400.1; Seita.1G209300.1
Sevir.2G393300	67.17	109.07	130.14	181.64	147.28	118.92	4	NA	NA	MADS-box transcription factor 18-like	Transcription factor, K-box;Transcription factor, MADS-box	AT1G69120.1	AGL7,AP1	K-box region and MADS-box transcription factor family protein	LOC_Os07g41370.1	OsMADS18 - MADS-box family gene with MIKCc type-box, expressed	Zm00001d022088_T002; Zm00001d022088_T004	GRMZM2G147716_T01; GRMZM2G180958_T01	Bradi1g21980.2; Bradi1g08340.1	Sobic.002G368700.1; Sobic.001G086500.1	Seita.2G383000.1; Seita.9G088900.1
Sevir.9G347400	3.08	9.87	40.31	85.27	60.93	36.83	21	NA	NA	MADS-box transcription factor 56-like	Transcription factor, K-box	AT4G22950.1	AGL19,GL19	AGAMOUS-like 19	LOC_Os10g39130.1	OsMADS56 - MADS-box family gene with MIKCc type-box, expressed	Zm00001d048474_T001; Zm00001d027425_T001	GRMZM2G070034_T01; GRMZM2G171365_T01	Bradi3g32090.1; Bradi1g77020.1	Sobic.001G314400.1; Sobic.002G258000.1	Seita.9G342700.1; Seita.9G561000.1
Sevir.6G162900	0.06	0.08	0.07	0.43	0.29	0.19	21	NA	NA	MADS-box transcription factor 27-like	Transcription factor, K-box	AT3G57230.1	AGL16	AGAMOUS-like 16	LOC_Os02g36924.1	OsMADS27 - MADS-box family gene with MIKCc type-box, expressed	Zm00001d050388_T001; Zm00001d032218_T001	GRMZM2G344991_T01; GRMZM2G052123_T01	Bradi5g12437.1	Sobic.007G135301.1; Sobic.004G191901.1	Seita.6G156800.1
Sevir.6G230900	2.8	4.77	5.25	23.47	15.16	10.44	21	NA	NA		Transcription factor, MADS-box	AT5G62165.2	AGL42	AGAMOUS-like 42	LOC_Os08g41960.1	OsMADS37 - MADS-box family gene with MIKC* type-box, expressed	Zm00001d031625_T001	NA	Bradi2g59191.1; Bradi2g59119.1	Sobic.007G192900.1	Seita.6G223700.1; Seita.6G223600.1
Sevir.6G230800	30.39	40.03	53.62	163.89	75.6	66.3	2	NA	NA	MADS-box transcription factor 56-like	Transcription factor, MADS-box	AT4G11880.1	AGL14	AGAMOUS-like 14	LOC_Os08g41960.1	OsMADS37 - MADS-box family gene with MIKC* type-box, expressed	Zm00001d031625_T001; Zm00001d051465_T001	GRMZM2G003514_T01; GRMZM2G160565_T01	Bradi2g59191.1; Bradi2g59119.1	Sobic.007G192900.1; Sobic.001G314400.1	Seita.6G223600.1; Seita.6G223700.1
Sevir.7G117600	4.54	5.23	5.56	8.84	5.31	4.41	2	NA	NA	MADS-box transcription factor 26-like	Transcription factor, K-box;Transcription factor, MADS-box	AT1G71692.1	AGL12,XAL1	AGAMOUS-like 12	LOC_Os08g02070.1	OsMADS26 - MADS-box family gene with MIKCc type-box, expressed	Zm00001d025479_T001	GRMZM2G069370_T01	NA	Sobic.006G091500.1	Seita.7G109700.1; Seita.7G110000.1
Sevir.5G410100	3.74	7.43	12.66	11.17	11.78	19.45	14	NA	NA	MADS-box transcription factor 2-like	Transcription factor, K-box;Transcription factor, MADS-box	AT5G20240.1	PI	K-box region and MADS-box transcription factor family protein	LOC_Os01g66030.1	OsMADS2 - MADS-box family gene with MIKCc type-box, expressed	Zm00001d042618_T002; Zm00001d042618_T001	GRMZM2G110153_T01; GRMZM2G152862_T01	Bradi2g57000.1; Bradi2g24940.2	Sobic.003G379000.1; Sobic.009G142500.1	Seita.5G404600.1; Seita.3G236800.1
Sevir.1G278500	0.47	0.68	2.24	7.46	10.34	45.43	6	BDE1;ZAG5	BEARDED-EAR1;ZEA AGAMOUS5	MADS-box transcription factor 6-like	Transcription factor, K-box;Transcription factor, MADS-box	AT2G45650.1	AGL6	AGAMOUS-like 6	LOC_Os02g45770.1	OsMADS6 - MADS-box family gene with MIKCc type-box, expressed	Zm00001d017614_T001; Zm00001d017614_T002	GRMZM2G160565_T01; GRMZM2G003514_T01	Bradi3g51800.2; Bradi4g34680.1	Sobic.004G281000.1; Sobic.006G189500.1	Seita.1G273400.1; Seita.7G210200.1
Sevir.9G494300	0.48	0.61	1.86	95.34	91.82	729.79	6	ZMM8/LHS1	ZEA MAYS MADS8	MADS-box transcription factor 5-like	Transcription factor, K-box;Transcription factor, MADS-box	AT1G24260.2	AGL9,SEP3	K-box region and MADS-box transcription factor family protein	LOC_Os03g11614.1	OsMADS1 - MADS-box family gene with MIKCc type-box, expressed	Zm00001d048082_T001; Zm00001d048082_T003	GRMZM2G102161_T01; GRMZM2G099522_T02	Bradi1g69890.2; Bradi1g48520.1	Sobic.001G455900.1; Sobic.010G050500.1	Seita.4G062600.1; Seita.9G490400.1
Sevir.5G141300	0.07	0.02	0.12	0.41	0.66	6.44	6	NA	NA		Transcription factor, K-box	AT4G18960.1; AT4G18960.1	AG; AG	K-box region and MADS-box transcription factor family protein ; K-box region and MADS-box transcription factor family protein	LOC_Os01g10504.1; LOC_Os01g10504.3	OsMADS3 - MADS-box family gene with MIKCc type-box, expressed; OsMADS3 - MADS-box family gene with MIKCc type-box, expressed	Zm00001d039434_T001; Zm00001d008882_T002	GRMZM2G359952_T01; GRMZM2G052890_T01	Bradi2g06330.1; Bradi2g32910.2	Sobic.003G027000.1; Sobic.009G075500.4	Seita.5G143100.1; Seita.3G073000.1
Sevir.6G230500	0.14	0.25	0.33	1.92	0.86	18.91	6	ZMM6	ZEA MAYS MADS6	MADS-box transcription factor 7-like	Transcription factor, K-box;Transcription factor, MADS-box	AT1G24260.1	AGL9,SEP3	K-box region and MADS-box transcription factor family protein	LOC_Os08g41950.2	OsMADS7 - MADS-box family gene with MIKCc type-box, expressed	Zm00001d031620_T002; Zm00001d031620_T001	GRMZM2G159397_T01; GRMZM2G129034_T01	Bradi3g41260.1; Bradi4g34680.1	Sobic.007G193300.1; Sobic.002G258000.1	Seita.6G223400.1; Seita.2G266600.1
Sevir.7G221900	0.03	0.16	0.04	0.8	1.21	21.69	6	NA	NA	MADS-box transcription factor 17-like	Transcription factor, K-box;Transcription factor, MADS-box	AT2G45650.1	AGL6	AGAMOUS-like 6	LOC_Os04g49150.1	OsMADS17 - MADS-box family gene with MIKCc type-box, expressed	Zm00001d051465_T001; Zm00001d017614_T001	GRMZM2G003514_T01; GRMZM2G160565_T01	Bradi3g51800.2; Bradi2g06330.1	Sobic.006G189500.1; Sobic.004G281000.1	Seita.7G210200.1; Seita.1G273400.1
Sevir.2G277000	0.92	1.17	1.48	3.09	2.43	36.78	6	ZMM7	ZEA MAYS MADS7	MADS-box transcription factor 8-like	Transcription factor, K-box;Transcription factor, MADS-box	AT1G24260.2	AGL9,SEP3	K-box region and MADS-box transcription factor family protein	LOC_Os09g32948.1	OsMADS8 - MADS-box family gene with MIKCc type-box, expressed	Zm00001d006094_T004; Zm00001d006094_T003	GRMZM2G129034_T01; GRMZM2G097059_T01	Bradi4g34680.1; Bradi3g41260.1	Sobic.002G258000.1; Sobic.007G193300.1	Seita.2G266600.1; Seita.6G223400.1
Sevir.4G289400	0.1	0.1	0.03	0.57	0.25	25.5	6	SI1	SILKY1	MADS-box transcription factor 16-like	Transcription factor, K-box;Transcription factor, MADS-box	AT3G54340.1	AP3,ATAP3	K-box region and MADS-box transcription factor family protein	LOC_Os06g49840.2	OsMADS16 - MADS-box family gene with MIKCc type-box, expressed	Zm00001d036425_T002; Zm00001d036425_T001	GRMZM2G139073_T01	Bradi1g35000.1	Sobic.010G261800.1	Seita.4G277600.1
Sevir.3G242100	4.35	2.71	3.26	2.82	3.07	20.29	6	NA	NA	MADS-box transcription factor 4-like	Transcription factor, K-box;Transcription factor, MADS-box	AT5G20240.1	PI	K-box region and MADS-box transcription factor family protein	LOC_Os05g34940.2	OsMADS4 - MADS-box family gene with MIKCc type-box, expressed	Zm00001d010232_T003; Zm00001d010232_T001	GRMZM2G152862_T01; GRMZM5G805387_T03	Bradi2g24940.2; Bradi2g57000.1	Sobic.009G142500.1; Sobic.003G379000.1	Seita.3G236800.1; Seita.5G404600.1
Sevir.3G074600	1.51	1.83	1.04	1.13	0.71	6.35	6	NA	NA	MADS-box transcription factor 58-like	Transcription factor, K-box	AT4G18960.1	AG	K-box region and MADS-box transcription factor family protein	LOC_Os05g11414.1	OsMADS58 - MADS-box family gene with MIKCc type-box, expressed	Zm00001d037737_T002; Zm00001d037737_T001	GRMZM2G052890_T01; GRMZM2G359952_T01	Bradi2g32910.2; Bradi2g06330.1	Sobic.009G075500.4; Sobic.003G027000.1	Seita.3G073000.1; Seita.5G143100.1

## Sheet: TCP
Table S4. Expression values, homologs, and functional annotations for members of TF families (one family per sheet) and associated functional annotations from different sources: Short_name and Short_description are based on classical maize genes (maizegdb.org); WikiGene.description and InterPro.description were extracted from EnsemblPlants Biomart. Best.hit.arabi.name, arabi.symbol, arabi.define,…
	Mean expression value (TPM) at different stages							Closest homologs in other species and available functional annotations
TCP Gene ID	10DAS	12DAS	14DAS	15DAS	16DAS	18DAS	Cluster	Short_name	Short_description	WikiGene.description	InterPro.description	Best.hit.arabi.name	arabi.symbol	arabi.define	Best.hit.rice.name	rice.define	Maizev4.gene	Zmays_284.gene	Bradi.gene	Sobic.gene	Seita.gene
Sevir.1G325700	20.96	11.19	8.69	7.61	8.52	7.49	12	NA	NA	transcription factor TCP14-like	Transcription factor TCP subgroup;Transcription factor, TCP	AT3G47620.1	AtTCP14,TCP14	TEOSINTE BRANCHED, cycloidea and PCF (TCP) 14	LOC_Os02g51280.1	TCP-domain protein, putative, expressed	Zm00001d018045_T001; Zm00001d052256_T001	GRMZM2G077755_T01; GRMZM2G142751_T01	Bradi3g59320.2; Bradi1g45220.2	Sobic.004G237300.1; Sobic.010G092100.1	Seita.1G319500.1; Seita.4G097900.1
Sevir.6G241000	49.65	32.47	29.83	21.26	28.77	31.21	12	NA	NA			AT2G45680.1		TCP family transcription factor	LOC_Os08g43160.1	TCP family transcription factor, putative, expressed	Zm00001d031725_T001; Zm00001d006165_T001	GRMZM2G107031_T01; AC199782.5_FGT003	Bradi4g35670.1	Sobic.007G182101.1; Sobic.002G268600.1	Seita.6G234700.1; Seita.2G279300.1
Sevir.8G054200	17.3	11.96	8.05	6.01	8.49	8.6	19	NA	NA	transcription factor PCF3-like	Transcription factor TCP subgroup;Transcription factor, TCP				LOC_Os02g58180.1	expressed protein	Zm00001d053020_T001; Zm00001d023565_T001	GRMZM2G003944_T01; GRMZM2G416524_T01	Bradi4g41430.1	NA	Seita.8G053500.1; Seita.7G288200.1
Sevir.5G147800	61.78	43.34	26.61	25.63	27.95	51.17	25	NA	NA	transcription factor PCF5-like	Transcription factor TCP subgroup;Transcription factor, TCP	AT3G15030.3	MEE35,TCP4	TCP family transcription factor 4	LOC_Os01g11550.1	TCP family transcription factor, putative, expressed	Zm00001d039371_T001; Zm00001d039371_T003	AC205574.3_FGT006; GRMZM5G846096_T01	Bradi2g06890.2; Bradi2g50193.1	Sobic.003G018700.3; Sobic.003G299700.1	Seita.5G149100.1
Sevir.3G292100	54.04	42.26	27.94	27.52	25.99	35.47	19	NA	NA	ruBisCO large subunit-binding protein subunit alpha, chloroplastic-like	Chaperonin Cpn60, conserved site;Chaperonin Cpn60/TCP-1;Chaperonin Cpn60;GroEL-like apical domain;GroEL-like equatorial domain	AT2G28000.1	CH-CPN60A,CPN60A,SLP	chaperonin-60alpha	LOC_Os12g17910.1	T-complex protein, putative, expressed	Zm00001d000399_T002; Zm00001d000399_T003	AC215201.3_FGT005; GRMZM2G434173_T01	Bradi5g02890.2	Sobic.009G098100.1; Sobic.001G003100.1	Seita.3G283900.1
Sevir.9G064100	28.82	19.21	13.84	13.4	11.59	18.45	12	NA	NA	transcription factor PCF6-like	Transcription factor TCP subgroup;Transcription factor, TCP	AT4G18390.2	TCP2	TEOSINTE BRANCHED 1, cycloidea and PCF transcription factor 2	LOC_Os03g57190.1	TCP family transcription factor, putative, expressed	Zm00001d013119_T001; Zm00001d034353_T001	GRMZM2G089361_T01; GRMZM2G115516_T01	Bradi1g58450.1; Bradi1g06460.1	Sobic.001G066100.2; Sobic.002G035500.1	Seita.9G064600.1; Seita.2G032900.1
Sevir.5G331400	29.85	37.72	31.01	20.13	16.6	25.21	5	NA	NA	transcription factor PCF5-like	Transcription factor TCP subgroup;Transcription factor, TCP	AT5G60970.1	TCP5	TEOSINTE BRANCHED 1, cycloidea and PCF transcription factor 5	LOC_Os01g55750.1	TCP family transcription factor, putative, expressed	Zm00001d043368_T001; Zm00001d038683_T001	GRMZM2G166946_T02; GRMZM2G120151_T01	Bradi2g50687.1; Bradi2g20060.4	Sobic.003G305000.1; Sobic.009G195000.2	Seita.5G327600.1; Seita.3G181900.1
Sevir.7G022600	12.73	12.77	15.08	5.7	7.41	5.73	5	NA	NA			AT5G23280.1		TCP family transcription factor	LOC_Os04g11830.1	TCP family transcription factor, putative, expressed	Zm00001d025033_T001; Zm00001d053020_T001	GRMZM2G096610_T01; GRMZM2G003944_T01	Bradi5g02880.1; Bradi3g60352.1	Sobic.004G225400.1	Seita.7G035500.1; Seita.1G376200.1
Sevir.2G289200	6.08	6.73	7.31	3.62	4.29	3.83	5	NA	NA	transcription factor PCF2-like	Transcription factor TCP subgroup;Transcription factor, TCP	AT2G45680.1		TCP family transcription factor	LOC_Os08g43160.1	TCP family transcription factor, putative, expressed	Zm00001d006165_T001; Zm00001d031725_T001	AC199782.5_FGT003; GRMZM2G107031_T01	Bradi4g35670.1	Sobic.002G268600.1	Seita.2G279300.1; Seita.6G234700.1
Sevir.9G230900	316.51	306.62	282.48	150.97	222.73	190.29	9	NA	NA	chaperonin CPN60-2, mitochondrial-like	Chaperonin Cpn60, conserved site;Chaperonin Cpn60/TCP-1;Chaperonin Cpn60;GroEL-like apical domain;GroEL-like equatorial domain	AT3G23990.1	HSP60,HSP60-3B	heat shock protein 60	LOC_Os10g32550.1	T-complex protein, putative, expressed	Zm00001d032789_T001; Zm00001d032789_T002	GRMZM2G416120_T01; GRMZM2G458208_T01	Bradi3g28070.1	Sobic.001G228200.1	Seita.9G231400.1; Seita.9G543300.1
Sevir.6G163100	1.07	2.2	3.56	1.83	1.62	2.27	3	NA	NA	transcription factor TEOSINTE BRANCHED 1-like	Transcription factor TCP subgroup;Transcription factor, TCP	AT3G18550.1	ATTCP18,BRC1,TCP18	TCP family transcription factor	LOC_Os08g33530.1	TCP family transcription factor, putative, expressed	Zm00001d032217_T001; Zm00001d050389_T001	GRMZM2G166687_T01; GRMZM2G060319_T01	Bradi3g36590.2	Sobic.007G135700.1	Seita.6G157000.1
Sevir.2G210100	0.57	5.63	8.4	5.7	6.65	6.39	22	TCP/BAD1	BRANCH ANGLE DEFECTIVE1	transcription factor TEOSINTE BRANCHED 1-like	Transcription factor TCP subgroup;Transcription factor, TCP	AT3G18550.1	ATTCP18,BRC1,TCP18	TCP family transcription factor	LOC_Os09g24480.1	TCP family transcription factor, putative, expressed	Zm00001d005737_T001; Zm00001d020433_T001	GRMZM2G064628_T01; GRMZM2G110242_T01	Bradi4g29980.1	Sobic.002G198400.1; Sobic.007G135700.1	Seita.2G202000.1; Seita.9G123400.1
Sevir.9G122200	3.52	20.05	40.1	26.15	38.53	25.38	22	TCP/TB1	TEOSINTE BRANCHED1	transcription factor TEOSINTE BRANCHED 1-like	CYC/TB1, R domain;Transcription factor TCP subgroup;Transcription factor, TCP	AT3G18550.2	ATTCP18,BRC1,TCP18	TCP family transcription factor	LOC_Os03g49880.1	TCP family transcription factor, putative, expressed	Zm00001d033673_T001; Zm00001d013467_T001	AC233950.1_FGT002; AC190734.2_FGT003	Bradi1g11060.1	Sobic.001G121600.1	Seita.9G123400.1; Seita.2G202000.1
Sevir.4G115500	8.68	8.65	10.8	20.06	19.39	12.41	10	NA	NA	putative 1-phosphatidylinositol-3-phosphate 5-kinase FAB1C-like	Phosphatidylinositol-4-phosphate 5-kinase, core, subgroup;Phosphatidylinositol-4-phosphate 5-kinase, core;Chaperonin Cpn60/TCP-1;Phosphatidylinositol-4-phosphate 5-kinase, N-terminal domain;Phosphatidylinositol-4-phosphate 5-kinase, C-terminal;GroEL-like apical domain	AT1G71010.1	FAB1C	FORMS APLOID AND BINUCLEATE CELLS 1C	LOC_Os06g14750.1	phosphatidylinositol-4-phosphate 5-Kinase family protein, putative, expressed	Zm00001d037332_T001; Zm00001d037332_T003	GRMZM2G132373_T01; GRMZM2G066876_T01	Bradi1g44047.1	Sobic.010G107000.1	Seita.4G115600.1; Seita.2G200700.1
Sevir.4G129900	4.31	4.68	5.57	8.1	8.74	5.87	10	NA	NA		Zinc finger, FYVE-related;Phosphatidylinositol-4-phosphate 5-kinase, core, subgroup;Zinc finger, FYVE/PHD-type;Phosphatidylinositol-4-phosphate 5-kinase, core;Chaperonin Cpn60/TCP-1;Zinc finger, FYVE-type;Zinc finger, RING/FYVE/PHD-type;Phosphatidylinositol-4-phosphate 5-kinase, N-terminal domain;Phosphatidylinositol-4-phosphate 5-kinase, C-terminal;GroEL-like apical domain	AT3G14270.1	FAB1B	phosphatidylinositol-4-phosphate 5-kinase family protein	LOC_Os03g28140.1	1-phosphatidylinositol-4-phosphate 5-kinase/ zinc ion binding protein, putative, expressed	Zm00001d029443_T005; Zm00001d029443_T010	GRMZM2G111208_T01	Bradi1g60357.6	Sobic.001G345100.1	Seita.4G162500.1
Sevir.6G160900	9.41	11.3	13.1	18.64	23.13	11.99	11	NA	NA	putative 1-phosphatidylinositol-3-phosphate 5-kinase FAB1C-like	Phosphatidylinositol-4-phosphate 5-kinase, core, subgroup;Phosphatidylinositol-4-phosphate 5-kinase, core;Chaperonin Cpn60/TCP-1;Phosphatidylinositol-4-phosphate 5-kinase, N-terminal domain;Phosphatidylinositol-4-phosphate 5-kinase, C-terminal;GroEL-like apical domain	AT1G71010.1	FAB1C	FORMS APLOID AND BINUCLEATE CELLS 1C	LOC_Os08g33200.1	1-phosphatidylinositol-4-phosphate 5-kinase/ zinc ion binding protein, putative, expressed	Zm00001d032238_T002; Zm00001d032238_T001	GRMZM2G092595_T01; GRMZM2G066876_T01	Bradi3g36397.2	Sobic.007G133000.1; Sobic.002G196600.1	Seita.6G154600.1; Seita.2G200700.1
Sevir.6G004400	7.27	8.02	9.78	15.62	18.67	14.39	18	NA	NA	1-phosphatidylinositol-3-phosphate 5-kinase FAB1A-like	Phosphatidylinositol-4-phosphate 5-kinase, core, subgroup;Phosphatidylinositol-4-phosphate 5-kinase, core;Chaperonin Cpn60/TCP-1;Phosphatidylinositol-4-phosphate 5-kinase, N-terminal domain;Phosphatidylinositol-4-phosphate 5-kinase, C-terminal;GroEL-like apical domain	AT1G34260.1	FAB1D	FORMS APLOID AND BINUCLEATE CELLS 1A	LOC_Os08g01390.1	phosphatidylinositol-4-phosphate 5-Kinase, putative, expressed	Zm00001d035004_T029; Zm00001d035004_T036	GRMZM2G040296_T01; GRMZM2G059179_T01	Bradi3g13177.1; Bradi5g27540.2	Sobic.007G004500.3	Seita.6G005800.1; Seita.3G002200.1
Sevir.6G174500	11.02	12.11	14.69	18.74	24.97	20.65	18	NA	NA	1-phosphatidylinositol-3-phosphate 5-kinase FAB1B-like	Zinc finger, FYVE-related;Phosphatidylinositol-4-phosphate 5-kinase, core, subgroup;Zinc finger, FYVE/PHD-type;Phosphatidylinositol-4-phosphate 5-kinase, core;Chaperonin Cpn60/TCP-1;Zinc finger, FYVE-type;Zinc finger, RING/FYVE/PHD-type;Phosphatidylinositol-4-phosphate 5-kinase, N-terminal domain;Phosphatidylinositol-4-phosphate 5-kinase, C-terminal;GroEL-like apical domain	AT3G14270.1	FAB1B	phosphatidylinositol-4-phosphate 5-kinase family protein	LOC_Os08g34950.1	chaperonin Cpn60/TCP-1, putative, expressed	Zm00001d050089_T012; Zm00001d050089_T002	GRMZM2G153722_T01	Bradi3g37350.1; Bradi1g60357.6	Sobic.007G146400.1	Seita.6G168700.1
Sevir.4G050200	84.26	105.13	113.93	162.39	190.06	187.87	16	NA	NA	T-complex protein 1 subunit alpha-like	Chaperone, tailless complex polypeptide 1;T-complex protein 1, alpha subunit;Chaperonin Cpn60/TCP-1;Chaperonin TCP-1, conserved site;GroEL-like apical domain;GroEL-like equatorial domain;TCP-1-like chaperonin intermediate domain	AT3G20050.1	ATTCP-1,TCP-1	T-complex protein 1 alpha subunit	LOC_Os04g46620.1	T-complex protein, putative, expressed	Zm00001d052056_T005; Zm00001d052056_T004	GRMZM2G039263_T01; GRMZM2G110626_T01	Bradi5g17750.1; Bradi1g49760.1	Sobic.004G326600.1	Seita.4G052500.1; Seita.7G190300.1
Sevir.7G183600	22.76	26.92	45.57	53.45	68.14	66.76	18	NA	NA	transcription factor TCP7-like	Transcription factor TCP subgroup;Transcription factor, TCP	AT5G08330.1		TCP family transcription factor	LOC_Os04g44440.1	TCP family transcription factor, putative, expressed	Zm00001d025896_T001; Zm00001d017350_T001	GRMZM2G465091_T01; GRMZM2G178603_T01	Bradi3g49660.1; Bradi3g60352.1	Sobic.006G154000.1; Sobic.004G225400.1	Seita.7G174000.1; Seita.1G246200.1
Sevir.5G333200	0.19	0.21	0.2	0.24	0.1	0.29	6	NA	NA	transcription factor PCF8-like	Transcription factor TCP subgroup;Transcription factor, TCP	AT1G30210.2	ATTCP24,TCP24	TEOSINTE BRANCHED 1, cycloidea, and PCF family 24	LOC_Os12g42190.1	transposon protein, putative, unclassified, expressed	Zm00001d022256_T001	GRMZM2G180568_T01	NA	NA	Seita.3G391900.1; Seita.1G230500.1
Sevir.3G409000	0.42	0.41	0.72	2.4	2.26	3.63	16	NA	NA	transcription factor PCF8-like	Transcription factor TCP subgroup;Transcription factor, TCP	AT1G30210.1	ATTCP24,TCP24	TEOSINTE BRANCHED 1, cycloidea, and PCF family 24	LOC_Os12g42190.1	transposon protein, putative, unclassified, expressed	Zm00001d022256_T001; Zm00001d018806_T001	GRMZM2G180568_T01; GRMZM2G020805_T01	Bradi4g01547.1	Sobic.008G172200.1	Seita.3G391900.1; Seita.1G230500.1
Sevir.3G186300	65.64	53.61	34.94	56.83	89.83	155.8	14	NA	NA	NA	NA	AT5G60970.1; AT5G60970.1; AT5G60970.1	TCP5; TCP5; TCP5	TEOSINTE BRANCHED 1, cycloidea and PCF transcription factor 5; TEOSINTE BRANCHED 1, cycloidea and PCF transcription factor 5; TEOSINTE BRANCHED 1, cycloidea and PCF transcription factor 5	LOC_Os05g43760.1; LOC_Os01g55750.1; LOC_Os01g55750.2	TCP family transcription factor, putative, expressed; TCP family transcription factor, putative, expressed; TCP family transcription factor, putative, expressed	Zm00001d038683_T001; Zm00001d010730_T001	GRMZM2G120151_T01; GRMZM2G035944_T01	Bradi1g06460.1; Bradi5g16270.1	Sobic.009G195000.2; Sobic.001G066100.2	Seita.3G181900.1; Seita.5G327600.1
Sevir.1G250500	9.58	7.79	7.38	9.24	14.42	22.54	14	NA	NA	transcription factor TCP7-like	Transcription factor TCP subgroup;Transcription factor, TCP	AT5G23280.1		TCP family transcription factor	LOC_Os02g42380.1	TCP family transcription factor, putative, expressed	Zm00001d017350_T001; Zm00001d051216_T001	GRMZM2G178603_T01; GRMZM2G078077_T01	Bradi3g49660.1; Bradi5g16270.1	Sobic.004G225400.1; Sobic.004G354700.1	Seita.1G246200.1; Seita.7G174000.1
Sevir.5G326100	19.46	17.11	18.59	33.24	48.52	80.55	14	NA	NA	transcription factor PCF7-like	Transcription factor TCP subgroup;Transcription factor, TCP	AT3G15030.3	MEE35,TCP4	TCP family transcription factor 4	LOC_Os01g55100.1	slTCP3, putative, expressed	Zm00001d043423_T001; Zm00001d012725_T002	GRMZM2G148022_T02; AC205574.3_FGT006	Bradi2g50193.1	Sobic.003G299700.1; Sobic.003G018700.3	Seita.5G322500.1
Sevir.4G097000	8.4	5.86	4.3	5.37	6.81	12.89	23	NA	NA	transcription factor TCP14-like	Transcription factor TCP subgroup;Transcription factor, TCP	AT3G47620.1	AtTCP14,TCP14	TEOSINTE BRANCHED, cycloidea and PCF (TCP) 14	LOC_Os02g51280.1	TCP-domain protein, putative, expressed	Zm00001d037221_T001; Zm00001d044836_T001	GRMZM2G142751_T01; GRMZM2G113888_T01	Bradi1g45220.2; Bradi3g59320.2	Sobic.010G092100.1; Sobic.004G237300.1	Seita.4G097900.1; Seita.1G319500.1
Sevir.1G234700	0.74	0.81	0.41	0.9	0.77	1.55	6	NA	NA		Transcription factor TCP subgroup;Transcription factor, TCP	AT1G30210.1	ATTCP24,TCP24	TEOSINTE BRANCHED 1, cycloidea, and PCF family 24	LOC_Os12g42190.1	transposon protein, putative, unclassified, expressed	Zm00001d022256_T001	GRMZM2G180568_T01	Bradi1g06460.1	Sobic.008G172200.1	Seita.1G230500.1; Seita.3G391900.1

## Sheet: SBP
Table S4. Expression values, homologs, and functional annotations for members of TF families (one family per sheet) and associated functional annotations from different sources: Short_name and Short_description are based on classical maize genes (maizegdb.org); WikiGene.description and InterPro.description were extracted from EnsemblPlants Biomart. Best.hit.arabi.name, arabi.symbol, arabi.define,…
	Mean expression value (TPM) at different stages							Closest homologs in other species and available functional annotations
SBP Gene ID	10DAS	12DAS	14DAS	15DAS	16DAS	18DAS	Cluster	Short_name	Short_description	WikiGene.description	InterPro.description	Best.hit.arabi.name	arabi.symbol	arabi.define	Best.hit.rice.name	rice.define	Maizev4.gene	Zmays_284.gene	Bradi.gene	Sobic.gene	Seita.gene
Sevir.2G265300	39.27	86.71	39.46	18.04	17.25	13.19	13	TSH4	TASSEL SHEALTH4	squamosa promoter-binding-like protein 17-like	Transcription factor, SBP-box	AT2G42200.1	SPL9	squamosa promoter binding protein-like 9	LOC_Os09g31438.1	OsSPL17 - SBP-box gene family member, expressed	Zm00001d020941_T001; Zm00001d006028_T001	GRMZM2G307588_T01; GRMZM2G126018_T01	Bradi4g33770.1; Bradi3g40030.2	Sobic.002G247800.1; Sobic.007G210200.1	Seita.2G254300.1; Seita.6G205500.1
Sevir.6G212600	23.71	68.73	54.45	45.05	42.93	29.22	3	UB3	UNBRANCHED3	squamosa promoter-binding-like protein 14-like	Transcription factor, SBP-box	AT2G42200.1	SPL9	squamosa promoter binding protein-like 9	LOC_Os08g39890.1	OsSPL14 - SBP-box gene family member, expressed	Zm00001d052890_T001; Zm00001d031451_T001	GRMZM2G460544_T01; GRMZM2G160917_T02	Bradi3g40030.2; Bradi2g59110.1	Sobic.007G210200.1; Sobic.002G247800.1	Seita.6G205500.1; Seita.2G254300.1
Sevir.3G023500	2.36	30.23	53.13	11.64	24.53	9.98	3	SBP/LG1	LIGULELESS1	protein LIGULELESS 1-like	Transcription factor, SBP-box	AT1G02065.1	SPL8	squamosa promoter binding protein-like 8	LOC_Os04g56170.1	OsSPL8 - SBP-box gene family member, expressed	Zm00001d002005_T001; Zm00001d026491_T001	GRMZM2G036297_T01; GRMZM2G058588_T01	Bradi5g24670.1; Bradi3g05720.1	Sobic.006G247700.1; Sobic.010G215700.1	Seita.3G022100.1; Seita.4G190700.1
Sevir.7G202100	9.38	27.24	24.57	34.08	30.33	23.17	10	NA	NA	squamosa promoter-binding-like protein 7-like	Transcription factor, SBP-box	AT1G69170.1		Squamosa promoter-binding protein-like (SBP domain) transcription factor family protein	LOC_Os04g46580.1	OsSPL7 - SBP-box gene family member, expressed	Zm00001d026175_T001; Zm00001d006451_T001	GRMZM2G148467_T01; GRMZM2G113779_T01	Bradi5g17722.2; Bradi2g59110.1	Sobic.006G171000.1; Sobic.002G312200.2	Seita.7G190000.1; Seita.2G254300.1
Sevir.2G336300	1.2	25.42	78.97	59.95	98.8	114.25	16	NA	NA		Transcription factor, SBP-box	AT3G15270.1	SPL5	squamosa promoter binding protein-like 5	LOC_Os07g32170.1	OsSPL13 - SBP-box gene family member, expressed	Zm00001d006451_T001; Zm00001d021573_T001	GRMZM2G113779_T01; GRMZM5G828053_T02	Bradi1g26720.1	Sobic.002G312200.2; Sobic.002G312300.1	Seita.2G325000.1; Seita.2G324900.1
Sevir.6G215800	61.41	93.15	116.49	121.54	147.15	112.23	11	NA	NA	squamosa promoter-binding-like protein 15-like	Transcription factor, SBP-box	AT1G20980.1	ATSPL14,FBR6,SPL14,SPL1R2	squamosa promoter binding protein-like 14	LOC_Os08g40260.1	OsSPL15 - SBP-box gene family member, expressed	Zm00001d031487_T003; Zm00001d031487_T001	GRMZM2G169270_T01; GRMZM2G098557_T01	Bradi3g40240.1	Sobic.007G207000.1; Sobic.009G080000.1	Seita.6G208600.1
Sevir.9G022400	20.79	28.76	34.57	33.69	52.43	41.01	11	NA	NA	squamosa promoter-binding-like protein 6-like	Ankyrin repeat-containing domain;Transcription factor, SBP-box;Ankyrin repeat	AT3G60030.1	SPL12	squamosa promoter-binding protein-like 12	LOC_Os03g61760.1	OsSPL6 - SBP-box gene family member, expressed	Zm00001d034730_T006; Zm00001d034730_T005	GRMZM2G156756_T01; GRMZM2G138421_T01	Bradi1g02760.1	Sobic.001G026500.1; Sobic.003G139900.2	Seita.9G022800.1
Sevir.2G336100	29.84	173.89	286.3	530.8	373.71	471.96	17	NA	NA	squamosa promoter-binding-like protein 13-like	Transcription factor, SBP-box	AT1G53160.1	SPL4	squamosa promoter binding protein-like 4	LOC_Os07g32170.1	OsSPL13 - SBP-box gene family member, expressed	Zm00001d006451_T001; Zm00001d021573_T001	GRMZM2G113779_T01; GRMZM5G828053_T02	Bradi1g26720.1	Sobic.002G312200.2; Sobic.002G312300.1	Seita.2G324900.1; Seita.2G325000.1
Sevir.1G090100	12.3	15.69	16.76	27.55	28.41	25.41	18	NA	NA	squamosa promoter-binding-like protein 3-like	Transcription factor, SBP-box	AT5G43270.3; AT5G43270.1; AT5G43270.2	SPL2; SPL2; SPL2	squamosa promoter binding protein-like 2; squamosa promoter binding protein-like 2; squamosa promoter binding protein-like 2	LOC_Os02g04680.1; LOC_Os02g04680.1; LOC_Os02g04680.1	OsSPL3 - SBP-box gene family member, expressed; OsSPL3 - SBP-box gene family member, expressed; OsSPL3 - SBP-box gene family member, expressed	Zm00001d015233_T008; Zm00001d015233_T003	GRMZM2G097275_T01; GRMZM2G065451_T02	Bradi3g03510.4	Sobic.004G036900.2; Sobic.004G058900.1	Seita.1G091900.1
Sevir.5G029400	1.53	1.46	1.76	3.94	4.27	3.63	17	NA	NA	squamosa promoter-binding-like protein 1-like	Ankyrin repeat-containing domain;Transcription factor, SBP-box	AT3G60030.1; AT3G60030.1; AT3G60030.1	SPL12; SPL12; SPL12	squamosa promoter-binding protein-like 12; squamosa promoter-binding protein-like 12; squamosa promoter-binding protein-like 12	LOC_Os01g18850.3; LOC_Os01g18850.1; LOC_Os01g18850.4	OsSPL1 - SBP-box gene family member, expressed; OsSPL1 - SBP-box gene family member, expressed; OsSPL1 - SBP-box gene family member, expressed	Zm00001d040571_T003; Zm00001d040571_T019	GRMZM2G133646_T01; GRMZM2G081127_T01	Bradi2g11240.2	Sobic.003G139900.2; Sobic.001G026500.1	Seita.5G030800.1
Sevir.4G282500	10.19	15.6	13.49	18.15	17.69	23.18	16	NA	NA	NA	NA	AT1G27360.3; AT1G27360.4; AT1G27360.4; AT1G27360.1; AT1G27360.2; AT1G27360.3; AT1G27360.2; AT1G27360.1	SPL11; SPL11; SPL11; SPL11; SPL11; SPL11; SPL11; SPL11	squamosa promoter-like 11; squamosa promoter-like 11; squamosa promoter-like 11; squamosa promoter-like 11; squamosa promoter-like 11; squamosa promoter-like 11; squamosa promoter-like 11; squamosa promoter-like 11	LOC_Os06g49010.6; LOC_Os06g49010.3; LOC_Os06g49010.6; LOC_Os06g49010.4; LOC_Os06g49010.2; LOC_Os06g49010.5; LOC_Os06g49010.6; LOC_Os06g49010.3	OsSPL12 - SBP-box gene family member, expressed; OsSPL12 - SBP-box gene family member, expressed; OsSPL12 - SBP-box gene family member, expressed; OsSPL12 - SBP-box gene family member, expressed; OsSPL12 - SBP-box gene family member, expressed; OsSPL12 - SBP-box gene family member, expressed; OsSPL12 - SBP-box gene family member, expressed; OsSPL12 - SBP-box gene family member, expressed	Zm00001d014698_T002; Zm00001d014698_T006	GRMZM2G414805_T05	NA	Sobic.010G254200.2	Seita.4G270400.1
Sevir.1G065500	1.75	2.13	3.94	10.15	13.66	26.01	14	NA	NA	squamosa promoter-binding-like protein 5-like	Transcription factor, SBP-box	AT1G02065.1	SPL8	squamosa promoter binding protein-like 8	LOC_Os02g08070.1	OsSPL5 - SBP-box gene family member, expressed	Zm00001d015451_T001; Zm00001d053756_T001	GRMZM2G111136_T02; GRMZM2G168229_T01	Bradi3g05720.1; Bradi1g31391.2	Sobic.004G062100.1; Sobic.010G215700.1	Seita.1G066300.1; Seita.4G190700.1
Sevir.6G230400	6.47	9.77	13.76	18.35	26.94	30.24	16	TGA1	TEOSINTE GLUME ARCHITECTURE1	squamosa promoter-binding-like protein 16-like	Transcription factor, SBP-box	AT5G50670.1		Squamosa promoter-binding protein-like (SBP domain) transcription factor family protein	LOC_Os08g41940.1	OsSPL16 - SBP-box gene family member, expressed	Zm00001d049822_T001; Zm00001d049824_T002	AC233751.1_FGT002; GRMZM2G101511_T02	Bradi3g41250.1; Bradi4g34667.1	Sobic.007G193500.1; Sobic.002G257900.1	Seita.6G223300.1; Seita.2G266500.1
Sevir.4G200400	3.48	4.08	3.44	3.41	4.75	26.52	6	NA	NA	squamosa promoter-binding-like protein 10-like	Transcription factor, SBP-box	AT1G02065.1	SPL8	squamosa promoter binding protein-like 8	LOC_Os06g44860.1	OsSPL10 - SBP-box gene family member, expressed	Zm00001d046906_T001; Zm00001d036692_T001	GRMZM2G101499_T01; GRMZM2G168229_T01	Bradi1g31391.2; Bradi3g05720.1	Sobic.010G215700.1; Sobic.004G062100.1	Seita.4G190700.1; Seita.1G066300.1

## Sheet: LOB
Table S4. Expression values, homologs, and functional annotations for members of TF families (one family per sheet) and associated functional annotations from different sources: Short_name and Short_description are based on classical maize genes (maizegdb.org); WikiGene.description and InterPro.description were extracted from EnsemblPlants Biomart. Best.hit.arabi.name, arabi.symbol, arabi.define,…
	Mean expression value (TPM) at different stages							Closest homologs in other species and available functional annotations
LOB Gene ID	10DAS	12DAS	14DAS	15DAS	16DAS	18DAS	Cluster	Short_name	Short_description	WikiGene.description	InterPro.description	Best.hit.arabi.name	arabi.symbol	arabi.define	Best.hit.rice.name	rice.define	Maizev4.gene	Zmays_284.gene	Bradi.gene	Sobic.gene	Seita.gene
Sevir.9G166900	1.82	1.1	0.76	0.35	0.12	0.1	15	NA	NA	LOB domain-containing protein 36-like	Lateral organ boundaries, LOB	AT5G66870.1	ASL1,LBD36	ASYMMETRIC LEAVES 2-like 1	LOC_Os03g41600.1	DUF260 domain containing protein, putative, expressed	Zm00001d013732_T001; Zm00001d033335_T001	GRMZM2G362627_T01; GRMZM2G154320_T01	Bradi1g14677.7; Bradi2g57380.2	Sobic.001G167600.1; Sobic.009G138500.1	Seita.9G168800.1; Seita.5G222200.1
Sevir.9G362000	28.73	20.97	17.5	19.68	11.64	13.48	19	NA	NA		Lateral organ boundaries, LOB	AT5G67420.1	ASL39,LBD37	LOB domain-containing protein 37	LOC_Os03g33090.1	DUF260 domain containing protein, putative, expressed	Zm00001d029602_T001; Zm00001d029601_T002	GRMZM2G044902_T01; GRMZM2G177110_T01	Bradi1g22920.1; Bradi1g14780.1	Sobic.001G328500.1; Sobic.002G359700.1	Seita.9G356100.1; Seita.2G373900.1
Sevir.9G168300	13.93	5.28	3.77	6.99	6.26	4.27	8	NA	NA	LOB domain-containing protein 37-like	Lateral organ boundaries, LOB	AT5G67420.1	ASL39,LBD37	LOB domain-containing protein 37	LOC_Os03g41330.1	DUF260 domain containing protein, putative, expressed	Zm00001d033347_T001; Zm00001d021995_T001	GRMZM2G017319_T01; GRMZM2G177110_T01	Bradi1g14780.1; Bradi1g22920.1	Sobic.001G169200.1; Sobic.001G328500.1	Seita.9G170000.1; Seita.2G373900.1
Sevir.9G543800	0.59	0.05	0.05	0.13	0.11	0.11	12	NA	NA	LOB domain-containing protein 16-like	Lateral organ boundaries, LOB	AT2G42430.1	ASL18,LBD16	lateral organ boundaries-domain 16	LOC_Os03g05500.1	DUF260 domain containing protein, putative, expressed	Zm00001d027678_T001; Zm00001d048401_T001	GRMZM2G092483_T02; AC149818.2_FGT009	Bradi1g75120.1; Bradi3g55680.1	Sobic.001G503100.1; Sobic.001G503000.1	Seita.9G539500.1; Seita.9G539400.1
Sevir.2G384900	7.36	11.72	6.35	3.77	1.83	3.6	13	NA	NA	LOB domain-containing protein 37-like	Lateral organ boundaries, LOB	AT5G67420.1	ASL39,LBD37	LOB domain-containing protein 37	LOC_Os07g40000.1	DUF260 domain containing protein, putative, expressed	Zm00001d021995_T001; Zm00001d006739_T001	GRMZM2G177110_T01; GRMZM2G017319_T01	Bradi1g22920.1; Bradi1g14780.1	Sobic.002G359700.1; Sobic.001G328500.1	Seita.2G373900.1; Seita.9G356100.1
Sevir.5G414400	12.74	12.95	7.51	3.85	3.37	8.71	15	IG1	INDETERMINATE GAMETOPHYTE1	LOB domain-containing protein 6-like	Lateral organ boundaries, LOB	AT1G65620.3	AS2	Lateral organ boundaries (LOB) domain family protein	LOC_Os01g66590.2	DUF260 domain containing protein, putative, expressed	Zm00001d042560_T002; Zm00001d042560_T001	GRMZM2G118250_T03; GRMZM2G133806_T05	Bradi2g57380.2; Bradi2g25270.3	Sobic.003G383700.1; Sobic.009G138500.1	Seita.5G408700.1; Seita.3G240500.1
Sevir.8G017600	2.75	2.64	2.79	6.42	3.65	2.51	2	NA	NA	LOB domain-containing protein 12-like	Lateral organ boundaries, LOB;Alpha/Beta hydrolase fold	AT2G30130.1	ASL5,LBD12,PCK1	Lateral organ boundaries (LOB) domain family protein	LOC_Os05g27980.1	DUF260 domain containing protein, putative, expressed	Zm00001d052317_T002; Zm00001d052317_T001	GRMZM2G025989_T01; GRMZM2G044150_T01	NA	Sobic.005G004700.1; Sobic.008G005000.1	Seita.8G019200.1; Seita.7G331700.1
Sevir.1G376200	0.12	1.19	0.93	0.56	0.29	0.41	3	NA	NA	LOB domain-containing protein 16-like	Lateral organ boundaries, LOB	AT2G42430.1	ASL18,LBD16	lateral organ boundaries-domain 16	LOC_Os02g57490.1	DUF260 domain containing protein, putative, expressed	Zm00001d051891_T001; Zm00001d048401_T001	GRMZM2G075499_T01; AC149818.2_FGT009	Bradi3g55680.1; Bradi1g75110.1	Sobic.004G348800.1; Sobic.001G503000.1	Seita.1G369600.1; Seita.9G539400.1
Sevir.2G043200	0.04	0.31	0.29	0.15	0.34	0.11	3	NA	NA	uncharacterized LOC101759267	Lateral organ boundaries, LOB	AT5G63090.4	LOB	Lateral organ boundaries (LOB) domain family protein	LOC_Os03g41600.1	DUF260 domain containing protein, putative, expressed	Zm00001d013625_T001; Zm00001d007919_T001	GRMZM2G079185_T01; AC207888.3_FGT009	NA	Sobic.002G039900.2; Sobic.003G383700.1	Seita.2G038300.1
Sevir.5G116100	5.65	21.76	28.72	16.25	22.54	15.05	3	RA2	RAMOSA2	LOB domain-containing protein 6-like	Lateral organ boundaries, LOB	AT5G63090.1; AT5G63090.4	LOB; LOB	Lateral organ boundaries (LOB) domain family protein; Lateral organ boundaries (LOB) domain family protein	LOC_Os01g07480.1; LOC_Os01g07480.2	DUF260 domain containing protein, putative, expressed; DUF260 domain containing protein, putative, expressed	Zm00001d039694_T001; Zm00001d042560_T001	AC233943.1_FGT002; GRMZM2G118250_T03	Bradi2g04270.7; Bradi2g57380.2	Sobic.003G052900.1; Sobic.009G138500.1	Seita.5G119400.1; Seita.5G408700.1
Sevir.5G370100	0.09	0.38	0.24	0.55	0.69	0.75	16	NA	NA	LOB domain-containing protein 15-like	Lateral organ boundaries, LOB	AT2G30340.1	LBD13	LOB domain-containing protein 13	LOC_Os01g60960.1	DUF260 domain containing protein, putative, expressed	Zm00001d043036_T001; Zm00001d009823_T001	GRMZM2G092517_T01; GRMZM5G868471_T01	Bradi2g53690.1; Bradi2g34520.1	Sobic.003G340100.2; Sobic.009G058600.2	Seita.5G364600.1; Seita.7G273900.1
Sevir.3G246200	0.83	0.35	0.12	0.3	0.49	1.57	23	NA	NA	LOB domain-containing protein 6-like	Lateral organ boundaries, LOB	AT1G65620.4; AT1G65620.2	AS2; AS2	Lateral organ boundaries (LOB) domain family protein; Lateral organ boundaries (LOB) domain family protein	LOC_Os01g66590.2; LOC_Os01g66590.3	DUF260 domain containing protein, putative, expressed; DUF260 domain containing protein, putative, expressed	Zm00001d010264_T001; Zm00001d042560_T001	GRMZM2G096064_T01; GRMZM2G118250_T03	Bradi2g57380.2; Bradi2g25270.3	Sobic.009G138500.1; Sobic.003G383700.1	Seita.3G240500.1; Seita.5G408700.1
Sevir.9G473600	1.87	0.94	0.41	1.21	1.25	2.63	23	RTCS1	ROOTLESS CONCERNING CROWN AND SEMINAL ROOTS1	LOB domain-containing protein 16-like	Lateral organ boundaries, LOB	AT2G45420.1	LBD18	LOB domain-containing protein 18	LOC_Os03g14270.1	DUF260 domain containing protein, putative, expressed	Zm00001d028413_T001; Zm00001d047921_T001	GRMZM2G110913_T01; GRMZM2G150594_T01	Bradi1g68170.1; Bradi3g22510.1	Sobic.001G437300.1; Sobic.001G261700.1	Seita.9G470000.1; Seita.9G282200.1

## Sheet: C2H2
Table S4. Expression values, homologs, and functional annotations for members of TF families (one family per sheet) and associated functional annotations from different sources: Short_name and Short_description are based on classical maize genes (maizegdb.org); WikiGene.description and InterPro.description were extracted from EnsemblPlants Biomart. Best.hit.arabi.name, arabi.symbol, arabi.define,…
	Mean expression value (TPM) at different stages							Closest homologs in other species and available functional annotations
C2H2 Gene ID	10DAS	12DAS	14DAS	15DAS	16DAS	18DAS	Cluster	Short_name	Short_description	WikiGene.description	InterPro.description	Best.hit.arabi.name	arabi.symbol	arabi.define	Best.hit.rice.name	rice.define	Maizev4.gene	Zmays_284.gene	Bradi.gene	Sobic.gene	Seita.gene
Sevir.2G233000	1.05	0.72	1.48	0.42	0.72	0.57	5	NA	NA	trithorax group protein osa-like	Zinc finger, C2H2	AT2G41940.1	ZFP8	zinc finger protein 8	LOC_Os09g27320.1	ZOS9-13 - C2H2 zinc finger protein, expressed	Zm00001d020653_T001; Zm00001d005837_T001	GRMZM2G128212_T01; GRMZM2G703281_T01	Bradi4g31590.1; Bradi3g37740.1	Sobic.002G219300.1; Sobic.007G151800.1	Seita.2G222900.1; Seita.6G175900.1
Sevir.7G135600	3.51	2.74	3.54	1.55	2.15	1.71	5	NA	NA	uncharacterized LOC101754533	Zinc finger, C2H2	AT4G12240.1		zinc finger (C2H2 type) family protein	LOC_Os04g39050.1	ZOS4-07 - C2H2 zinc finger protein, expressed	Zm00001d003392_T001	NA	NA	Sobic.006G109850.1	Seita.7G127600.1
Sevir.1G207800	27.31	30.01	31.14	15.33	21.94	18.92	5	NA	NA	zinc finger protein STAR3-like	Zinc finger, C2H2-like;Zinc finger, C2H2;Zinc finger C2H2-type/integrase DNA-binding domain	AT1G34370.1	STOP1	C2H2 and C2HC zinc fingers superfamily protein	LOC_Os02g36360.2	ZOS2-11 - C2H2 zinc finger protein, expressed	Zm00001d016911_T001	GRMZM2G023988_T02	NA	Sobic.004G188300.2	Seita.1G204500.1
Sevir.3G197700	52.47	53.82	57.37	28.58	35.58	38.48	5	NA	NA	zinc finger protein 830-like		AT3G02860.2		zinc ion binding	LOC_Os05g41530.1	ZOS5-11 - C2H2 zinc finger protein, expressed	Zm00001d038572_T001	GRMZM2G159741_T01	Bradi2g21210.1	Sobic.009G182700.1; Sobic.010G107901.1	Seita.3G193400.1
Sevir.6G210500	7.98	9.28	8.94	5.07	4.61	5.03	5	NA	NA	protein TRANSPARENT TESTA 1-like	Zinc finger, C2H2-like;Zinc finger, C2H2;Zinc finger C2H2-type/integrase DNA-binding domain	AT3G57670.1	NTT,WIP2	C2H2-type zinc finger family protein	LOC_Os08g39390.1	ZOS8-10 - C2H2 zinc finger protein, expressed	Zm00001d052883_T001; Zm00001d031416_T001	GRMZM2G071101_T01; GRMZM2G445684_T01	Bradi4g33557.2; Bradi3g39820.2	Sobic.007G212900.1; Sobic.002G245500.1	Seita.6G203400.1; Seita.2G251800.1
Sevir.6G258100	225.07	216.41	204.28	105.06	119.81	103.86	9	NA	NA	zinc finger protein 593 homolog	Zinc finger, double-stranded RNA binding;Zinc finger, C2H2;Zinc finger, U1-type	AT2G36930.1		zinc finger (C2H2 type) family protein	LOC_Os08g45040.1	zinc finger protein 593, putative, expressed	Zm00001d031868_T001; Zm00001d031870_T001	GRMZM2G491632_T01; GRMZM2G309269_T01	Bradi3g12640.1	Sobic.007G163700.1	Seita.6G253600.1
Sevir.4G058900	3.05	3.27	3.53	2.11	2.15	1.52	5	NA	NA	NA	NA	AT5G52010.1		C2H2-like zinc finger protein	LOC_Os06g07020.1	ZOS6-01 - C2H2 zinc finger protein, expressed	Zm00001d036297_T001	GRMZM2G086277_T01	Bradi1g48330.2	Sobic.010G052500.3	Seita.4G060800.1
Sevir.1G265700	0.09	0.67	0.92	0.14	0.24	0.09	3	NA	NA	zinc finger protein ZAT1-like	Zinc finger, C2H2-like;Zinc finger, C2H2	AT3G60580.1		C2H2-like zinc finger protein	LOC_Os02g44130.1	ZOS2-14 - C2H2 zinc finger protein, expressed	Zm00001d051371_T001; Zm00001d017497_T001	GRMZM2G114660_T01; GRMZM2G032042_T02	Bradi3g50790.1	Sobic.004G294100.1	Seita.1G261300.1
Sevir.9G170700	0.78	2.55	3.49	1.49	1.84	1.4	3	NA	NA	zinc finger protein ZAT1-like	Zinc finger, C2H2-like;Zinc finger, C2H2;Zinc finger C2H2-type/integrase DNA-binding domain	AT5G03510.1		C2H2-type zinc finger family protein	LOC_Os03g40710.1	ZOS3-13 - C2H2 zinc finger protein, expressed	NA	NA	NA	NA	Seita.9G172300.1
Sevir.6G252200	2.5	17.69	10.53	1.06	2.01	0.71	13	NA	NA		Zinc finger, C2H2	AT5G57520.1	ATZFP2,ZFP2	zinc finger protein 2	LOC_Os08g44190.1	ZOS8-13 - C2H2 zinc finger protein, expressed	Zm00001d031985_T001	GRMZM2G104516_T01	Bradi3g42633.1	Sobic.007G172800.1	Seita.6G246800.1
Sevir.1G379400	0.76	0.36	0.33	0.37	0.4	0.55	25	NA	NA	zinc finger protein ZAT5-like	Zinc finger, C2H2-like;Zinc finger, C2H2	AT3G10470.1		C2H2-type zinc finger family protein	LOC_Os02g57790.1	ZOS2-19 - C2H2 zinc finger protein, expressed	Zm00001d051865_T001; Zm00001d004439_T001	GRMZM2G140033_T01; GRMZM2G038291_T01	Bradi3g55912.1; Bradi2g37430.1	Sobic.004G351700.1; Sobic.006G015600.1	Seita.1G372800.1; Seita.7G018900.1
Sevir.3G385500	8.49	2.09	2.06	3.45	4.74	5.04	12	NA	NA	zinc finger protein 7-like	Zinc finger, C2H2	AT1G24625.1	ZFP7	zinc finger protein 7	LOC_Os12g39220.1	ZOS12-08 - C2H2 zinc finger protein, expressed	Zm00001d041332_T001; Zm00001d030850_T001	GRMZM2G086835_T01; GRMZM2G426125_T01	Bradi4g03460.1; Bradi1g14810.1	Sobic.008G143901.1; Sobic.001G169700.1	Seita.3G368200.1; Seita.9G170900.1
Sevir.3G408300	4.56	0.23	0.18	0	0	0.27	12	NA	NA	zinc finger protein 6-like	Zinc finger, C2H2;Zinc finger C2H2-type/integrase DNA-binding domain	AT5G48890.1		C2H2-like zinc finger protein	LOC_Os12g42250.1	ZOS12-10 - C2H2 zinc finger protein, expressed	Zm00001d031079_T001; Zm00001d034359_T001	GRMZM2G013960_T01; GRMZM5G888196_T01	Bradi4g01450.4; Bradi1g06420.1	Sobic.008G173300.1; Sobic.001G065500.1	Seita.3G391200.1; Seita.2G035200.1
Sevir.9G063300	23.8	14.67	9.05	6.57	7.97	11.54	12	NA	NA	uncharacterized LOC101766153	Zinc finger, C2H2	AT5G48890.1		C2H2-like zinc finger protein	LOC_Os03g57240.1	ZOS3-19 - C2H2 zinc finger protein, expressed	Zm00001d013118_T001; Zm00001d034359_T001	GRMZM2G089448_T01; GRMZM5G888196_T01	Bradi1g06420.1; Bradi4g01450.4	Sobic.001G065500.1; Sobic.008G173300.1	Seita.9G064000.1; Seita.2G034800.1
Sevir.8G084000	1.57	0.34	0.32	0.08	0.03	0.16	12	NA	NA	zinc finger protein 7-like	Zinc finger, C2H2;Zinc finger C2H2-type/integrase DNA-binding domain	AT5G57520.1	ATZFP2,ZFP2	zinc finger protein 2	LOC_Os09g26210.1	ZOS9-12 - C2H2 zinc finger protein, expressed	Zm00001d020577_T001	GRMZM2G108818_T01	NA	Sobic.001G357100.2; Sobic.001G357000.2	Seita.8G082400.1; Seita.2G213700.1
Sevir.9G079000	4.57	1.42	0.57	0.86	0.37	0.36	12	NA	NA	zinc finger protein 1-like	Zinc finger, C2H2-like;Zinc finger, C2H2;Zinc finger C2H2-type/integrase DNA-binding domain	AT5G67450.1	AZF1,ZF1	zinc-finger protein 1	LOC_Os03g55540.1	ZOS3-18 - C2H2 zinc finger protein, expressed	Zm00001d034145_T001; Zm00001d013208_T001	GRMZM2G400714_T01; GRMZM2G035103_T01	Bradi1g07660.1; Bradi1g22560.1	Sobic.001G079500.1; Sobic.002G360100.1	Seita.9G080500.1; Seita.2G373600.1
Sevir.9G033500	0.63	0.27	0.08	0.55	0.39	0.1	8	NA	NA	zinc finger protein ZAT12-like	Zinc finger, C2H2	AT5G59820.1	RHL41,ZAT12	C2H2-type zinc finger family protein	LOC_Os03g60540.1	ZOS3-20 - C2H2 zinc finger protein, expressed	Zm00001d034639_T001; Zm00001d042934_T001	GRMZM2G061897_T01; GRMZM5G804618_T01	Bradi1g03810.1; Bradi2g54470.1	Sobic.001G035300.1; Sobic.003G349600.1	Seita.9G034400.1; Seita.5G374800.1
Sevir.9G390900	1.38	0.98	0.26	0.39	0	0.19	19	NA	NA	zinc finger protein 1-like	Zinc finger, C2H2	AT5G57520.1	ATZFP2,ZFP2	zinc finger protein 2	LOC_Os09g26200.1	ZOS9-11 - C2H2 zinc finger protein, expressed	Zm00001d047170_T001; Zm00001d047169_T001	GRMZM2G161255_T01; AC197901.3_FGT003	NA	Sobic.001G356800.1; Sobic.001G357100.2	Seita.9G388300.1; Seita.9G388400.1
Sevir.7G043200	4.72	3.86	1.89	1.77	1.55	2.57	15	NA	NA		Zinc finger, C2H2	AT1G75710.1		C2H2-like zinc finger protein	LOC_Os04g02510.1	ZOS4-01 - C2H2 zinc finger protein, expressed	Zm00001d024883_T001; Zm00001d004497_T001	GRMZM2G158141_T01; GRMZM5G844012_T01	Bradi5g01872.1	Sobic.006G009500.1; Sobic.001G303000.1	Seita.7G012600.1
Sevir.6G182200	1.53	1.29	0.54	0.69	0.46	0.69	19	NA	NA			AT2G41940.1	ZFP8	zinc finger protein 8	LOC_Os08g36110.1	ZOS8-06 - C2H2 zinc finger protein, expressed	Zm00001d050111_T001; Zm00001d020653_T001	GRMZM2G151639_T01; GRMZM2G128212_T01	Bradi3g37740.1; Bradi4g31590.1	Sobic.007G151800.1; Sobic.002G219300.1	Seita.6G175900.1; Seita.2G222900.1
Sevir.5G002300	0.27	0.39	0.11	0.1	0.03	0.13	15	NA	NA		Zinc finger, C2H2-like;Zinc finger, C2H2;Zinc finger C2H2-type/integrase DNA-binding domain	AT1G03840.1	MGP	C2H2 and C2HC zinc fingers superfamily protein	LOC_Os01g14010.1	ZOS1-05 - C2H2 zinc finger protein, expressed	Zm00001d009030_T001; Zm00001d028139_T001	GRMZM2G151309_T01; GRMZM2G171073_T02	Bradi2g08460.1; Bradi1g71330.1	Sobic.003G001300.1; Sobic.001G469100.2	Seita.5G002400.1; Seita.9G504400.1
Sevir.8G084100	5.59	4.41	2.41	1.25	0.17	0.09	15	NA	NA	zinc finger protein 2-like	Zinc finger, C2H2	AT5G10970.1		C2H2 and C2HC zinc fingers superfamily protein	LOC_Os09g26200.1	ZOS9-11 - C2H2 zinc finger protein, expressed	NA	NA	NA	NA	Seita.8G082500.1; Seita.2G213500.1
Sevir.2G314300	14.86	13.33	7.01	2.38	1.01	1.72	15	NA	NA	zinc finger protein NUTCRACKER-like	Zinc finger, double-stranded RNA binding;Zinc finger, C2H2-like;Zinc finger, C2H2;Zinc finger C2H2-type/integrase DNA-binding domain	AT2G02080.1	AtIDD4,IDD4	indeterminate(ID)-domain 4	LOC_Os09g38340.3	ZOS9-17 - C2H2 zinc finger protein, expressed	Zm00001d021403_T001; Zm00001d006319_T002	GRMZM2G042666_T01; GRMZM2G021587_T01	Bradi4g37540.3; Bradi3g51090.1	Sobic.002G293000.2; Sobic.007G173200.1	Seita.2G303400.1; Seita.6G247000.1
Sevir.2G262600	7.9	9.17	5.17	2.29	2.12	1.59	9	NA	NA	zinc finger and BTB domain-containing protein 17-like	Zinc finger, C2H2;Zinc finger C2H2-type/integrase DNA-binding domain	AT3G20880.1	WIP4	WIP domain protein 4	LOC_Os08g39390.1	ZOS8-10 - C2H2 zinc finger protein, expressed	Zm00001d020923_T001; Zm00001d052883_T001	GRMZM2G084014_T01; GRMZM2G071101_T01	Bradi4g33557.2; Bradi3g39820.2	Sobic.002G245500.1; Sobic.007G212900.1	Seita.2G251800.1; Seita.6G203400.1
Sevir.7G212900	28.94	32.6	23.38	9.93	12.68	15.32	9	NA	NA	NA	NA	AT2G02070.1; AT2G02070.1	AtIDD5,IDD5; AtIDD5,IDD5	indeterminate(ID)-domain 5; indeterminate(ID)-domain 5	LOC_Os04g47860.6; LOC_Os04g47860.5	ZOS4-11 - C2H2 zinc finger protein, expressed; ZOS4-11 - C2H2 zinc finger protein, expressed	Zm00001d002654_T013; Zm00001d002654_T002	GRMZM2G129261_T01; GRMZM5G884137_T01	Bradi5g18530.2; Bradi3g51090.1	Sobic.006G180900.2; Sobic.004G285400.5	Seita.7G201000.1; Seita.1G268600.1
Sevir.4G084900	3.02	3.06	2.03	3.24	1.85	6.04	6	NA	NA	uncharacterized LOC101753924	Zinc finger, C2H2	AT2G41940.1	ZFP8	zinc finger protein 8	LOC_Os02g53530.1	ZOS2-17 - C2H2 zinc finger protein, expressed	Zm00001d037136_T001; Zm00001d044980_T001	GRMZM2G016744_T01; GRMZM2G159402_T01	Bradi1g46340.1; Bradi3g57370.1	Sobic.010G077700.2; Sobic.007G149750.1	Seita.4G085700.1; Seita.1G337500.1
Sevir.2G316700	0.25	0.32	0.32	0.21	0.2	1.35	6	NA	NA	zinc finger protein 6-like	Zinc finger, C2H2	AT5G57520.1	ATZFP2,ZFP2	zinc finger protein 2	LOC_Os09g38610.1	ZOS9-18 - C2H2 zinc finger protein, expressed	Zm00001d021386_T001; Zm00001d031985_T001	GRMZM2G357688_T01; GRMZM5G857492_T01	Bradi4g37760.1; Bradi3g42633.1	Sobic.002G295000.1; Sobic.003G084400.2	Seita.2G305800.1; Seita.6G179600.1
Sevir.7G004800	0	0	0	0	0	1.52	6	NA	NA	uncharacterized LOC101781005	Zinc finger, C2H2-like;Zinc finger, C2H2	AT2G42410.1	ATZFP11,ZFP11	zinc finger protein 11	LOC_Os04g08600.1	ZOS4-05 - C2H2 zinc finger protein, expressed	Zm00001d025051_T001	GRMZM2G137736_T01	Bradi3g18971.1; Bradi1g59750.1	Sobic.006G018600.1	Seita.7G021500.1
Sevir.1G344100	2.39	2.13	1.08	1.04	0.87	3.1	25	NA	NA	uncharacterized LOC101767903	Zinc finger, C2H2	AT2G41940.1	ZFP8	zinc finger protein 8	LOC_Os02g53530.1	ZOS2-17 - C2H2 zinc finger protein, expressed	Zm00001d018247_T001; Zm00001d052118_T001	GRMZM2G085945_T01; GRMZM2G121151_T01	Bradi3g57370.1; Bradi1g46340.1	Sobic.004G315800.1; Sobic.007G149750.1	Seita.1G337500.1; Seita.4G085700.1
Sevir.5G086100	3.85	5.35	3.19	2.2	1.97	7.07	6	NA	NA	zinc finger protein STAMENLESS 1-like	Zinc finger, C2H2;Zinc finger protein JAGGED-like	AT1G68480.1	JAG	C2H2 and C2HC zinc fingers superfamily protein	LOC_Os01g03840.1	ZOS1-02 - C2H2 zinc finger protein, expressed	Zm00001d040006_T001; Zm00001d008532_T001	GRMZM2G067205_T01; GRMZM2G088112_T01	NA	Sobic.003G086800.1	Seita.5G087800.1
Sevir.1G273200	11	8.12	6.47	4.88	7.33	10.99	25	NA	NA	zinc finger protein JACKDAW-like	Zinc finger, double-stranded RNA binding;Zinc finger, C2H2-like;Zinc finger, C2H2;Zinc finger C2H2-type/integrase DNA-binding domain	AT2G02080.1	AtIDD4,IDD4	indeterminate(ID)-domain 4	LOC_Os02g45054.1	ZOS2-15 - C2H2 zinc finger protein, expressed	Zm00001d017560_T001; Zm00001d017560_T002	GRMZM2G090595_T01; GRMZM2G129261_T01	Bradi3g51090.1; Bradi5g18530.2	Sobic.004G285400.5; Sobic.006G180900.2	Seita.1G268600.1; Seita.7G201000.1
Sevir.2G386700	0.92	0.78	0.87	2.32	0.67	1.26	2	NA	NA	zinc finger protein 4-like	Zinc finger, C2H2	AT1G24625.1	ZFP7	zinc finger protein 7	LOC_Os07g40300.1	ZOS7-10 - C2H2 zinc finger protein, expressed	Zm00001d022022_T001; Zm00001d009724_T003	GRMZM2G008712_T01; GRMZM2G149204_T01	Bradi1g22820.1	Sobic.002G361600.1	Seita.2G375500.1
Sevir.9G169100	0.73	0.38	0.45	1.54	0.8	0.68	2	NA	NA	zinc finger protein 7-like	Zinc finger, C2H2	AT1G24625.1	ZFP7	zinc finger protein 7	LOC_Os12g39220.1	ZOS12-08 - C2H2 zinc finger protein, expressed	Zm00001d033363_T001; Zm00001d013743_T001	GRMZM2G082686_T01; GRMZM2G400281_T01	Bradi1g14810.1; Bradi3g06130.1	Sobic.001G169700.1; Sobic.008G143901.1	Seita.9G170900.1; Seita.3G368200.1
Sevir.2G385300	0.37	1.17	0.71	3.46	0.77	0.28	2	NA	NA	zinc finger protein 1-like	Zinc finger, C2H2-like;Zinc finger, C2H2	AT1G27730.1	STZ,ZAT10	salt tolerance zinc finger	LOC_Os03g32220.1	ZOS3-11 - C2H2 zinc finger protein, expressed	Zm00001d022002_T001; Zm00001d047330_T001	AC185108.3_FGT011; GRMZM2G391458_T01	Bradi2g49250.1	Sobic.002G360100.1; Sobic.001G330100.1	Seita.2G374300.1; Seita.9G357600.1
Sevir.9G363600	5.24	6.78	7.63	15.3	9.52	6.66	4	NA	NA	zinc finger protein ZAT6-like	Zinc finger, C2H2-like;Zinc finger, C2H2;Zinc finger C2H2-type/integrase DNA-binding domain	AT5G04340.1	C2H2,CZF2,ZAT6	zinc finger of Arabidopsis thaliana 6	LOC_Os03g32220.1	ZOS3-11 - C2H2 zinc finger protein, expressed	Zm00001d047330_T001	GRMZM2G105092_T01	Bradi2g49250.1; Bradi4g03340.1	Sobic.001G330400.1; Sobic.002G360100.1	Seita.9G357600.1; Seita.2G374300.1
Sevir.7G001700	13.4	13.61	14.97	28.78	19.64	11.25	4	NA	NA	polycomb group protein EMBRYONIC FLOWER 2-like		AT5G51230.1	AtEMF2,CYR1,EMF2,VEF2	VEFS-Box of polycomb protein	LOC_Os09g13630.1	ZOS9-03 - C2H2 zinc finger protein, expressed	NA	NA	Bradi3g03106.3; Bradi4g11608.2	Sobic.006G015500.1; Sobic.002G164300.1	Seita.7G018800.1; Seita.2G170500.1
Sevir.5G401500	28.38	38.63	55.36	66.96	66.84	49.63	10	NA	NA	NA	NA	AT1G34370.1	STOP1	C2H2 and C2HC zinc fingers superfamily protein	LOC_Os01g65080.2	ZOS1-18 - C2H2 zinc finger protein, expressed	Zm00001d012260_T001; Zm00001d042686_T001	GRMZM2G075956_T01; GRMZM2G129428_T01	Bradi2g56320.1	Sobic.003G370700.2	Seita.5G396100.1
Sevir.4G227000	7.37	9.45	12.19	19.95	17.66	9.48	4	NA	NA	trithorax group protein osa-like	Zinc finger, RING-type, conserved site;Zinc finger, RING-type;Zinc finger, RING/FYVE/PHD-type				LOC_Os12g05920.1	ZOS12-01 - C2H2 zinc finger protein, expressed	Zm00001d011427_T007; Zm00001d011427_T003	GRMZM2G433333_T02; GRMZM2G464976_T02	Bradi4g42217.9	Sobic.003G229500.2	Seita.4G217000.1; Seita.5G383000.1
Sevir.2G216700	1.37	1.58	2.66	4.52	3.03	2.84	24	NA	NA		Zinc finger, C2H2-like;Zinc finger, C2H2;Zinc finger, U1-type	AT5G61190.1		putative endonuclease or glycosyl hydrolase with C2H2-type zinc finger domain	LOC_Os09g25430.1	ZOS9-07 - C2H2 zinc finger protein, expressed	NA	NA	NA	NA	Seita.2G208200.1
Sevir.7G064300	7.29	8.18	11.4	22.6	15.67	15.04	24	NA	NA	uncharacterized LOC101775331	Protein of unknown function DUF544	AT4G25610.1		C2H2-like zinc finger protein	LOC_Os06g49800.1	ubiquitin interaction motif family protein, expressed	NA	NA	NA	NA	Seita.7G057400.1; Seita.7G055800.1
Sevir.6G110600	1.82	1.74	2.26	4.73	6.45	5.47	18	NA	NA	uncharacterized LOC101765323	Zinc finger, C2H2-like;Zinc finger, U1-type				LOC_Os08g16940.1	ZOS8-01 - C2H2 zinc finger protein, expressed	Zm00001d050157_T001	GRMZM2G177284_T01	NA	Sobic.004G064100.1	Seita.6G100600.1
Sevir.8G048000	1.85	1.23	1.51	2.89	3.34	2.96	17	NA	NA	uncharacterized LOC101758746	Poly(ADP-ribose) polymerase, catalytic domain;Zinc finger, C2H2	AT1G75710.1		C2H2-like zinc finger protein	LOC_Os11g06840.1	ZOS11-01 - C2H2 zinc finger protein, expressed	Zm00001d053006_T001	GRMZM2G028046_T01	NA	Sobic.005G052700.1	Seita.8G047500.1
Sevir.5G272800	0.91	1.13	0.95	2.57	3.92	2.32	18	NA	NA	zinc finger protein MAGPIE-like	Zinc finger, C2H2-like;Zinc finger, C2H2;Zinc finger C2H2-type/integrase DNA-binding domain	AT3G13810.1	AtIDD11,IDD11	indeterminate(ID)-domain 11	LOC_Os01g39110.1	ZOS1-10 - C2H2 zinc finger protein, expressed	Zm00001d011223_T002; Zm00001d011223_T001	GRMZM2G027333_T01; GRMZM2G177693_T01	Bradi2g41550.1; Bradi1g71330.1	Sobic.003G194600.1; Sobic.003G001300.1	Seita.5G269600.1; Seita.5G207200.1
Sevir.3G386500	0.21	0.08	0.12	4.46	2.35	1.92	24	NA	NA	zinc finger protein 1-like	Zinc finger, C2H2-like;Zinc finger, C2H2;Zinc finger C2H2-type/integrase DNA-binding domain	AT1G27730.1	STZ,ZAT10	salt tolerance zinc finger	LOC_Os12g39400.1	ZOS12-09 - C2H2 zinc finger protein, expressed	Zm00001d030858_T001; Zm00001d029587_T001	AF546187.1_FGT012; GRMZM2G069176_T01	Bradi4g03410.2; Bradi1g14750.1	Sobic.008G144500.1; Sobic.001G330200.1	Seita.3G369200.1; Seita.9G169700.1
Sevir.5G071000	0.16	0.15	0.1	0.39	0.32	0.24	24	NA	NA	apoptosis-enhancing nuclease-like	Exonuclease, RNase T/DNA polymerase III;Ribonuclease H-like domain;Zinc finger, C2H2	AT5G40310.1		Exonuclease family protein	LOC_Os01g01770.1	ZOS1-01 - C2H2 zinc finger protein, expressed	Zm00001d040158_T001	GRMZM2G079807_T01	Bradi2g00677.1	Sobic.003G102800.1	Seita.5G072200.1; Seita.1G291700.1
Sevir.9G390600	1.15	0.28	0.87	5.82	4.48	2.64	21	NA	NA	zinc finger protein ZAT6-like	Zinc finger, C2H2	AT5G57520.1	ATZFP2,ZFP2	zinc finger protein 2	LOC_Os09g26200.1	ZOS9-11 - C2H2 zinc finger protein, expressed	Zm00001d047170_T001; Zm00001d020573_T001	GRMZM2G161255_T01; AC201740.3_FGT003	Bradi4g30910.1; Bradi2g58720.1	Sobic.001G356800.1; Sobic.001G357100.2	Seita.9G388100.1; Seita.9G388000.1
Sevir.2G209800	0.05	0	4.23	22.32	24.04	14.85	10	RA1	RAMOSA1	transcriptional regulator SUPERMAN-like	Zinc finger, C2H2	AT2G42410.1	ATZFP11,ZFP11	zinc finger protein 11	LOC_Os04g08600.1	ZOS4-05 - C2H2 zinc finger protein, expressed	Zm00001d020430; Zm00001d020430	GRMZM2G003927	NA	Sobic.002G197700.1; Sobic.002G197800.1	Seita.2G201700.1
Sevir.5G388300	3.82	4.72	6.49	13.62	12.58	7.01	10	NA	NA	trithorax group protein osa-like	Zinc finger, RING-type, conserved site;TRAF-like;Zinc finger, RING-type;Zinc finger, RING/FYVE/PHD-type				LOC_Os12g05920.1	ZOS12-01 - C2H2 zinc finger protein, expressed	Zm00001d044139_T001; Zm00001d011427_T038	GRMZM2G464976_T02; GRMZM2G433333_T02	Bradi4g42217.9	Sobic.003G229500.2	Seita.5G383000.1; Seita.4G217000.1
Sevir.1G178000	1.37	1.4	1.82	4.76	4.41	2.79	10	NA	NA	zinc finger protein MAGPIE-like	Zinc finger, C2H2-like;Zinc finger, C2H2;Zinc finger C2H2-type/integrase DNA-binding domain	AT3G50700.1	AtIDD2,IDD2	indeterminate(ID)-domain 2	LOC_Os02g31890.1	ZOS2-08 - C2H2 zinc finger protein, expressed	Zm00001d016632_T001	GRMZM2G320287_T01	Bradi3g44520.1; Bradi5g08537.2	Sobic.004G160100.1; Sobic.004G162700.1	Seita.1G175100.1
Sevir.3G382600	0.03	0.18	0.43	0.17	0.34	0.12	22	NA	NA		Zinc finger, C2H2-like;Zinc finger, C2H2	AT2G28200.1		C2H2-type zinc finger family protein	LOC_Os12g38960.1	ZOS12-07 - C2H2 zinc finger protein, expressed	Zm00001d041506_T001	GRMZM2G302891_T02	NA	Sobic.008G141900.1	Seita.3G365300.1
Sevir.2G216900	1.74	2.84	3.11	2.2	2.88	1.3	3	NA	NA			AT5G61190.1		putative endonuclease or glycosyl hydrolase with C2H2-type zinc finger domain	LOC_Os09g25440.1	ZOS9-08 - C2H2 zinc finger protein, expressed	NA	NA	NA	NA	Seita.2G208400.1
Sevir.8G183900	0.35	1.09	1.68	1.75	1.53	0.81	22	NA	NA		Domain of unknown function DUF629;Tetratricopeptide-like helical	AT3G47890.1; AT3G47890.1	;	Ubiquitin carboxyl-terminal hydrolase-related protein; Ubiquitin carboxyl-terminal hydrolase-related protein	LOC_Os11g38330.1; LOC_Os11g34690.1	ZOS11-06 - C2H2 zinc finger protein, expressed; expressed protein	NA	NA	NA	Sobic.005G172700.1	Seita.8G174700.1
Sevir.2G175500	17.13	17.67	19.22	17.99	28.41	13.67	11	NA	NA	zinc finger protein STOP1 homolog	Zinc finger, C2H2-like;Zinc finger, C2H2;Zinc finger C2H2-type/integrase DNA-binding domain	AT1G13290.1	DOT5,WIP6	C2H2-like zinc finger protein	LOC_Os09g13680.1	ZOS9-04 - C2H2 zinc finger protein, expressed	Zm00001d020037_T001; Zm00001d005566_T001	GRMZM2G150011_T01; GRMZM2G134998_T01	Bradi4g27770.1; Bradi1g36067.1	Sobic.002G164700.1; Sobic.010G190400.1	Seita.2G170700.1; Seita.4G217600.1
Sevir.9G460200	2.91	1.93	2.35	3.58	5.35	3.07	11	NA	NA	uncharacterized LOC101780280	Poly(ADP-ribose) polymerase, catalytic domain;Zinc finger, C2H2	AT2G29660.1		zinc finger (C2H2 type) family protein	LOC_Os03g15790.1	ZOS3-08 - C2H2 zinc finger protein, expressed	Zm00001d028537_T001	GRMZM2G093305_T01	Bradi1g67230.1	Sobic.001G427600.1; Sobic.006G278400.1	Seita.9G456600.1; Seita.3G003800.1
Sevir.9G479800	8.13	5.4	5.9	9.68	11.31	6.41	10	NA	NA			AT2G01940.1	ATIDD15,SGR5	C2H2-like zinc finger protein	LOC_Os03g13400.1	ZOS3-06 - C2H2 zinc finger protein, expressed	Zm00001d028361_T001; Zm00001d047976_T001	GRMZM2G465595_T01; GRMZM2G074032_T01	Bradi1g68730.1; Bradi3g37890.3	Sobic.001G443000.1; Sobic.007G153300.1	Seita.9G476000.1; Seita.6G177800.1
Sevir.1G060400	0.05	0.03	0.19	0.32	0.16	0.36	1	NA	NA	zinc finger protein 6-like	Zinc finger, C2H2	AT5G25160.1	ZFP3	zinc finger protein 3	LOC_Os02g08510.1	ZOS2-04 - C2H2 zinc finger protein, expressed	Zm00001d015525_T001; Zm00001d047170_T001	GRMZM2G417574_T01; GRMZM2G161255_T01	Bradi3g06130.1	Sobic.004G066700.1; Sobic.002G036500.1	Seita.1G061000.1; Seita.1G337500.1
Sevir.7G118500	3.14	2.94	19.58	27.25	24.93	55.7	14	NA	NA	transcriptional regulator SUPERMAN-like	Zinc finger, C2H2	AT5G10970.1		C2H2 and C2HC zinc fingers superfamily protein	LOC_Os04g36650.1	ZOS4-06 - C2H2 zinc finger protein, expressed	Zm00001d003573_T001; Zm00001d025485_T001	GRMZM2G107129_T01; GRMZM2G074793_T01	Bradi5g11180.1	Sobic.006G092300.1	Seita.7G110700.1
Sevir.3G063400	0.04	0.06	0.1	0.98	0.78	1.17	17	NA	NA	zinc finger protein ZAT12-like	Zinc finger, C2H2-like;Zinc finger, C2H2	AT5G59820.1	RHL41,ZAT12	C2H2-type zinc finger family protein	LOC_Os05g02390.1	ZOS5-02 - C2H2 zinc finger protein, expressed	Zm00001d035609_T001; Zm00001d028667_T001	GRMZM2G001205_T01; GRMZM2G048154_T01	Bradi2g37430.1; Bradi3g55912.1	Sobic.009G016300.1	Seita.3G062700.1; Seita.9G327300.1
Sevir.9G478200	6.52	4.38	6.68	12.7	15.31	19.15	16	NA	NA	zinc finger protein 4-like	Zinc finger, C2H2	AT1G66140.1	ZFP4	zinc finger protein 4	LOC_Os03g13600.2	ZOS3-07 - C2H2 zinc finger protein, expressed	Zm00001d028371_T001; Zm00001d047968_T001	GRMZM2G157197_T01; GRMZM2G456768_T01	Bradi1g68570.2; Bradi1g14810.1	Sobic.001G441500.2; Sobic.001G169700.1	Seita.9G474600.1; Seita.3G368200.1
Sevir.3G207200	0.34	0.27	0.31	0.51	0.5	0.61	1	NA	NA	uncharacterized LOC101766334		AT4G25610.1		C2H2-like zinc finger protein	LOC_Os12g35490.1	expressed protein	NA	NA	NA	NA	Seita.3G202200.1
Sevir.6G038400	7.82	5.89	10.25	12.04	11.54	11.61	17	NA	NA	NA	NA				LOC_Os09g21430.1	ZOS9-05 - C2H2 zinc finger protein, expressed	NA	NA	NA	NA	NA
Sevir.9G390300	0.63	0.18	0.2	0.68	0.62	0.77	1	NA	NA	uncharacterized LOC101764348	Zinc finger, C2H2	AT5G25160.1	ZFP3	zinc finger protein 3	LOC_Os09g26200.1	ZOS9-11 - C2H2 zinc finger protein, expressed	Zm00001d047170_T001; Zm00001d005788_T001	GRMZM2G161255_T01; GRMZM2G037574_T01	Bradi4g30910.1; Bradi2g58720.1	Sobic.001G356800.1; Sobic.001G357100.2	Seita.9G388000.1; Seita.9G388100.1
Sevir.2G039600	0.05	0.14	0.17	1.33	1.79	3.46	14	NA	NA	uncharacterized LOC101756030	Zinc finger, C2H2;Zinc finger C2H2-type/integrase DNA-binding domain	AT5G48890.1		C2H2-like zinc finger protein	LOC_Os07g05900.1	ZOS7-02 - C2H2 zinc finger protein, expressed	NA	NA	Bradi1g58560.1; Bradi1g76580.1	Sobic.002G036900.1; Sobic.002G037300.1	Seita.2G035000.1; Seita.2G035300.1
Sevir.5G088700	1.1	0.51	0.77	1.46	1.42	2.76	14	NA	NA	zinc finger protein 6-like	Zinc finger, C2H2;Zinc finger C2H2-type/integrase DNA-binding domain	AT1G68360.1		C2H2 and C2HC zinc fingers superfamily protein	LOC_Os01g04120.1	ZOS1-03 - C2H2 zinc finger protein, expressed	Zm00001d008562_T001; Zm00001d039977_T001	GRMZM2G133552_T01; GRMZM2G156950_T01	Bradi2g02190.1; Bradi5g01490.1	Sobic.003G084400.2; Sobic.010G116000.1	Seita.5G090200.1; Seita.5G180100.1
Sevir.9G333300	0.44	0.22	0.29	0.75	1.06	2.45	14	NA	NA	zinc finger protein ZAT4-like	Zinc finger, C2H2-like;Zinc finger, C2H2	AT3G60580.1		C2H2-like zinc finger protein	LOC_Os10g40660.1	ZOS10-07 - C2H2 zinc finger protein, expressed	Zm00001d029917_T001; Zm00001d047102_T001	GRMZM2G152214_T01; GRMZM2G001205_T01	Bradi3g33100.1	Sobic.001G301900.1; Sobic.009G016300.1	Seita.9G327300.1
Sevir.9G493700	1.03	0.91	1.04	1.46	2.25	5.53	14	NA	NA	AT-rich interactive domain-containing protein 1A-like	Zinc finger, C2H2	AT2G41940.1	ZFP8	zinc finger protein 8	LOC_Os03g11680.1	ZOS3-05 - C2H2 zinc finger protein, expressed	Zm00001d028222_T001; Zm00001d052118_T001	GRMZM2G178894_T01; GRMZM2G121151_T01	Bradi1g69820.2	Sobic.001G455300.1; Sobic.003G025500.1	Seita.9G489700.1; Seita.6G104100.1
Sevir.5G449500	0.09	0.18	0.14	0.41	0.39	1.87	6	NA	NA	zinc finger protein NUTCRACKER-like	Zinc finger, C2H2-like;Zinc finger, C2H2;Zinc finger C2H2-type/integrase DNA-binding domain	AT3G50700.1	AtIDD2,IDD2	indeterminate(ID)-domain 2	LOC_Os01g70870.1	ZOS1-23 - C2H2 zinc finger protein, expressed	Zm00001d042202_T001; Zm00001d044261_T002	GRMZM2G035625_T01; GRMZM2G177693_T01	Bradi2g60020.1; Bradi1g71330.1	Sobic.003G417500.1; Sobic.003G194600.1	Seita.5G443300.1; Seita.9G247600.1
Sevir.2G040000	0.19	0.32	0.21	0.26	0.34	0.48	14	NA	NA	zinc finger protein STAMENLESS 1-like	Zinc finger, C2H2;Zinc finger C2H2-type/integrase DNA-binding domain	AT5G48890.1		C2H2-like zinc finger protein	LOC_Os07g05900.1	ZOS7-02 - C2H2 zinc finger protein, expressed	Zm00001d005837_T001; Zm00001d013743_T001	GRMZM2G082686_T01; GRMZM2G400281_T01	Bradi1g58560.1; Bradi1g76570.1	Sobic.002G037300.1; Sobic.002G036900.1	Seita.2G035300.1; Seita.2G035000.1
Sevir.1G000700	0.09	0	0	0.28	0	1.66	6	NA	NA	transcriptional regulator SUPERMAN-like	Zinc finger, C2H2-like;Zinc finger, C2H2	AT3G23130.1	FLO10,FON1,SUP	C2H2 and C2HC zinc fingers superfamily protein	LOC_Os04g50070.1	ZOS4-13 - C2H2 zinc finger protein, expressed	NA	NA	Bradi3g18971.1	Sobic.004G000800.1	Seita.1G000900.1
Sevir.2G405300	5.61	8.93	13.21	10.42	16.94	10.38	22	NA	NA		Zinc finger, RING-type, conserved site;Helicase, superfamily 1/2, ATP-binding domain;Domain of unknown function DUF1605;DNA/RNA helicase, DEAD/DEAH box type, N-terminal;Helicase-associated domain;Zinc finger, C2H2;Zinc finger, C6HC-type;DNA/RNA helicase, ATP-dependent, DEAH-box type, conserved site;Zinc finger, RING-type;Helicase, C-terminal;Zinc finger, RING/FYVE/PHD-type;P-loop containing nucle…	AT4G01020.1		helicase domain-containing protein / IBR domain-containing protein / zinc finger protein-related	LOC_Os07g42900.1	helicase domain-containing protein, putative, expressed	Zm00001d022176_T002; Zm00001d022176_T005	GRMZM5G855311_T01	Bradi1g21280.2	Sobic.002G378900.4	Seita.2G394100.1
Sevir.9G542600	17.8	24.09	30.17	26.74	37.09	29.07	11	NA	NA	probable lysine-specific demethylase ELF6-like	Zinc finger, C2H2-like;Zinc finger, C2H2;Transcription factor jumonji, JmjN;JmjC domain;Zinc finger C2H2-type/integrase DNA-binding domain	AT5G04240.1	ELF6	Zinc finger (C2H2 type) family protein / transcription factor jumonji (jmj) family protein	LOC_Os01g67970.1	ZOS1-20 - C2H2 zinc finger protein, expressed	Zm00001d048404_T004; Zm00001d048404_T011	AC149475.2_FGT005; GRMZM2G401342_T01	Bradi1g74997.1	Sobic.001G501800.1	Seita.9G538300.1
Sevir.2G222600	1.77	3.09	10.56	8.91	12.77	8.55	22	NA	NA	zinc finger protein 2-like	Zinc finger, C2H2	AT5G57520.1	ATZFP2,ZFP2	zinc finger protein 2	LOC_Os09g26200.1	ZOS9-11 - C2H2 zinc finger protein, expressed	Zm00001d020573_T001; Zm00001d020574_T001	GRMZM2G166782_T01; GRMZM2G120794_T01	Bradi4g30910.1; Bradi2g58720.1	Sobic.002G209800.1; Sobic.001G357100.2	Seita.2G213500.1; Seita.8G082500.1
Sevir.7G299300	27.82	33.46	42.87	46.09	58.07	45.67	11	NA	NA	zinc finger protein STAR3-like	Zinc finger, C2H2-like;Zinc finger, C2H2;Zinc finger C2H2-type/integrase DNA-binding domain	AT1G34370.2	STOP1	C2H2 and C2HC zinc fingers superfamily protein	LOC_Os01g65080.3	ZOS1-18 - C2H2 zinc finger protein, expressed	NA	NA	NA	NA	Seita.7G287100.1
Sevir.9G202200	13.35	18.06	23.51	25.14	31.46	26.23	18	NA	NA	uncharacterized LOC101769467	Zinc finger, C2H2;Zinc finger, RING/FYVE/PHD-type	AT4G28260.2			LOC_Os10g35710.1	expressed protein	Zm00001d032547_T004; Zm00001d032547_T009	GRMZM2G131623_T01; GRMZM5G821828_T01	Bradi3g30070.1	Sobic.001G204000.1	Seita.9G203900.1
Sevir.5G208500	8.25	10.88	17.23	16.41	24.08	16.88	11	NA	NA	zinc finger protein NUTCRACKER-like	Zinc finger, C2H2-like;Zinc finger, C2H2;Zinc finger C2H2-type/integrase DNA-binding domain	AT1G55110.1	AtIDD7,IDD7	indeterminate(ID)-domain 7	LOC_Os01g39110.1	ZOS1-10 - C2H2 zinc finger protein, expressed	Zm00001d011223_T002; Zm00001d011223_T001	GRMZM2G027333_T01; GRMZM2G177693_T01	Bradi2g41550.1; Bradi1g71330.1	Sobic.003G194600.1; Sobic.001G469100.2	Seita.5G207200.1; Seita.5G269600.1
Sevir.5G083200	0.07	0.09	0.22	0.13	0.28	0.29	18	NA	NA	zinc finger protein ZAT3-like	Zinc finger, C2H2-like;Zinc finger, C2H2;Zinc finger C2H2-type/integrase DNA-binding domain	AT4G35280.1		C2H2-like zinc finger protein	LOC_Os02g19180.1	ZOS2-06 - C2H2 zinc finger protein, expressed	Zm00001d052815_T001; Zm00001d031277_T001	GRMZM2G132057_T01; GRMZM2G459540_T01	Bradi3g28850.1	Sobic.007G223400.1	Seita.5G084500.1; Seita.6G191900.1

## Sheet: AP2
Table S4. Expression values, homologs, and functional annotations for members of TF families (one family per sheet) and associated functional annotations from different sources: Short_name and Short_description are based on classical maize genes (maizegdb.org); WikiGene.description and InterPro.description were extracted from EnsemblPlants Biomart. Best.hit.arabi.name, arabi.symbol, arabi.define,…
	Mean expression value (TPM) at different stages							Closest homologs in other species and available functional annotations
AP2 Gene ID	10DAS	12DAS	14DAS	15DAS	16DAS	18DAS	Cluster	Short_name	Short_description	WikiGene.description	InterPro.description	Best.hit.arabi.name	arabi.symbol	arabi.define	Best.hit.rice.name	rice.define	Maizev4.gene	Zmays_284.gene	Bradi.gene	Sobic.gene	Seita.gene
Sevir.5G399700	6.52	3.19	4.6	5.49	3.29	3.74	8	NA	NA	ethylene-responsive transcription factor ABR1-like	DNA-binding, integrase-type;AP2/ERF domain	AT5G61890.1		Integrase-type DNA-binding superfamily protein	LOC_Os01g64790.1	AP2 domain containing protein, expressed	Zm00001d042717_T001; Zm00001d010175_T001	GRMZM2G149756_T01; GRMZM2G457562_T01	Bradi2g56145.1; Bradi5g10107.1	Sobic.003G369100.3; Sobic.009G151600.2	Seita.5G394300.1; Seita.7G290600.1
Sevir.1G329800	19.41	10.24	7.19	10.17	10.9	6.21	12	NA	NA	ethylene-responsive transcription factor RAP2-4-like	DNA-binding, integrase-type;AP2/ERF domain	AT1G78080.1	RAP2.4	related to AP2 4	LOC_Os02g51670.1	ethylene-responsive transcription factor, putative, expressed	Zm00001d052229_T001; Zm00001d018081_T001	GRMZM2G029323_T01; GRMZM2G055204_T01	Bradi3g58980.1; Bradi1g45470.1	Sobic.004G233200.1; Sobic.010G089700.1	Seita.1G323500.1; Seita.4G092200.1
Sevir.3G032800	5.62	2.79	2.32	3.51	2.19	1.55	8	NA	NA	ethylene-responsive transcription factor 7-like	DNA-binding, integrase-type;AP2/ERF domain	AT3G15210.1	ATERF-4,ATERF4,ERF4,RAP2.5	ethylene responsive element binding factor 4	LOC_Os04g57340.1	AP2 domain containing protein, expressed	Zm00001d001907_T001; Zm00001d026563_T001	GRMZM2G175543_T01; GRMZM2G544539_T01	Bradi2g21060.1; Bradi5g17480.1	Sobic.006G259000.1; Sobic.010G240900.2	Seita.3G031600.1; Seita.1G055900.1
Sevir.5G283200	7.06	3.13	2.83	4.55	2.67	2.81	8	NA	NA	AP2/ERF and B3 domain-containing protein Os01g0693400-like	DNA-binding, integrase-type;DNA-binding pseudobarrel domain;B3 DNA binding domain;AP2/ERF domain	AT1G13260.1	EDF4,RAV1	related to ABI3/VP1 1	LOC_Os01g49830.1	B3 DNA binding domain containing protein, expressed	Zm00001d043782_T001; Zm00001d011639_T001	GRMZM2G169654_T01; GRMZM2G059939_T02	Bradi2g47220.1; Bradi2g17610.1	Sobic.003G265200.1; Sobic.009G221400.1	Seita.5G280700.1; Seita.3G158300.1
Sevir.7G061400	0	0.16	0.14	0.33	0.2	0.18	21	NA	NA		DNA-binding pseudobarrel domain;B3 DNA binding domain	AT5G66980.1		AP2/B3-like transcriptional factor family protein	LOC_Os04g27960.1	B3 DNA binding domain containing protein, expressed	NA	NA	NA	NA	Seita.7G055000.1
Sevir.3G389800	1.17	0.76	0.44	0.54	0.27	0.17	19	NA	NA	B3 domain-containing protein Os12g0592300-like	DNA-binding pseudobarrel domain;B3 DNA binding domain	AT4G33280.1		AP2/B3-like transcriptional factor family protein	LOC_Os12g40120.1	B3 DNA binding domain containing protein, expressed	Zm00001d030908_T001	NA	Bradi4g02950.3	Sobic.008G149300.1; Sobic.008G149400.1	Seita.3G372600.1; Seita.3G372500.1
Sevir.9G521200	2.66	1.71	1.02	1.06	1.19	0.71	19	NA	NA	NA	NA	AT1G72360.1	HRE1	Integrase-type DNA-binding superfamily protein	LOC_Os03g08460.1	AP2 domain containing protein, expressed	Zm00001d027924_T001	GRMZM2G129674_T01	NA	NA	Seita.9G516800.1
Sevir.3G389900	2.76	1.65	0.97	0.62	0.66	0.18	19	NA	NA		DNA-binding pseudobarrel domain;B3 DNA binding domain	AT4G33280.1		AP2/B3-like transcriptional factor family protein	LOC_Os12g40120.1	B3 DNA binding domain containing protein, expressed	NA	NA	NA	Sobic.008G149400.1	Seita.3G372700.1; Seita.3G372300.1
Sevir.1G263700	10.04	4.88	3.12	2.23	1.99	1.6	19	NA	NA	ethylene-responsive transcription factor ERF034-like	DNA-binding, integrase-type;AP2/ERF domain	AT2G44940.1		Integrase-type DNA-binding superfamily protein	LOC_Os02g43970.1	AP2 domain containing protein, expressed	Zm00001d017480_T001; Zm00001d051355_T001	GRMZM5G816314_T01; GRMZM2G072926_T01	Bradi3g50630.1; Bradi3g50625.1	Sobic.004G295500.1; Sobic.006G170100.1	Seita.1G259200.1; Seita.7G188700.1
Sevir.7G201200	18.19	9.14	6.98	3.89	5.41	4.16	19	NA	NA	ethylene-responsive transcription factor ERF035-like	DNA-binding, integrase-type;AP2/ERF domain	AT2G44940.1		Integrase-type DNA-binding superfamily protein	LOC_Os04g46440.1	AP2 domain containing protein, expressed	Zm00001d002744_T001; Zm00001d026182_T001	GRMZM2G172936_T01; GRMZM2G072926_T01	Bradi3g50630.1; Bradi3g50625.1	Sobic.006G170100.1; Sobic.004G295500.1	Seita.7G188700.1; Seita.1G259200.1
Sevir.4G048900	10.9	4.85	3	2.23	1.24	3.03	12	NA	NA	ethylene-responsive transcription factor ERF003-like	DNA-binding, integrase-type;AP2/ERF domain;AP2/ERF transcription factor ERF/PTI6	AT5G25190.1		Integrase-type DNA-binding superfamily protein	LOC_Os06g08340.1	AP2 domain containing protein, expressed	Zm00001d045120_T001; Zm00001d035835_T001	GRMZM2G156006_T01; GRMZM2G135452_T01	Bradi1g47480.1; Bradi3g54160.1	Sobic.010G063900.1; Sobic.004G331300.2	Seita.4G051200.1; Seita.1G351800.1
Sevir.4G213500	19.41	11.24	7.26	5.84	4.45	6.18	19	GL15-LIKE5	GLOSSY15	uncharacterized LOC101769206	DNA-binding, integrase-type;AP2/ERF domain;AP2-like ethylene-responsive transcription factor	AT4G36920.1	AP2,FL1,FLO2	Integrase-type DNA-binding superfamily protein	LOC_Os06g43220.1	AP2 domain containing protein, expressed	Zm00001d046621_T001; Zm00001d035512_T001	GRMZM2G160730_T02; GRMZM2G700665_T03	Bradi1g30337.2; Bradi2g37800.7	Sobic.010G202700.2; Sobic.009G024600.5	Seita.4G204700.1; Seita.3G044600.1
Sevir.1G261500	4.06	2.18	1.67	1.98	2.23	2.42	12	NA	NA	ethylene-responsive transcription factor 2-like	DNA-binding, integrase-type;AP2/ERF domain	AT4G17500.1	ATERF-1,ERF-1	ethylene responsive element binding factor 1	LOC_Os02g43790.1	ethylene-responsive transcription factor, putative, expressed	Zm00001d017462_T001; Zm00001d002762_T001	GRMZM2G466044_T01; GRMZM2G055180_T01	Bradi3g50490.1; Bradi5g17480.1	Sobic.004G297100.1; Sobic.006G167800.3	Seita.1G257300.1; Seita.2G156200.1
Sevir.7G201100	5.66	1.04	0.21	0.11	0.26	0.58	12	NA	NA	ethylene-responsive transcription factor ERF039-like	DNA-binding, integrase-type;AP2/ERF domain	AT5G11590.1	TINY2	Integrase-type DNA-binding superfamily protein	LOC_Os04g46410.1	AP2 domain containing protein, expressed	Zm00001d002747_T001; Zm00001d017478_T001	GRMZM2G028969_T01; GRMZM2G041839_T01	Bradi5g17620.1; Bradi3g50625.1	Sobic.006G170000.1; Sobic.004G295500.1	Seita.7G188600.1; Seita.1G259100.1
Sevir.1G263400	2.04	0.9	0.28	0.1	0.15	0.7	12	NA	NA	ethylene-responsive transcription factor ERF034-like	DNA-binding, integrase-type;AP2/ERF domain	AT2G44940.1; AT2G44940.1	;	Integrase-type DNA-binding superfamily protein; Integrase-type DNA-binding superfamily protein	LOC_Os10g41130.1; LOC_Os02g43940.1	AP2 domain containing protein, expressed; AP2 domain containing protein, expressed	Zm00001d017477_T001; Zm00001d017480_T001	GRMZM5G842961_T01; GRMZM5G816314_T01	Bradi3g50620.1; Bradi5g17610.1	Sobic.004G295700.1; Sobic.004G295500.1	Seita.1G259000.1; Seita.7G188500.1
Sevir.5G095000	8.36	3.86	1.65	1.45	1.24	3.31	12	NA	NA	AP2/ERF and B3 domain-containing protein Os01g0141000-like	DNA-binding, integrase-type;DNA-binding pseudobarrel domain;B3 DNA binding domain;AP2/ERF domain	AT1G68840.2	EDF2,RAP2.8,RAV2,TEM2	related to ABI3/VP1 2	LOC_Os01g04800.1	B3 DNA binding domain containing protein, expressed	Zm00001d039907_T001; Zm00001d009468_T001	GRMZM2G159592_T01; GRMZM5G813904_T01	Bradi2g02720.1; Bradi2g47220.1	Sobic.003G078100.1; Sobic.003G265200.1	Seita.5G096900.1; Seita.5G096800.1
Sevir.7G201000	4.61	1.89	0.73	0.87	0.73	1.51	12	NA	NA	ethylene-responsive transcription factor ERF034-like	DNA-binding, integrase-type;AP2/ERF domain	AT2G44940.1		Integrase-type DNA-binding superfamily protein	LOC_Os04g46400.1	AP2 domain containing protein, expressed	Zm00001d026184_T001; Zm00001d002748_T001	GRMZM2G325513_T01; GRMZM2G072926_T01	Bradi5g17610.1; Bradi3g50620.1	Sobic.006G169900.1; Sobic.004G295700.1	Seita.7G188500.1; Seita.1G259100.1
Sevir.5G258300	4.18	1.97	1.47	1.23	1.38	2.22	12	NA	NA			AT4G27950.1	CRF4	cytokinin response factor 4	LOC_Os01g46870.1	AP2 domain containing protein, expressed	Zm00001d044004_T001; Zm00001d011499_T001	GRMZM2G160971_T01; GRMZM2G151542_T01	Bradi2g45530.1; Bradi5g21250.3	Sobic.003G243500.1; Sobic.001G502300.1	Seita.5G250500.1; Seita.5G015800.1
Sevir.8G010900	2.69	1.95	1.62	0.93	1.08	1.73	15	NA	NA	NA	NA	AT4G27950.1	CRF4	cytokinin response factor 4	LOC_Os01g12440.1	AP2 domain containing protein, expressed	NA	NA	Bradi2g07357.1	NA	Seita.8G012200.1
Sevir.9G346500	0.87	0.56	0.26	0.12	0.19	0.68	25	NA	NA	putative B3 domain-containing protein Os10g0537100-like	DNA-binding pseudobarrel domain;B3 DNA binding domain	AT3G61970.1	NGA2	AP2/B3-like transcriptional factor family protein	LOC_Os10g39190.1	B3 DNA binding domain containing protein, expressed	Zm00001d029749_T001; Zm00001d047359_T001	GRMZM2G125095_T01; GRMZM2G142999_T01	Bradi1g77150.1; Bradi3g51840.3	Sobic.001G313800.1; Sobic.001G528200.2	Seita.9G342100.1; Seita.9G562700.1
Sevir.3G388900	1.62	1.52	0.97	0.37	0.46	0.12	9	NA	NA	B3 domain-containing protein LOC_Os12g40080-like	DNA-binding pseudobarrel domain;B3 DNA binding domain	AT4G33280.1; AT4G33280.1	;	AP2/B3-like transcriptional factor family protein; AP2/B3-like transcriptional factor family protein	LOC_Os12g40080.1; LOC_Os12g40070.1	B3 DNA binding domain containing protein, expressed; B3 DNA binding domain containing protein, expressed	NA	NA	NA	Sobic.008G148700.1	Seita.3G372200.1
Sevir.2G029000	86.46	78.75	48.49	29.04	30.71	22.04	15	NA	NA	AP2-like ethylene-responsive transcription factor ANT-like	DNA-binding, integrase-type;AP2/ERF domain;AP2-like ethylene-responsive transcription factor	AT4G37750.1	ANT,CKC,CKC1,DRG	Integrase-type DNA-binding superfamily protein	LOC_Os03g56050.1	AP2-like ethylene-responsive transcription factor AINTEGUMENTA, putative, expressed	Zm00001d018731_T001; Zm00001d007840_T001	GRMZM2G146688_T01; GRMZM2G028151_T01	Bradi1g57560.2; Bradi1g07290.2	Sobic.002G022600.1; Sobic.001G075700.1	Seita.2G024300.1; Seita.9G075100.1
Sevir.9G164300	16.35	15.81	11.18	12	8.17	12.64	15	NA	NA	putative B3 domain-containing protein Os03g0621600-like	DNA-binding pseudobarrel domain;B3 DNA binding domain	AT4G33280.1; AT4G33280.1	;	AP2/B3-like transcriptional factor family protein; AP2/B3-like transcriptional factor family protein	LOC_Os03g42370.1; LOC_Os03g42410.1	B3 DNA binding domain containing protein, expressed; B3 DNA binding domain containing protein	Zm00001d033314_T001	GRMZM2G088427_T01	NA	NA	Seita.9G166400.1; Seita.9G166500.1
Sevir.9G164400	5.3	5.3	3.43	2.86	1.64	2.55	15	NA	NA		DNA-binding pseudobarrel domain;B3 DNA binding domain	AT3G18990.1	REM39,VRN1	AP2/B3-like transcriptional factor family protein	LOC_Os03g42410.1	B3 DNA binding domain containing protein	Zm00001d033314_T001	GRMZM2G088413_T01; GRMZM2G088427_T01	NA	NA	Seita.9G166500.1; Seita.9G166400.1
Sevir.7G222800	2.88	2.73	1.4	0.9	1.18	1.68	15	NA	NA	B3 domain-containing protein Os02g0683500-like	DNA-binding pseudobarrel domain;B3 DNA binding domain	AT2G46870.1	NGA1	AP2/B3-like transcriptional factor family protein	LOC_Os02g45850.1	B3 DNA binding domain containing protein, expressed	Zm00001d002562_T001; Zm00001d026005_T001	GRMZM2G102059_T01; GRMZM2G018485_T01	Bradi5g19260.2; Bradi3g51840.3	Sobic.006G190400.1; Sobic.004G280500.1	Seita.7G211000.1; Seita.1G273900.1
Sevir.2G093800	22.07	21.85	9.36	11.88	10.79	11.34	15	NA	NA	floral homeotic protein APETALA 2-like	DNA-binding, integrase-type;AP2/ERF domain;AP2-like ethylene-responsive transcription factor	AT4G36920.2	AP2,FL1,FLO2	Integrase-type DNA-binding superfamily protein	LOC_Os07g13170.2	AP2 domain containing protein, expressed	Zm00001d019230_T002; Zm00001d019230_T004	GRMZM2G176175_T02; GRMZM5G862109_T01	Bradi1g53650.3; Bradi1g03880.1	Sobic.002G083600.1; Sobic.001G036800.1	Seita.2G091100.1; Seita.9G035800.1
Sevir.3G141500	0.6	0.28	0.48	0.44	0.32	0.72	23	NA	NA	ethylene-responsive transcription factor ERF061-like	DNA-binding, integrase-type;AP2/ERF domain	AT1G64380.1		Integrase-type DNA-binding superfamily protein	LOC_Os05g49700.1	AP2 domain containing protein, expressed	Zm00001d039077_T001; Zm00001d009622_T001	GRMZM5G846057_T01; GRMZM2G100982_T01	Bradi5g16450.1; Bradi3g58980.1	Sobic.009G238500.1; Sobic.006G156100.1	Seita.3G139200.1; Seita.7G176700.1
Sevir.4G233300	0.3	0.1	0.26	0.25	0.28	0.5	6	NA	NA	ethylene-responsive transcription factor WIN1-like	DNA-binding, integrase-type;AP2/ERF domain;AP2/ERF transcription factor ERF/PTI6	AT1G15360.1	SHN1,WIN1	Integrase-type DNA-binding superfamily protein	LOC_Os06g40150.1	AP2 domain containing protein, expressed	Zm00001d046501_T001; Zm00001d036889_T001	GRMZM2G106591_T01; GRMZM2G085678_T01	Bradi1g36590.1; Bradi1g47480.1	Sobic.010G185300.1; Sobic.004G084600.1	Seita.4G222600.1; Seita.1G044700.1
Sevir.1G027800	0.26	0.02	0.13	0.15	0.09	0.92	6	NA	NA	dehydration-responsive element-binding protein 3-like	DNA-binding, integrase-type;AP2/ERF domain	AT5G11590.1	TINY2	Integrase-type DNA-binding superfamily protein	LOC_Os02g13710.1	ethylene-responsive transcription factor TINY, putative, expressed	Zm00001d016262_T001; Zm00001d016260_T001	GRMZM2G047918_T01; GRMZM2G005301_T01	Bradi1g38110.2; Bradi3g08790.1	Sobic.004G100500.1; Sobic.004G100700.1	Seita.1G027100.1; Seita.1G027000.1
Sevir.9G566400	2.88	1.64	1.15	0.56	0.6	5.49	23	NA	NA	B3 domain-containing protein Os03g0120900-like	DNA-binding pseudobarrel domain;B3 DNA binding domain	AT2G46870.1	NGA1	AP2/B3-like transcriptional factor family protein	LOC_Os03g02900.1	B3 DNA binding domain containing protein, expressed	Zm00001d027409_T001; Zm00001d010077_T001	GRMZM2G082227_T01; GRMZM2G098443_T01	Bradi5g19260.2; Bradi3g51840.3	Sobic.001G528200.2; Sobic.006G190400.1	Seita.9G562700.1; Seita.7G211000.1
Sevir.5G361600	0.47	0.11	0.2	0.31	0.39	0.46	23	NA	NA	ethylene-responsive transcription factor WRI1-like	DNA-binding, integrase-type;AP2/ERF domain;AP2-like ethylene-responsive transcription factor	AT3G54320.3; AT3G54320.1	ASML1,ATWRI1,WRI,WRI1; ASML1,ATWRI1,WRI,WRI1	Integrase-type DNA-binding superfamily protein; Integrase-type DNA-binding superfamily protein	LOC_Os11g03540.1; LOC_Os12g03290.1	AP2 domain containing protein, expressed; AP2 domain containing protein, expressed	Zm00001d043116_T001; Zm00001d043116_T002	GRMZM2G451031_T01; GRMZM2G451048_T01	NA	Sobic.003G332300.1	Seita.5G356300.1
Sevir.2G218600	0.65	0.29	0.25	0.7	0.33	0.79	23	NA	NA	AP2-like ethylene-responsive transcription factor At1g16060-like	DNA-binding, integrase-type;AP2/ERF domain;AP2-like ethylene-responsive transcription factor	AT1G16060.1	ADAP	ARIA-interacting double AP2 domain protein	LOC_Os06g05340.1	AP2 domain containing protein, expressed	Zm00001d020540_T001; Zm00001d020540_T002	GRMZM2G141219_T03; GRMZM2G131266_T01	Bradi4g30617.1; Bradi3g36820.3	Sobic.002G206400.1; Sobic.007G142700.1	Seita.2G209900.1; Seita.6G164700.1
Sevir.7G198900	10.37	2.79	1.91	4.05	2.94	8.24	25	NA	NA	ethylene-responsive transcription factor 2-like	DNA-binding, integrase-type;AP2/ERF domain	AT4G17500.1	ATERF-1,ERF-1	ethylene responsive element binding factor 1	LOC_Os04g46220.1	ethylene-responsive transcription factor, putative, expressed	Zm00001d002762_T001; Zm00001d026191_T001	GRMZM2G055180_T01; GRMZM2G080516_T01	Bradi3g50490.1; Bradi5g17480.1	Sobic.006G167800.3; Sobic.004G297100.1	Seita.2G156200.1; Seita.1G257300.1
Sevir.7G274400	16.27	9.87	6.19	11.7	9.27	11.99	8	NA	NA	floral homeotic protein APETALA 2-like	DNA-binding, integrase-type;AP2/ERF domain;AP2-like ethylene-responsive transcription factor	AT4G36920.1	AP2,FL1,FLO2	Integrase-type DNA-binding superfamily protein	LOC_Os04g55560.2	AP2 domain containing protein, expressed	Zm00001d002075_T001; Zm00001d026448_T001	GRMZM2G174784_T01; GRMZM2G076602_T01	Bradi5g24100.1; Bradi2g37800.7	Sobic.006G240700.3	Seita.7G263000.1
Sevir.2G280300	0.32	1.88	1.39	0.73	0.5	0.54	13	NA	NA	ethylene-responsive transcription factor ERF115-like	DNA-binding, integrase-type;AP2/ERF domain	AT5G61890.1		Integrase-type DNA-binding superfamily protein	LOC_Os04g32620.1	ethylene-responsive transcription factor ERF114, putative, expressed	Zm00001d021089_T001; Zm00001d025409_T001	GRMZM2G131281_T01; GRMZM2G175525_T01	Bradi5g08380.1; Bradi5g10107.1	Sobic.002G260800.1; Sobic.007G188701.1	Seita.2G269600.1; Seita.6G227100.1
Sevir.3G212900	0.42	1	0.8	0.49	0.45	0.45	13	NA	NA	dehydration-responsive element-binding protein 2D-like	DNA-binding, integrase-type;AP2/ERF domain	AT2G40340.1	AtERF48,DREB2C	Integrase-type DNA-binding superfamily protein	LOC_Os05g39590.2	AP2 domain containing protein, expressed	NA	NA	Bradi3g12680.1	NA	Seita.3G207800.1
Sevir.1G220900	1.8	10.06	8.01	2.2	1.87	1.95	13	NA	NA	ethylene-responsive transcription factor ESR2-like	DNA-binding, integrase-type;AP2/ERF domain	AT1G24590.1	DRN-LIKE,DRNL,ESR2,SOB2	DORNROSCHEN-like	LOC_Os02g38090.1	AP2 domain containing protein, expressed	Zm00001d050948_T001; Zm00001d026271_T001	GRMZM2G165257_T01; GRMZM2G120401_T01	Bradi3g47610.2; Bradi5g21250.3	Sobic.004G200700.1; Sobic.007G188701.1	Seita.1G217000.1; Seita.6G227100.1
Sevir.1G221000	0.91	5.52	4.23	0.92	0.68	0.45	13	NA	NA	ethylene-responsive transcription factor ESR2-like	DNA-binding, integrase-type;AP2/ERF domain	AT1G24590.1	DRN-LIKE,DRNL,ESR2,SOB2	DORNROSCHEN-like	LOC_Os02g38090.1	AP2 domain containing protein, expressed	Zm00001d050948_T001; Zm00001d025298_T001	GRMZM2G165257_T01; GRMZM2G120401_T01	Bradi3g47610.2	Sobic.004G200700.1; Sobic.001G481400.1	Seita.1G217100.1; Seita.3G031600.1
Sevir.2G443200	0.7	1.21	0.77	0.14	0.67	0.78	5	NA	NA	ethylene-responsive transcription factor RAP2-3-like	DNA-binding, integrase-type;AP2/ERF domain	AT3G16770.1	ATEBP,EBP,ERF72,RAP2.3	ethylene-responsive element binding protein	LOC_Os07g47790.2	AP2 domain containing protein, expressed	Zm00001d022461_T001; Zm00001d009103_T001	GRMZM2G025062_T01; GRMZM2G053503_T02	Bradi1g17961.1; Bradi1g72457.1	Sobic.002G415600.1; Sobic.003G148600.1	Seita.2G430400.1; Seita.5G022000.1
Sevir.7G309900	10.85	19.72	21.88	9.19	19.1	17.76	3	NA	NA	B3 domain-containing protein Os11g0156000-like	DNA-binding pseudobarrel domain;B3 DNA binding domain	AT5G06250.2		AP2/B3-like transcriptional factor family protein	LOC_Os12g06080.1	expressed protein	Zm00001d023446_T001; Zm00001d052591_T002	GRMZM5G805685_T02; GRMZM2G328742_T01	Bradi4g42167.1; Bradi4g25170.1	Sobic.008G041100.1; Sobic.005G041400.2	Seita.7G298100.1; Seita.8G036800.1
Sevir.2G195600	326.59	353.56	404.53	215.48	321.53	199.42	5	NA	NA	ethylene-responsive transcription factor RAP2-4-like	DNA-binding, integrase-type;AP2/ERF domain	AT4G39780.1		Integrase-type DNA-binding superfamily protein	LOC_Os09g20350.1	ethylene-responsive transcription factor, putative, expressed	Zm00001d020267_T001; Zm00001d018081_T001	GRMZM2G141679_T01; GRMZM2G055204_T01	Bradi4g29010.1; Bradi3g35560.1	Sobic.002G184400.1; Sobic.007G124100.1	Seita.2G188000.1; Seita.6G141600.1
Sevir.7G243700	0.78	0.69	1.15	0.71	0.65	0.43	3	NA	NA	ethylene-responsive transcription factor 4-like	DNA-binding, integrase-type;AP2/ERF domain						Zm00001d002364_T001; Zm00001d026271_T001	GRMZM2G068967_T01; GRMZM2G438202_T01	Bradi5g21250.3; Bradi4g35650.1	Sobic.006G210300.1; Sobic.007G188701.1	Seita.7G232100.1; Seita.9G252000.1
Sevir.9G430500	6.96	14.18	18.7	9.35	7.36	4.01	3	NA	NA	AP2-like ethylene-responsive transcription factor AIL5-like	DNA-binding, integrase-type;AP2/ERF domain;AP2-like ethylene-responsive transcription factor	AT1G51190.1	PLT2	Integrase-type DNA-binding superfamily protein	LOC_Os02g40070.1	AP2-like ethylene-responsive transcription factor PLETHORA 2, putative, expressed	Zm00001d028919_T001	GRMZM2G317160_T01	Bradi1g64240.1	Sobic.001G392700.1	Seita.9G426400.1
Sevir.5G014500	18.2	18.69	19.74	9.71	10.26	12.68	5	NA	NA	ethylene-responsive transcription factor CRF2-like	DNA-binding, integrase-type;AP2/ERF domain;AP2/ERF transcription factor ERF/PTI6	AT4G27950.1	CRF4	cytokinin response factor 4	LOC_Os01g12440.1	AP2 domain containing protein, expressed	Zm00001d039324_T001; Zm00001d008968_T001	GRMZM2G142179_T01; GRMZM2G044077_T01	Bradi2g45530.1; Bradi3g12565.1	Sobic.003G012800.1; Sobic.002G139300.1	Seita.5G015800.1; Seita.5G250500.1
Sevir.5G020600	21.74	35.98	39.72	10.18	14.58	10.81	5	NA	NA	ethylene-responsive transcription factor ERF071-like	DNA-binding, integrase-type;AP2/ERF domain	AT2G47520.1	HRE2	Integrase-type DNA-binding superfamily protein	LOC_Os01g21120.1	AP2 domain containing protein, expressed	Zm00001d040651_T002; Zm00001d009103_T001	GRMZM2G169382_T01; GRMZM2G053503_T02	Bradi2g11890.1; Bradi1g17961.1	Sobic.003G148600.1; Sobic.002G415600.1	Seita.5G022000.1; Seita.2G430400.1
Sevir.9G525300	12.28	17.18	10.53	3.15	2.89	3.73	9	NA	NA	AP2-like ethylene-responsive transcription factor AIL5-like	DNA-binding, integrase-type;AP2/ERF domain;AP2-like ethylene-responsive transcription factor	AT1G72570.1		Integrase-type DNA-binding superfamily protein	LOC_Os03g07940.1	AP2 domain containing protein, expressed	Zm00001d027878_T002; Zm00001d027878_T001	GRMZM2G399072_T02; GRMZM2G139082_T01	Bradi1g72890.2; Bradi2g57747.2	Sobic.001G485200.2; Sobic.002G022600.1	Seita.9G520500.1; Seita.2G024300.1
Sevir.7G079600	8.35	12.96	9.87	6.32	6.13	6.41	13	NA	NA	B3 domain-containing protein Os04g0386900-like	DNA-binding pseudobarrel domain;B3 DNA binding domain	AT4G33280.1		AP2/B3-like transcriptional factor family protein	LOC_Os04g31730.1	expressed protein	Zm00001d025233_T001; Zm00001d025233_T002	GRMZM2G126194_T01	NA	Sobic.006G050900.1	Seita.7G073500.1
Sevir.8G005300	0.3	0.5	0.51	0.65	0.3	0.36	7	NA	NA	ethylene-responsive transcription factor WRI1-like	DNA-binding, integrase-type;AP2/ERF domain;AP2-like ethylene-responsive transcription factor	AT3G54320.1	ASML1,ATWRI1,WRI,WRI1	Integrase-type DNA-binding superfamily protein	LOC_Os12g03290.1	AP2 domain containing protein, expressed	Zm00001d005016_T007; Zm00001d005016_T005	GRMZM2G124524_T01; GRMZM2G174834_T02	Bradi4g43877.1	Sobic.005G021000.1	Seita.8G005700.1; Seita.7G308300.1
Sevir.4G092100	5.26	6.09	8.26	9.67	8.4	4.27	4	NA	NA	ethylene-responsive transcription factor RAP2-4-like	DNA-binding, integrase-type;AP2/ERF domain	AT1G78080.1	RAP2.4	related to AP2 4	LOC_Os06g11860.1	ethylene-responsive transcription factor, putative, expressed	Zm00001d044857_T001; Zm00001d018081_T001	GRMZM5G852704_T01; GRMZM2G055204_T01	Bradi1g45470.1; Bradi3g58980.1	Sobic.010G089700.1; Sobic.002G184400.1	Seita.4G092200.1; Seita.1G323500.1
Sevir.4G201000	0.38	0.24	1.15	0.92	0.75	0.09	22	NA	NA	AP2-like ethylene-responsive transcription factor AIL5-like	DNA-binding, integrase-type;AP2/ERF domain;AP2-like ethylene-responsive transcription factor	AT5G57390.1	AIL5,CHO1,EMK	AINTEGUMENTA-like 5	LOC_Os04g55970.2	AP2-like ethylene-responsive transcription factor AINTEGUMENTA, putative, expressed	Zm00001d046913_T001; Zm00001d042492_T001	GRMZM2G139082_T01; GRMZM2G141638_T01	Bradi1g31337.1; Bradi2g57747.2	Sobic.010G215100.2; Sobic.002G022600.1	Seita.4G191300.1; Seita.5G415800.1
Sevir.9G513700	0.33	0.84	1.13	0.82	0.93	0.16	3	NA	NA	ethylene-responsive transcription factor RAP2-4-like	DNA-binding, integrase-type;AP2/ERF domain	AT1G78080.1	RAP2.4	related to AP2 4	LOC_Os03g09170.1	ethylene-responsive transcription factor, putative, expressed	Zm00001d048208_T001; Zm00001d028017_T001	GRMZM2G113060_T01; GRMZM2G003466_T01	Bradi1g71740.1; Bradi4g29010.1	Sobic.001G473900.1; Sobic.004G233200.1	Seita.9G509400.1; Seita.2G188000.1
Sevir.1G339300	0.43	0.23	0.3	0.35	0.2	0.12	8	NA	NA	ethylene-responsive transcription factor ERF014-like	DNA-binding, integrase-type;AP2/ERF domain	AT1G21910.1		Integrase-type DNA-binding superfamily protein	LOC_Os06g10780.1	AP2 domain containing protein, expressed	Zm00001d052152_T001; Zm00001d018191_T001	GRMZM2G011110_T01; GRMZM5G806638_T01	Bradi3g57862.1; Bradi1g46120.1	Sobic.004G310600.1; Sobic.010G080400.1	Seita.1G332600.1; Seita.4G083000.1
Sevir.5G087600	138.87	120.62	110.12	120.22	82.41	66.77	19	NA	NA	ethylene-responsive transcription factor CRF3-like;ethylene-responsive transcription factor ERF118-like	DNA-binding, integrase-type;AP2/ERF domain	AT1G68550.1		Integrase-type DNA-binding superfamily protein	LOC_Os01g04020.2	AP2 domain containing protein, expressed	Zm00001d008546_T001; Zm00001d052167_T001	GRMZM2G081892_T02; GRMZM2G129777_T01	Bradi1g72457.1	Sobic.003G085600.1; Sobic.010G140200.1	Seita.5G089100.1; Seita.5G178400.1
Sevir.9G521100	1.09	1.06	1.12	1.21	0.87	0.12	7	NA	NA	NA	NA	AT1G72360.3; AT1G72360.3	HRE1; HRE1	Integrase-type DNA-binding superfamily protein; Integrase-type DNA-binding superfamily protein	LOC_Os03g08470.2; LOC_Os03g08470.3	AP2 domain containing protein, expressed; AP2 domain containing protein, expressed	Zm00001d027925_T001; Zm00001d022461_T001	GRMZM2G018984_T02; GRMZM2G025062_T01	Bradi1g72457.1; Bradi2g56145.1	Sobic.001G481400.1; Sobic.002G415600.1	Seita.9G516700.1; Seita.2G430400.1
Sevir.3G389200	0	0	0	1.32	0	0.46	2	NA	NA	NA	NA	AT3G18960.1		AP2/B3-like transcriptional factor family protein	LOC_Os12g40080.1	B3 DNA binding domain containing protein, expressed	NA	NA	NA	NA	NA
Sevir.1G358600	7.25	7.4	3.98	11.14	7.81	2.8	7	NA	NA	ethylene-responsive transcription factor ERF003-like	DNA-binding, integrase-type;AP2/ERF domain;AP2/ERF transcription factor ERF/PTI6	AT5G25190.1		Integrase-type DNA-binding superfamily protein	LOC_Os02g55380.1	AP2 domain containing protein, expressed	Zm00001d052026_T001; Zm00001d035835_T001	GRMZM2G111415_T01; GRMZM2G135452_T01	Bradi3g54160.1; Bradi1g47480.1	Sobic.004G331300.2; Sobic.004G084600.1	Seita.1G351800.1; Seita.6G141600.1
Sevir.9G164000	14.31	11	8.21	16.43	15.97	9.16	20	NA	NA	B3 domain-containing protein Os03g0622200-like	DNA-binding pseudobarrel domain;B3 DNA binding domain	AT4G33280.1		AP2/B3-like transcriptional factor family protein	LOC_Os03g42430.1	B3 DNA binding domain containing protein, expressed	NA	NA	NA	Sobic.001G164800.1	Seita.9G166000.1
Sevir.6G022600	3.03	1.56	0.91	5.27	1.39	0.61	20	NA	NA	ethylene-responsive transcription factor 11-like	DNA-binding, integrase-type;AP2/ERF domain	AT1G03800.1	ATERF10,ERF10	ERF domain protein 10	LOC_Os04g52090.1	AP2 domain containing protein, expressed	Zm00001d049364_T001; Zm00001d024324_T001	GRMZM2G089995_T01; GRMZM2G020054_T01	Bradi5g21250.3; Bradi2g21060.1	Sobic.007G077100.1; Sobic.007G077001.1	Seita.6G023700.1; Seita.6G023800.1
Sevir.6G022700	1.08	0.53	0.37	3.11	0.52	0.56	20	NA	NA	ethylene-responsive transcription factor 8-like	DNA-binding, integrase-type;AP2/ERF domain	AT3G15210.1	ATERF-4,ATERF4,ERF4,RAP2.5	ethylene responsive element binding factor 4	LOC_Os04g52090.1	AP2 domain containing protein, expressed	Zm00001d049364_T001; Zm00001d024324_T001	GRMZM2G089995_T01; GRMZM2G020054_T01	Bradi5g21250.3; Bradi4g41616.1	Sobic.007G077200.1; Sobic.007G077100.1	Seita.6G023800.1; Seita.6G023700.1
Sevir.6G234300	2.41	0.79	0.7	6.31	2.53	2.13	20	NA	NA	ethylene-responsive transcription factor ABR1-like	DNA-binding, integrase-type;AP2/ERF domain	AT5G61890.1		Integrase-type DNA-binding superfamily protein	LOC_Os04g32620.1	ethylene-responsive transcription factor ERF114, putative, expressed	Zm00001d031673_T001; Zm00001d010175_T001	GRMZM2G309731_T01; GRMZM2G087059_T02	Bradi2g11890.1; Bradi2g56145.1	Sobic.007G188701.1; Sobic.004G158901.1	Seita.6G227100.1; Seita.1G174100.1
Sevir.3G045500	9.71	2.19	2.13	15.55	7.83	3.32	20	NA	NA		DNA-binding, integrase-type;AP2/ERF domain;AP2-like ethylene-responsive transcription factor	AT2G28550.3; AT2G28550.1; AT5G60120.2	RAP2.7,TOE1; RAP2.7,TOE1; TOE2	related to AP2.7; related to AP2.7; target of early activation tagged (EAT) 2	LOC_Os05g03040.1; LOC_Os05g03040.1; LOC_Os05g03040.1	AP2 domain containing protein, expressed; AP2 domain containing protein, expressed; AP2 domain containing protein, expressed	Zm00001d035512_T001; Zm00001d035512_T002	GRMZM2G700665_T03; GRMZM2G416701_T01	Bradi2g37800.7; Bradi1g03880.1	Sobic.009G024600.5; Sobic.010G202700.2	Seita.3G044600.1; Seita.4G204700.1
Sevir.8G083000	0.14	0.16	0.24	0.93	0.16	0.71	24	NA	NA	ethylene-responsive transcription factor ERF023-like	DNA-binding, integrase-type;AP2/ERF domain	AT1G71450.1		Integrase-type DNA-binding superfamily protein	LOC_Os11g13840.1	AP2 domain containing protein, expressed	Zm00001d048991_T001; Zm00001d016848_T001	AC198403.3_FGT001; GRMZM2G087040_T01	Bradi4g21265.1	Sobic.005G087600.2; Sobic.003G028000.1	Seita.8G081600.1; Seita.7G109400.1
Sevir.7G217100	4.4	3.23	4.44	13.44	9.93	14.16	17	NA	NA	ethylene-responsive transcription factor ERF025-like	DNA-binding, integrase-type;AP2/ERF domain	AT5G52020.1		Integrase-type DNA-binding superfamily protein	LOC_Os02g45420.1	AP2 domain containing protein, expressed	Zm00001d002620_T001; Zm00001d051451_T001	GRMZM2G368838_T01; GRMZM2G000520_T01	NA	Sobic.006G184700.1; Sobic.004G283300.1	Seita.7G205100.1; Seita.1G270800.1
Sevir.8G046100	0.25	0.22	0.24	0.61	0.37	0.53	17	NA	NA	uncharacterized LOC101771844	DNA-binding, integrase-type;AP2/ERF domain	AT5G61890.1		Integrase-type DNA-binding superfamily protein	LOC_Os11g06770.2	ethylene-responsive transcription factor ERF110, putative, expressed	Zm00001d023535_T001; Zm00001d042717_T001	GRMZM2G544539_T01; GRMZM2G149756_T01	Bradi4g41616.1; Bradi2g56145.1	Sobic.005G051200.2; Sobic.008G050600.2	Seita.8G046300.1; Seita.7G290600.1
Sevir.1G079900	8.76	6.71	5.95	13.71	8.65	13.57	1	NA	NA			AT3G15210.1	ATERF-4,ATERF4,ERF4,RAP2.5	ethylene responsive element binding factor 4	LOC_Os02g06330.1	AP2 domain containing protein, expressed	Zm00001d053859_T001; Zm00001d036536_T001	GRMZM2G052720_T01; GRMZM2G322672_T01	Bradi3g04410.1; Bradi1g33550.1	Sobic.004G047001.1; Sobic.010G240900.2	Seita.1G081400.1; Seita.4G252600.1
Sevir.7G087500	1.42	0.94	0.98	3.69	2.51	2.33	24	NA	NA		DNA-binding, integrase-type;AP2/ERF domain	AT5G61890.1		Integrase-type DNA-binding superfamily protein	LOC_Os04g32620.1	ethylene-responsive transcription factor ERF114, putative, expressed	Zm00001d003884_T001; Zm00001d025281_T001	GRMZM2G425798_T02; GRMZM2G087059_T02	Bradi5g08380.1; Bradi1g17961.1	Sobic.006G058732.1; Sobic.002G115400.1	Seita.7G080300.1; Seita.7G098100.1
Sevir.9G520900	28.31	11.54	22.98	95.5	37.99	56.77	24	NA	NA	ethylene-responsive transcription factor RAP2-2-like	DNA-binding, integrase-type;AP2/ERF domain	AT1G72360.3	HRE1	Integrase-type DNA-binding superfamily protein	LOC_Os03g08500.1	AP2 domain containing protein, expressed	Zm00001d027929_T001; Zm00001d027928_T001	GRMZM2G315321_T01; AC206951.3_FGT017	Bradi1g72449.1; Bradi2g11890.1	Sobic.001G481201.1; Sobic.001G481300.1	Seita.9G516500.1; Seita.9G516600.1
Sevir.1G044200	0.58	0.61	0.79	1.95	1.05	0.78	2	NA	NA	NA	NA	AT1G15360.1	SHN1,WIN1	Integrase-type DNA-binding superfamily protein	LOC_Os02g10760.1	AP2 domain containing protein, expressed	Zm00001d015759_T001; Zm00001d046501_T001	GRMZM2G085678_T01; GRMZM2G085763_T01	Bradi3g07450.1; Bradi1g36590.1	Sobic.004G084600.1; Sobic.010G185300.1	Seita.1G044700.1; Seita.4G222600.1
Sevir.3G288700	24.65	31.52	37.46	60.85	43.47	41.81	24	NA	NA	dehydration-responsive element-binding protein 2B-like	DNA-binding, integrase-type;AP2/ERF domain	AT2G40340.1; AT5G05410.1; AT5G05410.1; AT5G05410.1	AtERF48,DREB2C; DREB2,DREB2A; DREB2,DREB2A; DREB2,DREB2A	Integrase-type DNA-binding superfamily protein; DRE-binding protein 2A; DRE-binding protein 2A; DRE-binding protein 2A	LOC_Os05g27930.1; LOC_Os05g27930.2; LOC_Os05g27930.3; LOC_Os05g27930.4	AP2 domain containing protein, expressed; AP2 domain containing protein, expressed; AP2 domain containing protein, expressed; AP2 domain containing protein, expressed	Zm00001d010048_T004; Zm00001d010048_T003	GRMZM2G006745_T02	NA	Sobic.009G101400.1	Seita.3G281000.1
Sevir.4G058800	16.73	17.61	22.92	48.61	33.21	32.1	24	NA	NA	NA	NA	AT2G23340.1	DEAR3	DREB and EAR motif protein 3	LOC_Os06g07030.1	AP2 domain containing protein, expressed	Zm00001d045204_T001; Zm00001d036298_T001	GRMZM2G301860_T01; GRMZM2G119865_T01	Bradi1g48320.1	Sobic.010G052600.1; Sobic.006G240500.1	Seita.4G060700.1; Seita.7G262800.1
Sevir.3G297400	24.1	39.97	54.38	60.74	53.18	51.27	22	NA	NA	ethylene-responsive transcription factor CRF3-like	DNA-binding, integrase-type;AP2/ERF domain	AT4G27950.1	CRF4	cytokinin response factor 4	LOC_Os05g25260.1	AP2 domain containing protein, expressed	Zm00001d042588_T001	GRMZM2G105266_T01	NA	Sobic.003G381400.1	Seita.3G289200.1
Sevir.4G039400	34.61	58.06	66.68	104.31	93.13	72.52	10	NA	NA	ethylene-responsive transcription factor 1-like	DNA-binding, integrase-type;AP2/ERF domain	AT1G53910.3	RAP2.12	related to AP2 12	LOC_Os06g09390.2	AP2 domain containing protein, expressed	Zm00001d045044_T001	GRMZM2G171179_T02	NA	Sobic.010G071700.1	Seita.4G041600.1; Seita.2G079900.1
Sevir.1G261900	0.07	0.07	0.19	0.33	0.23	0.35	17	NA	NA	ethylene-responsive transcription factor 5-like	DNA-binding, integrase-type;AP2/ERF domain	AT5G47230.1	ATERF-5,ATERF5,ERF5	ethylene responsive element binding factor 5	LOC_Os02g43820.1	AP2 domain containing protein, expressed	Zm00001d017466_T001; Zm00001d051340_T001	GRMZM2G057386_T01; GRMZM2G475678_T01	Bradi3g50508.1; Bradi5g17490.1	Sobic.004G296900.1; Sobic.006G168100.1	Seita.1G257600.1; Seita.7G186400.1
Sevir.2G177700	0.31	0.33	0.57	0.66	0.55	0.72	16	NA	NA	ethylene-responsive transcription factor ERF118-like	DNA-binding, integrase-type;AP2/ERF domain	AT1G68550.2; AT1G68550.1	;	Integrase-type DNA-binding superfamily protein; Integrase-type DNA-binding superfamily protein	LOC_Os09g13940.2; LOC_Os09g13940.1	AP2 domain containing protein, expressed; AP2 domain containing protein, expressed	Zm00001d020043_T002; Zm00001d020043_T001	GRMZM2G363052_T01	NA	Sobic.002G165700.1; Sobic.002G165600.1	Seita.2G172500.1; Seita.2G172400.1
Sevir.4G082200	0.07	0.14	0.19	0.31	0.19	0.27	17	NA	NA	ethylene-responsive transcription factor ERF014-like	DNA-binding, integrase-type;AP2/ERF domain	AT1G21910.1		Integrase-type DNA-binding superfamily protein	LOC_Os06g10780.1	AP2 domain containing protein, expressed	Zm00001d037165_T001; Zm00001d044950_T001	GRMZM2G084264_T01; GRMZM5G806638_T01	Bradi1g46120.1; Bradi3g57862.1	Sobic.010G080400.1; Sobic.004G310600.1	Seita.4G083000.1; Seita.1G332600.1
Sevir.7G319000	0.18	0.1	0.26	0.3	0.33	0.35	16	NA	NA	ethylene-responsive transcription factor WRI1-like	DNA-binding, integrase-type;AP2/ERF domain;AP2-like ethylene-responsive transcription factor	AT3G54320.1	ASML1,ATWRI1,WRI,WRI1	Integrase-type DNA-binding superfamily protein	LOC_Os12g03290.1	AP2 domain containing protein, expressed	Zm00001d005016_T007; Zm00001d005016_T005	GRMZM2G124524_T01; GRMZM2G174834_T02	Bradi4g43877.1	Sobic.005G021000.1	Seita.7G308300.1; Seita.8G005700.1
Sevir.5G352900	1.36	0.85	4.89	5.4	5.77	4.67	18	NA	NA	ethylene-responsive transcription factor 12-like	DNA-binding, integrase-type;AP2/ERF domain	AT1G28360.1	ATERF12,ERF12	ERF domain protein 12	LOC_Os05g41760.1	AP2 domain containing protein, expressed	Zm00001d043204_T001; Zm00001d012584_T001	GRMZM2G002119_T01; GRMZM2G132223_T01	Bradi2g52380.1; Bradi2g21067.1	Sobic.003G324500.1	Seita.5G348100.1
Sevir.2G437800	0.08	0.03	9.22	7.96	10.67	9.9	18	BD1/FZP1	BRANCHED SILKLESS1	ethylene-responsive transcription factor ERF086-like	DNA-binding, integrase-type;AP2/ERF domain	AT5G18560.1	PUCHI	Integrase-type DNA-binding superfamily protein	LOC_Os07g47330.1	AP2 domain containing protein, expressed	Zm00001d022488_T001; Zm00001d007119_T001	GRMZM2G307119_T01; GRMZM2G458437_T01	Bradi1g18580.1; Bradi5g08471.1	Sobic.002G411000.1; Sobic.006G059800.1	Seita.2G427300.1; Seita.7G081300.1
Sevir.9G543000	0.3	0.65	0.73	0.6	1.29	1.02	18	NA	NA	ethylene-responsive transcription factor ERF096-like	DNA-binding, integrase-type;AP2/ERF domain	AT3G23230.1		Integrase-type DNA-binding superfamily protein	LOC_Os04g18650.1	AP2 domain containing protein, expressed	Zm00001d027686_T001; Zm00001d017466_T001	AC198979.4_FGT009; GRMZM2G358306_T01	Bradi1g75040.1; Bradi3g27690.1	Sobic.001G502300.1; Sobic.004G296900.1	Seita.9G538700.1; Seita.1G257600.1
Sevir.3G389100	0.3	0.19	0.27	0.33	0.43	0.29	11	NA	NA	NA	NA	AT4G33280.1		AP2/B3-like transcriptional factor family protein	LOC_Os12g40070.1	B3 DNA binding domain containing protein, expressed	NA	NA	NA	NA	NA
Sevir.8G036200	1.71	0.91	4.23	15.52	21.54	9.46	10	NA	NA		DNA-binding pseudobarrel domain;B3 DNA binding domain	AT5G06250.2		AP2/B3-like transcriptional factor family protein	LOC_Os12g06080.1	expressed protein	Zm00001d052591_T001; Zm00001d052591_T002	GRMZM2G328742_T01; GRMZM5G805685_T02	Bradi4g25170.1; Bradi4g42167.1	Sobic.005G041400.2; Sobic.008G041100.1	Seita.8G036800.1; Seita.7G298100.1
Sevir.9G164900	2.47	2.58	3.27	5.68	6.34	4.32	10	NA	NA	B3 domain-containing protein Os03g0619600-like	DNA-binding pseudobarrel domain;B3 DNA binding domain	AT4G33280.1		AP2/B3-like transcriptional factor family protein	LOC_Os03g42240.1	B3 DNA binding domain containing protein, expressed	Zm00001d033324_T001; Zm00001d033324_T002	GRMZM2G344521_T02; GRMZM2G019956_T01	NA	Sobic.001G166900.3; Sobic.001G166100.4	Seita.9G167000.1; Seita.9G166700.1
Sevir.7G088600	0.28	0.21	0.29	1.04	2.61	1.48	18	NA	NA	ethylene-responsive transcription factor LEP-like	DNA-binding, integrase-type;AP2/ERF domain	AT5G13910.1	LEP	Integrase-type DNA-binding superfamily protein	LOC_Os04g32790.1	AP2 domain containing protein, expressed	Zm00001d025298_T001; Zm00001d003871_T001	GRMZM2G023708_T01; GRMZM2G079825_T01	Bradi5g08471.1; Bradi3g44470.1	Sobic.006G059800.1; Sobic.004G159500.1	Seita.7G081300.1; Seita.1G174700.1
Sevir.3G034600	5.78	3.61	4.66	8.82	12.64	9.14	18	NA	NA	AP2-like ethylene-responsive transcription factor AIL5-like	DNA-binding, integrase-type;AP2/ERF domain;AP2-like ethylene-responsive transcription factor	AT5G57390.1	AIL5,CHO1,EMK	AINTEGUMENTA-like 5	LOC_Os04g55970.2	AP2-like ethylene-responsive transcription factor AINTEGUMENTA, putative, expressed	Zm00001d002025_T003; Zm00001d002025_T004	GRMZM2G086573_T01; GRMZM2G141219_T03	Bradi5g24360.2	Sobic.006G245500.1; Sobic.002G206400.1	Seita.3G033600.1; Seita.8G107100.1
Sevir.J017100	0.41	0.16	0	0.18	0.42	0.63	23	NA	NA	ethylene-responsive transcription factor WRI1-like	DNA-binding, integrase-type;AP2/ERF domain;AP2-like ethylene-responsive transcription factor	AT3G54320.2	ASML1,ATWRI1,WRI,WRI1	Integrase-type DNA-binding superfamily protein	LOC_Os01g59780.1	AP2 domain containing protein, expressed	Zm00001d043116_T001; Zm00001d043116_T002	GRMZM2G451031_T01; GRMZM2G451048_T01	NA	Sobic.003G332300.1	Seita.5G356300.1
Sevir.3G023200	0.05	2.08	5.53	2.88	2.59	1.75	3	NA	NA	ethylene-responsive transcription factor ERF003-like	DNA-binding, integrase-type;AP2/ERF domain;AP2/ERF transcription factor ERF/PTI6	AT5G25190.1		Integrase-type DNA-binding superfamily protein	LOC_Os04g56150.1	AP2 domain containing protein, expressed	Zm00001d026486_T001; Zm00001d002011_T001	GRMZM2G104260_T01; GRMZM2G067463_T01	Bradi1g47480.1; Bradi5g24720.1	Sobic.006G247000.1; Sobic.004G331300.2	Seita.3G021800.1; Seita.1G351800.1
Sevir.3G196400	7.39	15.56	33.76	23.48	19.73	23.12	22	NA	NA	ethylene-responsive transcription factor 8-like	DNA-binding, integrase-type;AP2/ERF domain	AT1G28360.1	ATERF12,ERF12	ERF domain protein 12	LOC_Os05g41760.1	AP2 domain containing protein, expressed	Zm00001d010676_T001; Zm00001d038584_T001	GRMZM2G066158_T01; GRMZM2G020016_T01	Bradi2g21067.1; Bradi5g21250.3	Sobic.009G184300.1; Sobic.007G077300.1	Seita.3G192000.1; Seita.6G023700.1
Sevir.7G274200	8.78	5.67	9.12	11.62	11.39	21.43	14	NA	NA	NA	NA	AT2G23340.1	DEAR3	DREB and EAR motif protein 3	LOC_Os04g55520.1	AP2 domain containing protein, expressed	Zm00001d002079_T001; Zm00001d026447_T001	GRMZM2G174917_T01; GRMZM2G421033_T01	Bradi5g24110.1; Bradi1g48320.1	Sobic.006G240500.1; Sobic.010G052600.1	Seita.7G262800.1; Seita.4G060700.1
Sevir.1G275500	0.16	0.55	2.22	6.22	4.6	10.64	14	NA	NA	ethylene-responsive transcription factor ERF025-like	DNA-binding, integrase-type;AP2/ERF domain	AT5G52020.1		Integrase-type DNA-binding superfamily protein	LOC_Os02g45420.1	AP2 domain containing protein, expressed	Zm00001d051451_T001; Zm00001d017591_T001	GRMZM2G000520_T01; GRMZM2G434203_T01	Bradi3g51610.1; Bradi5g18850.1	Sobic.004G283300.1; Sobic.001G531100.1	Seita.1G270800.1; Seita.7G205100.1
Sevir.3G161500	0.78	0.36	0.47	1.48	1.12	2.58	1	NA	NA	AP2/ERF and B3 domain-containing protein Os05g0549800-like	DNA-binding, integrase-type;DNA-binding pseudobarrel domain;B3 DNA binding domain;AP2/ERF domain	AT1G68840.2	EDF2,RAP2.8,RAV2,TEM2	related to ABI3/VP1 2	LOC_Os05g47650.1	B3 DNA binding domain containing protein, expressed	Zm00001d038907_T001; Zm00001d009468_T001	GRMZM2G059939_T02; GRMZM2G159592_T01	Bradi2g47220.1; Bradi2g17610.1	Sobic.009G221400.1; Sobic.003G265200.1	Seita.3G158300.1; Seita.5G280700.1
Sevir.1G279100	1.45	1.17	0.84	3.19	3.31	5.75	14	NA	NA	B3 domain-containing protein Os02g0683500-like	DNA-binding pseudobarrel domain;B3 DNA binding domain	AT2G46870.1	NGA1	AP2/B3-like transcriptional factor family protein	LOC_Os02g45850.1	B3 DNA binding domain containing protein, expressed	Zm00001d017618_T001; Zm00001d051471_T001	GRMZM2G024948_T01; GRMZM2G102059_T01	Bradi3g51840.3; Bradi5g19260.2	Sobic.004G280500.1; Sobic.006G190400.1	Seita.1G273900.1; Seita.7G211000.1
Sevir.5G304700	2.31	1.88	2.44	3.44	2.47	4.28	1	NA	NA	B3 domain-containing protein Os03g0120900-like	DNA-binding pseudobarrel domain;B3 DNA binding domain	AT4G34400.1;	;	AP2/B3-like transcriptional factor family protein;	LOC_Os01g52540.1; LOC_Os01g52540.1	B3 DNA binding domain containing protein, expressed; B3 DNA binding domain containing protein, expressed	Zm00001d011745_T002; Zm00001d011745_T005	GRMZM2G313737_T01	NA	Sobic.003G281300.1	Seita.5G302100.1
Sevir.7G217200	0.33	0.33	0.54	0.54	1.09	1.53	14	NA	NA	dehydration-responsive element-binding protein 1E-like	DNA-binding, integrase-type;AP2/ERF domain	AT4G25480.1	ATCBF3,CBF3,DREB1A	dehydration response element B1A	LOC_Os04g48350.1	dehydration-responsive element-binding protein, putative, expressed	Zm00001d002618_T001; Zm00001d017592_T001	GRMZM2G042756_T01; GRMZM2G137341_T01	Bradi3g51630.2	Sobic.006G184800.1; Sobic.004G283201.1	Seita.7G205200.1; Seita.1G271000.1
Sevir.9G329000	2.49	1.57	2.47	2.55	3.62	4.38	14	NA	NA	ethylene-responsive transcription factor ERF034-like	DNA-binding, integrase-type;AP2/ERF domain	AT2G44940.1		Integrase-type DNA-binding superfamily protein	LOC_Os10g41130.1	AP2 domain containing protein, expressed	Zm00001d000179_T001; Zm00001d029884_T001	GRMZM5G889719_T01; GRMZM5G888608_T01	Bradi3g33355.1; Bradi5g17620.1	Sobic.001G298100.1; Sobic.004G295500.1	Seita.9G323300.1; Seita.7G188600.1
Sevir.2G375900	0.39	0.8	1.57	2.79	3.37	3.83	16	NA	NA	ethylene-responsive transcription factor RAP2-11-like	DNA-binding, integrase-type;AP2/ERF domain;AP2/ERF transcription factor ERF/PTI6	AT5G19790.1	RAP2.11	related to AP2 11	LOC_Os07g38750.1	AP2 domain containing protein, expressed	Zm00001d021892_T001; Zm00001d006653_T001	GRMZM2G384386_T01; GRMZM2G011236_T01	Bradi1g23756.1; Bradi2g24175.2	Sobic.002G350500.1; Sobic.002G071600.1	Seita.2G364700.1; Seita.9G170100.1
Sevir.8G068300	9.52	11.81	14.62	15.33	20.21	22.39	16	NA	NA	B3 domain-containing protein Os11g0197600-like	DNA-binding pseudobarrel domain;B3 DNA binding domain	AT3G18990.1	REM39,VRN1	AP2/B3-like transcriptional factor family protein	LOC_Os11g09160.1	B3 DNA binding domain containing protein, expressed	NA	NA	NA	Sobic.005G073500.2	Seita.8G067000.1
Sevir.5G094900	0.04	0.29	0.37	0.11	0.14	0.58	6	NA	NA	AP2/ERF and B3 domain-containing protein Os01g0141000-like	DNA-binding, integrase-type;DNA-binding pseudobarrel domain;B3 DNA binding domain;AP2/ERF domain	AT1G13260.1	EDF4,RAV1	related to ABI3/VP1 1	LOC_Os01g04800.1	B3 DNA binding domain containing protein, expressed	Zm00001d039907_T001; Zm00001d043782_T001	GRMZM2G169654_T01; GRMZM2G018336_T01	Bradi2g02720.1; Bradi2g02710.1	Sobic.003G078100.1; Sobic.003G265200.1	Seita.5G096800.1; Seita.5G096900.1
Sevir.9G165100	11.62	21.6	18.92	14.84	14.41	24.94	6	NA	NA		DNA-binding pseudobarrel domain;B3 DNA binding domain	AT4G33280.1		AP2/B3-like transcriptional factor family protein	LOC_Os03g42230.1	B3 DNA binding domain containing protein, expressed	Zm00001d013723_T001	GRMZM2G019956_T01	NA	NA	Seita.9G167100.1

## Sheet: bHLH
Table S4. Expression values, homologs, and functional annotations for members of TF families (one family per sheet) and associated functional annotations from different sources: Short_name and Short_description are based on classical maize genes (maizegdb.org); WikiGene.description and InterPro.description were extracted from EnsemblPlants Biomart. Best.hit.arabi.name, arabi.symbol, arabi.define,…
	Mean expression value (TPM) at different stages							Closest homologs in other species and available functional annotations
bHLH Gene ID	10DAS	12DAS	14DAS	15DAS	16DAS	18DAS	Cluster	Short_name	Short_description	WikiGene.description	InterPro.description	Best.hit.arabi.name	arabi.symbol	arabi.define	Best.hit.rice.name	rice.define	Maizev4.gene	Zmays_284.gene	Bradi.gene	Sobic.gene	Seita.gene
Sevir.5G206300	3.68	2.57	1.43	2	2.63	3.62	25	NA	NA	transcription factor bHLH87-like	Myc-type, basic helix-loop-helix (bHLH) domain	AT3G21330.1		basic helix-loop-helix (bHLH) DNA-binding superfamily protein	LOC_Os01g38610.1	helix-loop-helix DNA-binding domain containing protein, expressed	Zm00001d011187_T001; Zm00001d044242_T001	GRMZM2G164341_T01; GRMZM2G081816_T01	Bradi2g41390.1	Sobic.003G191800.1; Sobic.003G273200.2	Seita.5G204500.1; Seita.3G163100.1
Sevir.3G361100	0	0.08	0.05	0.26	0.2	0.78	14	NA	NA		Myc-type, basic helix-loop-helix (bHLH) domain				LOC_Os12g35070.1	expressed protein	NA	NA	NA	NA	Seita.3G345500.1
Sevir.9G159000	0.56	0.19	0.14	0.26	0.2	0.56	25	NA	NA	transcription factor PIF1-like	Myc-type, basic helix-loop-helix (bHLH) domain	AT2G20180.3; AT2G20180.2	PIF1,PIL5; PIF1,PIL5	phytochrome interacting factor 3-like 5; phytochrome interacting factor 3-like 5	LOC_Os03g43810.1; LOC_Os03g43810.1	helix-loop-helix DNA-binding domain containing protein, expressed; helix-loop-helix DNA-binding domain containing protein, expressed	Zm00001d033267_T001; Zm00001d009461_T001	GRMZM2G165042_T01; GRMZM2G030744_T03	Bradi1g13980.2; Bradi1g48400.1	Sobic.001G158900.3; Sobic.008G163700.3	Seita.9G160700.1; Seita.1G357300.1
Sevir.5G291500	16.72	5.46	5.52	8.41	11.3	13.44	25	NA	NA		Transcription factor MYC/MYB N-terminal;Myc-type, basic helix-loop-helix (bHLH) domain	AT2G46510.1	AIB,ATAIB	ABA-inducible BHLH-type transcription factor	LOC_Os01g50940.1	helix-loop-helix DNA-binding domain containing protein, expressed	Zm00001d043706_T001; Zm00001d047017_T001	GRMZM2G159937_T01; GRMZM2G049229_T01	Bradi2g47730.1	Sobic.003G272200.1; Sobic.001G287600.1	Seita.5G288300.1; Seita.9G310400.1
Sevir.1G140700	1.25	0.65	0.93	0.85	0.46	0.84	12	NA	NA			AT1G29950.1		basic helix-loop-helix (bHLH) DNA-binding superfamily protein	LOC_Os03g39432.1	CPuORF31 - conserved peptide uORF-containing transcript, expressed	Zm00001d046332_T001; Zm00001d037062_T001	GRMZM2G098988_T02; GRMZM2G139029_T02	Bradi3g11007.1	Sobic.010G145200.2; Sobic.010G172100.1	Seita.1G142300.1; Seita.1G142400.1
Sevir.4G226300	45	31.32	25.47	19.46	22.19	28.72	12	NA	NA	transcription factor bHLH48-like	Myc-type, basic helix-loop-helix (bHLH) domain	AT2G42300.1		basic helix-loop-helix (bHLH) DNA-binding superfamily protein	LOC_Os06g41060.1	helix-loop-helix DNA-binding, putative, expressed	Zm00001d046759_T001; Zm00001d036807_T001	GRMZM2G378653_T02; GRMZM2G074438_T01	Bradi1g35990.1	Sobic.010G191100.2; Sobic.004G267400.1	Seita.4G216400.1
Sevir.7G153700	11.79	5.53	3.95	3.23	3.47	7.68	25	NA	NA	transcription factor bHLH128-like	Myc-type, basic helix-loop-helix (bHLH) domain	AT1G05805.1		basic helix-loop-helix (bHLH) DNA-binding superfamily protein	LOC_Os04g41229.1	helix-loop-helix DNA-binding domain containing protein, expressed	Zm00001d025727_T007	GRMZM2G437481_T01	Bradi3g48070.3	Sobic.006G127900.1	Seita.7G145100.1; Seita.1G223700.1
Sevir.1G272900	5.34	2.31	2.17	2.65	2.31	2.86	12	NA	NA	uncharacterized LOC101779384	Myc-type, basic helix-loop-helix (bHLH) domain	AT1G31050.1		basic helix-loop-helix (bHLH) DNA-binding superfamily protein	LOC_Os02g45010.1	ethylene-responsive protein related, putative, expressed	Zm00001d017559_T002; Zm00001d017559_T001	GRMZM2G002627_T01	Bradi3g51100.1	Sobic.004G285600.1	Seita.1G268300.1
Sevir.4G096500	2.61	1.23	0.8	1.28	1.16	1.42	12	NA	NA	transcription factor bHLH135-like	Myc-type, basic helix-loop-helix (bHLH) domain	AT1G26945.1	KDR	basic helix-loop-helix (bHLH) DNA-binding superfamily protein	LOC_Os02g51320.1	helix-loop-helix DNA-binding domain containing protein, expressed	Zm00001d044839_T001; Zm00001d018056_T001	GRMZM5G878346_T01; GRMZM2G036092_T02	Bradi1g45260.1	Sobic.010G091700.1; Sobic.001G488400.1	Seita.4G097200.1; Seita.1G319800.1
Sevir.2G263600	6.21	3.01	2.28	2.43	2.93	3.68	12	NA	NA	NA	NA	AT2G42280.1		basic helix-loop-helix (bHLH) DNA-binding superfamily protein	LOC_Os09g31300.1	helix-loop-helix DNA-binding domain containing protein, expressed	Zm00001d020932_T002; Zm00001d020932_T001	GRMZM2G085467_T02; GRMZM2G417597_T01	Bradi4g33670.1	Sobic.002G246600.1; Sobic.007G211000.3	Seita.2G252900.1; Seita.6G204700.1
Sevir.5G347200	3.54	1.97	1.59	1.4	1.34	1.85	12	NA	NA	transcription factor bHLH123-like	Myc-type, basic helix-loop-helix (bHLH) domain	AT3G20640.1		basic helix-loop-helix (bHLH) DNA-binding superfamily protein	LOC_Os01g57580.1	bHelix-loop-helix transcription factor, putative, expressed	Zm00001d043248_T001	GRMZM2G440529_T01; GRMZM2G313058_T01	Bradi2g51990.1; Bradi2g20720.3	Sobic.003G319800.1; Sobic.009G187900.1	Seita.5G342800.1; Seita.3G189000.1
Sevir.2G322000	3.9	1.08	0.9	0.78	0.74	1.33	12	NA	NA	uncharacterized LOC101784649	Myc-type, basic helix-loop-helix (bHLH) domain	AT1G31050.1		basic helix-loop-helix (bHLH) DNA-binding superfamily protein	LOC_Os07g28890.1	ethylene-responsive protein related, putative, expressed	Zm00001d021344_T004; Zm00001d021344_T003	GRMZM2G085199_T01; GRMZM2G162893_T01	Bradi1g28230.3	Sobic.002G299300.1	Seita.2G310900.1
Sevir.9G108800	3.29	1.31	0.94	1.21	0.73	1.37	12	NA	NA	transcription factor bHLH18-like	Myc-type, basic helix-loop-helix (bHLH) domain	AT4G37850.1		basic helix-loop-helix (bHLH) DNA-binding superfamily protein	LOC_Os03g51580.1	helix-loop-helix DNA-binding domain containing protein, expressed	Zm00001d033848_T004; Zm00001d033848_T003	GRMZM2G019806_T01; GRMZM2G082343_T01	Bradi1g10170.2	Sobic.001G107400.1; Sobic.K024500.1	Seita.9G110600.1; Seita.3G055600.1
Sevir.7G050300	11.47	1.76	0.31	0.2	0.72	0.69	12	NA	NA	transcription factor bHLH35-like	Myc-type, basic helix-loop-helix (bHLH) domain	AT5G57150.1		basic helix-loop-helix (bHLH) DNA-binding superfamily protein	LOC_Os04g23550.1	basic helix-loop-helix family protein, putative, expressed	Zm00001d024522_T001	GRMZM2G042895_T01	Bradi5g05110.1	Sobic.007G051800.1	Seita.7G045200.1; Seita.7G045300.1
Sevir.9G096400	5.82	1.11	0.8	0.55	0.53	0.65	12	NA	NA	uncharacterized LOC101753784	Myc-type, basic helix-loop-helix (bHLH) domain	AT5G43650.1	BHLH92	basic helix-loop-helix (bHLH) DNA-binding superfamily protein	LOC_Os03g53020.1	helix-loop-helix DNA-binding domain containing protein, expressed	Zm00001d033957_T001; Zm00001d033957_T002	GRMZM2G301089_T01	Bradi1g09177.1	Sobic.001G095700.1	Seita.9G098200.1
Sevir.7G050400	76.07	11.36	3.47	2.22	0.75	2.42	12	NA	NA	NA	NA	AT5G57150.1		basic helix-loop-helix (bHLH) DNA-binding superfamily protein	LOC_Os04g23550.1	basic helix-loop-helix family protein, putative, expressed	Zm00001d025141_T003; Zm00001d025141_T004	GRMZM2G042895_T01; GRMZM2G119823_T01	Bradi5g05110.1	Sobic.007G051800.1; Sobic.006G047200.1	Seita.7G045300.1; Seita.7G045200.1
Sevir.4G121100	27.07	15.74	11.21	17.41	15.98	15.21	8	NA	NA	transcription factor bHLH144-like	Myc-type, basic helix-loop-helix (bHLH) domain	AT1G29950.2; AT1G29950.2	;	basic helix-loop-helix (bHLH) DNA-binding superfamily protein; basic helix-loop-helix (bHLH) DNA-binding superfamily protein	LOC_Os03g39432.1; LOC_Os03g39432.2	CPuORF31 - conserved peptide uORF-containing transcript, expressed; CPuORF31 - conserved peptide uORF-containing transcript, expressed	Zm00001d046332_T001; Zm00001d037062_T001	GRMZM2G098988_T02; GRMZM2G139029_T02	Bradi3g11007.1	Sobic.010G145200.2; Sobic.010G172100.1	Seita.4G154500.1; Seita.1G105100.1
Sevir.5G071800	37.26	12.76	16.06	22.81	19.12	14.5	8	NA	NA	uncharacterized LOC101784195	Myc-type, basic helix-loop-helix (bHLH) domain;Achaete-scute transcription factor-related	AT1G10586.1		basic helix-loop-helix (bHLH) DNA-binding superfamily protein	LOC_Os01g01870.1	helix-loop-helix DNA-binding domain containing protein, expressed	Zm00001d040148_T001	GRMZM2G112629_T01	Bradi2g00740.1; Bradi2g00720.1	Sobic.003G102200.1	Seita.5G073000.1
Sevir.7G195500	2.13	1.38	0.6	0.99	1.05	0.31	19	NA	NA	transcription factor bHLH150-like		AT3G06590.2		basic helix-loop-helix (bHLH) DNA-binding superfamily protein	LOC_Os03g19780.1	expressed protein	NA	NA	NA	NA	Seita.2G440000.1
Sevir.7G262500	9.5	5.58	5.33	5.34	6.76	3.44	19	NA	NA	transcription factor bHLH112-like	Myc-type, basic helix-loop-helix (bHLH) domain	AT1G61660.1		basic helix-loop-helix (bHLH) DNA-binding superfamily protein	LOC_Os04g53990.1	ethylene-responsive protein related, putative, expressed	Zm00001d002200_T001; Zm00001d026379_T001	GRMZM2G155217_T01; GRMZM2G313058_T01	Bradi5g22920.1	Sobic.006G228300.1	Seita.7G250800.1; Seita.6G042600.1
Sevir.9G141800	39.05	23.28	15.46	12.31	15.78	6.92	19	NA	NA	transcription factor bHLH25-like	Myc-type, basic helix-loop-helix (bHLH) domain	AT4G37850.1		basic helix-loop-helix (bHLH) DNA-binding superfamily protein	LOC_Os03g46860.1	helix-loop-helix DNA-binding protein, putative, expressed	Zm00001d033407_T001; Zm00001d025462_T001	GRMZM2G095899_T01; GRMZM2G355469_T01	Bradi1g12770.2; Bradi1g12780.4	Sobic.001G140800.1; Sobic.006G089000.1	Seita.9G143800.1; Seita.9G144000.1
Sevir.9G316400	66.3	35.15	27.67	20.89	30.41	24.97	12	NA	NA		Transcription factor MYC/MYB N-terminal;Myc-type, basic helix-loop-helix (bHLH) domain	AT4G17880.1		Basic helix-loop-helix (bHLH) DNA-binding family protein	LOC_Os10g42430.1	transcription factor MYC7E, putative, expressed	Zm00001d030028_T001; Zm00001d047017_T001	GRMZM2G001930_T01; GRMZM2G049229_T01	Bradi3g34200.1; Bradi2g47730.1	Sobic.001G287600.1; Sobic.003G272200.1	Seita.9G310400.1; Seita.5G288300.1
Sevir.6G239900	4.24	1.22	0.28	0.12	0	0.09	12	NA	NA		Myc-type, basic helix-loop-helix (bHLH) domain	AT1G32640.1	ATMYC2,JAI1,JIN1,MYC2,RD22BP1,ZBF1	Basic helix-loop-helix (bHLH) DNA-binding family protein	LOC_Os09g34330.1	helix-loop-helix DNA-binding domain containing protein, expressed	NA	NA	NA	Sobic.007G183000.1; Sobic.007G183200.2	Seita.6G233700.1; Seita.6G234000.1
Sevir.1G227600	8.12	3.41	1.3	0.76	0.3	0.36	19	NA	NA	transcription factor bHLH128-like	Myc-type, basic helix-loop-helix (bHLH) domain	AT1G05805.1		basic helix-loop-helix (bHLH) DNA-binding superfamily protein	LOC_Os02g39140.1	helix-loop-helix DNA-binding domain containing protein, expressed	Zm00001d017138_T001; Zm00001d031441_T001	GRMZM2G137426_T01; GRMZM5G879527_T02	Bradi3g48070.3	Sobic.004G207200.1; Sobic.007G211000.3	Seita.1G223700.1; Seita.7G145100.1
Sevir.9G457800	3.32	2.06	1.74	1.75	1.59	1.78	12	NA	NA	transcription factor bHLH30-like	Myc-type, basic helix-loop-helix (bHLH) domain	AT3G25710.1	ATAIG1,BHLH32,TMO5	basic helix-loop-helix 32	LOC_Os03g15440.1	basic helix-loop-helix, putative, expressed	Zm00001d047878_T001; Zm00001d028504_T001	GRMZM2G043854_T01; GRMZM2G072342_T01	Bradi1g67500.1; Bradi3g36610.1	Sobic.001G430000.1; Sobic.007G135900.1	Seita.9G454200.1; Seita.6G157300.1
Sevir.6G240000	1.46	0.37	0.13	0.01	0.01	0.01	12	NA	NA		Myc-type, basic helix-loop-helix (bHLH) domain	AT5G46760.1		Basic helix-loop-helix (bHLH) DNA-binding family protein	LOC_Os09g34330.1	helix-loop-helix DNA-binding domain containing protein, expressed	NA	NA	NA	Sobic.007G182900.1	Seita.6G233800.1; Seita.6G233700.1
Sevir.6G240200	13.89	4.42	1.13	0.47	0.07	0	19	NA	NA	transcription factor bHLH14-like	Myc-type, basic helix-loop-helix (bHLH) domain	AT5G46760.1		Basic helix-loop-helix (bHLH) DNA-binding family protein	LOC_Os09g34330.1	helix-loop-helix DNA-binding domain containing protein, expressed	Zm00001d047017_T001; Zm00001d030028_T001	GRMZM2G049229_T01; GRMZM2G001930_T01	Bradi2g47730.1	Sobic.007G183200.2; Sobic.007G183050.1	Seita.6G233900.1; Seita.6G234100.1
Sevir.9G082200	9.69	11.17	8.62	5.02	5.51	9.06	15	NA	NA	transcription factor bHLH68-like	Myc-type, basic helix-loop-helix (bHLH) domain	AT3G19500.1; AT1G61660.3	;	basic helix-loop-helix (bHLH) DNA-binding superfamily protein; basic helix-loop-helix (bHLH) DNA-binding superfamily protein	LOC_Os03g55220.2; LOC_Os03g55220.2	bHelix-loop-helix transcription factor, putative, expressed; bHelix-loop-helix transcription factor, putative, expressed	Zm00001d013232_T001; Zm00001d034091_T001	GRMZM2G009837_T01; GRMZM2G074501_T01	Bradi1g07936.1	Sobic.001G082600.1	Seita.9G084000.1
Sevir.9G528400	1.17	1.02	0.34	0.18	0.06	0	15	NA	NA	transcription factor bHLH135-like	Myc-type, basic helix-loop-helix (bHLH) domain	AT3G47710.1	BHLH161,BNQ3	BANQUO 3	LOC_Os10g26460.1	bHLH family protein, putative, expressed	Zm00001d027855_T001	GRMZM2G035156_T01	Bradi1g73161.1	Sobic.001G488600.1	Seita.9G523600.1
Sevir.2G210200	15.84	24.61	24.41	10.55	12.89	19.01	5	NA	NA	transcription factor bHLH30-like	Myc-type, basic helix-loop-helix (bHLH) domain	AT1G68810.1		basic helix-loop-helix (bHLH) DNA-binding superfamily protein	LOC_Os09g24490.1	basic helix-loop-helix family protein, putative, expressed	Zm00001d005740_T001; Zm00001d050394_T001	GRMZM2G176141_T01; GRMZM5G859954_T01	Bradi4g29990.1; Bradi3g36610.1	Sobic.002G198500.1; Sobic.007G135900.1	Seita.2G202100.1; Seita.6G157300.1
Sevir.3G025700	0.2	0.2	0.24	0.15	0.06	0.16	5	NA	NA	transcription factor SOX-30-like		AT2G43060.1	IBH1	ILI1 binding bHLH 1	LOC_Os04g56500.1	expressed protein	Zm00001d001982_T001; Zm00001d026510_T001	GRMZM2G388823_T01; GRMZM2G084576_T01	NA	Sobic.006G250500.1	Seita.3G025000.1
Sevir.2G034200	8.62	11.23	8.68	7.97	7.14	4.35	13	NA	NA	transcription factor PIF4-like	Myc-type, basic helix-loop-helix (bHLH) domain	AT1G09530.1	PAP3,PIF3,POC1	phytochrome interacting factor 3	LOC_Os07g05010.3	helix-loop-helix DNA-binding domain containing protein, expressed	Zm00001d013130_T001; Zm00001d034298_T002	GRMZM2G016756_T01; GRMZM2G065374_T01	NA	Sobic.002G031000.1; Sobic.001G068301.1	Seita.2G029600.1; Seita.9G067200.1
Sevir.9G268400	9.85	12.34	7.65	3.5	2.98	2.17	9	NA	NA	transcription factor bHLH96-like	Myc-type, basic helix-loop-helix (bHLH) domain	AT1G72210.1		basic helix-loop-helix (bHLH) DNA-binding superfamily protein	LOC_Os10g23050.1	helix-loop-helix DNA-binding protein, putative, expressed	NA	NA	Bradi4g32650.1; Bradi5g19950.1	Sobic.K005500.1; Sobic.001G261448.1	Seita.9G267300.1; Seita.9G511700.1
Sevir.9G453700	2.36	4.03	2.01	0.76	0.78	0.34	13	NA	NA		Myc-type, basic helix-loop-helix (bHLH) domain	AT1G27660.1		basic helix-loop-helix (bHLH) DNA-binding superfamily protein	LOC_Os03g17130.1	bHelix-loop-helix transcription factor, putative, expressed	Zm00001d028664_T001	GRMZM2G150729_T02	Bradi1g66345.2	Sobic.001G416500.2	Seita.9G449800.1
Sevir.1G013100	2.9	3.11	2.12	1.51	0.55	1.76	15	NA	NA	transcription factor SPEECHLESS-like	Myc-type, basic helix-loop-helix (bHLH) domain	AT3G06120.1	MUTE	basic helix-loop-helix (bHLH) DNA-binding superfamily protein	LOC_Os02g15760.1	helix-loop-helix DNA-binding domain containing protein, expressed	Zm00001d053391_T001; Zm00001d016095_T001	GRMZM2G085751_T01; GRMZM2G064638_T01	Bradi3g09670.1; Bradi1g38650.1	Sobic.004G115000.1; Sobic.010G152700.1	Seita.1G013200.1; Seita.4G167700.1
Sevir.5G292700	1.63	1.72	0.95	0.59	0.19	0.28	15	NA	NA	transcription factor bHLH69-like	Myc-type, basic helix-loop-helix (bHLH) domain	AT3G21330.1		basic helix-loop-helix (bHLH) DNA-binding superfamily protein	LOC_Os01g51140.2	helix-loop-helix DNA-binding domain containing protein, expressed	Zm00001d043699_T001; Zm00001d011187_T001	GRMZM2G111666_T01; GRMZM2G164341_T01	Bradi2g47810.1; Bradi2g41390.1	Sobic.003G273200.2; Sobic.009G214700.2	Seita.5G289400.1; Seita.3G163100.1
Sevir.7G050200	6.38	7.7	4.12	2.88	1.32	2.53	15	NA	NA	transcription factor bHLH35-like	Myc-type, basic helix-loop-helix (bHLH) domain	AT5G57150.4; AT5G57150.1	;	basic helix-loop-helix (bHLH) DNA-binding superfamily protein; basic helix-loop-helix (bHLH) DNA-binding superfamily protein	LOC_Os04g23440.1; LOC_Os04g23550.1	helix-loop-helix DNA-binding domain containing protein, expressed; basic helix-loop-helix family protein, putative, expressed	Zm00001d004095_T001	GRMZM2G042893_T05	Bradi5g05110.1	Sobic.004G140000.1; Sobic.007G051800.1	Seita.7G045100.1; Seita.7G044900.1
Sevir.3G292000	65.3	56.75	25.53	17.09	6.66	28.6	15	NA	NA	transcription factor bHLH61-like	Myc-type, basic helix-loop-helix (bHLH) domain	AT2G40435.1			LOC_Os05g27090.1	basic helix-loop-helix domain containing protein, expressed	NA	NA	NA	Sobic.009G098700.2	Seita.3G283800.1
Sevir.2G248500	5.01	4.16	1.61	0.64	0.34	1.79	15	NA	NA			AT1G72210.1		basic helix-loop-helix (bHLH) DNA-binding superfamily protein	LOC_Os09g29360.1	helix-loop-helix DNA-binding protein, putative, expressed	Zm00001d020790_T001; Zm00001d005939_T001	GRMZM2G082586_T01; GRMZM2G015666_T01	Bradi4g32650.1; Bradi3g38510.1	Sobic.002G232900.1; Sobic.001G476500.1	Seita.2G238000.1; Seita.6G186600.1
Sevir.5G071500	1.71	1.47	1.25	0.25	0.18	0.2	9	NA	NA	uncharacterized LOC101783128	Myc-type, basic helix-loop-helix (bHLH) domain;Achaete-scute transcription factor-related	AT4G20970.1		basic helix-loop-helix (bHLH) DNA-binding superfamily protein	LOC_Os01g01840.1	helix-loop-helix DNA-binding domain containing protein, expressed	Zm00001d040152_T001	GRMZM2G169947_T01	NA	Sobic.003G102300.1	Seita.5G072700.1; Seita.5G072900.1
Sevir.2G452400	1.21	1.15	0.8	0.77	0.74	0.53	15	NA	NA			AT1G09250.1		basic helix-loop-helix (bHLH) DNA-binding superfamily protein	LOC_Os07g48900.1	expressed protein	NA	NA	NA	Sobic.002G425900.1	Seita.2G440000.1
Sevir.6G239700	16.89	11.33	4.06	1.16	0.81	0.25	15	NA	NA	transcription factor bHLH14-like	Myc-type, basic helix-loop-helix (bHLH) domain	AT1G32640.1	ATMYC2,JAI1,JIN1,MYC2,RD22BP1,ZBF1	Basic helix-loop-helix (bHLH) DNA-binding family protein	LOC_Os09g34330.1	helix-loop-helix DNA-binding domain containing protein, expressed	Zm00001d031717_T001; Zm00001d006150_T001	GRMZM2G472671_T01; GRMZM2G107560_T01	Bradi4g35400.1; Bradi3g41950.1	Sobic.007G183100.1; Sobic.002G267100.1	Seita.6G233600.1; Seita.6G233700.1
Sevir.1G122700	29.82	23.32	17.31	13.03	13.68	8.91	15	NA	NA	transcription factor bHLH68-like	Myc-type, basic helix-loop-helix (bHLH) domain	AT4G29100.1; AT2G20100.1	;	basic helix-loop-helix (bHLH) DNA-binding superfamily protein; basic helix-loop-helix (bHLH) DNA-binding superfamily protein	LOC_Os02g17680.1; LOC_Os02g17680.1	ethylene-responsive protein related, putative, expressed; ethylene-responsive protein related, putative, expressed	Zm00001d015984_T002; Zm00001d015984_T003	GRMZM2G105494_T01	Bradi3g10260.1	Sobic.004G125900.1	Seita.1G123900.1
Sevir.1G290800	0.23	0.24	0.34	0.46	0.26	0.19	4	NA	NA	transcription factor bHLH91-like	Myc-type, basic helix-loop-helix (bHLH) domain	AT1G06170.1		basic helix-loop-helix (bHLH) DNA-binding superfamily protein	LOC_Os04g51070.1	helix-loop-helix DNA-binding domain containing protein, expressed	Zm00001d017724_T001	AC233960.1_FGT005	NA	Sobic.004G270900.3	Seita.1G285400.1
Sevir.8G080900	2.99	1.85	1.53	3.48	2.26	2.25	20	NA	NA		Myc-type, basic helix-loop-helix (bHLH) domain	AT4G37850.1		basic helix-loop-helix (bHLH) DNA-binding superfamily protein	LOC_Os03g12760.1	helix-loop-helix DNA-binding domain containing protein, expressed	NA	NA	NA	NA	Seita.8G079800.1; Seita.8G079700.1
Sevir.5G183300	0.77	0.89	0.46	1.21	0.87	0.69	20	NA	NA		Myc-type, basic helix-loop-helix (bHLH) domain	AT1G49770.1	RGE1,ZOU	basic helix-loop-helix (bHLH) DNA-binding superfamily protein	LOC_Os01g33400.1	helix-loop-helix DNA-binding domain containing protein, expressed	Zm00001d023719_T001	NA	NA	Sobic.008G064250.1	Seita.5G182300.1
Sevir.9G430800	0	0	0.1	2.55	1.71	0.44	21	NA	NA		Myc-type, basic helix-loop-helix (bHLH) domain				LOC_Os03g19820.1	expressed protein	Zm00001d028917_T001	GRMZM2G550861_T01	NA	Sobic.001G393000.1	Seita.9G426700.1
Sevir.1G294700	1.14	0.93	0.94	3.23	1.49	2.45	24	NA	NA	transcription factor bHLH63-like	Myc-type, basic helix-loop-helix (bHLH) domain	AT4G34530.1	CIB1	cryptochrome-interacting basic-helix-loop-helix 1	LOC_Os02g47660.1	basic helix-loop-helix, putative, expressed	Zm00001d051569_T001; Zm00001d017778_T001	GRMZM2G101350_T02; GRMZM2G176289_T01	Bradi3g52790.2; Bradi5g06620.1	Sobic.004G267400.1; Sobic.005G110490.1	Seita.1G289600.1; Seita.8G113400.1
Sevir.5G110300	0.66	0.4	0.33	7.16	4.75	5.09	17	NA	NA	transcription factor bHLH30-like	Myc-type, basic helix-loop-helix (bHLH) domain	AT2G40200.1; AT2G40200.1	;	basic helix-loop-helix (bHLH) DNA-binding superfamily protein; basic helix-loop-helix (bHLH) DNA-binding superfamily protein	LOC_Os01g06640.1; LOC_Os01g06640.2	basic helix-loop-helix, putative, expressed; basic helix-loop-helix, putative, expressed	Zm00001d039764_T001; Zm00001d039764_T002	GRMZM2G088443_T01	Bradi2g03830.4	Sobic.003G061400.1; Sobic.009G057000.2	Seita.5G113600.1
Sevir.5G157600	0.13	0.16	0.17	1.05	0.65	0.8	17	NA	NA		Myc-type, basic helix-loop-helix (bHLH) domain				LOC_Os05g06520.1	helix-loop-helix DNA-binding domain containing protein, expressed	NA	NA	NA	NA	Seita.5G158200.1
Sevir.1G203600	0.34	0.25	0.43	1.3	0.94	0.79	24	NA	NA	uncharacterized LOC101783147	Myc-type, basic helix-loop-helix (bHLH) domain	AT5G58010.1	LRL3	LJRHL1-like 3	LOC_Os02g35660.1	PTF1, putative, expressed	Zm00001d016873_T001	GRMZM5G839518_T02	NA	Sobic.004G184200.1	Seita.1G200500.1
Sevir.5G071700	0.2	0.03	0.16	0.49	0.4	0.28	24	NA	NA	transcription factor bHLH120-like	Myc-type, basic helix-loop-helix (bHLH) domain;Achaete-scute transcription factor-related	AT4G20970.1		basic helix-loop-helix (bHLH) DNA-binding superfamily protein	LOC_Os01g01840.1	helix-loop-helix DNA-binding domain containing protein, expressed	Zm00001d040152_T001	GRMZM2G169947_T01	NA	Sobic.003G102300.1	Seita.5G072900.1; Seita.5G072700.1
Sevir.5G462400	0.01	0.05	0.01	1.13	0.92	0.13	21	NA	NA	transcription factor ORG3-like	Myc-type, basic helix-loop-helix (bHLH) domain;Achaete-scute transcription factor-related	AT3G56970.1	BHLH038,ORG2	basic helix-loop-helix (bHLH) DNA-binding superfamily protein	LOC_Os01g72370.2	helix-loop-helix DNA-binding domain containing protein, expressed	Zm00001d011847_T001; Zm00001d042062_T001	AC193786.3_FGT005; GRMZM2G057413_T01	Bradi2g60970.1; Bradi3g43250.3	Sobic.003G428800.1	Seita.5G455700.1; Seita.9G469400.1
Sevir.6G240400	0.75	0.25	0.26	1.79	1.61	0.65	21	NA	NA	transcription factor bHLH14-like	Myc-type, basic helix-loop-helix (bHLH) domain	AT5G46760.1		Basic helix-loop-helix (bHLH) DNA-binding family protein	LOC_Os09g34330.1	helix-loop-helix DNA-binding domain containing protein, expressed	Zm00001d031717_T001; Zm00001d052728_T001	GRMZM2G472671_T01; GRMZM2G038479_T01	Bradi4g35400.1	Sobic.007G183050.1; Sobic.K024600.1	Seita.6G234100.1; Seita.6G234000.1
Sevir.1G309900	0.69	0.55	0.54	1.09	0.72	0.72	2	NA	NA	transcription factor BIM1-like	Myc-type, basic helix-loop-helix (bHLH) domain	AT1G69010.1	BIM2	BES1-interacting Myc-like protein 2	LOC_Os02g49480.1	helix-loop-helix DNA-binding domain containing protein, expressed	Zm00001d017908_T003; Zm00001d017908_T002	GRMZM2G317450_T03	Bradi3g56340.2	Sobic.004G253300.1	Seita.1G303900.1
Sevir.2G443600	56.3	60	54.02	135.73	90.48	71.8	21	NA	NA	transcription factor bHLH61-like	Myc-type, basic helix-loop-helix (bHLH) domain	AT2G40435.1			LOC_Os07g47960.1	basic helix-loop-helix domain containing protein, expressed	NA	NA	Bradi1g63040.1; Bradi1g17910.1	Sobic.002G416400.1	Seita.2G430800.1
Sevir.5G416700	0.62	0.25	0.64	1.43	0.7	0.53	2	B1;R1	COLORED PLANT1;COLORED1	anthocyanin regulatory R-S protein-like	Transcription factor MYC/MYB N-terminal;Myc-type, basic helix-loop-helix (bHLH) domain	AT5G41315.1	GL3,MYC6.2	basic helix-loop-helix (bHLH) DNA-binding superfamily protein	LOC_Os04g47040.1	anthocyanin regulatory Lc protein, putative, expressed	Zm00001d000236_T001; Zm00001d026147_T004	GRMZM2G172795_T01; GRMZM5G822829_T03	NA	Sobic.006G175200.2; Sobic.006G076900.3	Seita.5G411500.1; Seita.7G195400.1
Sevir.9G383300	143.15	159.91	199.2	84.18	168.61	101.49	5	NA	NA	transcription factor bHLH144-like	Myc-type, basic helix-loop-helix (bHLH) domain	AT4G00120.1	EDA33,GT140,IND,IND1	basic helix-loop-helix (bHLH) DNA-binding superfamily protein	LOC_Os03g27390.1	CPuORF35 - conserved peptide uORF-containing transcript, expressed	NA	NA	Bradi1g60670.1	Sobic.001G349700.1	Seita.9G378100.1
Sevir.7G158000	2.66	3.51	5.67	3.66	5.73	5.72	22	NA	NA	NA	NA	AT1G05710.3; AT1G05710.3	;	basic helix-loop-helix (bHLH) DNA-binding superfamily protein; basic helix-loop-helix (bHLH) DNA-binding superfamily protein	LOC_Os04g41570.1; LOC_Os04g41570.3	ethylene-responsive protein related, putative, expressed; ethylene-responsive protein related, putative, expressed	Zm00001d025752_T004; Zm00001d025752_T001	GRMZM2G005939_T06; GRMZM2G089596_T02	Bradi5g14260.2	Sobic.006G131900.1	Seita.7G149900.1
Sevir.6G007500	0.09	0.17	0.5	0.3	0.25	0.39	22	NA	NA	transcription factor HEC1-like	Myc-type, basic helix-loop-helix (bHLH) domain	AT4G00120.1	EDA33,GT140,IND,IND1	basic helix-loop-helix (bHLH) DNA-binding superfamily protein	LOC_Os08g01700.1	basic helix-loop-helix family protein, putative, expressed	Zm00001d035027_T001; Zm00001d049721_T001	GRMZM5G812883_T01; GRMZM5G818776_T01	Bradi3g13300.1; Bradi4g32060.1	Sobic.007G008500.2; Sobic.007G155300.1	Seita.6G008300.1; Seita.6G180200.1
Sevir.5G374100	2.25	28.88	50.93	29.6	34.99	38.4	22	BA1/LAX1	BARREN STALK1	transcription factor LAX PANICLE-like	Myc-type, basic helix-loop-helix (bHLH) domain	AT5G01310.1	APTX	APRATAXIN-like	LOC_Os01g61480.1	helix-loop-helix DNA-binding domain containing protein, expressed	Zm00001d042989_T001; Zm00001d042988_T001	GRMZM2G397518_T01; GRMZM2G134735_T01	Bradi2g54030.1; Bradi4g32060.1	Sobic.003G344501.1; Sobic.007G155300.1	Seita.5G368600.1; Seita.6G180200.1
Sevir.7G230000	5.03	8.92	9	9.48	10.35	9.47	22	NA	NA	transcription factor bHLH96-like	Myc-type, basic helix-loop-helix (bHLH) domain	AT1G72210.1		basic helix-loop-helix (bHLH) DNA-binding superfamily protein	LOC_Os02g46560.1	helix-loop-helix DNA-binding protein, putative, expressed	Zm00001d026046_T001; Zm00001d002492_T001	GRMZM2G086474_T02; GRMZM2G112552_T01	Bradi5g19950.1; Bradi3g38510.1	Sobic.006G197500.1; Sobic.006G197400.1	Seita.7G218400.1; Seita.1G279300.1
Sevir.5G432400	42.65	63.58	86.69	60.25	89.64	58.69	22	NA	NA	transcription factor bHLH78-like	Myc-type, basic helix-loop-helix (bHLH) domain	AT3G07340.1		basic helix-loop-helix (bHLH) DNA-binding superfamily protein	LOC_Os01g68700.2	BHLH transcription factor, putative, expressed	Zm00001d012067_T003; Zm00001d012067_T001	GRMZM2G030762_T02; GRMZM2G180406_T01	Bradi2g58630.2	Sobic.003G400600.1	Seita.5G426500.1
Sevir.7G251300	0.96	1.57	1.75	1.37	2.13	1.16	22	NA	NA	transcription factor PIF1-like	Myc-type, basic helix-loop-helix (bHLH) domain	AT2G20180.3	PIF1,PIL5	phytochrome interacting factor 3-like 5	LOC_Os04g52770.1	helix-loop-helix DNA-binding domain containing protein, expressed	Zm00001d002288_T005; Zm00001d002288_T001	GRMZM2G080054_T03; GRMZM2G042920_T02	NA	Sobic.006G217800.1	Seita.7G239800.1
Sevir.9G389000	7.18	7.04	8.8	11.93	14.32	4.94	11	NA	NA	transcription factor bHLH47-like	Myc-type, basic helix-loop-helix (bHLH) domain	AT3G47640.1; AT3G47640.1	PYE; PYE	basic helix-loop-helix (bHLH) DNA-binding superfamily protein; basic helix-loop-helix (bHLH) DNA-binding superfamily protein	LOC_Os03g26210.3; LOC_Os03g26210.2	helix-loop-helix DNA-binding domain containing protein, expressed; helix-loop-helix DNA-binding domain containing protein, expressed	Zm00001d029339_T001	GRMZM2G350312_T03	Bradi1g61110.1	Sobic.001G355600.1	Seita.9G384500.1
Sevir.6G171900	450.93	687.03	1090.09	1859.75	2142.88	1776.35	18	NA	NA	transcription factor UPBEAT1-like	Myc-type, basic helix-loop-helix (bHLH) domain				LOC_Os08g34510.1	expressed protein	Zm00001d032132_T001	GRMZM2G389567_T01	NA	Sobic.007G143900.1	Seita.6G166200.1
Sevir.9G553500	6.43	12.56	18.99	25.3	29.25	20.09	11	NA	NA	transcription factor bHLH93-like	Myc-type, basic helix-loop-helix (bHLH) domain	AT5G65640.1	bHLH093	beta HLH protein 93	LOC_Os03g04310.1	BHLH transcription factor, putative, expressed	Zm00001d027546_T001	GRMZM2G173372_T01	Bradi1g30000.1; Bradi1g76030.1	Sobic.001G513700.1	Seita.9G548800.1; Seita.4G283600.1
Sevir.7G213900	18.27	17.2	18.13	28.3	38.58	30.41	18	NA	NA	transcription factor bHLH157-like	Transcription factor MYC/MYB N-terminal;Myc-type, basic helix-loop-helix (bHLH) domain	AT2G27230.2; AT2G27230.1	LHW; LHW	transcription factor-related; transcription factor-related	LOC_Os02g45170.1; LOC_Os02g45170.1	helix-loop-helix DNA-binding protein, putative, expressed; helix-loop-helix DNA-binding protein, putative, expressed	Zm00001d026097_T002; Zm00001d026097_T005	GRMZM2G017414_T03	NA	Sobic.006G182000.1	Seita.7G202100.1
Sevir.1G333900	5.18	11.13	15.54	13.82	18	22.15	16	NA	NA	transcription factor bHLH96-like	Myc-type, basic helix-loop-helix (bHLH) domain	AT1G22490.1		basic helix-loop-helix (bHLH) DNA-binding superfamily protein	LOC_Os02g52190.1	helix-loop-helix DNA-binding protein, putative, expressed	Zm00001d052192_T001; Zm00001d018119_T001	GRMZM2G008691_T03; GRMZM2G045883_T01	Bradi3g58360.1; Bradi4g32650.1	Sobic.004G228400.1; Sobic.002G232900.1	Seita.1G327200.1; Seita.9G511700.1
Sevir.1G357500	2.68	4.37	5.2	5.23	6.75	8.74	16	NA	NA	transcription factor bHLH66-like	Myc-type, basic helix-loop-helix (bHLH) domain	AT2G24260.1	LRL1	LJRHL1-like 1	LOC_Os02g55250.1	BHLH transcription factor, putative, expressed	Zm00001d018374_T001; Zm00001d052038_T001	GRMZM5G832135_T01; GRMZM2G316758_T01	Bradi3g54070.1; Bradi1g47350.1	Sobic.004G329800.1; Sobic.010G065500.1	Seita.1G350600.1; Seita.2G205900.1
Sevir.5G029100	0.09	0.34	0.38	0.46	0.66	0.79	16	NA	NA	transcription factor bHLH91-like	Myc-type, basic helix-loop-helix (bHLH) domain	AT2G31210.1		basic helix-loop-helix (bHLH) DNA-binding superfamily protein	LOC_Os01g18870.1	helix-loop-helix DNA-binding domain containing protein, expressed	Zm00001d008174_T002; Zm00001d008174_T001	GRMZM2G021276_T02	Bradi2g11260.1	Sobic.003G140100.1	Seita.5G030500.1
Sevir.2G238900	0.13	0.23	0.6	0.96	2.01	3.46	14	NA	NA	transcription factor bHLH69-like	Myc-type, basic helix-loop-helix (bHLH) domain	AT5G67060.1	HEC1	basic helix-loop-helix (bHLH) DNA-binding superfamily protein	LOC_Os09g28210.1	bHelix-loop-helix transcription factor, putative, expressed	Zm00001d020705_T001; Zm00001d050016_T001	GRMZM2G045431_T01; GRMZM2G471635_T01	Bradi3g38250.1; Bradi4g32060.1	Sobic.002G224500.1; Sobic.007G155300.1	Seita.2G228700.1; Seita.6G180200.1
Sevir.1G326000	18.7	33.21	51.85	40.91	71.29	105.11	14	NA	NA	transcription factor bHLH135-like	Myc-type, basic helix-loop-helix (bHLH) domain	AT1G26945.1	KDR	basic helix-loop-helix (bHLH) DNA-binding superfamily protein	LOC_Os02g51320.1	helix-loop-helix DNA-binding domain containing protein, expressed	Zm00001d018056_T001; Zm00001d052254_T001	GRMZM2G042101_T01; GRMZM2G036092_T02	Bradi3g59290.1; Bradi1g45260.1	Sobic.004G237000.1; Sobic.010G091700.1	Seita.1G319800.1; Seita.4G097200.1
Sevir.6G186300	0.02	0.06	0.46	0.44	0.7	1.14	16	NA	NA	transcription factor HEC1-like	Myc-type, basic helix-loop-helix (bHLH) domain	AT3G50330.1	HEC2	basic helix-loop-helix (bHLH) DNA-binding superfamily protein	LOC_Os08g36740.1	bHelix-loop-helix transcription factor, putative, expressed	Zm00001d050016_T001; Zm00001d031781_T001	GRMZM2G471635_T01; GRMZM2G134735_T01	Bradi3g38250.1; Bradi4g32060.1	Sobic.007G155300.1; Sobic.002G224500.1	Seita.6G180200.1; Seita.2G228700.1
Sevir.6G193000	7.16	7.69	16.37	11.9	20.57	48.27	14	NA	NA	transcription factor bHLH94-like	Myc-type, basic helix-loop-helix (bHLH) domain	AT1G72210.1		basic helix-loop-helix (bHLH) DNA-binding superfamily protein	LOC_Os08g37730.1	helix-loop-helix DNA-binding protein, putative, expressed	Zm00001d031260_T001; Zm00001d027987_T001	GRMZM2G006631_T01; GRMZM2G082586_T01	Bradi3g38510.1; Bradi4g32650.1	Sobic.002G232900.1; Sobic.001G476500.1	Seita.6G186600.1; Seita.9G511700.1
Sevir.6G197600	11.15	8.99	10.92	17.02	15.66	19.04	1	NA	NA		Myc-type, basic helix-loop-helix (bHLH) domain	AT1G68920.1; AT1G68920.1	;	basic helix-loop-helix (bHLH) DNA-binding superfamily protein; basic helix-loop-helix (bHLH) DNA-binding superfamily protein	LOC_Os09g29830.1; LOC_Os09g29830.3	helix-loop-helix DNA-binding domain containing protein, expressed; helix-loop-helix DNA-binding domain containing protein, expressed	Zm00001d005964_T002; Zm00001d005964_T001	GRMZM2G137541_T01; GRMZM2G101350_T02	Bradi3g38890.1; Bradi3g52790.2	Sobic.007G224200.3	Seita.6G191000.1; Seita.1G289600.1
Sevir.9G054300	16.19	11.54	13.78	18.68	21.73	23.36	16	NA	NA	transcription factor UNE12-like	Myc-type, basic helix-loop-helix (bHLH) domain	AT4G02590.1	UNE12	basic helix-loop-helix (bHLH) DNA-binding superfamily protein	LOC_Os03g58330.1	BHLH transcription factor, putative, expressed	Zm00001d013073_T001; Zm00001d013073_T002	GRMZM2G004356_T01	Bradi1g05430.1; Bradi1g55427.1	Sobic.001G056300.1; Sobic.002G054600.3	Seita.9G054800.1; Seita.2G057800.1
Sevir.6G224800	8.47	10.24	14.18	19.2	21.58	24.64	16	NA	NA	transcription factor bHLH78-like	Myc-type, basic helix-loop-helix (bHLH) domain	AT3G07340.1		basic helix-loop-helix (bHLH) DNA-binding superfamily protein	LOC_Os08g41320.1	BHLH transcription factor, putative, expressed	Zm00001d031561_T002; Zm00001d031561_T001	GRMZM5G828396_T01; GRMZM2G144275_T04	Bradi3g40860.1; Bradi4g34350.1	Sobic.007G197700.1	Seita.6G217500.1; Seita.6G231000.1
Sevir.6G233700	64.73	65.36	89.97	107.97	133.54	142.41	16	NA	NA	transcription factor bHLH137-like	Myc-type, basic helix-loop-helix (bHLH) domain	AT5G50915.2; AT5G50915.1	;	basic helix-loop-helix (bHLH) DNA-binding superfamily protein; basic helix-loop-helix (bHLH) DNA-binding superfamily protein	LOC_Os08g42470.1; LOC_Os08g42470.1	BEE 1, putative, expressed; BEE 1, putative, expressed	Zm00001d031665_T001; Zm00001d049870_T001	GRMZM5G882527_T03; GRMZM2G145579_T01	Bradi3g41510.1	Sobic.007G189400.1; Sobic.002G260600.1	Seita.6G226500.1; Seita.2G269400.1
Sevir.5G008000	5.76	4.04	8.86	22.77	27.19	32.3	16	NA	NA	transcription factor bHLH68-like	Myc-type, basic helix-loop-helix (bHLH) domain	AT4G29100.1		basic helix-loop-helix (bHLH) DNA-binding superfamily protein	LOC_Os05g14010.1	ethylene-responsive protein related, putative, expressed	Zm00001d039300_T004; Zm00001d039300_T003	GRMZM2G083749_T05; GRMZM2G072238_T03	Bradi2g31870.1	Sobic.003G007700.1	Seita.5G008200.1
Sevir.9G415300	72.35	102.32	120.53	249.24	267.89	298.97	16	NA	NA	transcription factor bHLH61-like		AT2G40435.1			LOC_Os03g21970.1	basic helix-loop-helix domain containing protein, expressed	Zm00001d029078_T001; Zm00001d029078_T002	GRMZM2G124567_T03; GRMZM2G043493_T02	NA	Sobic.001G379100.1	Seita.9G411200.1
Sevir.5G444900	16.2	16.97	13.05	23.37	24.19	45.65	14	NA	NA	transcription factor bHLH93-like	Myc-type, basic helix-loop-helix (bHLH) domain	AT3G26744.1	ATICE1,ICE1,SCRM	basic helix-loop-helix (bHLH) DNA-binding superfamily protein	LOC_Os01g70310.2	inducer of CBF expression 2, putative, expressed	Zm00001d042263_T001; Zm00001d007382_T001	GRMZM2G173534_T02; GRMZM2G172297_T01	Bradi2g59497.2	Sobic.003G412200.1; Sobic.006G259800.1	Seita.5G438300.1; Seita.8G135600.1
Sevir.9G565700	5.3	5.69	6.5	8.72	8.51	15.23	14	NA	NA	transcription factor bHLH70-like	Myc-type, basic helix-loop-helix (bHLH) domain	AT2G46810.1		basic helix-loop-helix (bHLH) DNA-binding superfamily protein	LOC_Os03g03000.1	helix-loop-helix DNA-binding domain containing protein, expressed	Zm00001d027419_T001; Zm00001d048478_T001	GRMZM2G475289_T02; GRMZM2G171464_T01	Bradi1g77070.1; Bradi2g22810.1	Sobic.001G527500.1; Sobic.006G197400.1	Seita.9G562000.1; Seita.1G279300.1
Sevir.1G354600	0.61	0.3	1.27	2.48	3.27	5.55	14	NA	NA	transcription factor bHLH148-like		AT4G30410.2		sequence-specific DNA binding transcription factors	LOC_Os02g54870.1	expressed protein	NA	NA	NA	Sobic.004G326800.1	Seita.1G347700.1
Sevir.5G421700	2.41	1.6	3.59	6.69	6.87	10.39	16	NA	NA	transcription factor bHLH128-like	;Myc-type, basic helix-loop-helix (bHLH) domain	AT1G05805.1		basic helix-loop-helix (bHLH) DNA-binding superfamily protein	LOC_Os01g67480.1	helix-loop-helix DNA-binding domain containing protein, expressed	Zm00001d042482_T002; Zm00001d042482_T001	GRMZM2G114873_T01; GRMZM5G806340_T01	Bradi2g57800.4	Sobic.003G391100.1	Seita.5G416200.1
Sevir.6G237400	0.39	0.52	0.58	0.8	0.91	1.2	16	NA	NA	transcription factor bHLH78-like	Myc-type, basic helix-loop-helix (bHLH) domain				LOC_Os09g32510.1	BHLH transcription factor, putative, expressed	NA	NA	NA	NA	Seita.6G217500.1; Seita.6G231000.1
Sevir.4G203200	13.53	10.94	11.58	20.06	22.89	33.73	14	NA	NA	achaete-scute homolog 2-like	Myc-type, basic helix-loop-helix (bHLH) domain	AT4G30410.2		sequence-specific DNA binding transcription factors	LOC_Os06g44320.1	expressed protein	Zm00001d046867_T001	GRMZM2G435001_T01	Bradi1g31161.1; Bradi5g02100.1	NA	Seita.4G193400.1
Sevir.9G040600	7.22	4.52	3.87	13.93	17.45	26.84	14	NA	NA	NA	NA	AT2G41130.1		basic helix-loop-helix (bHLH) DNA-binding superfamily protein	LOC_Os03g59670.1	basic helix-loop-helix, putative, expressed	Zm00001d034596_T001	GRMZM2G027068_T01	Bradi1g04280.3	Sobic.001G041500.1	Seita.9G041300.1
Sevir.1G274200	21.15	16.79	18.77	33.31	37.06	45.58	16	NA	NA	transcription factor bHLH155-like	Transcription factor MYC/MYB N-terminal;Myc-type, basic helix-loop-helix (bHLH) domain	AT2G27230.2	LHW	transcription factor-related	LOC_Os02g45170.1	helix-loop-helix DNA-binding protein, putative, expressed	Zm00001d017573_T003; Zm00001d017573_T004	GRMZM2G144097_T02	Bradi3g51490.1	Sobic.004G284600.1	Seita.1G269500.1
Sevir.2G356500	0.78	1.28	1.34	1.46	0.93	2.7	6	NA	NA		Myc-type, basic helix-loop-helix (bHLH) domain	AT2G16910.1	AMS	basic helix-loop-helix (bHLH) DNA-binding superfamily protein	LOC_Os07g36460.1	helix-loop-helix DNA-binding domain containing protein, expressed	Zm00001d006564_T002; Zm00001d006564_T001	GRMZM2G163233_T01	Bradi1g25230.1	Sobic.002G332750.1	Seita.2G346000.1
Sevir.8G145100	12.8	11.71	11.25	8.71	12.01	21.34	6	NA	NA	transcription factor ICE1-like	Myc-type, basic helix-loop-helix (bHLH) domain	AT3G26744.1	ATICE1,ICE1,SCRM	basic helix-loop-helix (bHLH) DNA-binding superfamily protein	LOC_Os11g32100.1	inducer of CBF expression 1, putative, expressed	Zm00001d049294_T001; Zm00001d007382_T001	GRMZM2G033356_T01; GRMZM2G172297_T01	Bradi2g59497.2	Sobic.005G131900.1; Sobic.003G412200.1	Seita.8G135600.1; Seita.5G438300.1
Sevir.4G135400	2.61	1.51	1.15	2.26	2.02	5.01	23	NA	NA	transcription factor SPEECHLESS-like	Myc-type, basic helix-loop-helix (bHLH) domain;ACT domain	AT3G06120.1	MUTE	basic helix-loop-helix (bHLH) DNA-binding superfamily protein	LOC_Os06g33450.2	helix-loop-helix DNA-binding domain containing protein, expressed	Zm00001d046096_T001; Zm00001d053391_T001	GRMZM2G045109_T01; GRMZM2G085751_T01	Bradi1g38650.1; Bradi3g09670.1	Sobic.010G152700.1; Sobic.004G115000.1	Seita.4G167700.1; Seita.1G013200.1
Sevir.9G528200	8.37	6.04	3.79	5.38	7.66	17.95	6	NA	NA	transcription factor bHLH135-like	Myc-type, basic helix-loop-helix (bHLH) domain	AT3G28857.1		basic helix-loop-helix (bHLH) DNA-binding family protein	LOC_Os10g26410.1	bHLH family protein, putative, expressed	Zm00001d027859_T001; Zm00001d048309_T001	GRMZM2G159456_T01; AC149829.2_FGT004	Bradi1g45260.1; Bradi3g59290.1	Sobic.001G488400.1; Sobic.004G237000.1	Seita.9G523400.1; Seita.9G257600.1
Sevir.1G063700	0.9	0.65	0.68	0.76	0.5	2.14	6	NA	NA	transcription factor bHLH149-like	Myc-type, basic helix-loop-helix (bHLH) domain	AT5G57780.1			LOC_Os06g44320.1	expressed protein	NA	NA	NA	Sobic.004G063900.1	Seita.1G064600.1

## Sheet: NAC
Table S4. Expression values, homologs, and functional annotations for members of TF families (one family per sheet) and associated functional annotations from different sources: Short_name and Short_description are based on classical maize genes (maizegdb.org); WikiGene.description and InterPro.description were extracted from EnsemblPlants Biomart. Best.hit.arabi.name, arabi.symbol, arabi.define,…
	Mean expression value (TPM) at different stages							Closest homologs in other species and available functional annotations
NAC Gene ID	10DAS	12DAS	14DAS	15DAS	16DAS	18DAS	Cluster	Short_name	Short_description	WikiGene.description	InterPro.description	Best.hit.arabi.name	arabi.symbol	arabi.define	Best.hit.rice.name	rice.define	Maizev4.gene	Zmays_284.gene	Bradi.gene	Sobic.gene	Seita.gene
Sevir.9G319700	1.24	0.61	1.2	1.09	0.73	0.77	8	NAC	NA		No apical meristem (NAM) protein	AT4G17980.1	anac071,NAC071	NAC domain containing protein 71	LOC_Os10g42130.1	no apical meristem protein, putative, expressed	Zm00001d047050_T001; Zm00001d030023_T001	GRMZM2G082709_T01; AC233865.1_FGT003	Bradi3g33957.2; Bradi4g37318.1	Sobic.001G290400.1; Sobic.002G290800.1	Seita.9G314000.1; Seita.2G301200.1
Sevir.5G396400	0.38	0.13	0.26	0.23	0.21	0.09	8	NAC	NA	NAC domain-containing protein 90-like	No apical meristem (NAM) protein	AT5G22380.1	anac090,NAC090	NAC domain containing protein 90	LOC_Os01g64310.1	no apical meristem protein, putative, expressed	Zm00001d042758_T001; Zm00001d038289_T001	GRMZM5G832473_T01; GRMZM2G465835_T01	Bradi2g55780.1	Sobic.003G365500.1; Sobic.009G154300.1	Seita.5G391200.1; Seita.3G225400.1
Sevir.4G064400	0.84	0.19	0.13	0.47	0.35	0.4	8	NAC	NA	NA	NA	ATMG00310.1		RNA-directed DNA polymerase (reverse transcriptase)-related family protein	LOC_Os01g50360.1	NAC domain containing protein, putative, expressed	NA	NA	NA	NA	Seita.4G066500.1
Sevir.7G111700	0.41	0.19	0.08	0.22	0.11	0.1	8	NAC	NA	NAC transcription factor 29-like	No apical meristem (NAM) protein	AT5G64530.1	ANAC104,XND1	xylem NAC domain 1	LOC_Os04g35660.1	no apical meristem protein, putative, expressed	Zm00001d003626_T001; Zm00001d003626_T002	GRMZM2G316840_T01	NA	Sobic.006G086000.1	Seita.7G104000.1
Sevir.7G191300	1.02	0.56	0.51	0.63	0.53	0.54	12	NAC	NA	NAC domain-containing protein 7-like	No apical meristem (NAM) protein	AT1G12260.1	ANAC007,EMB2749,NAC007,VND4	NAC 007	LOC_Os02g42970.1	NAC domain containing protein, putative, expressed	Zm00001d002828_T001	GRMZM2G178998_T01	NA	Sobic.006G160900.1	Seita.7G181500.1; Seita.4G003000.1
Sevir.5G362600	1.66	1.49	1.08	1.36	0.6	0.85	15	NAC	NA		No apical meristem (NAM) protein	AT3G04070.1	anac047,NAC047	NAC domain containing protein 47	LOC_Os01g59640.1	no apical meristem protein, putative, expressed	NA	NA	NA	Sobic.003G333300.1	Seita.5G357400.1
Sevir.6G003600	0.39	0.28	0.13	0.09	0.08	0.07	15	NAC	NA	protein SOMBRERO-like	No apical meristem (NAM) protein	AT1G71930.1	ANAC030,VND7	vascular related NAC-domain protein 7	LOC_Os08g01330.1	no apical meristem protein, putative, expressed	Zm00001d034984_T001; Zm00001d050039_T001	GRMZM2G052239_T01; GRMZM2G048826_T01	Bradi3g13117.1; Bradi5g27467.2	Sobic.007G003000.1; Sobic.006G279400.1	Seita.6G003700.1; Seita.3G003000.1
Sevir.1G256100	4.69	2.92	1.62	1.75	1.33	1.78	19	NAC	NA	NAC domain-containing protein 7-like	No apical meristem (NAM) protein	AT1G12260.1	ANAC007,EMB2749,NAC007,VND4	NAC 007	LOC_Os02g42970.1	NAC domain containing protein, putative, expressed	Zm00001d017396_T001; Zm00001d051294_T001	GRMZM2G315140_T01; GRMZM2G354151_T01	Bradi3g50067.1; Bradi5g16917.1	Sobic.004G302400.3; Sobic.006G160900.1	Seita.1G251900.1; Seita.9G557600.1
Sevir.5G456300	14.52	7.95	4.6	6.1	4.83	4.95	12	NAC	NA	NAC domain-containing protein 74-like	No apical meristem (NAM) protein	AT3G04070.2	anac047,NAC047	NAC domain containing protein 47	LOC_Os01g71790.1	NAM, putative, expressed	NA	NA	Bradi2g60620.1	Sobic.003G423100.2; Sobic.003G423200.1	Seita.5G449900.1
Sevir.7G207100	2.13	1.53	1.42	1.11	1.4	1.02	19	NAC	NA	NAC transcription factor NAM-B1-like	No apical meristem (NAM) protein	AT3G17730.1	anac057,NAC057	NAC domain containing protein 57	LOC_Os05g43960.1	no apical meristem protein, putative, expressed	NA	NA	NA	Sobic.006G174725.1	Seita.7G195000.1
Sevir.1G125800	0.76	1.01	0.86	0.44	0.51	0.63	5	NAC	NA	uncharacterized LOC101779761	No apical meristem (NAM) protein	AT5G62380.1	ANAC101,NAC101,VND6	NAC-domain protein 101	LOC_Os08g23880.1	No apical meristem protein, putative, expressed	NA	NA	NA	NA	Seita.1G127100.1; Seita.1G128700.1
Sevir.2G090100	6.53	5.37	5.46	2.99	3.94	3.03	9	NAC	NA	NAC domain-containing protein 67-like	No apical meristem (NAM) protein	AT1G01720.1	ANAC002,ATAF1	NAC (No Apical Meristem) domain transcriptional regulator superfamily protein	LOC_Os07g12340.1	NAC domain-containing protein 67, putative, expressed	Zm00001d019207_T001; Zm00001d005208_T001	GRMZM2G079632_T01; GRMZM2G162739_T01	Bradi3g12470.1; Bradi3g40085.1	Sobic.002G080100.1; Sobic.001G040200.1	Seita.2G086600.1; Seita.5G358900.1
Sevir.5G271900	3.8	3.56	3.46	1.76	1.85	1.92	9	NAC	NA	NAC domain-containing protein 67-like	No apical meristem (NAM) protein	AT5G08790.1	anac081,ATAF2	NAC (No Apical Meristem) domain transcriptional regulator superfamily protein	LOC_Os01g48446.1	no apical meristem protein, putative, expressed	NA	NA	NA	Sobic.003G254900.1	Seita.5G268800.1; Seita.4G200500.1
Sevir.3G241000	89.05	144.57	172.17	82.65	113.77	79.6	3	NAC	NA	NA	NA	AT5G09330.1	anac082,NAC082,VNI1	NAC domain containing protein 82	LOC_Os05g35170.1	no apical meristem protein, putative, expressed	Zm00001d038227_T002; Zm00001d038227_T001	GRMZM2G456568_T01; GRMZM2G104400_T01	Bradi2g24790.1	Sobic.009G143700.1	Seita.3G235700.1; Seita.5G403000.1
Sevir.6G030200	0.7	0.88	1.07	0.75	0.38	0.44	13	NAC	NA	NAC domain-containing protein 21/22-like	No apical meristem (NAM) protein	AT3G12977.1		NAC (No Apical Meristem) domain transcriptional regulator superfamily protein	LOC_Os08g10080.1	no apical meristem protein, putative, expressed	Zm00001d024268_T001; Zm00001d002285_T001	GRMZM2G167018_T01; GRMZM2G156977_T01	Bradi3g17287.1; Bradi5g21983.1	Sobic.007G071000.1; Sobic.006G218300.2	Seita.6G032700.1; Seita.7G240100.1
Sevir.6G213600	12.66	45.11	66.62	29.67	57.85	47.9	22	CUC3	CUP-SHAPED COTYLEDON3	NAC domain-containing protein 77-like	No apical meristem (NAM) protein	AT1G76420.1	ANAC031,CUC3,NAC368	NAC (No Apical Meristem) domain transcriptional regulator superfamily protein	LOC_Os08g40030.1	CUP-SHAPED COTYLEDON3, putative, expressed	Zm00001d031463_T001; Zm00001d031463_T002	GRMZM2G430522_T01; GRMZM2G393433_T02	Bradi3g40085.1; Bradi1g41712.2	Sobic.007G209200.1; Sobic.008G071400.1	Seita.6G206400.1; Seita.4G157500.1
Sevir.5G441400	74.01	187.22	252.52	190.46	185.41	93.35	3	NAC	NA	NA	NA	AT3G04070.1	anac047,NAC047	NAC domain containing protein 47	LOC_Os01g70110.1	No apical meristem protein, putative, expressed	Zm00001d042288_T003; Zm00001d042288_T002	AC203535.4_FGT002; GRMZM2G134073_T01	NA	Sobic.003G409800.1	Seita.5G435400.1
Sevir.4G124400	22.78	75.31	101.14	92.55	108.21	62.07	22	CUC2	CUP-SHAPED COTYLEDON2	protein CUP-SHAPED COTYLEDON 2-like	No apical meristem (NAM) protein	AT5G53950.1;	ANAC098,ATCUC2,CUC2;	NAC (No Apical Meristem) domain transcriptional regulator superfamily protein;	LOC_Os06g23650.1; LOC_Os06g23650.1	no apical meristem protein, putative, expressed; no apical meristem protein, putative, expressed	Zm00001d035266_T001; Zm00001d041791_T001	GRMZM2G393433_T02; GRMZM2G139700_T01	Bradi1g41712.2; Bradi3g17287.1	Sobic.008G071400.1; Sobic.007G209200.1	Seita.4G157500.1; Seita.6G206400.1
Sevir.3G113300	0.28	0.16	0.09	0.43	0.23	0.32	20	NA	NA		No apical meristem (NAM) protein	AT4G29230.1	anac075,NAC075	NAC domain containing protein 75	LOC_Os01g09550.1	no apical meristem protein, putative, expressed	Zm00001d046246_T001; Zm00001d039004_T002	GRMZM2G115721_T01; GRMZM5G822699_T01	Bradi2g33307.2; Bradi2g05700.3	Sobic.009G071500.1; Sobic.003G251800.2	Seita.3G111000.1; Seita.5G135300.1
Sevir.5G068000	0	0.01	0.06	1.31	0.96	0.89	17	NA	NA	NAC transcription factor NAM-B2-like		AT3G04070.1	anac047,NAC047	NAC domain containing protein 47	LOC_Os03g21060.1	No apical meristem protein, putative, expressed	Zm00001d008399_T001; Zm00001d028999_T001	GRMZM2G109627_T01; GRMZM2G430849_T01	Bradi1g63600.1; Bradi4g12065.1	Sobic.003G105800.1; Sobic.001G385800.1	Seita.5G069100.1; Seita.9G417600.1
Sevir.1G314500	0.17	0.25	0.27	0.51	0.2	0.23	2	NA	NA	NAC domain-containing protein 8-like	No apical meristem (NAM) protein	AT1G25580.1	ANAC008,SOG1	NAC (No Apical Meristem) domain transcriptional regulator superfamily protein	LOC_Os02g38130.1	no apical meristem protein, putative, expressed	NA	NA	NA	Sobic.010G111800.2	Seita.1G308400.1; Seita.4G118700.1
Sevir.5G410700	9.31	2.59	2.86	33.61	7.98	8.9	20	NA	NA	NAC domain-containing protein 48-like	No apical meristem (NAM) protein	AT1G01720.1	ANAC002,ATAF1	NAC (No Apical Meristem) domain transcriptional regulator superfamily protein	LOC_Os01g66120.1	No apical meristem protein, putative, expressed	Zm00001d042609_T001; Zm00001d038221_T001	GRMZM2G014653_T01; GRMZM5G895499_T01	Bradi2g57100.1; Bradi2g24987.1	Sobic.003G379700.1; Sobic.009G142200.1	Seita.5G405100.1; Seita.3G237100.1
Sevir.9G038400	5.62	0.58	0.3	21.4	0.67	0.28	20	NA	NA	NAC domain-containing protein 67-like	No apical meristem (NAM) protein	AT5G08790.1	anac081,ATAF2	NAC (No Apical Meristem) domain transcriptional regulator superfamily protein	LOC_Os03g60080.1	NAC domain-containing protein 67, putative, expressed	Zm00001d034601_T001; Zm00001d013003_T001	GRMZM2G347043_T01; GRMZM2G336533_T01	Bradi1g04150.1; Bradi1g53770.1	Sobic.001G040200.1; Sobic.002G080100.1	Seita.9G039200.1; Seita.5G358900.1
Sevir.9G555600	0.16	0.05	0.21	0.38	0.39	0.26	10	NA	NA	protein FEZ-like	No apical meristem (NAM) protein	AT2G17040.1	anac036,NAC036	NAC domain containing protein 36	LOC_Os03g04070.1	no apical meristem protein, putative, expressed	Zm00001d048347_T001; Zm00001d027530_T001	GRMZM2G126817_T01; GRMZM2G059428_T01	Bradi1g76207.2; Bradi2g25150.1	Sobic.001G515800.1; Sobic.010G273700.1	Seita.9G551000.1; Seita.4G286100.1
Sevir.2G279100	4.82	2.72	2.3	9.43	8.24	6.07	24	NA	NA	NAC transcription factor ONAC010-like	No apical meristem (NAM) protein	AT2G33480.1	ANAC041,NAC041	NAC domain containing protein 41	LOC_Os09g33490.1	no apical meristem protein, putative, expressed	Zm00001d021069_T002; Zm00001d006106_T001	GRMZM2G054277_T01; GRMZM2G179049_T02	Bradi4g34800.1; Bradi4g07527.1	Sobic.002G259600.1; Sobic.007G209200.1	Seita.2G268500.1; Seita.6G225800.1
Sevir.2G448900	0.35	0.24	0.29	1.51	1.36	0.96	10	NA	NA	NAC domain-containing protein 100-like	No apical meristem (NAM) protein	AT5G61430.1	ANAC100,ATNAC5,NAC100	NAC domain containing protein 100	LOC_Os03g21030.1	no apical meristem protein, putative, expressed	Zm00001d022517_T001; Zm00001d017396_T001	GRMZM2G181605_T01; GRMZM2G315140_T01	Bradi3g46900.4; Bradi5g11247.1	Sobic.002G421400.1; Sobic.004G302400.3	Seita.2G436400.1; Seita.7G110400.1
Sevir.7G175600	0.26	0.29	2.37	22.91	21.04	11.57	10	NA	NA	NAC domain-containing protein 21/22-like	No apical meristem (NAM) protein	AT4G28530.1	anac074,NAC074	NAC domain containing protein 74	LOC_Os04g43560.1	no apical meristem protein, putative, expressed	Zm00001d003052_T001; Zm00001d025861_T001	GRMZM2G081930_T01; GRMZM2G043813_T01	Bradi5g15587.1; Bradi1g63630.1	Sobic.006G147400.1; Sobic.004G219500.1	Seita.7G166500.1; Seita.1G239100.1
Sevir.6G164100	0.45	0.68	0.49	0.98	0.97	0.53	10	NA	NA	NAC domain-containing protein 100-like	No apical meristem (NAM) protein	AT5G61430.1	ANAC100,ATNAC5,NAC100	NAC domain containing protein 100	LOC_Os08g33670.1	no apical meristem protein, putative, expressed	Zm00001d032208_T001; Zm00001d053205_T001	GRMZM2G319275_T01; GRMZM2G159500_T02	Bradi3g36670.3	Sobic.007G136300.2; Sobic.001G386000.1	Seita.6G157900.1; Seita.9G417900.1
Sevir.7G317200	4.62	0.61	1.24	51.86	21.09	9.43	2	NA	NA	NAC transcription factor 25-like	No apical meristem (NAM) protein	AT1G69490.1	ANAC029,ATNAP,NAP	NAC-like, activated by AP3/PI	LOC_Os11g03300.1	NAC domain transcription factor, putative, expressed	Zm00001d023294_T001; Zm00001d008399_T001	GRMZM2G127379_T01; GRMZM2G430849_T01	Bradi1g63600.1; Bradi4g44000.1	Sobic.008G021800.1; Sobic.005G018500.1	Seita.7G306400.1; Seita.8G008100.1
Sevir.8G007500	0.22	0.1	0.8	40.91	21.48	11.5	21	NA	NA	NAC transcription factor 25-like	No apical meristem (NAM) protein	AT1G69490.1	ANAC029,ATNAP,NAP	NAC-like, activated by AP3/PI	LOC_Os11g03300.1	NAC domain transcription factor, putative, expressed	Zm00001d023294_T001; Zm00001d008399_T001	GRMZM2G127379_T01; GRMZM2G430849_T01	Bradi1g63600.1; Bradi4g44000.1	Sobic.008G021800.1; Sobic.005G018500.1	Seita.8G008100.1; Seita.7G306400.1
Sevir.2G333900	2.02	2.41	3.04	11.64	7.07	4.14	21	NA	NA	NAC domain-containing protein 74-like	No apical meristem (NAM) protein						NA	NA	Bradi2g60620.1	NA	Seita.5G449900.1
Sevir.8G062700	0.52	0.5	0.88	3.31	1.89	0.89	21	NA	NA	NAC domain-containing protein 71-like	No apical meristem (NAM) protein	AT5G08790.1	anac081,ATAF2	NAC (No Apical Meristem) domain transcriptional regulator superfamily protein	LOC_Os11g08210.1	no apical meristem protein, putative, expressed	Zm00001d000112_T001; Zm00001d000112_T004	GRMZM2G123667_T02; GRMZM2G014653_T01	Bradi4g23640.1; Bradi2g24987.1	Sobic.005G064600.2; Sobic.003G379700.1	Seita.8G060900.1; Seita.5G405100.1
Sevir.5G408300	5.38	6.27	7.64	10.88	9.73	9.06	10	NA	NA	NA	NA	AT5G09330.3; AT5G04410.1; AT5G04410.1; AT5G09330.2; AT5G09330.1; AT5G09330.4; AT5G09330.3	anac082,NAC082,VNI1; anac078,NAC2; anac078,NAC2; anac082,NAC082,VNI1; anac082,NAC082,VNI1; anac082,NAC082,VNI1; anac082,NAC082,VNI1	NAC domain containing protein 82; NAC domain containing protein 2; NAC domain containing protein 2; NAC domain containing protein 82; NAC domain containing protein 82; NAC domain containing protein 82; NAC domain containing protein 82	LOC_Os05g35170.2; LOC_Os05g35170.1; LOC_Os05g35170.2; LOC_Os05g35170.2; LOC_Os05g35170.2; LOC_Os05g35170.1; LOC_Os05g35170.1	no apical meristem protein, putative, expressed; no apical meristem protein, putative, expressed; no apical meristem protein, putative, expressed; no apical meristem protein, putative, expressed; no apical meristem protein, putative, expressed; no apical meristem protein, putative, expressed; no apical meristem protein, putative, expressed	NA	NA	NA	NA	Seita.5G403000.1; Seita.3G235700.1
Sevir.9G273500	5.75	7.84	9.11	11.87	10.26	9.36	10	NA	NA	NAC domain-containing protein 7-like	No apical meristem (NAM) protein	AT5G04410.1	anac078,NAC2	NAC domain containing protein 2	LOC_Os10g21560.1	no apical meristem protein, putative, expressed	NA	NA	NA	NA	Seita.9G272700.1
Sevir.9G273700	0.63	1.38	3.04	6.31	5.56	2.32	10	NA	NA	protein CUP-SHAPED COTYLEDON 3-like	No apical meristem (NAM) protein	AT5G04410.1	anac078,NAC2	NAC domain containing protein 2	LOC_Os10g21560.1	no apical meristem protein, putative, expressed	NA	NA	NA	NA	Seita.9G272800.1
Sevir.9G421600	0.34	0.26	0.53	0.97	0.67	0.43	4	NA	NA	NAC transcription factor NAM-B1-like	No apical meristem (NAM) protein	AT3G04070.1	anac047,NAC047	NAC domain containing protein 47	LOC_Os03g21060.1	No apical meristem protein, putative, expressed	Zm00001d028999_T001; Zm00001d022424_T001	GRMZM2G011598_T01; GRMZM2G042494_T01	Bradi1g63600.1; Bradi1g17480.1	Sobic.001G385800.1; Sobic.002G420700.1	Seita.9G417600.1; Seita.2G436000.1
Sevir.1G165700	0.14	0.22	0.38	0.3	0.73	0.68	18	NA	NA		No apical meristem (NAM) protein	AT5G04410.1	anac078,NAC2	NAC domain containing protein 2	LOC_Os05g25960.1	no apical meristem protein, expressed	NA	NA	NA	Sobic.010G090850.1; Sobic.010G090800.1	Seita.1G163800.1; Seita.1G183600.1
Sevir.4G252600	1.48	0.8	0.99	2.8	2.47	4.59	1	NA	NA	uncharacterized LOC101753253	No apical meristem (NAM) protein	AT4G29230.1	anac075,NAC075	NAC domain containing protein 75	LOC_Os06g36480.1	no apical meristem protein, putative, expressed	Zm00001d046246_T001; Zm00001d039004_T002	GRMZM2G115721_T01; GRMZM5G822699_T01	Bradi1g37898.1; Bradi2g05700.3	Sobic.010G168500.2; Sobic.009G231600.1	Seita.4G240200.1; Seita.3G147200.1
Sevir.8G038000	0.11	0.09	0.11	0.21	0.22	0.4	14	NA	NA		AAA+ ATPase domain;No apical meristem (NAM) protein;NB-ARC;P-loop containing nucleoside triphosphate hydrolase	AT1G50180.1; AT5G22380.1; AT5G22380.1; AT1G50180.1	; anac090,NAC090; anac090,NAC090;	NB-ARC domain-containing disease resistance protein; NAC domain containing protein 90; NAC domain containing protein 90; NB-ARC domain-containing disease resistance protein	LOC_Os05g15040.4; LOC_Os05g15040.4; LOC_Os11g11810.1; LOC_Os05g15040.2	NB-ARC domain containing protein, expressed; NB-ARC domain containing protein, expressed; NBS-LRR disease resistance protein, putative, expressed; NB-ARC domain containing protein, expressed	Zm00001d052564_T001; Zm00001d042758_T001	GRMZM2G439903_T01; GRMZM5G832473_T01	Bradi4g42180.1; Bradi2g23967.1	Sobic.009G049500.1; Sobic.009G049800.1	Seita.8G039500.1; Seita.8G036100.1
Sevir.7G133100	0.08	0.12	0.19	0.36	0.25	0.59	14	NA	NA	NAC domain-containing protein 100-like	No apical meristem (NAM) protein	AT5G07680.1; AT5G61430.1	ANAC079,ANAC080,ATNAC4,NAC080; ANAC100,ATNAC5,NAC100	NAC domain containing protein 80; NAC domain containing protein 100	LOC_Os04g38720.1; LOC_Os04g38720.1	no apical meristem protein, putative, expressed; no apical meristem protein, putative, expressed	Zm00001d003414_T001; Zm00001d003414_T002	GRMZM5G841770_T02; GRMZM2G009892_T01	Bradi5g12407.4; Bradi3g46900.4	Sobic.006G107400.1; Sobic.004G191700.1	Seita.7G124900.1; Seita.1G209000.1
Sevir.4G003500	1.05	0.59	0.55	1.36	1.43	1.85	1	NA	NA	NAC domain-containing protein 7-like	No apical meristem (NAM) protein	AT1G12260.1	ANAC007,EMB2749,NAC007,VND4	NAC 007	LOC_Os06g01480.1	NAC domain containing protein, putative, expressed	Zm00001d045600_T001; Zm00001d051294_T001	GRMZM2G440219_T01; GRMZM2G041668_T01	Bradi1g52187.2; Bradi3g09520.2	Sobic.010G002900.1; Sobic.004G302400.3	Seita.4G003000.1; Seita.1G251900.1
Sevir.9G222300	0.73	0.28	0.08	0.96	1.07	2	14	NA	NA	protein CUP-SHAPED COTYLEDON 2-like	No apical meristem (NAM) protein	AT4G28530.1	anac074,NAC074	NAC domain containing protein 74	LOC_Os10g33760.1	No apical meristem protein, putative, expressed	Zm00001d051140_T001; Zm00001d047554_T001	GRMZM2G062009_T01; GRMZM2G159500_T02	Bradi3g54817.1; Bradi1g63630.1	Sobic.001G386000.1	Seita.9G222900.1; Seita.9G417900.1
Sevir.5G268700	0.68	0.35	0.37	0.65	0.73	1.28	14	NA	NA	NAC domain-containing protein 8-like	No apical meristem (NAM) protein	AT4G28500.1	ANAC073,NAC073,SND2	NAC domain containing protein 73	LOC_Os01g48130.2	no apical meristem protein, putative, expressed	Zm00001d043921_T001; Zm00001d011555_T001	GRMZM2G058518_T01; GRMZM2G031200_T01	Bradi2g46197.2; Bradi2g05700.3	Sobic.003G251800.2; Sobic.009G231600.1	Seita.5G265500.1; Seita.3G147200.1
Sevir.7G317300	0.09	0.06	0.06	0.13	0.31	0.45	14	NA	NA	NAC domain-containing protein 77-like	No apical meristem (NAM) protein	AT5G18270.2	ANAC087	Arabidopsis NAC domain containing protein 87	LOC_Os12g03050.1	no apical meristem protein, putative, expressed	Zm00001d005028_T001; Zm00001d052390_T001	GRMZM2G018436_T01; GRMZM6G257110_T01	Bradi4g34157.1	Sobic.005G018700.1; Sobic.001G386000.1	Seita.7G306500.1; Seita.8G008000.1
Sevir.1G212500	0.05	0	0.08	1.49	1.41	1.66	17	NA	NA	NA	NA	AT5G61430.1; AT5G61430.1	ANAC100,ATNAC5,NAC100; ANAC100,ATNAC5,NAC100	NAC domain containing protein 100; NAC domain containing protein 100	LOC_Os02g36880.2; LOC_Os02g36880.3	No apical meristem protein, putative, expressed; No apical meristem protein, putative, expressed	Zm00001d016950_T002; Zm00001d050893_T002	GRMZM5G898290_T01; GRMZM2G009892_T01	Bradi3g46900.4; Bradi5g12407.4	Sobic.004G191700.1; Sobic.006G107400.1	Seita.1G209000.1; Seita.7G124900.1
Sevir.1G366200	0.04	0.04	0.19	2.54	3.61	3	18	NA	NA	NAC domain-containing protein 100-like	No apical meristem (NAM) protein	AT4G28530.1	anac074,NAC074	NAC domain containing protein 74	LOC_Os02g56600.1	no apical meristem protein, putative, expressed	Zm00001d018435_T001; Zm00001d051956_T001	GRMZM5G857701_T01; GRMZM2G140901_T01	Bradi3g54817.1; Bradi5g15587.1	Sobic.004G338800.1; Sobic.004G219500.1	Seita.1G359600.1; Seita.1G239100.1
Sevir.8G007400	0.08	0.08	0.11	0.26	0.36	0.32	18	NA	NA	NAC domain-containing protein 77-like	No apical meristem (NAM) protein	AT5G18270.2	ANAC087	Arabidopsis NAC domain containing protein 87	LOC_Os12g03050.1	no apical meristem protein, putative, expressed	Zm00001d005028_T001; Zm00001d052390_T001	GRMZM2G018436_T01; GRMZM6G257110_T01	Bradi4g34157.1	Sobic.005G018700.1; Sobic.001G386000.1	Seita.8G008000.1; Seita.7G306500.1
Sevir.1G197000	8.09	3.19	5.78	21.24	16.06	24.28	1	NA	NA	NAC transcription factor NAM-B2-like	No apical meristem (NAM) protein	AT5G64530.1	ANAC104,XND1	xylem NAC domain 1	LOC_Os02g34970.1	no apical meristem protein, putative, expressed	Zm00001d016814_T001	GRMZM2G094067_T01	Bradi4g23640.1	Sobic.004G176600.1	Seita.1G193200.1
Sevir.1G244100	0.15	0.06	0.93	12.53	9.16	12.19	17	NA	NA	NAC domain-containing protein 100-like	No apical meristem (NAM) protein	AT4G28530.1	anac074,NAC074	NAC domain containing protein 74	LOC_Os04g43560.1	no apical meristem protein, putative, expressed	Zm00001d051140_T001; Zm00001d003052_T001	GRMZM2G062009_T01; GRMZM2G081930_T01	Bradi5g15587.1; Bradi3g54817.1	Sobic.004G219500.1; Sobic.006G147400.1	Seita.1G239100.1; Seita.7G166500.1
Sevir.9G421800	2.71	1.7	2.05	15.31	14.29	17.36	17	NA	NA	NAC domain-containing protein 100-like	No apical meristem (NAM) protein	AT5G18270.1	ANAC087	Arabidopsis NAC domain containing protein 87	LOC_Os03g21030.1	no apical meristem protein, putative, expressed	Zm00001d047554_T001; Zm00001d028995_T001	GRMZM2G159500_T02; GRMZM2G031001_T01	Bradi1g63630.1; Bradi1g17440.1	Sobic.001G386000.1; Sobic.005G018700.1	Seita.9G417900.1; Seita.4G157500.1
Sevir.2G312200	3.03	1.83	1.63	1.41	1.24	2.77	25	NA	NA	NAC domain-containing protein 78-like	No apical meristem (NAM) protein	AT3G17730.1	anac057,NAC057	NAC domain containing protein 57	LOC_Os09g38000.1	no apical meristem protein, putative, expressed	Zm00001d021424_T001; Zm00001d030023_T001	AC233865.1_FGT003; GRMZM2G082709_T01	Bradi4g37318.1; Bradi3g33957.2	Sobic.002G290800.1; Sobic.001G290400.1	Seita.2G301200.1; Seita.9G314000.1
Sevir.6G233000	11.44	6.13	5.6	7.59	6.71	10.22	25	NA	NA	NAC domain-containing protein 18-like	No apical meristem (NAM) protein	AT2G33480.1	ANAC041,NAC041	NAC domain containing protein 41	LOC_Os08g42400.1	no apical meristem protein, putative, expressed	Zm00001d031655_T002; Zm00001d031655_T003	GRMZM2G054252_T02; GRMZM2G100583_T02	Bradi4g34800.1; Bradi3g41470.1	Sobic.007G190333.1; Sobic.006G107400.1	Seita.6G225800.1; Seita.2G268500.1
Sevir.5G133600	6.33	3.51	4.37	5.46	5.26	7.06	23	NA	NA	uncharacterized LOC101755562	No apical meristem (NAM) protein	AT4G29230.1	anac075,NAC075	NAC domain containing protein 75	LOC_Os01g09550.1	no apical meristem protein, putative, expressed	Zm00001d039506_T001; Zm00001d039506_T002	GRMZM2G166721_T03; GRMZM2G112681_T01	Bradi2g05700.3; Bradi2g46197.2	Sobic.003G035100.1; Sobic.009G231600.1	Seita.5G135300.1; Seita.3G111000.1
Sevir.2G312300	2.95	2.06	2.04	2.9	1.77	4.36	23	NA	NA	NAC domain-containing protein 74-like	No apical meristem (NAM) protein	AT3G17730.1	anac057,NAC057	NAC domain containing protein 57	LOC_Os09g38010.1	no apical meristem protein, putative, expressed	Zm00001d021423_T001	GRMZM5G885329_T01	Bradi4g37327.1	Sobic.002G290900.1	Seita.2G301300.1
Sevir.6G085700	0.55	0.09	0.06	0.31	0.12	0.95	23	NA	NA	NAC domain-containing protein 43-like					LOC_Os08g02300.1	no apical meristem protein, putative, expressed	Zm00001d049678_T001; Zm00001d035084_T001	GRMZM2G069047_T01; GRMZM2G092465_T01	NA	Sobic.007G018100.1	Seita.6G086100.1
Sevir.9G349900	0.19	0.11	0.09	0.1	0.07	0.54	6	NA	NA		No apical meristem (NAM) protein	AT2G18060.1	ANAC037,VND1	vascular related NAC-domain protein 1	LOC_Os10g38834.1	no apical meristem protein, putative, expressed	Zm00001d048456_T001; Zm00001d027459_T001	GRMZM2G025642_T01; GRMZM2G435824_T01	Bradi1g76732.2; Bradi3g50067.1	Sobic.001G316800.1; Sobic.001G522700.2	Seita.9G345100.1; Seita.9G557600.1
Sevir.5G364000	2.1	1.5	1.35	1.55	1.71	2.77	23	NA	NA	NAC domain-containing protein 68-like	No apical meristem (NAM) protein	AT5G08790.1	anac081,ATAF2	NAC (No Apical Meristem) domain transcriptional regulator superfamily protein	LOC_Os01g60020.1	NAC domain transcription factor, putative, expressed	Zm00001d012527_T001; Zm00001d043094_T001	GRMZM2G068973_T01; GRMZM2G312201_T01	Bradi2g53260.1; Bradi1g04150.1	Sobic.003G334600.1; Sobic.001G040200.1	Seita.5G358900.1; Seita.9G039200.1
Sevir.9G561600	0.91	0.57	0.37	0.32	0.44	1.31	23	NA	NA	NAC domain-containing protein 7-like	No apical meristem (NAM) protein	AT2G18060.1	ANAC037,VND1	vascular related NAC-domain protein 1	LOC_Os03g03540.1	no apical meristem protein, putative, expressed	Zm00001d048456_T001; Zm00001d027459_T001	GRMZM2G025642_T01; GRMZM2G354151_T01	Bradi1g76732.2; Bradi3g09520.2	Sobic.001G522700.2; Sobic.001G316800.1	Seita.9G557600.1; Seita.9G345100.1

## Sheet: bZIP
Table S4. Expression values, homologs, and functional annotations for members of TF families (one family per sheet) and associated functional annotations from different sources: Short_name and Short_description are based on classical maize genes (maizegdb.org); WikiGene.description and InterPro.description were extracted from EnsemblPlants Biomart. Best.hit.arabi.name, arabi.symbol, arabi.define,…
	Mean expression value (TPM) at different stages							Closest homologs in other species and available functional annotations
bZIP Gene ID	10DAS	12DAS	14DAS	15DAS	16DAS	18DAS	Cluster	Short_name	Short_description	WikiGene.description	InterPro.description	Best.hit.arabi.name	arabi.symbol	arabi.define	Best.hit.rice.name	rice.define	Maizev4.gene	Zmays_284.gene	Bradi.gene	Sobic.gene	Seita.gene
Sevir.5G193800	0.2	0.36	0.48	0.13	0.22	0.49	3	NA	NA	ocs element-binding factor 1-like	Basic-leucine zipper domain	AT1G75390.1	AtbZIP44,bZIP44	basic leucine-zipper 44	LOC_Os01g36220.1	bZIP transcription factor domain containing protein, expressed	NA	NA	NA	Sobic.003G183000.1	Seita.5G191600.1
Sevir.9G425100	14.43	38.46	55.96	39.93	40.9	17.16	3	NA	NA	ABSCISIC ACID-INSENSITIVE 5-like protein 2-like	Basic-leucine zipper domain	AT2G41070.3; AT3G56850.1; AT2G41070.2	ATBZIP12,DPBF4,EEL; AREB3,DPBF3; ATBZIP12,DPBF4,EEL	Basic-leucine zipper (bZIP) transcription factor family protein; ABA-responsive element binding protein 3; Basic-leucine zipper (bZIP) transcription factor family protein	LOC_Os03g20650.1; LOC_Os03g20650.1; LOC_Os03g20650.1	bZIP transcription factor domain containing protein, expressed; bZIP transcription factor domain containing protein, expressed; bZIP transcription factor domain containing protein, expressed	NA	NA	Bradi1g63840.1; Bradi3g00300.1	Sobic.001G388300.2	Seita.9G421000.1
Sevir.8G034300	1.21	1.49	2.03	0.88	1.05	0.63	13	NA	NA	transcription factor HBP-1b(c1)-like	DOG1 domain;Basic-leucine zipper domain	AT1G08320.3	bZIP21,TGA9	bZIP transcription factor family protein	LOC_Os11g05480.1	transcription factor, putative, expressed	Zm00001d052543_T001; Zm00001d052543_T003	GRMZM2G030877_T01; GRMZM2G366264_T01	NA	Sobic.008G037900.2; Sobic.005G038700.1	Seita.8G034600.1; Seita.6G232500.1
Sevir.3G229900	6.59	8.68	5.62	2.77	0.7	0.67	9	NA	NA	transcription factor HBP-1b(c1)-like	DOG1 domain;Basic-leucine zipper domain	AT1G08320.3; AT1G08320.1; AT1G08320.1	bZIP21,TGA9; bZIP21,TGA9; bZIP21,TGA9	bZIP transcription factor family protein; bZIP transcription factor family protein; bZIP transcription factor family protein	LOC_Os05g37170.1; LOC_Os05g37170.6; LOC_Os05g37170.1	transcription factor, putative, expressed; transcription factor, putative, expressed; transcription factor, putative, expressed	Zm00001d038296_T001	GRMZM2G000842_T03	Bradi2g23890.4	Sobic.009G155050.1	Seita.3G224800.1
Sevir.2G302300	70.95	112.29	99.78	60.96	51.54	16.3	13	DLF1	DELAYED FLOWERING1	ABSCISIC ACID-INSENSITIVE 5-like protein 5-like	Basic-leucine zipper domain	AT2G17770.2	ATBZIP27,BZIP27,FDP	basic region/leucine zipper motif 27	LOC_Os09g36910.1	bZIP transcription factor domain containing protein, expressed	Zm00001d022613_T001; Zm00001d022550_T001	GRMZM2G067921_T01; GRMZM2G077124_T03	Bradi4g36587.1	Sobic.002G280800.1; Sobic.002G425600.2	Seita.2G291300.1; Seita.3G228000.1
Sevir.1G310600	4.25	1.39	0.39	0.52	0.79	0.98	12	NA	NA	ocs element-binding factor 1-like	Basic-leucine zipper domain	AT3G30530.1	ATBZIP42,bZIP42	basic leucine-zipper 42	LOC_Os02g49560.1	bZIP transcription factor domain containing protein, expressed	NA	NA	Bradi3g56290.1	Sobic.004G252600.1	Seita.1G304600.1
Sevir.9G350000	0.44	0.2	0.18	0.12	0.24	0.19	12	NA	NA	transcription factor RF2b-like	Basic-leucine zipper domain	AT4G38900.3		Basic-leucine zipper (bZIP) transcription factor family protein	LOC_Os10g38820.1	bZIP family transcription factor, putative, expressed	Zm00001d029711_T001; Zm00001d048455_T001	GRMZM2G353553_T01; GRMZM2G473274_T01	Bradi3g31890.1; Bradi1g76690.1	Sobic.001G316900.2; Sobic.001G522500.1	Seita.9G345200.1; Seita.9G557500.1
Sevir.9G002700	0.41	0.17	0.18	0.12	0.05	0.15	12	NA	NA	uncharacterized LOC101785890	Ternary complex factor MIP1, leucine-zipper;Domain of unknown function DUF547	AT5G60720.1		Protein of unknown function, DUF547	LOC_Os03g64230.1	expressed protein	Zm00001d012808_T003; Zm00001d012808_T001	AC220970.4_FGT002	Bradi1g00710.1	Sobic.001G002800.2	Seita.9G002400.1
Sevir.5G169600	0.88	0.34	0.46	0.31	0.11	0.15	19	NA	NA	transcription factor VIP1-like	Basic-leucine zipper domain				LOC_Os12g06520.1	bZIP transcription factor domain containing protein, expressed	NA	NA	NA	NA	Seita.5G170300.1; Seita.7G294400.1
Sevir.1G049600	12.53	9.46	10.35	6.94	5.4	4.63	9	NA	NA	NA	NA	AT5G06839.3; AT5G06839.3	bZIP65,TGA10; bZIP65,TGA10	bZIP transcription factor family protein; bZIP transcription factor family protein	LOC_Os09g10840.1; LOC_Os02g10140.1	transcription factor, putative, expressed; bZIP transcription factor domain containing protein, expressed	Zm00001d015845_T001; Zm00001d045823_T001	GRMZM2G029979_T01; GRMZM2G313327_T01	Bradi3g07031.1; Bradi4g33740.1	Sobic.004G078800.1; Sobic.010G192432.1	Seita.1G050400.1; Seita.4G215800.1
Sevir.3G050400	295.68	285.49	239.18	185.16	209.61	145.02	9	NA	NA	ocs element-binding factor 1-like	Basic-leucine zipper domain	AT3G62420.1	ATBZIP53,BZIP53	basic region/leucine zipper motif 53	LOC_Os05g03865.1	expressed protein	Zm00001d035440_T001; Zm00001d013172_T001	GRMZM2G448607_T01; GRMZM5G814224_T01	Bradi2g38380.1	Sobic.001G075900.1	Seita.3G050300.1
Sevir.6G246600	5.32	3.9	2.36	2.01	2.53	1.38	19	NA	NA	ABSCISIC ACID-INSENSITIVE 5-like protein 7-like	Basic-leucine zipper domain	AT4G35900.1	atbzip14,FD,FD-1	Basic-leucine zipper (bZIP) transcription factor family protein	LOC_Os06g50600.2	bZIP transcription factor domain containing protein, expressed	NA	NA	NA	Sobic.007G176700.2	Seita.6G240100.1
Sevir.3G199800	0.64	0.43	0.29	0.29	0.24	0.57	25	NA	NA	transcription factor HBP-1b(c1)-like	DOG1 domain;Basic-leucine zipper domain	AT3G12250.2	BZIP45,TGA6	TGACG motif-binding factor 6	LOC_Os01g59350.1	transcription factor, putative, expressed	Zm00001d010658_T001	GRMZM2G080731_T03	Bradi2g52860.1; Bradi2g21380.1	Sobic.009G180700.1	Seita.3G195300.1
Sevir.1G043300	21.96	17.29	19.19	14.1	10.06	18.92	25	NA	NA	transcription factor HY5-like	Basic-leucine zipper domain	AT5G11260.1	HY5,TED 5	Basic-leucine zipper (bZIP) transcription factor family protein	LOC_Os02g10860.1	bZIP transcription factor domain containing protein, expressed	Zm00001d015743_T001; Zm00001d015743_T002	GRMZM2G137046_T01	Bradi3g07540.1	Sobic.004G085600.1	Seita.1G043800.1
Sevir.1G095700	14.2	15.55	11.11	3.79	6.26	11.16	15	NA	NA			AT4G34590.1	ATB2,AtbZIP11,BZIP11,GBF6	G-box binding factor 6	LOC_Os02g03960.1	CPuORF1 - conserved peptide uORF-containing transcript, expressed	Zm00001d015153_T001; Zm00001d053988_T001	GRMZM2G444748_T01; GRMZM2G444743_T01	Bradi3g02980.1	Sobic.004G031100.1	Seita.1G096900.1
Sevir.5G394700	12.53	14.88	9.63	4.33	4.68	7.62	15	LG2	LIGULELESS2	transcription factor HBP-1b(c1)-like	DOG1 domain;Basic-leucine zipper domain	AT1G08320.1; AT1G08320.3	bZIP21,TGA9; bZIP21,TGA9	bZIP transcription factor family protein; bZIP transcription factor family protein	LOC_Os01g64020.1; LOC_Os01g64020.1	transcription factor, putative, expressed; transcription factor, putative, expressed	Zm00001d042777_T004; Zm00001d042777_T003	GRMZM2G060216_T01; AC232238.2_FGT004	Bradi2g55567.3	Sobic.003G363600.1; Sobic.009G155050.1	Seita.5G389500.1; Seita.2G176500.1
Sevir.4G003700	0.45	0.51	0.36	0.53	0.36	0.21	7	NA	NA		Ternary complex factor MIP1, leucine-zipper;Rho GTPase activation protein;Pleckstrin homology domain;Rho GTPase-activating protein domain;Pleckstrin homology-like domain	AT4G24580.1	REN1	Rho GTPase activation protein (RhoGAP) with PH domain	LOC_Os03g11140.2	pleckstrin homology domain-containing protein-related taxo, putative, expressed	Zm00001d045597_T018; Zm00001d045597_T051	GRMZM2G085409_T01; GRMZM2G042084_T01	Bradi1g67687.1	Sobic.010G003200.5; Sobic.001G432200.1	Seita.4G003200.1; Seita.9G464500.1
Sevir.3G044300	2.62	1.87	2.04	2.23	1.34	1.23	8	NA	NA	putative uncharacterized protein DDB_G0270496-like	AATF leucine zipper-containing domain;Apoptosis-antagonizing transcription factor, C-terminal	AT5G61330.1		rRNA processing protein-related	LOC_Os01g34200.1	AATF, putative, expressed	Zm00001d008380_T002; Zm00001d008380_T001	GRMZM2G044553_T01; GRMZM2G031239_T02	NA	Sobic.003G109900.1	Seita.5G064700.1
Sevir.5G355500	0.78	0.47	0.43	0.62	0.4	0.27	8	NA	NA	uncharacterized LOC101760983	Basic-leucine zipper domain;CCAAT/enhancer-binding protein C/EBP	AT2G16770.1	bZIP23	Basic-leucine zipper (bZIP) transcription factor family protein	LOC_Os05g41540.1	bZIP transcription factor domain containing protein, expressed	Zm00001d038574_T001; Zm00001d038574_T002	GRMZM2G175870_T03	NA	Sobic.003G327000.3	Seita.5G350800.1
Sevir.4G155800	130.07	46.69	18.9	281.16	28.7	9.72	20	NA	NA	basic leucine zipper 9-like	Basic-leucine zipper domain	AT5G24800.1	ATBZIP9,BZIP9,BZO2H2	basic leucine zipper 9	LOC_Os06g45140.1	bZIP transcription factor domain containing protein, expressed	Zm00001d046937_T001; Zm00001d050588_T001	GRMZM2G103647_T01; GRMZM2G337410_T01	Bradi1g31700.2	Sobic.010G218500.1	Seita.4G187300.1
Sevir.8G009600	0.06	0.08	0.07	0.42	0.43	0.26	10	NA	NA	probable transcription factor PosF21-like	Basic-leucine zipper domain	AT4G38900.2		Basic-leucine zipper (bZIP) transcription factor family protein	LOC_Os03g03550.1	bZIP family transcription factor, putative, expressed	Zm00001d027461_T001; Zm00001d027461_T002	GRMZM2G428184_T01; GRMZM2G473274_T01	Bradi3g31890.1	Sobic.001G522500.1; Sobic.001G316900.2	Seita.9G557500.1; Seita.9G345200.1
Sevir.6G041300	0.21	0.16	0.08	0.9	0.69	0.62	17	NA	NA	transcription factor TGA7-like	DOG1 domain;Basic-leucine zipper domain	AT1G77920.1; AT1G77920.1	;	bZIP transcription factor family protein; bZIP transcription factor family protein	LOC_Os08g07970.3; LOC_Os08g07970.1	transcription factor, putative, expressed; transcription factor, putative, expressed	Zm00001d024160_T002; Zm00001d024160_T003	GRMZM2G094352_T02; GRMZM2G445575_T02	Bradi5g23340.1	Sobic.007G061100.2; Sobic.001G243800.1	Seita.6G044300.1
Sevir.1G338300	0.98	1.11	1.11	3.47	2.02	2.87	17	NA	NA	NA	NA	AT3G19290.1	ABF4,AREB2	ABRE binding factor 4	LOC_Os02g52780.1	bZIP transcription factor, putative, expressed	Zm00001d018178_T001; Zm00001d037170_T001	GRMZM2G479760_T01; GRMZM2G178899_T01	Bradi3g57960.4; Bradi3g38200.1	Sobic.004G309600.1; Sobic.010G081800.1	Seita.1G331600.1; Seita.4G082000.1
Sevir.9G042300	0.85	1.63	3.96	6.94	4.37	2.02	4	NA	NA		Basic-leucine zipper domain	AT2G35530.1	AtbZIP16,bZIP16	basic region/leucine zipper transcription factor 16	LOC_Os07g10890.1	transcription factor, putative, expressed	Zm00001d034571_T001; Zm00001d034571_T003	GRMZM5G884349_T01; GRMZM2G138340_T01	NA	Sobic.001G044300.7	Seita.9G043000.1
Sevir.3G203000	7.8	7.91	9.69	16.48	12.39	10.47	21	NA	NA	ABSCISIC ACID-INSENSITIVE 5-like protein 2-like	Basic-leucine zipper domain	AT3G56850.1	AREB3,DPBF3	ABA-responsive element binding protein 3	LOC_Os05g41070.1	bZIP transcription factor, putative, expressed	Zm00001d010638_T001	GRMZM2G161009_T01	Bradi2g21820.1; Bradi2g53060.3	Sobic.009G178800.1	Seita.3G198400.1
Sevir.3G244700	0.87	0.87	1.45	2.98	1.71	1.48	21	NA	NA	stress response protein NST1-like	Basic-leucine zipper domain						NA	NA	NA	NA	Seita.3G239200.1; Seita.8G036300.1
Sevir.5G394500	0.63	1.52	6.6	17.31	12.42	7.29	21	NA	NA	protein ABSCISIC ACID-INSENSITIVE 5-like	Basic-leucine zipper domain	AT2G36270.1	ABI5,GIA1	Basic-leucine zipper (bZIP) transcription factor family protein	LOC_Os01g64000.1	bZIP transcription factor, putative, expressed	Zm00001d012296_T001; Zm00001d042779_T001	GRMZM2G168079_T01; GRMZM5G865057_T01	NA	Sobic.003G363400.1	Seita.5G389300.1
Sevir.3G143000	8.75	8.27	10.9	60.02	9.89	6.19	2	NA	NA	common plant regulatory factor 1-like	G-box binding, MFMR;Basic-leucine zipper domain	AT2G46270.1	GBF3	G-box binding factor 3	LOC_Os05g49420.1	transcription factor, putative, expressed	Zm00001d039065_T004; Zm00001d039065_T002	GRMZM2G011932_T03	NA	Sobic.009G237600.1	Seita.3G140700.1
Sevir.1G067500	16.48	15.79	17.62	58.54	21.57	24.41	2	NA	NA	NA	NA	AT5G24800.1; AT5G24800.1	ATBZIP9,BZIP9,BZO2H2; ATBZIP9,BZIP9,BZO2H2	basic leucine zipper 9; basic leucine zipper 9	LOC_Os02g07840.1; LOC_Os02g07840.2	bZIP transcription factor domain containing protein, expressed; bZIP transcription factor domain containing protein, expressed	Zm00001d015421_T002; Zm00001d015421_T001	GRMZM2G098904_T01	NA	Sobic.004G059900.1	Seita.1G068600.1; Seita.3G231800.1
Sevir.3G396500	8.08	9.43	11.13	208.6	42.4	26.58	2	NA	NA	light-inducible protein CPRF2-like	Basic leucine-zipper, C-terminal;Basic-leucine zipper domain	AT5G28770.2; AT5G24800.1	AtbZIP63,BZO2H3; ATBZIP9,BZIP9,BZO2H2	bZIP transcription factor family protein; basic leucine zipper 9	LOC_Os12g40920.1; LOC_Os12g40920.1	bZIP transcription factor domain containing protein, expressed; bZIP transcription factor domain containing protein, expressed	Zm00001d030995_T002; Zm00001d030995_T001	GRMZM2G073427_T02	NA	Sobic.008G157100.2	Seita.3G379700.1
Sevir.3G197600	4.52	3.44	3.26	18.55	8.55	6.14	2	NA	NA			AT2G16770.1	bZIP23	Basic-leucine zipper (bZIP) transcription factor family protein	LOC_Os05g41540.1	bZIP transcription factor domain containing protein, expressed	Zm00001d038574_T001; Zm00001d038574_T002	GRMZM2G175870_T03; GRMZM2G033230_T01	Bradi2g21197.1	Sobic.009G182800.2	Seita.3G193300.1
Sevir.5G260200	1.96	1.53	1.76	9.36	5.36	3.17	21	NA	NA	G-box-binding factor 3-like	G-box binding, MFMR;Basic-leucine zipper domain	AT2G46270.1; AT2G46270.1; AT2G46270.2	GBF3; GBF3; GBF3	G-box binding factor 3; G-box binding factor 3; G-box binding factor 3	LOC_Os01g46970.2; LOC_Os01g46970.1; LOC_Os01g46970.2	transcription factor, putative, expressed; transcription factor, putative, expressed; transcription factor, putative, expressed	Zm00001d043992_T001; Zm00001d043992_T002	GRMZM2G117851_T01; GRMZM2G011932_T03	NA	Sobic.003G244100.1; Sobic.009G237600.1	Seita.5G251200.1
Sevir.5G036900	29	27.13	29.81	56.87	42.33	37.33	21	NA	NA	NA	NA	AT3G12250.2	BZIP45,TGA6	TGACG motif-binding factor 6	LOC_Os01g17260.2	transcription factor, putative, expressed	Zm00001d008225_T001; Zm00001d008225_T003	GRMZM2G030280_T02; GRMZM2G361847_T01	Bradi2g10830.2; Bradi1g17210.2	Sobic.003G081000.1; Sobic.002G424000.3	Seita.5G038900.1
Sevir.8G035700	0.25	0.25	0.33	0.79	0.47	0.24	4	NA	NA	stress response protein NST1-like	Basic-leucine zipper domain	AT1G19490.1		Basic-leucine zipper (bZIP) transcription factor family protein	LOC_Os11g05640.1	bZIP transcription factor domain containing protein, expressed	Zm00001d052562_T001; Zm00001d004897_T001	NA	Bradi4g25342.1; Bradi4g42126.2	Sobic.005G041100.1	Seita.8G036300.1; Seita.7G299100.1
Sevir.1G053800	3.87	2.91	3.57	6.98	4.7	2.64	4	NA	NA		Basic-leucine zipper domain	AT3G30530.1	ATBZIP42,bZIP42	basic leucine-zipper 42	LOC_Os02g09830.1	bZIP transcription factor domain containing protein, expressed	NA	NA	NA	NA	Seita.1G054600.1
Sevir.2G452300	6.61	9.18	13.6	21.44	21.01	12.86	10	NA	NA			AT2G41070.1	ATBZIP12,DPBF4,EEL	Basic-leucine zipper (bZIP) transcription factor family protein	LOC_Os07g48660.1	bZIP transcription factor domain containing protein, expressed	Zm00001d022550_T001; Zm00001d022550_T002	GRMZM2G077124_T03; GRMZM2G168079_T01	Bradi1g17335.1	Sobic.002G425600.2; Sobic.003G363400.1	Seita.2G439900.1
Sevir.9G428400	13.56	16.07	19.72	26.56	27.94	20.59	10	NA	NA	NA	NA	AT5G06950.2; AT3G12250.2; AT5G06950.4	AHBP-1B,TGA2; BZIP45,TGA6; AHBP-1B,TGA2	bZIP transcription factor family protein; TGACG motif-binding factor 6; bZIP transcription factor family protein	LOC_Os03g20310.1; LOC_Os03g20310.1; LOC_Os03g20310.1	transcription factor HBP-1b, putative, expressed; transcription factor HBP-1b, putative, expressed; transcription factor HBP-1b, putative, expressed	Zm00001d028936_T003; Zm00001d028936_T004	GRMZM2G174284_T01; GRMZM2G056099_T02	Bradi1g64060.1	Sobic.001G390800.5; Sobic.002G424000.3	Seita.9G424200.1; Seita.2G438700.1
Sevir.2G239700	1.71	2.17	3.88	5.86	6.39	5.03	18	NA	NA	NA	NA	AT1G49720.1	ABF1	abscisic acid responsive element-binding factor 1	LOC_Os09g28310.1	bZIP transcription factor, putative, expressed	Zm00001d020711_T002; Zm00001d020711_T001	GRMZM2G002075_T01	Bradi4g32090.1; Bradi1g46060.1	Sobic.002G225100.1	Seita.2G229500.1
Sevir.9G434200	0.49	1.04	1.36	1.5	1.27	1.22	22	NA	NA	ocs element-binding factor 1-like	Basic-leucine zipper domain						Zm00001d028879_T001; Zm00001d047644_T001	GRMZM2G038015_T01; GRMZM2G066734_T01	NA	Sobic.001G396400.1	Seita.9G430300.1
Sevir.4G119100	5.17	11.41	23.66	24.32	25.8	14.79	22	FEA4	FASCIATED EAR4		DOG1 domain;Basic-leucine zipper domain	AT1G68640.1	PAN	bZIP transcription factor family protein	LOC_Os06g15480.1	transcription factor, putative, expressed	Zm00001d037317_T003; Zm00001d037317_T002	GRMZM2G133331_T01; GRMZM5G873083_T01	Bradi1g43900.2	Sobic.010G110100.2	Seita.4G118000.1
Sevir.3G421800	0.35	0.14	0.33	0.79	0.53	1.18	1	NA	NA		Basic-leucine zipper domain	AT3G30530.1	ATBZIP42,bZIP42	basic leucine-zipper 42	LOC_Os12g43790.1	bZIP transcription factor domain containing protein, expressed	NA	NA	Bradi4g00812.1	Sobic.008G187500.1	Seita.3G403600.1
Sevir.4G194600	2.46	1.38	3.57	12.94	8.82	18.14	1	NA	NA	transcription factor HBP-1a-like	Basic-leucine zipper domain	AT1G13600.1	AtbZIP58,bZIP58	basic leucine-zipper 58	LOC_Os02g49560.1	bZIP transcription factor domain containing protein, expressed	Zm00001d037360_T001	GRMZM2G396632_T01	Bradi1g43661.1	NA	Seita.4G122900.1
Sevir.6G133000	6.97	5.5	6.09	11.07	9.14	13.86	1	NA	NA	basic leucine zipper 9-like	Basic-leucine zipper domain;	AT1G75390.1; AT4G34590.1; AT1G75388.1	AtbZIP44,bZIP44; ATB2,AtbZIP11,BZIP11,GBF6; CPuORF5	basic leucine-zipper 44; G-box binding factor 6; conserved peptide upstream open reading frame 5	LOC_Os08g26880.1; LOC_Os08g26880.1; LOC_Os08g26880.1	bZIP transcription factor domain containing protein, expressed; bZIP transcription factor domain containing protein, expressed; bZIP transcription factor domain containing protein, expressed	Zm00001d030577_T001	GRMZM2G093020_T02	NA	NA	Seita.6G123200.1
Sevir.7G288000	8.48	9.23	9.55	14.94	13.81	19.06	1	NA	NA	uncharacterized LOC101786000	Basic-leucine zipper domain	AT1G58110.2		Basic-leucine zipper (bZIP) transcription factor family protein	LOC_Os12g09250.1	bZIP transcription factor domain containing protein, expressed	Zm00001d041831_T002; Zm00001d041831_T001	GRMZM2G024851_T01; GRMZM2G145162_T01	NA	Sobic.008G067900.1	Seita.7G277000.1
Sevir.5G419500	0.72	1.34	2.37	5.66	4.74	10.36	14	NA	NA	uncharacterized LOC101759381	Ternary complex factor MIP1, leucine-zipper;Domain of unknown function DUF547	AT1G76620.1		Protein of unknown function, DUF547	LOC_Os08g40420.1	ternary complex factor MIP1, putative, expressed	NA	GRMZM2G113252_T02	Bradi3g40270.1	Sobic.007G206200.3; Sobic.002G251100.1	Seita.6G209400.1; Seita.5G414200.1
Sevir.6G216800	1.66	1.24	2.22	7.09	7.92	17.18	14	NA	NA	uncharacterized LOC101759381	Ternary complex factor MIP1, leucine-zipper;Domain of unknown function DUF547	AT1G21060.1		Protein of unknown function, DUF547	LOC_Os08g40420.1	ternary complex factor MIP1, putative, expressed	NA	GRMZM2G113252_T02	Bradi3g40270.1	Sobic.007G206200.3; Sobic.002G251100.1	Seita.6G209400.1; Seita.5G414200.1
Sevir.7G310700	0.16	0.18	0.2	0.42	0.18	0	7	NA	NA	transcriptional activator TAF-1-like	Basic-leucine zipper domain	AT1G19490.1		Basic-leucine zipper (bZIP) transcription factor family protein	LOC_Os11g05640.1	bZIP transcription factor domain containing protein, expressed	Zm00001d023443_T001; Zm00001d052562_T001	NA	Bradi4g42126.2	Sobic.008G040600.1	Seita.7G299100.1; Seita.8G036300.1
Sevir.9G330200	13.85	16.54	20.63	19.76	20.05	32.49	14	NA	NA	uncharacterized LOC101783907	Ternary complex factor MIP1, leucine-zipper;Domain of unknown function DUF547	AT5G47380.1		Protein of unknown function, DUF547	LOC_Os10g41040.2	ternary complex factor MIP1, putative, expressed	Zm00001d029888_T002; Zm00001d029888_T001	GRMZM2G123585_T01; GRMZM2G173726_T01	Bradi3g33250.2	Sobic.001G298800.1	Seita.9G324300.1
Sevir.2G174000	1.85	2.02	3.38	3.29	3.32	4.19	16	NA	NA	ocs element-binding factor 1-like	Basic-leucine zipper domain	AT1G75390.1	AtbZIP44,bZIP44	basic leucine-zipper 44	LOC_Os09g13570.1	CPuORF2 - conserved peptide uORF-containing transcript, expressed	Zm00001d020025_T001	GRMZM2G092137_T01	NA	Sobic.002G162800.1	Seita.2G169700.1
Sevir.9G073900	0.43	0.31	0.57	1.35	1.54	1.6	16	NA	NA	NA	NA	AT2G22850.1	AtbZIP6,bZIP6	basic leucine-zipper 6	LOC_Os03g56010.1	bZIP transcription factor domain containing protein, expressed	Zm00001d013172_T001	GRMZM2G386273_T01	NA	Sobic.001G075900.1	Seita.9G075300.1
Sevir.2G430200	24.22	26.4	29.76	42.79	42.46	50.14	16	NA	NA	rho GTPase-activating protein gacN-like	Ternary complex factor MIP1, leucine-zipper;Rho GTPase activation protein;Pleckstrin homology domain;Rho GTPase-activating protein domain;Pleckstrin homology-like domain	AT5G19390.2		Rho GTPase activation protein (RhoGAP) with PH domain	LOC_Os07g46450.1	pleckstrin homology domain-containing protein, putative, expressed	Zm00001d022387_T007; Zm00001d022387_T010	GRMZM2G036872_T01; GRMZM2G340359_T01	Bradi1g19100.1; Bradi1g62030.1	Sobic.002G402600.1; Sobic.001G367100.1	Seita.2G418100.1; Seita.9G399300.1
Sevir.4G263200	6.08	5.82	7.37	20.98	17.58	23.58	17	NA	NA	uncharacterized LOC101784984	Ternary complex factor MIP1, leucine-zipper;Domain of unknown function DUF547	AT1G16750.1		Protein of unknown function, DUF547	LOC_Os06g47770.1	expressed protein	Zm00001d036533_T005; Zm00001d036533_T002	GRMZM2G457211_T01; GRMZM2G175782_T02	Bradi1g33470.1; Bradi3g04170.3	Sobic.010G242200.2	Seita.4G250700.1; Seita.4G250800.1
Sevir.8G097100	26.87	33.27	37.77	40.85	48.15	57.12	16	NA	NA	uncharacterized LOC101755230	Basic-leucine zipper domain	AT1G58110.1; AT1G58110.2	;	Basic-leucine zipper (bZIP) transcription factor family protein; Basic-leucine zipper (bZIP) transcription factor family protein	LOC_Os11g11100.1; LOC_Os11g11100.1	bZIP transcription factor domain containing protein, expressed; bZIP transcription factor domain containing protein, expressed	Zm00001d049135_T001	GRMZM2G120167_T01	Bradi4g22130.3	Sobic.005G100600.2	Seita.8G094700.1
Sevir.4G081100	8.11	7.28	10.65	15.04	17.4	22.29	16	NA	NA	ABSCISIC ACID-INSENSITIVE 5-like protein 5-like	Basic-leucine zipper domain	AT1G45249.1	ABF2,AREB1,ATAREB1	abscisic acid responsive elements-binding factor 2	LOC_Os06g10880.2	bZIP transcription factor, putative, expressed	Zm00001d037170_T001; Zm00001d044940_T002	GRMZM2G033413_T01; GRMZM6G879422_T01	Bradi1g46060.1; Bradi3g57960.4	Sobic.010G081800.1; Sobic.004G309600.1	Seita.4G082000.1; Seita.1G331600.1
Sevir.9G561500	0.77	0.79	0.89	1.1	1.42	1.63	16	NA	NA	probable transcription factor PosF21-like	Basic-leucine zipper domain	AT4G38900.3		Basic-leucine zipper (bZIP) transcription factor family protein	LOC_Os03g03550.1	bZIP family transcription factor, putative, expressed	Zm00001d027461_T002; Zm00001d048455_T001	GRMZM2G428184_T01; GRMZM2G473274_T01	Bradi3g31890.1; Bradi1g76690.1	Sobic.001G522500.1; Sobic.001G316900.2	Seita.9G557500.1; Seita.9G345200.1
Sevir.6G189400	4.27	4.89	4.38	7.33	9.25	9.45	16	NA	NA	uncharacterized LOC101772878	Ternary complex factor MIP1, leucine-zipper;Domain of unknown function DUF547	AT4G37080.2		Protein of unknown function, DUF547	LOC_Os09g28850.1	expressed protein	Zm00001d031807_T004; Zm00001d031807_T002	GRMZM2G442763_T01; GRMZM2G066516_T01	Bradi3g38027.6	Sobic.007G158100.1; Sobic.002G229700.1	Seita.6G183300.1; Seita.2G235000.1
Sevir.9G402500	43.43	50.41	60.24	80.51	102.08	91.21	18	NA	NA	rho GTPase-activating protein 22-like	Ternary complex factor MIP1, leucine-zipper;Rho GTPase activation protein;Pleckstrin homology domain;Rho GTPase-activating protein domain;Pleckstrin homology-like domain	AT5G19390.2		Rho GTPase activation protein (RhoGAP) with PH domain	LOC_Os03g24180.1	pleckstrin homology domain-containing protein, putative, expressed	Zm00001d029212_T004; Zm00001d029212_T002	GRMZM2G115975_T01; GRMZM2G036872_T01	Bradi1g62030.1; Bradi1g19100.1	Sobic.001G367100.1; Sobic.002G402600.1	Seita.9G399300.1; Seita.2G418100.1

## Sheet: select_uncharacterized_TFs
Table S4. Expression values, homologs, and functional annotations for members of TF families (one family per sheet) and associated functional annotations from different sources: Short_name and Short_description are based on classical maize genes (maizegdb.org); WikiGene.description and InterPro.description were extracted from EnsemblPlants Biomart. Best.hit.arabi.name, arabi.symbol, arabi.define,…
	Mean expression value (TPM) at different stages							Closest homologs in other species and available functional annotations
TF Gene ID	10DAS	12DAS	14DAS	15DAS	16DAS	18DAS	Cluster	TF family	Short_name	Short_description	WikiGene.description	InterPro.description	Best.hit.arabi.name	arabi.symbol	arabi.define	Best.hit.rice.name	rice.define	Maizev4.gene	Zmays_284.gene	Bradi.gene	Sobic.gene	Seita.gene
Sevir.5G326100	19.46	17.11	18.59	33.24	48.52	80.55	14	TCP	NA	NA	transcription factor PCF7-like	Transcription factor TCP subgroup;Transcription factor, TCP	AT3G15030.3	MEE35,TCP4	TCP family transcription factor 4	LOC_Os01g55100.1	slTCP3, putative, expressed	Zm00001d043423_T001; Zm00001d012725_T002	GRMZM2G148022_T02; AC205574.3_FGT006	Bradi2g50193.1	Sobic.003G299700.1; Sobic.003G018700.3	Seita.5G322500.1
Sevir.1G065500	1.75	2.13	3.94	10.15	13.66	26.01	14	SBP	NA	NA	squamosa promoter-binding-like protein 5-like	Transcription factor, SBP-box	AT1G02065.1	SPL8	squamosa promoter binding protein-like 8	LOC_Os02g08070.1	OsSPL5 - SBP-box gene family member, expressed	Zm00001d015451_T001; Zm00001d053756_T001	GRMZM2G111136_T02; GRMZM2G168229_T01	Bradi3g05720.1; Bradi1g31391.2	Sobic.004G062100.1; Sobic.010G215700.1	Seita.1G066300.1; Seita.4G190700.1
Sevir.2G336100	29.84	173.89	286.3	530.8	373.71	471.96	17	SBP	NA	NA	squamosa promoter-binding-like protein 13-like	Transcription factor, SBP-box	AT1G53160.1	SPL4	squamosa promoter binding protein-like 4	LOC_Os07g32170.1	OsSPL13 - SBP-box gene family member, expressed	Zm00001d006451_T001; Zm00001d021573_T001	GRMZM2G113779_T01; GRMZM5G828053_T02	Bradi1g26720.1	Sobic.002G312200.2; Sobic.002G312300.1	Seita.2G324900.1; Seita.2G325000.1
Sevir.2G336300	1.2	25.42	78.97	59.95	98.8	114.25	16	SBP	NA	NA		Transcription factor, SBP-box	AT3G15270.1	SPL5	squamosa promoter binding protein-like 5	LOC_Os07g32170.1	OsSPL13 - SBP-box gene family member, expressed	Zm00001d006451_T001; Zm00001d021573_T001	GRMZM2G113779_T01; GRMZM5G828053_T02	Bradi1g26720.1	Sobic.002G312200.2; Sobic.002G312300.1	Seita.2G325000.1; Seita.2G324900.1
Sevir.4G200400	3.48	4.08	3.44	3.41	4.75	26.52	6	SBP	NA	NA	squamosa promoter-binding-like protein 10-like	Transcription factor, SBP-box	AT1G02065.1	SPL8	squamosa promoter binding protein-like 8	LOC_Os06g44860.1	OsSPL10 - SBP-box gene family member, expressed	Zm00001d046906_T001; Zm00001d036692_T001	GRMZM2G101499_T01; GRMZM2G168229_T01	Bradi1g31391.2; Bradi3g05720.1	Sobic.010G215700.1; Sobic.004G062100.1	Seita.4G190700.1; Seita.1G066300.1
Sevir.6G252200	2.5	17.69	10.53	1.06	2.01	0.71	13	C2H2_ZINC	NA	NA		Zinc finger, C2H2	AT5G57520.1	ATZFP2,ZFP2	zinc finger protein 2	LOC_Os08g44190.1	ZOS8-13 - C2H2 zinc finger protein, expressed	Zm00001d031985_T001	GRMZM2G104516_T01	Bradi3g42633.1	Sobic.007G172800.1	Seita.6G246800.1
Sevir.7G118500	3.14	2.94	19.58	27.25	24.93	55.7	14	C2H2_ZINC	NA	NA	transcriptional regulator SUPERMAN-like	Zinc finger, C2H2	AT5G10970.1		C2H2 and C2HC zinc fingers superfamily protein	LOC_Os04g36650.1	ZOS4-06 - C2H2 zinc finger protein, expressed	Zm00001d003573_T001; Zm00001d025485_T001	GRMZM2G107129_T01; GRMZM2G074793_T01	Bradi5g11180.1	Sobic.006G092300.1	Seita.7G110700.1
Sevir.8G084100	5.59	4.41	2.41	1.25	0.17	0.09	15	C2H2_ZINC	NA	NA	zinc finger protein 2-like	Zinc finger, C2H2	AT5G10970.1		C2H2 and C2HC zinc fingers superfamily protein	LOC_Os09g26200.1	ZOS9-11 - C2H2 zinc finger protein, expressed	NA	NA	NA	NA	Seita.8G082500.1; Seita.2G213500.1
Sevir.1G263700	10.04	4.88	3.12	2.23	1.99	1.6	19	AP2	NA	NA	ethylene-responsive transcription factor ERF034-like	DNA-binding, integrase-type;AP2/ERF domain	AT2G44940.1		Integrase-type DNA-binding superfamily protein	LOC_Os02g43970.1	AP2 domain containing protein, expressed	Zm00001d017480_T001; Zm00001d051355_T001	GRMZM5G816314_T01; GRMZM2G072926_T01	Bradi3g50630.1; Bradi3g50625.1	Sobic.004G295500.1; Sobic.006G170100.1	Seita.1G259200.1; Seita.7G188700.1
Sevir.1G275500	0.16	0.55	2.22	6.22	4.6	10.64	14	AP2	NA	NA	ethylene-responsive transcription factor ERF025-like	DNA-binding, integrase-type;AP2/ERF domain	AT5G52020.1		Integrase-type DNA-binding superfamily protein	LOC_Os02g45420.1	AP2 domain containing protein, expressed	Zm00001d051451_T001; Zm00001d017591_T001	GRMZM2G000520_T01; GRMZM2G434203_T01	Bradi3g51610.1; Bradi5g18850.1	Sobic.004G283300.1; Sobic.001G531100.1	Seita.1G270800.1; Seita.7G205100.1
Sevir.9G430500	6.96	14.18	18.7	9.35	7.36	4.01	3	AP2	NA	NA	AP2-like ethylene-responsive transcription factor AIL5-like	DNA-binding, integrase-type;AP2/ERF domain;AP2-like ethylene-responsive transcription factor	AT1G51190.1	PLT2	Integrase-type DNA-binding superfamily protein	LOC_Os02g40070.1	AP2-like ethylene-responsive transcription factor PLETHORA 2, putative, expressed	Zm00001d028919_T001	GRMZM2G317160_T01	Bradi1g64240.1	Sobic.001G392700.1	Seita.9G426400.1
Sevir.1G122700	29.82	23.32	17.31	13.03	13.68	8.91	15	BHLH	NA	NA	transcription factor bHLH68-like	Myc-type, basic helix-loop-helix (bHLH) domain	AT4G29100.1; AT2G20100.1	;	basic helix-loop-helix (bHLH) DNA-binding superfamily protein; basic helix-loop-helix (bHLH) DNA-binding superfamily protein	LOC_Os02g17680.1; LOC_Os02g17680.1	ethylene-responsive protein related, putative, expressed; ethylene-responsive protein related, putative, expressed	Zm00001d015984_T002; Zm00001d015984_T003	GRMZM2G105494_T01	Bradi3g10260.1	Sobic.004G125900.1	Seita.1G123900.1
Sevir.1G326000	18.7	33.21	51.85	40.91	71.29	105.11	14	BHLH	NA	NA	transcription factor bHLH135-like	Myc-type, basic helix-loop-helix (bHLH) domain	AT1G26945.1	KDR	basic helix-loop-helix (bHLH) DNA-binding superfamily protein	LOC_Os02g51320.1	helix-loop-helix DNA-binding domain containing protein, expressed	Zm00001d018056_T001; Zm00001d052254_T001	GRMZM2G042101_T01; GRMZM2G036092_T02	Bradi3g59290.1; Bradi1g45260.1	Sobic.004G237000.1; Sobic.010G091700.1	Seita.1G319800.1; Seita.4G097200.1
Sevir.6G171900	450.93	687.03	1090.09	1859.75	2142.88	1776.35	18	BHLH	NA	NA	transcription factor UPBEAT1-like	Myc-type, basic helix-loop-helix (bHLH) domain				LOC_Os08g34510.1	expressed protein	Zm00001d032132_T001	GRMZM2G389567_T01	NA	Sobic.007G143900.1	Seita.6G166200.1
Sevir.7G050300	11.47	1.76	0.31	0.2	0.72	0.69	12	BHLH	NA	NA	transcription factor bHLH35-like	Myc-type, basic helix-loop-helix (bHLH) domain	AT5G57150.1		basic helix-loop-helix (bHLH) DNA-binding superfamily protein	LOC_Os04g23550.1	basic helix-loop-helix family protein, putative, expressed	Zm00001d024522_T001	GRMZM2G042895_T01	Bradi5g05110.1	Sobic.007G051800.1	Seita.7G045200.1; Seita.7G045300.1
Sevir.9G141800	39.05	23.28	15.46	12.31	15.78	6.92	19	BHLH	NA	NA	transcription factor bHLH25-like	Myc-type, basic helix-loop-helix (bHLH) domain	AT4G37850.1		basic helix-loop-helix (bHLH) DNA-binding superfamily protein	LOC_Os03g46860.1	helix-loop-helix DNA-binding protein, putative, expressed	Zm00001d033407_T001; Zm00001d025462_T001	GRMZM2G095899_T01; GRMZM2G355469_T01	Bradi1g12770.2; Bradi1g12780.4	Sobic.001G140800.1; Sobic.006G089000.1	Seita.9G143800.1; Seita.9G144000.1
Sevir.7G175600	0.26	0.29	2.37	22.91	21.04	11.57	10	NAC	NA	NA	NAC domain-containing protein 21/22-like	No apical meristem (NAM) protein	AT4G28530.1	anac074,NAC074	NAC domain containing protein 74	LOC_Os04g43560.1	no apical meristem protein, putative, expressed	Zm00001d003052_T001; Zm00001d025861_T001	GRMZM2G081930_T01; GRMZM2G043813_T01	Bradi5g15587.1; Bradi1g63630.1	Sobic.006G147400.1; Sobic.004G219500.1	Seita.7G166500.1; Seita.1G239100.1
Sevir.3G229900	6.59	8.68	5.62	2.77	0.7	0.67	9	BZIP	NA	NA	transcription factor HBP-1b(c1)-like	DOG1 domain;Basic-leucine zipper domain	AT1G08320.3; AT1G08320.1; AT1G08320.1	bZIP21,TGA9; bZIP21,TGA9; bZIP21,TGA9	bZIP transcription factor family protein; bZIP transcription factor family protein; bZIP transcription factor family protein	LOC_Os05g37170.1; LOC_Os05g37170.6; LOC_Os05g37170.1	transcription factor, putative, expressed; transcription factor, putative, expressed; transcription factor, putative, expressed	Zm00001d038296_T001	GRMZM2G000842_T03	Bradi2g23890.4	Sobic.009G155050.1	Seita.3G224800.1
Sevir.5G394500	0.63	1.52	6.6	17.31	12.42	7.29	21	BZIP	NA	NA	protein ABSCISIC ACID-INSENSITIVE 5-like	Basic-leucine zipper domain	AT2G36270.1	ABI5,GIA1	Basic-leucine zipper (bZIP) transcription factor family protein	LOC_Os01g64000.1	bZIP transcription factor, putative, expressed	Zm00001d012296_T001; Zm00001d042779_T001	GRMZM2G168079_T01; GRMZM5G865057_T01	NA	Sobic.003G363400.1	Seita.5G389300.1
Sevir.6G216800	1.66	1.24	2.22	7.09	7.92	17.18	14	BZIP	NA	NA	uncharacterized LOC101759381	Ternary complex factor MIP1, leucine-zipper;Domain of unknown function DUF547	AT1G21060.1		Protein of unknown function, DUF547	LOC_Os08g40420.1	ternary complex factor MIP1, putative, expressed	NA	GRMZM2G113252_T02	Bradi3g40270.1	Sobic.007G206200.3; Sobic.002G251100.1	Seita.6G209400.1; Seita.5G414200.1
Sevir.9G425100	14.43	38.46	55.96	39.93	40.9	17.16	3	BZIP	NA	NA	ABSCISIC ACID-INSENSITIVE 5-like protein 2-like	Basic-leucine zipper domain	AT2G41070.3; AT3G56850.1; AT2G41070.2	ATBZIP12,DPBF4,EEL; AREB3,DPBF3; ATBZIP12,DPBF4,EEL	Basic-leucine zipper (bZIP) transcription factor family protein; ABA-responsive element binding protein 3; Basic-leucine zipper (bZIP) transcription factor family protein	LOC_Os03g20650.1; LOC_Os03g20650.1; LOC_Os03g20650.1	bZIP transcription factor domain containing protein, expressed; bZIP transcription factor domain containing protein, expressed; bZIP transcription factor domain containing protein, expressed	NA	NA	Bradi1g63840.1; Bradi3g00300.1	Sobic.001G388300.2	Seita.9G421000.1
