# Supplementary material for: A Dynamic Co-expression Map of Early Inflorescence Development in Setaria viridis Provides a Resource for Gene Discovery and Comparative Genomics
Source: Front Plant Sci. 2018 Sep 12;9:1309. doi: 10.3389/fpls.2018.01309 (PMC6143762; doi:10.3389/fpls.2018.01309)
Supplement: TABLE S5 — Expression values and functional annotations of auxin-related genes from Groups 2 and 3. [file Table_5.XLSX]

## Sheet: Auxin_related_genes_groups_2&3
Table S5. Expression values of auxin-related genes from Groups 2 and 3 and associated functional annotations from different sources: Short_name and Short_description are based on classical maize genes (maizegdb.org); WikiGene.description and InterPro.description were extracted from EnsemblPlants Biomart. Best.hit.arabi.name, arabi.symbol, arabi.define, Best.hit.rice.name and rice.define were extr…
Category	Gene	10DAS	12DAS	14DAS	15DAS	16DAS	18DAS	Cluster	Group	note	Short_name	Short_description	WikiGene.description	InterPro.description	Best.hit.arabi.name	arabi.symbol	arabi.define	Best.hit.rice.name	rice.define	Maizev4.gene	Zmays_284.gene	Bradi.gene	Sobic.gene	Seita.gene
Auxin synthesis and metabolism	Sevir.5G116300	6.88	13.41	9.16	5.1	7.04	4.14	13	2	SvVt2	VT2	VANISHING TASSEL 2	tryptophan aminotransferase-related protein 2-like	Pyridoxal phosphate-dependent transferase;EGF-like, alliinase;Allinase, C-terminal;Pyridoxal phosphate-dependent transferase, major region, subdomain 2;Pyridoxal phosphate-dependent transferase, major region, subdomain 1	AT4G24670.2	TAR2	tryptophan aminotransferase related 2	LOC_Os01g07500.1	alliin lyase precursor, putative, expressed	Zm00001d008700_T002; Zm00001d039691_T001	GRMZM2G127308_T01; GRMZM2G066345_T01	Bradi2g04290.1	Sobic.003G052700.1	Seita.5G119600.1; Seita.3G100500.1
	Sevir.5G251100	4.81	12.99	22.63	20.16	24.7	15.67	22	3	SvSpi1	SPI1	SPARSE INFLORESCENCE1	probable indole-3-pyruvate monooxygenase YUCCA4-like	Pyridine nucleotide-disulphide oxidoreductase, FAD/NAD(P)-binding domain;Flavin monooxygenase-like;Dimethylaniline monooxygenase, N-oxide-forming;Pyridine nucleotide-disulphide oxidoreductase, class-II	AT5G11320.1	YUC4	Flavin-binding monooxygenase family protein	LOC_Os01g45760.1	YUC4, putative, expressed	Zm00001d044069_T001	GRMZM2G025222_T01	Bradi2g45105.2	Sobic.003G236900.3; Sobic.007G163200.1	Seita.5G243100.1; Seita.3G352600.1
	Sevir.2G386500	42.06	52.59	52.13	16.02	27.14	16.94	5	2	GH3		NA	probable indole-3-acetic acid-amido synthetase GH3.8-like	GH3 auxin-responsive promoter	AT2G14960.1	GH3.1	Auxin-responsive GH3 family protein	LOC_Os07g40290.1	OsGH3.8 - Probable indole-3-acetic acid-amido synthetase, expressed	Zm00001d022017_T001; Zm00001d006753_T001	GRMZM2G053338_T03; GRMZM2G378106_T01	Bradi1g22830.1; Bradi2g50840.1	Sobic.002G361500.1; Sobic.001G331200.1	Seita.2G375300.1; Seita.9G358800.1
	Sevir.9G364900	31.67	35.92	42.37	16.24	26.62	16.2	5	2	GH3		NA	probable indole-3-acetic acid-amido synthetase GH3.8-like	GH3 auxin-responsive promoter	AT4G37390.1	AUR3,BRU6,GH3-2,GH3.2,YDK1	Auxin-responsive GH3 family protein	LOC_Os07g40290.1	OsGH3.8 - Probable indole-3-acetic acid-amido synthetase, expressed	Zm00001d029577_T003; Zm00001d022017_T001	GRMZM2G068701_T01; GRMZM5G898364_T01	Bradi1g22830.1; Bradi2g50840.1	Sobic.001G331200.1; Sobic.002G361500.1	Seita.9G358800.1; Seita.2G375300.1
	Sevir.2G439200	4.03	3.52	3.31	8.2	5.07	4.32	2	3	GH3		NA	probable indole-3-acetic acid-amido synthetase GH3.11-like	GH3 auxin-responsive promoter	AT2G47750.1; AT1G28130.1; AT1G28130.1; AT2G47750.1	GH3.9; GH3.17; GH3.17; GH3.9	putative indole-3-acetic acid-amido synthetase GH3.9; Auxin-responsive GH3 family protein; Auxin-responsive GH3 family protein; putative indole-3-acetic acid-amido synthetase GH3.9	LOC_Os07g47490.2; LOC_Os07g47490.2; LOC_Os07g47490.1; LOC_Os07g47490.1	OsGH3.11 - Probable indole-3-acetic acid-amido synthetase, expressed; OsGH3.11 - Probable indole-3-acetic acid-amido synthetase, expressed; OsGH3.11 - Probable indole-3-acetic acid-amido synthetase, expressed; OsGH3.11 - Probable indole-3-acetic acid-amido synthetase, expressed	Zm00001d022473_T010; Zm00001d022473_T007	GRMZM2G414460_T02	Bradi1g18200.1	Sobic.002G412500.1	Seita.2G426000.1
	Sevir.3G193600	37.97	56.5	81.17	50.41	111.89	103.36	18	3	GH3		NA	probable indole-3-acetic acid-amido synthetase GH3.4-like	GH3 auxin-responsive promoter	AT5G54510.1	DFL1,GH3.6	Auxin-responsive GH3 family protein	LOC_Os05g42150.1	OsGH3.4 - Probable indole-3-acetic acid-amido synthetase, expressed	Zm00001d010697_T001; Zm00001d043244_T001	GRMZM2G366873_T01; GRMZM2G061515_T01	Bradi2g52000.1; Bradi2g20740.1	Sobic.009G187700.1; Sobic.003G319900.1	Seita.3G189100.1; Seita.5G342900.1
	Sevir.5G016900	13.6	14.75	17.27	21.37	28.82	22.41	18	3	GH3		NA	probable indole-3-acetic acid-amido synthetase GH3.12-like	GH3 auxin-responsive promoter	AT2G46370.4	FIN219,JAR1	Auxin-responsive GH3 family protein	LOC_Os01g12160.1	OsGH3.3 - Probable indole-3-acetic acid-amido synthetase, expressed	Zm00001d008957_T001; Zm00001d039346_T001	GRMZM2G001421_T04; GRMZM2G060991_T01	Bradi2g07227.1	Sobic.003G015000.1; Sobic.003G015100.1	Seita.5G018300.1; Seita.5G018800.1
Auxin transport	Sevir.9G295700	60.87	49.38	73.03	67.44	110.97	61.35	11	3	influx		NA	auxin transporter-like protein 3-like	Amino acid transporter, transmembrane	AT2G21050.1	LAX2	like AUXIN RESISTANT 2	LOC_Os10g05690.1	transmembrane amino acid transporter protein, putative, expressed	Zm00001d030310_T001; Zm00001d028401_T005	GRMZM2G129413_T01; GRMZM2G149481_T01	Bradi1g68350.1; Bradi3g21090.1	Sobic.001G267100.1; Sobic.001G439000.1	Seita.9G288200.1; Seita.9G471700.1
	Sevir.7G323600	61.84	108.16	140.75	77.25	120.78	75.65	3	2	efflux		NA		Auxin efflux carrier, plant type;Auxin efflux carrier	AT1G73590.1	ATPIN1,PIN1	Auxin efflux carrier family protein	LOC_Os11g04190.1	auxin efflux carrier component, putative, expressed	Zm00001d052442_T001; Zm00001d052442_T002	GRMZM2G171702_T01; GRMZM2G149184_T01	Bradi4g26300.2; Bradi1g45020.1	Sobic.005G025900.1; Sobic.004G240900.1	Seita.8G021700.1; Seita.7G313600.1
	Sevir.5G249500	3.11	8	16.44	15.61	16.24	18.34	18	3	effulx		NA	probable auxin efflux carrier component 3a-like	Auxin efflux carrier, plant type;Auxin efflux carrier	AT2G01420.2	ATPIN4,PIN4	Auxin efflux carrier family protein	LOC_Os01g45550.2	auxin efflux carrier component, putative, expressed	Zm00001d044083_T005; Zm00001d044083_T001	GRMZM2G126260_T02; GRMZM2G160496_T01	Bradi2g44987.1; Bradi3g59520.1	Sobic.003G235800.1; Sobic.010G095100.1	Seita.5G241500.1; Seita.3G136000.1
	Sevir.1G232100	18.9	21.16	25.78	35.86	40.7	34.68	18	3	efflux		NA	uncharacterized LOC101773408	Auxin efflux carrier	AT1G71090.1		Auxin efflux carrier family protein	LOC_Os08g09190.1	auxin efflux carrier component, putative, expressed	Zm00001d051044_T001	GRMZM2G030125_T01	Bradi2g61980.4	Sobic.004G210900.1	Seita.1G228300.1
	Sevir.3G410700	3.2	10.94	16.37	7.02	8.18	5.09	3	2	SvBif2	BIF2	BARREN INFLORESCENCE2	protein kinase PINOID-like	Protein kinase-like domain;Serine/threonine-protein kinase, active site;Serine/threonine- / dual specificity protein kinase, catalytic domain;Protein kinase, catalytic domain	AT2G34650.1	ABR,PID	Protein kinase superfamily protein	LOC_Os12g42020.1	AGC_PVPK_like_kin82y.20 - ACG kinases include homologs to PKA, PKG and PKC, expressed	Zm00001d031068_T001; Zm00001d033234_T001	GRMZM2G171822_T01; GRMZM2G103559_T01	Bradi1g13857.1; Bradi4g01700.1	Sobic.008G170500.1; Sobic.001G156500.1	Seita.3G393100.1; Seita.9G158000.1
	Sevir.2G160200	19.17	24.74	30.3	43.59	57.72	30.55	11	3	BIG-like		NA	auxin transport protein BIG-like	E3 ubiquitin ligase, UBR4;Armadillo-type fold;Zinc finger, N-recognin;Zinc finger, ZZ-type	AT3G02260.1	ASA1,BIG,CRM1,DOC1,LPR1,TIR3,UMB1	auxin transport protein (BIG)	LOC_Os09g07300.1	BIG, putative, expressed	Zm00001d019881_T002; Zm00001d019881_T001	GRMZM2G312110_T01; GRMZM2G461586_T01	Bradi4g08567.1	Sobic.007G098500.1	Seita.2G154800.1
Auxin signaling	Sevir.4G058700	2.23	6.87	4.44	1.71	1.57	3.13	13	2	AUX/IAA		NA	auxin-responsive protein IAA20-like	AUX/IAA protein;Phox/Bem1p	AT3G23030.1	IAA2	indole-3-acetic acid inducible 2	LOC_Os06g07040.1	OsIAA20 - Auxin-responsive Aux/IAA gene family member, expressed	Zm00001d000288_T002; Zm00001d000288_T001	GRMZM2G000158_T04; GRMZM2G001799_T01	NA	Sobic.010G052700.1	Seita.4G060600.1
	Sevir.3G412300	51.07	56.15	68.44	93.97	150.95	77.04	11	3	AUX/IAA		NA	auxin response factor 25-like	DNA-binding pseudobarrel domain;Auxin response factor;B3 DNA binding domain;AUX/IAA protein;Phox/Bem1p	AT5G37020.1	ARF8,ATARF8	auxin response factor 8	LOC_Os12g41950.1	auxin response factor, putative, expressed	Zm00001d031064_T003; Zm00001d031064_T002	GRMZM2G081158_T01; GRMZM2G073750_T01	Bradi4g01730.1; Bradi1g32547.1	Sobic.008G169400.1; Sobic.010G229000.1	Seita.3G394000.1; Seita.4G262300.1
	Sevir.3G021400	116.58	112.39	156.28	213.89	262.78	136.16	11	3	AUX/IAA		NA		DNA-binding pseudobarrel domain;Auxin response factor;B3 DNA binding domain;AUX/IAA protein;Phox/Bem1p	AT1G30330.1	ARF6	auxin response factor 6	LOC_Os04g57610.1	auxin response factor, putative, expressed	Zm00001d001879_T036; Zm00001d001879_T028	GRMZM2G078274_T01; GRMZM2G475882_T02	Bradi5g25767.1; Bradi4g01730.1	Sobic.006G262100.1	Seita.3G020000.1; Seita.1G090900.1
	Sevir.3G149200	114.34	122.65	140.06	182.53	239.98	206.84	18	3	AUX/IAA		NA	auxin response factor 15-like	DNA-binding pseudobarrel domain;Auxin response factor;B3 DNA binding domain	AT2G33860.1	ARF3,ETT	Transcriptional factor B3 family protein / auxin-responsive factor AUX/IAA-related	LOC_Os05g48870.1	auxin response factor 15, putative, expressed	Zm00001d039006_T003; Zm00001d039006_T007	GRMZM2G030710_T01; GRMZM2G437460_T01	Bradi2g16610.2; Bradi2g46190.1	Sobic.009G231800.1; Sobic.003G251700.1	Seita.3G147000.1; Seita.5G265200.1
	Sevir.7G115700	35.63	54.41	75.23	69.21	101	60.83	11	3	AUX/IAA		NA	auxin response factor 9-like	DNA-binding pseudobarrel domain;Auxin response factor;B3 DNA binding domain;AUX/IAA protein;Phox/Bem1p	AT1G59750.2	ARF1	auxin response factor 1	LOC_Os04g36054.1	auxin response factor 9, putative, expressed	Zm00001d003601_T001; Zm00001d003601_T006	GRMZM2G017187_T02; GRMZM2G702026_T01	Bradi3g45880.2; Bradi5g10950.1	Sobic.006G089500.1	Seita.7G108100.1; Seita.1G195500.1
	Sevir.3G183400	46.85	73.95	77.64	109.75	128.3	114.15	18	3	AUX/IAA		NA	auxin response factor 14-like	DNA-binding pseudobarrel domain;Auxin response factor;B3 DNA binding domain	AT2G33860.1	ARF3,ETT	Transcriptional factor B3 family protein / auxin-responsive factor AUX/IAA-related	LOC_Os05g43920.1	auxin response factor 14, putative, expressed	Zm00001d038698_T001; Zm00001d038698_T007	GRMZM2G441325_T01; GRMZM2G056120_T01	Bradi2g19867.1	Sobic.009G196900.1; Sobic.003G298600.1	Seita.3G179300.1; Seita.5G321300.1
	Sevir.8G145300	142.31	263.85	334.04	196.58	341.24	236.65	22	3	AUX/IAA		NA	auxin response factor 23-like	DNA-binding pseudobarrel domain;Auxin response factor;B3 DNA binding domain;AUX/IAA protein;Phox/Bem1p	AT5G62000.3	ARF1-BP,ARF2,HSS,ORE14	auxin response factor 2	LOC_Os11g32110.4	auxin response factor, putative, expressed	Zm00001d049295_T006; Zm00001d049295_T009	GRMZM2G378580_T01; GRMZM2G006042_T03	Bradi4g17410.1; Bradi3g45880.2	Sobic.005G132000.1; Sobic.008G096000.1	Seita.8G135700.1; Seita.5G438100.1
	Sevir.4G252900	26.33	45.15	57.15	40.07	57.91	33.79	22	3	AUX/IAA		NA	auxin response factor 19-like	DNA-binding pseudobarrel domain;Auxin response factor;B3 DNA binding domain;AUX/IAA protein;Phox/Bem1p	AT1G19220.1	ARF11,ARF19,IAA22	auxin response factor 19	LOC_Os06g48950.1	auxin response factor 19, putative, expressed	Zm00001d014690_T006; Zm00001d014690_T004	GRMZM2G317900_T01; GRMZM2G102845_T01	Bradi1g34340.1; Bradi3g03407.1	Sobic.010G253300.1; Sobic.004G037800.1	Seita.4G240600.1; Seita.1G090900.1
	Sevir.5G374100	2.25	28.88	50.93	29.6	34.99	38.4	22	3	SvBa1	BA1	BARREN STALK1	transcription factor LAX PANICLE-like	Myc-type, basic helix-loop-helix (bHLH) domain	AT5G01310.1	APTX	APRATAXIN-like	LOC_Os01g61480.1	helix-loop-helix DNA-binding domain containing protein, expressed	Zm00001d042989_T001; Zm00001d042988_T001	GRMZM2G397518_T01; GRMZM2G134735_T01	Bradi2g54030.1; Bradi4g32060.1	Sobic.003G344501.1; Sobic.007G155300.1	Seita.5G368600.1; Seita.6G180200.1
Auxin response	Sevir.4G278500	33.67	50.81	54.76	25.51	35.55	25.25	13	2	SAUR		small auxin-up RNA	uncharacterized LOC101768539	Auxin responsive SAUR protein	AT1G79130.1		SAUR-like auxin-responsive protein family	LOC_Os06g45950.1	OsSAUR25 - Auxin-responsive SAUR gene family member, expressed	Zm00001d046986_T001; Zm00001d015354_T001	GRMZM2G465383_T01; GRMZM2G050080_T01	Bradi1g32390.1; Bradi3g05020.1	Sobic.010G224501.1	Seita.4G266100.1; Seita.1G075600.1
	Sevir.6G083400	4.06	3.54	7.59	5.2	2.09	4.42	3	2	SAUR		small auxin-up RNA	auxin-induced protein 15A-like	Auxin responsive SAUR protein	AT4G34770.1		SAUR-like auxin-responsive protein family	LOC_Os08g02520.1	OsSAUR31 - Auxin-responsive SAUR gene family member, expressed	NA	NA	NA	Sobic.007G020900.1; Sobic.007G020800.1	Seita.6G083700.1; Seita.6G082800.1
	Sevir.2G306100	1.97	0.5	1.29	4.44	3.64	1.86	21	3	SAUR		small auxin-up RNA	uncharacterized LOC101765486	Auxin responsive SAUR protein	AT5G27780.1		SAUR-like auxin-responsive protein family	LOC_Os09g37440.1	OsSAUR49 - Auxin-responsive SAUR gene family member, expressed	NA	NA	NA	NA	Seita.2G295100.1; Seita.2G295400.1
	Sevir.2G306300	5.01	6.2	8.72	11.4	10.96	9.31	10	3	SAUR		small auxin-up RNA	uncharacterized LOC101767128	Auxin responsive SAUR protein	AT5G27780.1		SAUR-like auxin-responsive protein family	LOC_Os09g37400.1	OsSAUR45 - Auxin-responsive SAUR gene family member, expressed	NA	NA	NA	NA	Seita.2G295400.1; Seita.2G296200.1
	Sevir.9G187300	36.54	10.52	61.32	531.13	228.32	111.04	21	3	auxin-repressed		NA	auxin-repressed 12.5 kDa protein-like	Dormancyauxin associated	AT2G33830.2		Dormancy/auxin associated family protein	LOC_Os11g44810.1	auxin-repressed protein, putative, expressed	Zm00001d032422_T004; Zm00001d032423_T001	GRMZM2G123896_T04; GRMZM2G023982_T01	Bradi1g14170.1; Bradi2g55940.1	Sobic.001G191200.1	Seita.9G188100.1; Seita.5G115800.1
	Sevir.5G112300	4.08	1.19	0.75	45.03	7.51	5.27	2	3	auxin-repressed		NA	auxin-repressed 12.5 kDa protein-like	Dormancyauxin associated	AT2G33830.2		Dormancy/auxin associated family protein	LOC_Os11g44810.1	auxin-repressed protein, putative, expressed	Zm00001d032422_T004; Zm00001d032423_T001	GRMZM2G123896_T04; GRMZM2G023982_T01	Bradi1g14170.1; Bradi2g55940.1	Sobic.001G191200.1	Seita.9G188100.1; Seita.5G115800.1
	Sevir.9G413300	45.97	30.96	47.85	157.69	70.86	69.37	2	3	auxin-repressed		NA	uncharacterized LOC101781340	Dormancyauxin associated	AT1G56220.3		Dormancy/auxin associated family protein	LOC_Os03g22270.1	auxin-repressed protein, putative, expressed	Zm00001d047503_T001; Zm00001d029102_T001	GRMZM2G043338_T03; GRMZM2G073755_T02	Bradi1g62860.1	Sobic.001G377000.1	Seita.9G409400.1
	Sevir.6G176400	30.36	19.48	17.58	52.4	22.82	13.31	20	3	auxin-repressed		NA	auxin-repressed 12.5 kDa protein-like	Dormancyauxin associated	AT1G56220.2		Dormancy/auxin associated family protein	LOC_Os08g35190.1	auxin-repressed protein, putative, expressed	Zm00001d032081_T001; Zm00001d032081_T002	GRMZM2G125557_T01; GRMZM5G820274_T02	Bradi3g37500.2	Sobic.007G148200.1	Seita.6G170400.1
