# Supplementary material for: A Dynamic Co-expression Map of Early Inflorescence Development in Setaria viridis Provides a Resource for Gene Discovery and Comparative Genomics
Source: Front Plant Sci. 2018 Sep 12;9:1309. doi: 10.3389/fpls.2018.01309 (PMC6143762; doi:10.3389/fpls.2018.01309)
Supplement: TABLE S6 — Output from WGCNA using 11,425 dynamically expressed genes showing the relative connectivity of each gene to each of 14 modules. [file Table_6.XLSX]

## Sheet: WGCNA_modules_with_membership
Table S6. Output from WGCNA using 11,425 dynamically expressed genes showing the relative connectivity of each gene to each of 14 modules (represented by color name). MM = refers to module membership and the pearson corrleation value of each gene's developmental trajectory to that of the module eigengene (ME). p = the p-value associated with a gene's membership in a given module. Annotations are …
Gene ID	moduleColor	arabi.define	rice.define	MMmediumpurple	MMgreen	MMskyblue	MMblue	MMbrown4	MMlightgreen	MMplum2	MMbisque4	MMblack	MMfloralwhite	MMlightsteelblue1	MMdarkolivegreen	MMviolet	MMgrey	p.MMmediumpurple	p.MMgreen	p.MMskyblue	p.MMblue	p.MMbrown4	p.MMlightgreen	p.MMplum2	p.MMbisque4	p.MMblack	p.MMfloralwhite	p.MMlightsteelblue1	p.MMdarkolivegreen	p.MMviolet	p.MMgrey
Sevir.1G000200.1	black	RING/U-box superfamily protein	zinc finger, C3HC4 type, domain containing protein, expressed	-0.0479852	-0.578625	-0.299361	-0.578602	-0.912852	-0.757836	0.649235	0.661776	0.918317	0.422796	0.150899	0.0848107	0.467682	-0.0140203	0.827881	0.0038214	0.165232	0.00382311	1.26e-09	2.81e-05	0.000802277	0.000583301	6.57e-10	0.0444339	0.491906	0.700423	0.0244272	0.949374
Sevir.1G000500.1	blue	Late embryogenesis abundant (LEA) hydroxyproline-rich glycoprotein family	harpin-induced protein 1 domain containing protein, expressed	0.0749732	0.270044	0.472404	0.646493	0.751287	0.819316	-0.462962	-0.530219	-0.80276	-0.469326	-0.40378	-0.0882635	-0.479656	0.04281	0.733867	0.212701	0.0228349	0.000858577	3.6e-05	1.74e-06	0.0261062	0.00925408	4.04e-06	0.0238631	0.056038	0.688807	0.0205533	0.846216
Sevir.1G000700.1	green	C2H2 and C2HC zinc fingers superfamily protein	ZOS4-13 - C2H2 zinc finger protein, expressed	-0.186804	0.812302	-0.118245	0.0385328	0.657771	0.15489	-0.537754	-0.205942	-0.507775	0.284248	0.367087	-0.0785505	-0.131517	0.166525	0.393399	2.51e-06	0.591027	0.861429	0.000646815	0.480387	0.00813141	0.345811	0.0133791	0.18868	0.0848786	0.721647	0.549729	0.447603
Sevir.1G001100.1	green	GDSL-like Lipase/Acylhydrolase superfamily protein	GDSL-like lipase/acylhydrolase, putative, expressed	-0.0959675	0.897714	-0.465329	-0.304895	0.425795	-0.110037	-0.533023	0.0188146	-0.181388	0.463491	0.789734	0.00350007	0.220016	0.0879604	0.663137	6.35e-09	0.025253	0.157178	0.0427896	0.617208	0.00882225	0.932097	0.407501	0.0259136	7.43e-06	0.987354	0.313095	0.689824
Sevir.1G001200.1	brown	hydroxypyruvate reductase	erythronate-4-phosphate dehydrogenase domain containing protein, expressed	0.123336	0.456859	0.233607	0.755911	0.894415	0.716713	-0.733053	-0.330111	-0.861748	-0.410945	-0.193334	0.159661	-0.347491	0.0480178	0.57503	0.0284129	0.283363	3.02e-05	8.73e-09	0.000119282	6.93e-05	0.123959	1.27e-07	0.0514196	0.376764	0.466801	0.104234	0.827766
Sevir.1G001400.1	lightgreen	HEAT repeat ;HECT-domain (ubiquitin-transferase)	HECT-domain domain containing protein, expressed	0.00352266	-0.035479	0.667447	0.550431	0.511118	0.953559	-0.182288	-0.603483	-0.718899	-0.721519	-0.637566	-0.24778	-0.610087	-0.160816	0.987273	0.87232	0.000502582	0.00649805	0.0126835	2.04e-12	0.405139	0.00229799	0.000111152	0.000102051	0.00106595	0.254315	0.00199357	0.46354
Sevir.1G001600.1	blue	Pollen Ole e 1 allergen and extensin family protein	POEI25 - Pollen Ole e I allergen and extensin family protein precursor, expressed	-0.153836	-0.199583	0.201062	0.811767	0.32864	0.397821	-0.313852	-0.209778	-0.410879	-0.353228	-0.492781	0.487511	-0.108604	-0.0134695	0.483417	0.361232	0.357609	2.58e-06	0.125745	0.0601175	0.144733	0.336702	0.0514608	0.0982603	0.0168932	0.0182934	0.621826	0.951361
Sevir.1G001800.1	blue	sulfurtransferase 18	rhodanese-like domain containing protein, putative, expressed	-0.0290427	-0.0845051	0.0172096	0.782188	0.303258	0.252432	-0.379632	-0.165117	-0.367427	-0.315265	-0.335478	0.507993	-0.129377	-0.214819	0.895345	0.701454	0.937878	1.04e-05	0.15953	0.245216	0.0739866	0.451509	0.0845681	0.142835	0.117602	0.0133328	0.556298	0.32495
Sevir.1G001900.1	black	sulfurtransferase 18	rhodanese-like domain containing protein, putative, expressed	-0.138097	-0.432597	-0.518224	-0.607277	-0.869322	-0.84829	0.469604	0.700078	0.940443	0.525995	0.346656	0.185199	0.605188	0.0168422	0.529755	0.0392372	0.0113032	0.00211859	7.3e-08	3.18e-07	0.0237686	0.000200029	2.63e-11	0.00993736	0.105125	0.397549	0.00221584	0.939202
Sevir.1G002600.1	lightgreen	nuclear RNA polymerase C2	DNA-directed RNA polymerase subunit, putative, expressed	0.123604	-0.0767882	0.667451	0.56936	0.51499	0.945738	-0.197465	-0.640055	-0.72516	-0.805659	-0.666347	-0.301915	-0.644476	-0.12697	0.574192	0.727659	0.00050252	0.00457315	0.0119152	1.01e-11	0.366455	0.00100423	9.05e-05	3.5e-06	0.000517428	0.161479	0.000902123	0.563729
Sevir.1G002800.1	green	Plant invertase/pectin methylesterase inhibitor superfamily protein	invertase/pectin methylesterase inhibitor family protein, putative, expressed	0.134677	0.749067	-0.0157815	0.00378134	0.626097	0.264916	-0.50571	-0.257907	-0.47242	0.156394	0.372729	-0.0413803	-0.0192435	0.0571338	0.540093	3.91e-05	0.943025	0.986338	0.00139406	0.221853	0.013824	0.23478	0.0228298	0.476084	0.0798404	0.851296	0.930552	0.795685
Sevir.1G002900.1	green	nodulin MtN21 /EamA-like transporter family protein	auxin-induced protein 5NG4, putative, expressed	-0.286143	0.850461	-0.505349	-0.167985	0.422239	-0.118284	-0.601918	0.1482	-0.171196	0.605206	0.751664	0.300422	0.383772	0.0550581	0.185621	2.76e-07	0.013903	0.443577	0.0447448	0.590902	0.0023756	0.499772	0.434782	0.002215	3.55e-05	0.163665	0.0706356	0.802964
Sevir.1G003000.1	black	Ribosomal protein L6 family	ribosomal protein L6, putative, expressed	0.0120175	-0.267504	-0.587771	-0.768157	-0.782372	-0.80504	0.335204	0.614885	0.878341	0.459286	0.503744	-0.0245306	0.576713	-0.0197251	0.956599	0.217203	0.00318406	1.87e-05	1.03e-05	3.61e-06	0.11792	0.00179448	3.59e-08	0.027477	0.0142589	0.911537	0.00396739	0.928819
Sevir.1G003100.1	green	ferredoxin-NADP(+)-oxidoreductase 1	ferredoxin--NADP reductase, chloroplast precursor, putative, expressed	0.0244754	0.916769	-0.37702	0.108482	0.683288	0.0970244	-0.771527	0.0368435	-0.440041	0.27513	0.643523	0.247145	0.153478	-0.0149371	0.911735	7.94e-10	0.0761625	0.622222	0.000325963	0.659644	1.63e-05	0.867451	0.0356191	0.203875	0.000923342	0.255575	0.484447	0.946069
Sevir.1G003500.1	lightgreen	conserved peptide upstream open reading frame 12		-0.119064	0.387667	0.52937	0.504255	0.731994	0.822767	-0.359159	-0.654706	-0.85037	-0.397354	-0.35931	-0.209534	-0.60283	-0.0159357	0.58844	0.0675893	0.00938818	0.0141449	7.18e-05	1.44e-06	0.0923543	0.000699343	2.77e-07	0.0604464	0.0922078	0.337277	0.00233012	0.942469
Sevir.1G003600.1	brown	Duplicated homeodomain-like superfamily protein	expressed protein	-0.193189	0.448623	0.647911	-0.00587055	0.510009	0.633939	0.0330932	-0.560165	-0.624832	-0.11681	-0.218328	-0.569576	-0.624382	-0.0871935	0.37713	0.0317805	0.000829056	0.978791	0.0129109	0.00116169	0.880844	0.00543784	0.00143504	0.59557	0.316917	0.00455428	0.00144987	0.6924
Sevir.1G004700.1	blue	Glycosyl hydrolases family 32 protein	glycosyl hydrolases, putative, expressed	-0.15072	0.000352334	-0.208286	0.667761	0.231255	0.0994005	-0.421459	-0.0904053	-0.22323	-0.12079	-0.100227	0.704207	0.148182	-0.118241	0.492426	0.998727	0.340228	0.000498411	0.288378	0.651814	0.0451826	0.681636	0.3059	0.583004	0.6491	0.000176504	0.499824	0.591039
Sevir.1G004800.1	mediumpurple	Concanavalin A-like lectin protein kinase family protein	cysteine-rich receptor-like protein kinase 8 precursor, putative, expressed	0.713439	0.0977472	-0.0172173	0.225612	0.268209	0.0358075	-0.221832	-0.073893	-0.169554	-0.287155	0.0464779	-0.00776322	-0.0836305	0.0712762	0.000132428	0.657258	0.93785	0.300631	0.215947	0.871147	0.309016	0.737569	0.439267	0.184002	0.833213	0.971956	0.704408	0.746561
Sevir.1G005400.1	darkolivegreen	RING/U-box superfamily protein	RNA recognition motif containing protein, putative, expressed	0.0141476	-0.0777779	-0.430155	0.43772	0.0152706	-0.178304	-0.37219	0.403599	0.0954436	0.0656599	0.108728	0.852961	0.478849	-0.0358419	0.948915	0.724281	0.0404846	0.0367175	0.944866	0.415656	0.080312	0.0561587	0.664872	0.765967	0.621427	2.34e-07	0.0207978	0.871024
Sevir.1G005900.1	lightgreen	U5 small nuclear ribonucleoprotein helicase, putative	U5 small nuclear ribonucleoprotein 200 kDa helicase, putative, expressed	0.00319423	-0.108988	0.667343	0.386591	0.381959	0.902785	-0.0628164	-0.608018	-0.611638	-0.704588	-0.625342	-0.380738	-0.608973	-0.135243	0.988459	0.620588	0.000503968	0.0684203	0.0720887	3.81e-09	0.775845	0.002085	0.00192725	0.000174461	0.00141842	0.0730798	0.00204237	0.538376
Sevir.1G006000.1	blue			-0.202445	-0.0295646	0.0107959	0.301754	0.157202	0.124909	-0.194072	-0.167714	-0.203885	-0.205924	-0.172845	0.0461728	-0.147704	0.318985	0.354242	0.893475	0.961008	0.161715	0.473779	0.570125	0.374911	0.444321	0.350757	0.345854	0.430303	0.834293	0.501223	0.137925
Sevir.1G006500.1	lightsteelblue	NB-ARC domain-containing disease resistance protein	NBS-LRR type disease resistance protein, putative, expressed	0.0723265	0.720956	-0.640308	-0.320765	0.20902	-0.356653	-0.443571	0.27067	0.0989928	0.664556	0.858922	0.317107	0.519708	0.121464	0.742948	0.000103948	0.000998125	0.135618	0.33849	0.0948169	0.0339984	0.211601	0.653155	0.000542433	1.56e-07	0.140389	0.011031	0.58089
Sevir.1G007100.1	green	hydroperoxide lyase 1	cytochrome P450, putative, expressed	-0.0141435	0.85962	-0.266546	0.259861	0.737682	0.250125	-0.779608	-0.148635	-0.523307	0.18892	0.481039	0.346759	0.146101	-0.0513627	0.94893	1.48e-07	0.218917	0.231127	5.9e-05	0.249702	1.16e-05	0.4985	0.0103934	0.387965	0.0201398	0.105015	0.505933	0.815961
Sevir.1G007200.1	blue	myb domain protein 3r-4	MYB family transcription factor, putative, expressed	0.518771	-0.0959775	0.235451	0.884307	0.507608	0.461712	-0.459915	-0.135068	-0.518204	-0.537344	-0.431032	0.313483	-0.257345	-0.188055	0.0112021	0.663104	0.279472	2.18e-08	0.0134146	0.026566	0.0272385	0.538909	0.0113067	0.00818943	0.0400333	0.145232	0.235838	0.39018
Sevir.1G007400.1	brown	RNA polymerase subunit alpha	DNA-directed RNA polymerase subunit alpha, putative, expressed	0.187239	0.536109	0.160541	0.461143	0.764901	0.547627	-0.62118	-0.458452	-0.735501	-0.24358	-0.0588819	-0.0462202	-0.376693	-0.0881828	0.392277	0.00836638	0.464315	0.0267775	2.13e-05	0.00683351	0.00155914	0.0277957	6.36e-05	0.262715	0.789568	0.834125	0.0764375	0.689078
Sevir.1G007700.1	violet	Subtilase family protein	OsSub17 - Putative Subtilisin homologue, expressed	0.0830968	0.00882134	-0.6999	-0.303907	-0.358665	-0.534811	-0.144571	0.478023	0.571454	0.596719	0.612952	0.7004	0.949325	-0.0691878	0.706213	0.968135	0.000201101	0.158595	0.0928358	0.00855567	0.510444	0.0210503	0.00439322	0.0026497	0.00187256	0.000198101	5.02e-12	0.75376
Sevir.1G007800.1	blue	RHO guanyl-nucleotide exchange factor 11	dynein light chain type 1 domain containing protein, expressed	-0.0948165	-0.111756	0.0977597	0.877901	0.376568	0.326679	-0.401645	-0.189344	-0.448546	-0.384986	-0.437907	0.483709	-0.19876	-0.0984828	0.66695	0.611685	0.657217	3.72e-08	0.0765434	0.128154	0.0574741	0.38688	0.0318135	0.0696753	0.0366281	0.0193605	0.363256	0.654833
Sevir.1G008300.1	blue	Transducin family protein / WD-40 repeat family protein	WD repeat-containing protein, putative, expressed	0.457913	-0.512713	-0.0299933	0.623767	-0.0721958	0.00843101	-0.120908	0.160892	0.0688906	-0.333538	-0.357199	0.521658	0.147069	-0.10402	0.0280033	0.0123623	0.891939	0.00147032	0.743397	0.969545	0.582636	0.463328	0.754786	0.119872	0.0942758	0.0106816	0.503088	0.636694
Sevir.1G008400.1	blue	expansin 11	expansin precursor, putative, expressed	-0.0849463	-0.132238	-0.0122387	0.715071	0.203151	0.132736	-0.283313	-0.138136	-0.2683	-0.281001	-0.315404	0.478946	-0.114252	-0.123456	0.699965	0.547523	0.955801	0.000125726	0.35253	0.546001	0.190201	0.529638	0.215785	0.194	0.14265	0.0207682	0.603703	0.574654
Sevir.1G008500.1	black	plastidic type i signal peptidase 1	peptidase, putative, expressed	-0.0901371	-0.634751	-0.463787	-0.527881	-0.920875	-0.724745	0.503933	0.483318	0.901507	0.156257	0.146408	0.0623043	0.459634	0.118671	0.682532	0.00113964	0.0258064	0.00962725	4.76e-10	9.17e-05	0.0142165	0.0194733	4.34e-09	0.476475	0.50503	0.777627	0.0273449	0.58968
Sevir.1G009100.1	brown	Pentatricopeptide repeat (PPR-like) superfamily protein	PPR repeat domain containing protein, putative, expressed	0.47357	0.327338	0.459119	0.711534	0.803101	0.655953	-0.471184	-0.456354	-0.807001	-0.456605	-0.311484	-0.0680143	-0.531441	-0.11997	0.0224551	0.127341	0.0275408	0.000140638	3.97e-06	0.000677544	0.0232382	0.0286111	3.28e-06	0.0285125	0.147952	0.757814	0.00906367	0.585584
Sevir.1G009400.1	brown	VIRB2-interacting protein 2	reticulon domain containing protein, putative, expressed	-0.010718	0.611421	0.268378	0.613682	0.922159	0.736342	-0.660893	-0.500103	-0.899767	-0.263564	-0.119072	0.0485136	-0.413613	-0.0715679	0.961289	0.00193639	0.215645	0.00184273	4.03e-10	6.18e-05	0.00059681	0.0150937	5.18e-09	0.22431	0.588414	0.826013	0.049777	0.745557
Sevir.1G010100.1	black	WRKY family transcription factor	WRKY39, expressed	-0.170191	-0.240231	-0.527764	-0.607749	-0.680714	-0.618399	0.268402	0.581427	0.764573	0.573968	0.460364	0.308558	0.740841	-0.116524	0.437526	0.269538	0.00964628	0.00209713	0.000350338	0.00165964	0.215603	0.00361568	2.16e-05	0.00418507	0.0270694	0.152001	5.27e-05	0.596477
Sevir.1G010300.1	blue		5-nucleotidase surE, putative, expressed	0.458447	-0.210576	0.116912	0.477381	0.171708	0.179434	-0.215509	-0.000498726	-0.191416	-0.43152	-0.278148	0.133276	-0.15756	-0.230369	0.0277978	0.334823	0.595244	0.0212482	0.433389	0.412657	0.323361	0.998198	0.381609	0.0397836	0.198757	0.544356	0.47276	0.290281
Sevir.1G010800.1	mediumpurple	TTF-type zinc finger protein with HAT dimerisation domain	hAT dimerisation domain containing protein, expressed	0.846422	-0.196967	0.164073	0.458012	0.164375	0.165808	-0.101253	-0.00253482	-0.138409	-0.298645	-0.254031	0.208257	-0.0705724	-0.36417	3.58e-07	0.367689	0.454412	0.0279653	0.453572	0.449591	0.645733	0.990842	0.528817	0.166295	0.242137	0.340297	0.748985	0.0875746
Sevir.1G010900.1	blue	F-box and associated interaction domains-containing protein	OsFBX230 - F-box domain containing protein, expressed	0.5727	-0.0956588	0.134919	0.692109	0.385207	0.306981	-0.333239	-0.178861	-0.340271	-0.354678	-0.297411	0.340115	-0.0739972	-0.0688696	0.00428898	0.664159	0.539361	0.000253207	0.069501	0.154215	0.120224	0.414176	0.112127	0.0967913	0.168137	0.112302	0.737211	0.754859
Sevir.1G011300.1	darkolivegreen			0.0643779	0.15421	-0.45557	0.111832	-0.0488779	-0.368615	-0.208387	0.263355	0.223118	0.518593	0.39179	0.749182	0.583312	-0.218749	0.770416	0.48234	0.0289205	0.611443	0.824726	0.0834911	0.339989	0.22469	0.306148	0.011235	0.0644746	3.89e-05	0.00348258	0.315961
Sevir.1G011400.1	brown	NB-ARC domain-containing disease resistance protein	xa1, putative, expressed	-0.149085	0.509684	0.0155059	0.492765	0.732638	0.571076	-0.712591	-0.23847	-0.63973	-0.102218	0.0727579	0.3049	-0.00236567	0.00601524	0.497187	0.012978	0.944018	0.0168974	7.03e-05	0.0044252	0.00013603	0.273171	0.0010121	0.642576	0.741466	0.15717	0.991453	0.978269
Sevir.1G011600.1	blue		expressed protein	0.00882039	-0.188002	0.258736	0.841701	0.382162	0.478187	-0.305911	-0.324672	-0.463396	-0.539835	-0.529455	0.279338	-0.29026	0.116136	0.968139	0.390316	0.233227	4.81e-07	0.0719249	0.021	0.155729	0.130653	0.025948	0.00784219	0.0093746	0.196763	0.179095	0.597709
Sevir.1G011700.1	black	Late embryogenesis abundant (LEA) hydroxyproline-rich glycoprotein family	harpin-induced protein 1 domain containing protein, expressed	0.0991588	-0.129937	-0.662501	-0.328961	-0.539368	-0.736474	0.0598555	0.774562	0.707147	0.536826	0.541368	0.498246	0.717778	-0.0206523	0.652608	0.554575	0.000572388	0.125353	0.00790636	6.15e-05	0.786166	1.44e-05	0.000161261	0.00826334	0.00763455	0.0155347	0.00011526	0.925481
Sevir.1G012000.1	plum	Galactose oxidase/kelch repeat superfamily protein	OsFBK5 - F-box domain and kelch repeat containing protein, expressed	0.1808	-0.738093	0.302935	-0.386185	-0.746388	-0.350247	0.92028	0.146103	0.615859	0.0367472	-0.343049	-0.311661	-0.038547	0.139529	0.409049	5.81e-05	0.159999	0.068736	4.31e-05	0.101332	5.13e-10	0.505926	0.00175619	0.867794	0.109039	0.14771	0.861378	0.525454
Sevir.1G012500.1	brown		expressed protein	0.0445513	0.619903	0.232554	0.616222	0.937349	0.699861	-0.704579	-0.448437	-0.893367	-0.280269	-0.10362	0.0261444	-0.411406	-0.0410662	0.840038	0.00160463	0.285602	0.00174213	4.41e-11	0.000201335	0.000174508	0.0318603	9.63e-09	0.195214	0.637998	0.905741	0.0511327	0.852412
Sevir.1G012700.1	lightgreen	Protein of unknown function (DUF3133)	extra-large G-protein-related, putative, expressed	0.0452515	-0.222596	0.817037	0.459535	0.329195	0.869226	0.0919078	-0.565057	-0.582455	-0.632376	-0.757341	-0.303336	-0.619543	-0.195409	0.837556	0.30731	1.96e-06	0.0273824	0.125069	7.35e-08	0.676621	0.00496221	0.00354256	0.00120516	2.86e-05	0.159419	0.00161764	0.371564
Sevir.1G012900.1	black			-0.175182	0.19055	-0.0383694	-0.365506	-0.125434	-0.201227	0.17862	0.255493	0.141561	0.274548	0.271558	-0.0421734	0.136784	-0.21892	0.423999	0.383806	0.862011	0.0863316	0.568491	0.357208	0.414815	0.239345	0.519381	0.204873	0.210047	0.848477	0.533715	0.315574
Sevir.1G013100.1	black	basic helix-loop-helix (bHLH) DNA-binding superfamily protein	helix-loop-helix DNA-binding domain containing protein, expressed	0.112292	-0.0804876	-0.545311	-0.645812	-0.618183	-0.869916	0.350408	0.452013	0.775088	0.515032	0.555178	0.0299267	0.499377	0.199537	0.609968	0.715058	0.00712137	0.000873075	0.00166769	6.98e-08	0.101164	0.030358	1.4e-05	0.0119071	0.0059614	0.892178	0.0152648	0.361344
Sevir.1G013200.1	black	thylakoid rhodanese-like	expressed protein	-0.0846381	0.00989455	-0.838854	-0.697271	-0.610518	-0.7793	0.0354445	0.632141	0.788664	0.558971	0.757134	0.26467	0.784768	-0.00614064	0.701005	0.964261	5.73e-07	0.00021753	0.00197493	1.17e-05	0.872443	0.00121182	7.79e-06	0.00555959	2.88e-05	0.222299	9.27e-06	0.977816
Sevir.1G014300.1	black	cyclic nucleotide gated channel 1	cyclic nucleotide-gated ion channel 1, putative, expressed	0.112603	0.00376695	-0.253341	-0.282924	-0.297666	-0.436884	0.251398	0.028362	0.415325	0.424817	0.314139	0.116504	0.3051	0.139045	0.608971	0.98639	0.243463	0.190836	0.167755	0.0371198	0.247219	0.897785	0.0487453	0.0433206	0.144346	0.596538	0.156885	0.526906
Sevir.1G014600.1	black		expressed protein	0.0276286	-0.184758	-0.408314	-0.48797	-0.556848	-0.660541	0.314795	0.510935	0.628546	0.234128	0.35311	-0.0389505	0.304006	0.250236	0.900416	0.398694	0.0530799	0.0181677	0.00578157	0.000602277	0.143465	0.0127207	0.00131758	0.282261	0.0983807	0.859941	0.158452	0.249485
Sevir.1G014800.1	green	Plant protein of unknown function (DUF247)	plant protein of unknown function domain containing protein, expressed	-0.31753	0.484295	-0.308978	-0.273424	0.0609735	-0.296888	-0.111657	0.0284033	0.0582902	0.462199	0.503656	-0.0141722	0.141039	0.41028	0.139831	0.0191929	0.151414	0.206808	0.782265	0.168922	0.612003	0.897637	0.791637	0.0263864	0.0142786	0.948827	0.520939	0.0518354
Sevir.1G015300.1	blue	Rhomboid-related intramembrane serine protease family protein	OsRhmbd6 - Putative Rhomboid homologue, expressed	0.174608	-0.35832	0.23076	0.851194	0.229059	0.268039	-0.177093	-0.155893	-0.300378	-0.462232	-0.557122	0.370146	-0.219599	0.0634274	0.425543	0.0931739	0.28944	2.63e-07	0.293109	0.216248	0.418881	0.477516	0.163731	0.0263739	0.00575252	0.0821177	0.314038	0.773719
Sevir.1G015400.1	blue		VQ domain containing protein, putative, expressed	0.447361	-0.460674	0.143444	0.614457	0.092095	0.224603	-0.20949	0.0746639	-0.160397	-0.553062	-0.483485	0.257152	-0.096866	-0.137813	0.0323234	0.0269528	0.513782	0.00181151	0.675997	0.302856	0.33738	0.734926	0.464723	0.0061958	0.0194251	0.236202	0.660167	0.530612
Sevir.1G015700.1	blue	late embryogenesis abundant domain-containing protein / LEA domain-containing protein	late embryogenesis abundant domain-containing protein, putative, expressed	-0.0869738	-0.138448	0.0397679	0.722872	0.219507	0.196568	-0.278649	-0.159705	-0.305273	-0.300789	-0.359219	0.462592	-0.146647	-0.185545	0.693138	0.528701	0.857031	9.76e-05	0.314244	0.36868	0.197916	0.466677	0.156638	0.163127	0.0922959	0.0262418	0.504326	0.396653
Sevir.1G016100.1	blue			0.281308	-0.173362	0.159678	0.632476	0.271259	0.305087	-0.265011	-0.334136	-0.283592	-0.383819	-0.308254	0.309118	-0.0296803	-0.0822979	0.193492	0.428905	0.466753	0.00120233	0.21057	0.156904	0.221682	0.119168	0.189746	0.0705978	0.152426	0.151221	0.89306	0.708917
Sevir.1G016200.1	black			0.171542	-0.297214	-0.157715	0.0189289	-0.222648	-0.269196	0.0421044	0.178387	0.248777	0.00185651	-0.0541636	0.0579036	0.124281	0.405587	0.433841	0.168433	0.472319	0.931685	0.307194	0.214197	0.848722	0.415434	0.252348	0.993292	0.806105	0.79299	0.57208	0.0548439
Sevir.1G016300.1	plum	global transcription factor group E4	bromodomain containing protein, expressed	-0.193437	-0.668684	0.249489	-0.510009	-0.77275	-0.197127	0.837022	0.0535666	0.580466	0.00550993	-0.289351	-0.371237	-0.00847942	0.0247577	0.376506	0.000486311	0.250947	0.0129108	1.55e-05	0.367291	6.39e-07	0.808204	0.00368514	0.980094	0.180522	0.0811504	0.96937	0.910721
Sevir.1G016600.1	green	photosynthetic electron transfer C	cytochrome b6-f complex iron-sulfur subunit, chloroplast precursor, putative, expressed	0.125273	0.744573	-0.510733	0.261302	0.560809	-0.0170413	-0.795922	0.18616	-0.288529	0.306459	0.630374	0.601151	0.397458	-0.115464	0.568992	4.61e-05	0.012762	0.228458	0.00537316	0.938484	5.59e-06	0.395061	0.181819	0.154952	0.00126287	0.00241447	0.060373	0.599842
Sevir.1G017500.1	blue	RING/U-box superfamily protein	zinc finger, C3HC4 type domain containing protein, expressed	0.546334	-0.132408	0.167804	0.692624	0.335466	0.364983	-0.322414	-0.136409	-0.352641	-0.426791	-0.327812	0.342186	-0.136538	-0.242335	0.00699302	0.547004	0.444073	0.000249433	0.117615	0.0868165	0.133506	0.534846	0.0988596	0.0422543	0.126758	0.109992	0.534456	0.265238
Sevir.1G017600.1	blue	NAD(P)-linked oxidoreductase superfamily protein	oxidoreductase, aldo/keto reductase family protein, putative, expressed	0.4781	-0.0695923	0.157364	0.909859	0.505428	0.419035	-0.492181	-0.128038	-0.494385	-0.517812	-0.379242	0.430168	-0.17669	-0.145641	0.0210269	0.752364	0.473318	1.78e-09	0.0138857	0.0465656	0.017048	0.560424	0.0164849	0.0113796	0.0743083	0.0404781	0.419957	0.507287
Sevir.1G018600.1	skyblue	carbon/nitrogen insensitive 1	Zinc finger, C3HC4 type domain containing protein, expressed	0.638499	-0.466387	0.481525	0.104378	-0.148308	0.00832675	0.476516	-0.11199	0.0710134	-0.312372	-0.469325	-0.320587	-0.321997	0.206656	0.00104246	0.0248789	0.0199961	0.635526	0.499455	0.969921	0.0215177	0.610934	0.747466	0.14674	0.0238634	0.135848	0.134038	0.344106
Sevir.1G018700.1	blue			-0.00641575	-0.233025	0.510805	0.492808	0.172563	0.411454	0.0830301	-0.344389	-0.331553	-0.436873	-0.575822	-0.0387393	-0.370933	-0.0215451	0.976822	0.2846	0.0127474	0.0168862	0.431068	0.0511032	0.706438	0.107573	0.122227	0.0371253	0.00403697	0.860693	0.0814186	0.922269
Sevir.1G019600.1	blue	glucan synthase-like 4	1,3-beta-glucan synthase component domain containing protein, expressed	0.340014	0.189348	0.285349	0.85014	0.75697	0.769088	-0.646745	-0.367068	-0.756819	-0.563327	-0.337729	0.224165	-0.298038	-0.0995928	0.112415	0.38687	0.186899	2.82e-07	2.9e-05	1.8e-05	0.000853265	0.0848953	2.92e-05	0.00512627	0.115006	0.303824	0.167199	0.651182
Sevir.1G019700.1	brown		expressed protein	0.231215	0.552595	0.218965	0.4516	0.846962	0.65275	-0.637219	-0.362937	-0.762217	-0.183296	-0.0235087	0.042673	-0.232719	-0.0181508	0.288464	0.00624854	0.315471	0.0305288	3.46e-07	0.000734755	0.00107482	0.0887335	2.37e-05	0.402503	0.915209	0.846703	0.285251	0.934488
Sevir.1G020000.1	blue			0.168983	-0.46696	0.449266	0.729634	0.125557	0.333462	0.073846	-0.254221	-0.245632	-0.469253	-0.696067	0.211849	-0.286697	0.0933581	0.440832	0.024678	0.0315068	7.78e-05	0.56811	0.119961	0.73773	0.241772	0.258589	0.0238877	0.000225433	0.331843	0.184734	0.671793
Sevir.1G020100.1	blue	potassium channel in Arabidopsis thaliana 1	potassium channel KAT1, putative, expressed	0.414461	-0.474452	0.175033	0.715045	0.0802456	0.1548	-0.0813713	-0.0838152	-0.144967	-0.508895	-0.538868	0.271571	-0.191366	0.140739	0.0492635	0.022171	0.424401	0.000125828	0.71588	0.480646	0.712058	0.703784	0.509277	0.0131425	0.00797551	0.210025	0.381735	0.521835
Sevir.1G020200.1	blue			0.204053	-0.205095	0.306226	0.896226	0.381893	0.446548	-0.280782	-0.288134	-0.470191	-0.531148	-0.542944	0.345282	-0.303004	-0.0957347	0.35035	0.347842	0.155283	7.34e-09	0.0721417	0.032677	0.194362	0.182445	0.0235704	0.00910901	0.00742582	0.106605	0.159898	0.663908
Sevir.1G020400.1	lightgreen	ubiquitin-specific protease 15	ubiquitin carboxyl-terminal hydrolase family protein, expressed	0.1335	-0.0721072	0.694945	0.690263	0.571549	0.944642	-0.213202	-0.620289	-0.764892	-0.803662	-0.704743	-0.271735	-0.701785	-0.0725767	0.543672	0.743702	0.000233022	0.000267134	0.00438524	1.24e-11	0.328691	0.00159076	2.13e-05	3.86e-06	0.000173637	0.209739	0.000189991	0.742088
Sevir.1G020600.1	lightgreen	phosphoenolpyruvate carboxylase 3	phosphoenolpyruvate carboxylase, putative, expressed	-0.0637095	0.291584	0.609206	0.482009	0.703053	0.950648	-0.319186	-0.676789	-0.855836	-0.583001	-0.437991	-0.297152	-0.63693	-0.123474	0.772739	0.17703	0.00203207	0.019854	0.000182825	3.82e-12	0.137663	0.000390538	1.92e-07	0.00350428	0.036588	0.168525	0.00108223	0.574597
Sevir.1G020900.1	black			-0.336716	-0.417347	-0.0603388	-0.710449	-0.797763	-0.586898	0.793013	0.208719	0.737887	0.403769	0.0584986	-0.297319	0.161369	0.235038	0.116168	0.0475475	0.78448	0.000145511	5.13e-06	0.00324079	6.4e-06	0.339201	5.85e-05	0.0560452	0.790909	0.168275	0.461985	0.28034
Sevir.1G021700.1	violet	Leucine-rich repeat protein kinase family protein	receptor-like kinase, putative, expressed	-0.0177505	-0.215798	-0.782885	-0.513817	-0.673482	-0.777719	0.0876937	0.701503	0.849496	0.593429	0.595051	0.545652	0.92819	-0.0582904	0.935929	0.322696	1.01e-05	0.0121438	0.00042744	1.26e-05	0.690719	0.000191622	2.94e-07	0.00283664	0.00274312	0.00707832	1.77e-10	0.791637
Sevir.1G022100.1	green		expressed protein	-0.110996	0.890438	-0.0821122	0.0637094	0.66614	0.181001	-0.517571	-0.192511	-0.505411	0.209275	0.457229	-0.0454034	-0.133857	-0.0749811	0.614124	1.26e-08	0.709546	0.772739	0.000520271	0.408519	0.0114246	0.37884	0.0138895	0.337888	0.0282689	0.837018	0.542586	0.73384
Sevir.1G022200.1	brown	Leucine-rich repeat protein kinase family protein	receptor kinase, putative, expressed	0.0978608	0.577233	0.426861	0.44183	0.868752	0.853548	-0.535093	-0.573762	-0.890321	-0.393563	-0.159332	-0.207118	-0.497935	-0.0701972	0.656883	0.00392722	0.0422171	0.0347904	7.62e-08	2.25e-07	0.0085142	0.00420187	1.28e-08	0.0631689	0.467732	0.343003	0.0156094	0.750278
Sevir.1G022800.1	mediumpurple			0.829799	0.0951055	0.015586	0.155146	0.215254	0.0837341	-0.185293	0.00890384	-0.131096	-0.202951	0.0537338	0.0162216	-0.0182534	-0.335316	9.75e-07	0.665992	0.943729	0.479655	0.323946	0.704058	0.397304	0.967837	0.551017	0.353016	0.807616	0.941438	0.934118	0.11779
Sevir.1G023000.1	violet	S-adenosyl-L-methionine-dependent methyltransferases superfamily protein	spermidine synthase, putative, expressed	0.0928831	-0.120308	-0.755144	-0.356235	-0.508649	-0.700621	-0.0516704	0.776749	0.720444	0.616655	0.596618	0.69649	0.957268	-0.0954948	0.673373	0.584521	3.11e-05	0.0952319	0.0131941	0.000196785	0.814877	1.31e-05	0.000105705	0.00172543	0.00265532	0.000222629	8.67e-13	0.664702
Sevir.1G023100.1	lightgreen	Peroxidase superfamily protein	peroxidase precursor, putative, expressed	-0.0869656	0.239953	0.337661	0.328113	0.520947	0.567635	-0.292382	-0.402867	-0.581246	-0.331349	-0.228289	-0.230835	-0.407114	-0.0262254	0.693166	0.270109	0.115085	0.126389	0.010808	0.00472588	0.175792	0.056649	0.00362869	0.122472	0.294778	0.289278	0.0538507	0.905451
Sevir.1G023200.1	violet	Peroxidase superfamily protein	peroxidase precursor, putative, expressed	0.1646	0.30265	-0.635144	-0.35762	-0.090711	-0.332471	-0.331956	0.52404	0.351525	0.503453	0.730384	0.429385	0.759904	-0.00970724	0.452946	0.160411	0.00112911	0.0938612	0.680615	0.121134	0.121746	0.0102674	0.100007	0.0143241	7.59e-05	0.0408844	2.59e-05	0.964937
Sevir.1G023300.1	violet	Peroxidase superfamily protein	peroxidase precursor, putative, expressed	0.154717	0.0675344	-0.783834	-0.312206	-0.364763	-0.684266	-0.170466	0.570559	0.614649	0.671116	0.706851	0.70749	0.946549	-0.146514	0.480886	0.759474	9.65e-06	0.146965	0.0870208	0.000317093	0.436773	0.00446937	0.00180385	0.00045565	0.000162741	0.00015956	8.67e-12	0.504716
Sevir.1G023400.1	violet		legume lectins beta domain containing protein, putative, expressed	-0.231377	0.119199	-0.526303	0.0828746	0.0146667	-0.170047	-0.425695	0.533022	0.106189	0.203211	0.288591	0.511132	0.398791	-0.0810661	0.288116	0.588013	0.00988609	0.706964	0.947044	0.437919	0.042844	0.00882235	0.629642	0.352386	0.181721	0.0126807	0.0594379	0.713093
Sevir.1G024300.1	darkolivegreen		expressed protein	0.251995	-0.0034179	-0.49139	0.308616	0.0106348	-0.301739	-0.376512	0.444451	0.17783	0.220257	0.293937	0.776529	0.569003	0.127819	0.246061	0.987651	0.017254	0.151919	0.961589	0.161737	0.0765905	0.0336033	0.416916	0.312552	0.173401	1.32e-05	0.00460442	0.561102
Sevir.1G024500.1	blue	S-domain-2 5	lectin protein kinase family protein, putative, expressed	0.180498	-0.109706	0.204275	0.947544	0.522626	0.528225	-0.494309	-0.345168	-0.582934	-0.588065	-0.516607	0.360575	-0.287538	-0.0865416	0.409845	0.618274	0.349816	7.15e-12	0.0105117	0.00957157	0.0165041	0.106727	0.00350895	0.00316517	0.0116057	0.0909842	0.183392	0.694592
Sevir.1G025200.1	blue		GRF zinc finger family protein	0.626789	-0.239171	0.39648	0.575104	0.271938	0.433833	-0.0891701	-0.370842	-0.370659	-0.66168	-0.463725	-0.0297425	-0.348376	-0.217171	0.00137208	0.27172	0.0610661	0.0040938	0.209384	0.0386172	0.685769	0.0814994	0.081662	0.000584753	0.0258288	0.892837	0.103295	0.319552
Sevir.1G025300.1	blue			0.285266	-0.217657	0.485957	0.955343	0.49119	0.637905	-0.265841	-0.440349	-0.612472	-0.677556	-0.695467	0.205298	-0.444854	-0.080649	0.187032	0.318443	0.0187237	1.37e-12	0.0173065	0.00105736	0.220184	0.035475	0.00189239	0.000382376	0.000229464	0.347355	0.0334238	0.714509
Sevir.1G025400.1	plum			-0.160722	-0.524487	0.2001	-0.145651	-0.475654	-0.226242	0.623007	-0.0135896	0.33712	-0.078904	-0.363521	-0.222769	-0.175287	0.0743411	0.463805	0.0101911	0.359964	0.507258	0.0217887	0.299247	0.00149595	0.950928	0.115704	0.720443	0.0881827	0.306924	0.423717	0.736032
Sevir.1G025800.1	blue	Leucine-rich repeat transmembrane protein kinase	leucine-rich repeat-containing protein kinase family protein, putative, expressed	0.143223	0.372243	0.185382	0.847288	0.852241	0.747607	-0.769094	-0.372934	-0.834882	-0.470968	-0.233783	0.285798	-0.283719	-0.123457	0.514438	0.0802651	0.397076	3.39e-07	2.45e-07	4.13e-05	1.8e-05	0.0796615	7.26e-07	0.0233102	0.28299	0.186176	0.18954	0.57465
Sevir.1G026000.1	blue	Leucine-rich repeat transmembrane protein kinase	leucine-rich repeat-containing protein kinase family protein, putative, expressed	0.0536217	-0.522125	0.00112754	0.671969	-0.0678791	0.136494	-0.112934	-0.0709598	-0.025678	-0.478651	-0.462953	0.422947	-0.0221736	0.0255199	0.80801	0.0105994	0.995926	0.000445303	0.758282	0.534591	0.607913	0.74765	0.907416	0.0208582	0.0261094	0.0443501	0.920009	0.907984
Sevir.1G026100.1	blue			0.0832118	-0.264397	0.280264	0.68151	0.242681	0.519794	-0.182548	-0.364232	-0.342787	-0.610187	-0.490218	0.20564	-0.226928	0.12414	0.705824	0.222794	0.195221	0.000342639	0.264536	0.0110155	0.404458	0.0875167	0.109328	0.0019892	0.017563	0.346536	0.297745	0.57252
Sevir.1G026200.1	violet	heat shock transcription factor C1	HSF-type DNA-binding domain containing protein, expressed	-0.146281	0.316382	-0.538684	-0.0440903	0.0941212	-0.0934021	-0.48675	0.369408	0.0969501	0.426326	0.512829	0.692183	0.713053	-0.203401	0.505401	0.141348	0.00800112	0.841673	0.669257	0.671647	0.0185031	0.0827779	0.659889	0.0425037	0.0123391	0.00025266	0.000134055	0.351925
Sevir.1G026500.1	blue	citrate synthase 3	citrate synthase, putative, expressed	-0.0351704	-0.0664468	0.315115	0.892474	0.495274	0.57659	-0.373842	-0.413928	-0.630786	-0.571053	-0.557024	0.27308	-0.419594	-0.162348	0.873422	0.763239	0.143036	1.05e-08	0.0162619	0.00397694	0.0788737	0.0495857	0.00125079	0.00442718	0.00576287	0.207403	0.0462435	0.459235
Sevir.1G026700.1	black	nucleotide-rhamnose synthase/epimerase-reductase	NAD dependent epimerase/dehydratase family domain containing protein, expressed	-0.177125	-0.435332	-0.50591	-0.17038	-0.622506	-0.571716	0.1654	0.576215	0.640153	0.209239	0.15011	0.428843	0.513505	-0.254672	0.418796	0.0378754	0.0137804	0.437009	0.00151305	0.00437112	0.45072	0.00400615	0.00100186	0.337973	0.4942	0.0411677	0.0122053	0.240911
Sevir.1G026800.1	black	rhamnose biosynthesis 3	NAD dependent epimerase/dehydratase family domain containing protein, expressed	0.171171	-0.417807	-0.405616	-0.44268	-0.728894	-0.749456	0.483607	0.469082	0.820302	0.353962	0.271131	0.155468	0.479334	0.124007	0.434851	0.0472781	0.0548254	0.0344016	7.98e-05	3.85e-05	0.0193899	0.0239462	1.65e-06	0.0975148	0.210794	0.478732	0.0206507	0.572933
Sevir.1G026900.1	violet	rhamnose biosynthesis 1	NAD dependent epimerase/dehydratase family domain containing protein, expressed	-0.143227	-0.0877326	-0.767523	-0.536346	-0.59515	-0.799499	0.0626004	0.506825	0.763695	0.600097	0.623175	0.412224	0.818278	-0.0581125	0.514426	0.690589	1.92e-05	0.00833216	0.00273748	4.72e-06	0.776597	0.0135823	2.23e-05	0.00246874	0.00149025	0.0506273	1.84e-06	0.792259
Sevir.1G027100.1	blue	protodermal factor 1	meiosis 5, putative, expressed	0.105978	-0.273298	-0.289129	0.229414	-0.161518	-0.329226	-0.0237691	0.296503	0.237395	-0.0260973	-0.00911968	0.366356	0.24024	0.20961	0.630326	0.207025	0.180871	0.292341	0.461567	0.125032	0.914273	0.169502	0.275404	0.90591	0.967058	0.0855482	0.26952	0.337098
Sevir.1G027500.1	plum	isocitrate dehydrogenase V	dehydrogenase, putative, expressed	-0.0872925	-0.142976	0.261147	-0.166945	-0.151944	0.00669853	0.350369	-0.160949	0.026978	0.039801	-0.187969	-0.241645	-0.168577	0.0587561	0.692067	0.515171	0.228745	0.446444	0.488878	0.975801	0.101204	0.463165	0.90275	0.856913	0.390401	0.266643	0.441948	0.790008
Sevir.1G027800.1	green	Integrase-type DNA-binding superfamily protein	ethylene-responsive transcription factor TINY, putative, expressed	-0.145155	0.897949	-0.203849	-0.0809607	0.56416	0.036386	-0.489619	-0.0398174	-0.350878	0.48626	0.567957	0.0669011	0.0905992	0.107055	0.508721	6.2e-09	0.350843	0.713451	0.00504668	0.869083	0.0177224	0.856855	0.100676	0.018639	0.00469703	0.761666	0.680988	0.626833
Sevir.1G028600.1	blue		expressed protein	-0.150109	0.246838	-0.0179438	0.704348	0.496848	0.231473	-0.490215	-0.168178	-0.498506	-0.163292	-0.157139	0.392764	-0.210452	-0.128744	0.494203	0.256184	0.935233	0.000175746	0.0158735	0.287909	0.0175637	0.443043	0.0154723	0.456594	0.473958	0.0637548	0.335116	0.558247
Sevir.1G028700.1	brown			0.218873	0.29319	0.366724	0.914831	0.830611	0.688192	-0.588747	-0.450517	-0.851579	-0.49568	-0.371412	0.172714	-0.472286	-0.0929992	0.31568	0.174547	0.0852102	1e-09	9.3e-07	0.000283558	0.00312171	0.0309794	2.56e-07	0.0161611	0.080996	0.430659	0.0228738	0.672987
Sevir.1G028900.1	lightgreen	tonoplast monosaccharide transporter2	transporter family protein, putative, expressed	0.0816034	0.276214	0.507945	0.764409	0.826915	0.944926	-0.535396	-0.594365	-0.924081	-0.630085	-0.461306	-0.0361171	-0.561089	-0.0990613	0.711271	0.202027	0.013343	2.17e-05	1.15e-06	1.18e-11	0.0084699	0.00278232	3.12e-10	0.00127139	0.0267169	0.870042	0.0053452	0.652929
Sevir.1G029000.1	black		expressed protein	-0.117542	-0.19906	-0.832799	-0.513727	-0.667175	-0.76994	0.0110977	0.643839	0.815821	0.482007	0.596701	0.441032	0.854738	-0.0561856	0.593248	0.362517	8.2e-07	0.0121615	0.000506212	1.74e-05	0.959918	0.000916263	2.09e-06	0.0198546	0.00265068	0.0351581	2.07e-07	0.799008
Sevir.1G029200.1	black	Ribosomal protein S24e family protein	40S ribosomal protein S24, putative, expressed	-0.106915	-0.480507	-0.557186	-0.632119	-0.918835	-0.876337	0.478025	0.714604	0.983628	0.518554	0.348547	0.232905	0.670406	0.00406225	0.627289	0.0202983	0.00574578	0.00121245	6.16e-10	4.22e-08	0.0210498	0.00012761	4.11e-17	0.0112421	0.103115	0.284855	0.000464428	0.985323
Sevir.1G029400.1	black			-0.130679	-0.295815	-0.410725	-0.520894	-0.614701	-0.636589	0.315992	0.618679	0.69823	0.462004	0.25771	0.113377	0.471372	-0.0753089	0.552297	0.170541	0.0515569	0.0108174	0.00180181	0.00109105	0.141867	0.00164926	0.000211408	0.0264582	0.235151	0.606498	0.0231757	0.732717
Sevir.1G029500.1	lightgreen	Protein kinase family protein with leucine-rich repeat domain	receptor-like protein kinase 5 precursor, putative, expressed	0.0449638	0.228887	0.466483	0.452095	0.621706	0.713544	-0.328848	-0.371144	-0.693236	-0.321729	-0.364337	-0.0776981	-0.40332	0.0156788	0.838576	0.29348	0.0248452	0.0303244	0.00154073	0.000131985	0.125491	0.0812323	0.000245009	0.134381	0.0874179	0.724553	0.0563453	0.943395
Sevir.1G029700.1	black			-0.0524297	-0.0368097	-0.312622	-0.309015	-0.289021	-0.299441	0.11938	0.489779	0.350549	0.0789971	0.262679	-0.03425	0.153927	0.210821	0.812203	0.867571	0.146399	0.151364	0.181041	0.165113	0.587444	0.0176797	0.101017	0.720126	0.225927	0.876709	0.483155	0.33425
Sevir.1G030000.1	blue		membrane associated DUF588 domain containing protein, putative, expressed	0.137239	0.316318	0.326469	0.918573	0.856718	0.704205	-0.642902	-0.45756	-0.875833	-0.491137	-0.367557	0.194977	-0.455626	-0.109708	0.532342	0.141434	0.128414	6.36e-10	1.81e-07	0.000176518	0.000937408	0.02814	4.4e-08	0.0173204	0.0844498	0.372644	0.0288982	0.618267
Sevir.1G030100.1	blue	RING/U-box superfamily protein	zinc finger, C3HC4 type domain containing protein, expressed	-0.113331	-0.0692403	-0.174481	0.735498	0.239944	0.0955357	-0.447966	0.04262	-0.233843	-0.192765	-0.181484	0.621378	0.0531606	-0.0501799	0.606645	0.753579	0.425885	6.36e-05	0.270127	0.664567	0.0320624	0.846891	0.282864	0.378199	0.40725	0.00155219	0.809631	0.820131
Sevir.1G031000.1	black	PYR1-like 2	bet v I allergen family protein, putative, expressed	-0.115493	-0.00148814	-0.441952	-0.297843	-0.329571	-0.577239	0.16155	0.0725717	0.435602	0.365037	0.346537	0.280855	0.446116	0.196392	0.599752	0.994623	0.0347343	0.16749	0.124613	0.0039268	0.461477	0.742105	0.0377434	0.0867661	0.105253	0.194242	0.0328663	0.369115
Sevir.1G031200.1	mediumpurple			0.861444	-0.149148	0.220342	0.110113	0.0338683	0.0359217	0.0955463	0.00343214	-0.000513176	-0.0951946	-0.1496	-0.0871935	-0.105071	-0.297864	1.3e-07	0.497003	0.312362	0.616962	0.878073	0.870739	0.664532	0.9876	0.998146	0.665697	0.495684	0.6924	0.633271	0.167459
Sevir.1G031500.1	green	phosphate starvation-induced gene 2	phosphoethanolamine/phosphocholine phosphatase, putative, expressed	-0.13094	0.368911	0.423277	-0.177328	0.227955	0.103241	0.219554	-0.284141	-0.245942	0.341376	-0.0271256	-0.414884	-0.36099	-0.0718534	0.551495	0.0832245	0.0441668	0.418254	0.295504	0.639234	0.314138	0.188854	0.257969	0.110891	0.90222	0.0490092	0.0905862	0.744575
Sevir.1G031700.1	mediumpurple	F-box family protein with a domain of unknown function (DUF295)	F-box family protein, putative, expressed	0.662971	-0.214456	-0.21588	-0.0293896	-0.193549	-0.305863	0.0149014	0.042428	0.250784	-0.192037	0.0863961	0.00236081	0.134347	-0.0425218	0.000565417	0.325786	0.322507	0.894102	0.376224	0.155798	0.946198	0.847573	0.248414	0.380037	0.695081	0.99147	0.541097	0.84724
Sevir.1G032300.1	blue	Protein phosphatase 2C family protein	protein phosphatase 2C, putative, expressed	-0.00805269	-0.0105639	0.477318	0.904064	0.624144	0.727995	-0.382606	-0.453433	-0.745644	-0.622734	-0.627768	0.158346	-0.503359	-0.00730955	0.970911	0.961845	0.021268	3.33e-09	0.00145776	8.23e-05	0.0715672	0.0297775	4.43e-05	0.00150527	0.00134148	0.470525	0.0143453	0.973594
Sevir.1G032600.1	brown	Protein of unknown function (DUF3511)	expressed protein	0.0710787	0.658897	0.401265	0.334526	0.858931	0.718233	-0.475044	-0.496139	-0.822671	-0.204787	-0.0732684	-0.231099	-0.454908	0.00480693	0.747241	0.000628381	0.0577328	0.118712	1.55e-07	0.000113576	0.0219821	0.0160475	1.45e-06	0.348583	0.739712	0.288712	0.0291839	0.982633
Sevir.1G033200.1	lightgreen	aminopeptidase M1	puromycin-sensitive aminopeptidase, putative, expressed	0.133267	0.0587047	0.695671	0.575669	0.640353	0.968286	-0.248621	-0.654257	-0.819707	-0.776854	-0.623172	-0.33692	-0.694362	-0.0968753	0.544383	0.790188	0.000228091	0.00404907	0.000997054	3.98e-14	0.252654	0.000707349	1.7e-06	1.3e-05	0.00149035	0.115934	0.000237057	0.660136
Sevir.1G033400.1	black	U-box domain-containing protein kinase family protein	protein kinase family protein, putative, expressed	0.0696925	0.130163	-0.616351	-0.66184	-0.480589	-0.738556	0.182068	0.395571	0.670975	0.552594	0.69978	0.0679102	0.550067	0.225597	0.752018	0.553881	0.00173712	0.000582319	0.0202736	5.72e-05	0.405715	0.0617152	0.000457384	0.00624872	0.000201825	0.758174	0.00654083	0.300664
Sevir.1G034000.1	lightgreen	Peptidase C13 family	GPI-anchor transamidase precursor, putative, expressed	0.270586	-0.37293	0.46819	0.395841	0.148319	0.485297	0.0202358	-0.219875	-0.303505	-0.519238	-0.605428	-0.163967	-0.37121	-0.235388	0.211748	0.079665	0.0242515	0.0615221	0.499423	0.018909	0.92698	0.313414	0.159174	0.0111166	0.00220449	0.454709	0.081174	0.279603
Sevir.1G034200.1	green	Uncharacterised protein family (UPF0497)	integral membrane protein, putative, expressed	-0.196354	0.712684	-0.276601	-0.154203	0.319342	-0.0863147	-0.347714	0.114073	-0.118311	0.560363	0.631419	0.231856	0.305331	-0.14006	0.36921	0.000135628	0.20137	0.48236	0.13746	0.695355	0.103997	0.604275	0.590816	0.00541787	0.00123245	0.287091	0.156556	0.523865
Sevir.1G034500.1	green	cytokinin-responsive gata factor 1	GATA zinc finger domain containing protein, expressed	-0.132756	0.923143	-0.15854	-0.156588	0.58528	0.111196	-0.479365	-0.136359	-0.419291	0.29981	0.577881	-0.189044	-0.104611	0.0520646	0.54594	3.54e-10	0.469976	0.47553	0.00334806	0.613482	0.0206412	0.534998	0.0464178	0.164568	0.00387765	0.387647	0.634769	0.813488
Sevir.1G034600.1	brown	Translation elongation factor EF1B, gamma chain	elongation factor 1-gamma, putative, expressed	0.044854	0.773774	0.221769	0.274055	0.8865	0.595665	-0.606464	-0.464222	-0.830886	-0.177206	0.100161	-0.254681	-0.437601	0.0055837	0.838965	1.48e-05	0.309157	0.20572	1.8e-08	0.00270842	0.00215599	0.0256491	9.16e-07	0.41858	0.649315	0.240894	0.0367745	0.979827
Sevir.1G034700.1	blue	Protein kinase superfamily protein	protein kinase domain containing protein, expressed	0.171888	-0.0838422	0.472751	0.952866	0.60699	0.703734	-0.379436	-0.483542	-0.731099	-0.669325	-0.652522	0.127935	-0.531704	-0.0929164	0.432899	0.703693	0.0227214	2.38e-12	0.00213176	0.000179073	0.0741481	0.0194088	7.41e-05	0.000478069	0.000738978	0.560745	0.00902327	0.673262
Sevir.1G034800.1	blue	histone deacetylase 2	histone deacetylase, putative, expressed	0.392918	-0.39286	0.291184	0.774504	0.18687	0.283473	-0.103169	-0.0513038	-0.239736	-0.459855	-0.545787	0.346513	-0.165668	0.0337602	0.0636416	0.0636842	0.177651	1.44e-05	0.393228	0.18994	0.639469	0.816168	0.270557	0.027261	0.00706131	0.105278	0.449977	0.87846
Sevir.1G035100.1	lightgreen		DEAD-box ATP-dependent RNA helicase, putative, expressed	0.295128	0.0431849	0.549229	0.418089	0.541578	0.862752	-0.273716	-0.437735	-0.645299	-0.627743	-0.463054	-0.269488	-0.46359	-0.110184	0.171583	0.844885	0.00664011	0.0471139	0.0076064	1.19e-07	0.206304	0.0367107	0.000884138	0.00134226	0.0260726	0.213681	0.0258778	0.616734
Sevir.1G035300.1	darkolivegreen	Protein of unknown function (DUF761)	expressed protein	-0.0295303	0.21792	-0.554493	0.511572	0.293109	-0.0825585	-0.728177	0.323309	-0.105252	0.142662	0.286455	0.898566	0.534148	-0.0487622	0.893598	0.317845	0.00603648	0.0125913	0.174672	0.708034	8.18e-05	0.13237	0.632685	0.516103	0.185121	5.84e-09	0.00865377	0.825135
Sevir.1G035800.1	black		expressed protein	-0.0697402	-0.299563	-0.554743	-0.211868	-0.469015	-0.441546	-0.0819308	0.292216	0.495098	0.113379	0.227076	0.310615	0.519697	-0.23157	0.751854	0.164933	0.00600897	0.331799	0.023969	0.0349207	0.710161	0.17605	0.016306	0.60649	0.297423	0.149147	0.0110331	0.287702
Sevir.1G036000.1	violet		expressed protein	-0.053881	0.240691	-0.759349	-0.285067	-0.174055	-0.486132	-0.316686	0.421719	0.438136	0.613833	0.731006	0.624924	0.875985	0.0530425	0.807098	0.268596	2.65e-05	0.187353	0.427033	0.0186749	0.140946	0.0450366	0.0365188	0.0018366	7.43e-05	0.00143204	4.35e-08	0.810047
Sevir.1G036100.1	lightsteelblue		expressed protein	0.131066	0.439545	-0.496555	-0.102905	0.159785	-0.219279	-0.416536	0.0902598	0.0758435	0.410665	0.626192	0.390226	0.524753	-0.0972551	0.55111	0.0358518	0.0159451	0.64033	0.466451	0.314761	0.0480248	0.682122	0.730888	0.0515943	0.00139105	0.0656425	0.0101461	0.658882
Sevir.1G036300.1	blue	Putative glycosyl hydrolase of unknown function (DUF1680)	DUF1680 domain containing protein, putative, expressed	0.248936	0.102218	0.382447	0.934445	0.756969	0.760061	-0.56693	-0.417761	-0.801693	-0.620913	-0.499893	0.199939	-0.420366	-0.0428396	0.252034	0.642575	0.0716949	7.01e-11	2.9e-05	2.58e-05	0.00478955	0.0473053	4.25e-06	0.00156854	0.0151432	0.360357	0.0458024	0.846111
Sevir.1G036500.1	blue	Leucine-rich repeat protein kinase family protein	receptor-like protein kinase precursor, putative, expressed	0.529033	0.0228836	0.288639	0.782151	0.573503	0.620691	-0.446292	-0.349258	-0.592772	-0.601482	-0.357066	0.188519	-0.297043	-0.179859	0.00944179	0.917456	0.181646	1.04e-05	0.00422299	0.00157641	0.032789	0.102367	0.00287522	0.00239763	0.0944081	0.388992	0.16869	0.411532
Sevir.1G036700.1	blue			0.339303	-0.0455799	0.391462	0.929904	0.595634	0.668633	-0.419766	-0.435894	-0.678329	-0.667272	-0.538926	0.217847	-0.405827	-0.157247	0.113217	0.836392	0.0647177	1.39e-10	0.00271018	0.00048697	0.0461451	0.0376006	0.000374307	0.000504915	0.00796749	0.318011	0.0546869	0.473651
Sevir.1G036800.1	lightgreen			-0.11669	0.0528868	0.236316	0.117662	0.303053	0.502982	-0.202799	-0.237954	-0.376324	-0.187714	-0.261311	-0.133614	-0.218755	0.0793781	0.595948	0.810594	0.277657	0.592871	0.159827	0.0144305	0.353384	0.274241	0.0767502	0.391057	0.228442	0.543325	0.315948	0.71883
Sevir.1G037000.1	plum	P-loop containing nucleoside triphosphate hydrolases superfamily protein	nuclear protein ZAP-related, putative, expressed	0.121246	-0.74401	0.20801	-0.178294	-0.690938	-0.317916	0.753165	0.107025	0.560118	-0.0107638	-0.341878	-0.124531	0.00732788	-0.0199471	0.581573	4.7e-05	0.340883	0.415682	0.000261964	0.139323	3.36e-05	0.626932	0.00544259	0.961123	0.110333	0.571303	0.973528	0.928019
Sevir.1G037500.1	blue		hypothetical protein	0.108115	0.148781	0.444713	0.853382	0.739032	0.767526	-0.489577	-0.502388	-0.803656	-0.62548	-0.475368	0.0645958	-0.481585	-0.00318605	0.623405	0.498074	0.0334865	2.27e-07	5.62e-05	1.92e-05	0.0177336	0.0145653	3.86e-06	0.00141392	0.0218792	0.76966	0.0199785	0.988489
Sevir.1G038700.1	black		expressed protein	-0.192524	0.0810157	-0.351964	-0.322092	-0.205022	-0.404897	-0.00503111	0.696938	0.328374	0.434465	0.334908	0.127637	0.299893	0.0154753	0.378807	0.713265	0.0995541	0.133917	0.348018	0.0552978	0.981823	0.000219693	0.126069	0.0383029	0.118266	0.561663	0.164446	0.944128
Sevir.1G039600.1	blue			-0.00958708	0.159782	0.422887	0.850689	0.734017	0.847811	-0.524935	-0.544067	-0.838217	-0.616914	-0.503341	0.126757	-0.475595	-0.112569	0.965371	0.466458	0.0443832	2.72e-07	6.7e-05	3.27e-07	0.0101152	0.00727999	5.95e-07	0.00171553	0.0143494	0.564388	0.0218072	0.60908
Sevir.1G039900.1	brown			-0.249272	0.307976	-0.0350976	0.133336	0.229566	-0.0756736	-0.15761	-0.205619	-0.181514	0.185864	0.111201	0.0744384	-0.0880611	-0.159776	0.251373	0.152815	0.873682	0.544174	0.292012	0.731469	0.472617	0.346585	0.407171	0.395825	0.613467	0.735699	0.689486	0.466476
Sevir.1G040100.1	blue		expressed protein	0.446173	-0.148711	0.543535	0.773272	0.482288	0.742267	-0.222915	-0.54441	-0.604302	-0.673764	-0.613392	0.0154387	-0.460761	-0.0607484	0.0328411	0.498277	0.00734884	1.51e-05	0.0197724	5.01e-05	0.306599	0.00723595	0.00225821	0.000424182	0.00185453	0.94426	0.0269203	0.78305
Sevir.1G040800.1	lightsteelblue			-0.169765	0.556759	-0.735329	-0.387485	0.00855534	-0.419375	-0.417273	0.456682	0.270653	0.687018	0.873398	0.442969	0.726603	0.104927	0.43869	0.00579102	6.4e-05	0.0677293	0.969096	0.0463697	0.0475906	0.0284822	0.211631	0.000293245	5.33e-08	0.0342705	8.62e-05	0.633741
Sevir.1G042200.1	brown	Protein of unknown function, DUF642	expressed protein	0.0650253	0.550835	0.270783	0.481292	0.860093	0.748868	-0.6329	-0.462962	-0.836783	-0.282368	-0.122209	-0.0431648	-0.371661	-0.104649	0.768169	0.00645082	0.211402	0.0200651	1.43e-07	3.94e-05	0.00119044	0.0261062	6.49e-07	0.191747	0.578554	0.844957	0.0807761	0.634646
Sevir.1G042400.1	skyblue	Cytochrome P450 superfamily protein	cytochrome P450 72A1, putative, expressed	0.201113	-0.450958	0.862193	0.0880517	-0.105465	0.357902	0.642812	-0.414822	-0.146914	-0.384288	-0.726799	-0.542282	-0.614465	-0.120446	0.357486	0.0307953	1.23e-07	0.689518	0.631993	0.0935834	0.000939456	0.0490464	0.503541	0.0702257	8.57e-05	0.00751289	0.00181121	0.584085
Sevir.1G043200.1	violet		expressed protein	0.106306	-0.217027	-0.635446	-0.392192	-0.56691	-0.678651	0.104708	0.688273	0.743418	0.591947	0.482702	0.574956	0.8649	0.0891951	0.629263	0.31988	0.00112105	0.0641769	0.00479136	0.000370996	0.634453	0.000282902	4.81e-05	0.00292438	0.0196518	0.00410565	1.01e-07	0.685685
Sevir.1G043300.1	black	Basic-leucine zipper (bZIP) transcription factor family protein	bZIP transcription factor domain containing protein, expressed	0.187746	0.156974	-0.387967	-0.557519	-0.32027	-0.649647	0.192503	0.474147	0.496437	0.623905	0.580314	0.0648899	0.436466	-0.0399143	0.390975	0.474429	0.0673587	0.00571058	0.136257	0.000794093	0.378858	0.0222687	0.0159741	0.00146571	0.00369625	0.768638	0.037322	0.85651
Sevir.1G043800.1	lightgreen	Protein of unknown function (DUF3414)	expressed protein	0.249621	0.182457	0.50732	0.779112	0.794152	0.919465	-0.526236	-0.566919	-0.886787	-0.731665	-0.498985	-0.102097	-0.58676	-0.089717	0.250688	0.404695	0.013476	1.18e-05	6.07e-06	5.69e-10	0.00989727	0.0047906	1.75e-08	7.26e-05	0.0153578	0.64297	0.0032498	0.683938
Sevir.1G044000.1	brown	SPX domain gene 1	SPX domain containing protein, putative, expressed	0.24961	0.602363	-0.204345	0.469768	0.706032	0.218281	-0.77557	-0.0199328	-0.543112	-0.0287309	0.275653	0.348058	0.00859446	-0.18525	0.25071	0.00235334	0.349647	0.023713	0.0001669	0.317023	1.38e-05	0.928071	0.00740381	0.896463	0.202983	0.103632	0.968955	0.397417
Sevir.1G044200.1	blue	Integrase-type DNA-binding superfamily protein	AP2 domain containing protein, expressed	0.195544	-0.0867276	0.287946	0.944114	0.519305	0.486573	-0.395817	-0.32853	-0.565525	-0.473502	-0.52343	0.353292	-0.300249	0.0230867	0.371229	0.693966	0.182744	1.37e-11	0.0111043	0.0185521	0.061539	0.125879	0.00491864	0.0224771	0.0103723	0.0981952	0.16392	0.916726
Sevir.1G044400.1	darkolivegreen		ABC transporter family protein, putative, expressed	0.203598	0.166545	-0.349364	0.143313	-0.0103882	-0.27702	-0.212118	0.238377	0.163989	0.45586	0.333873	0.661346	0.489871	-0.397673	0.351449	0.447549	0.102255	0.51417	0.962479	0.20066	0.331216	0.273364	0.454646	0.0288056	0.119477	0.000589842	0.0176552	0.0602213
Sevir.1G044700.1	blue	HSP20-like chaperones superfamily protein	hsp20/alpha crystallin family protein, putative, expressed	0.148724	0.103762	0.0993925	0.643339	0.403392	0.229057	-0.310211	-0.260489	-0.409378	-0.323065	-0.212445	0.334536	-0.191703	0.0560525	0.498241	0.637535	0.65184	0.000927488	0.0562969	0.293112	0.149704	0.229962	0.0524031	0.132679	0.330451	0.1187	0.380882	0.799475
Sevir.1G044900.1	darkolivegreen	O-methyltransferase family protein	O-methyltransferase, putative, expressed	-0.038746	0.184062	-0.671414	0.302705	0.149785	-0.191115	-0.691022	0.417725	0.0395008	0.249761	0.381882	0.81335	0.623035	-0.000428691	0.860669	0.400503	0.000452012	0.160331	0.495146	0.382371	0.000261332	0.047326	0.857982	0.250414	0.072151	2.38e-06	0.00149501	0.998451
Sevir.1G045000.1	blue	EIN3-binding F box protein 1	OsFBL7 - F-box domain and LRR containing protein, expressed	0.029038	0.350719	0.15036	0.788821	0.763693	0.678548	-0.703585	-0.320082	-0.741739	-0.370834	-0.205403	0.368957	-0.187677	-0.0983555	0.895362	0.100841	0.493471	7.74e-06	2.23e-05	0.000372057	0.000179889	0.136501	5.1e-05	0.081507	0.347102	0.0831832	0.391152	0.655253
Sevir.1G046100.1	blue	FKBP-like peptidyl-prolyl cis-trans isomerase family protein	peptidyl-prolyl cis-trans isomerase, FKBP-type, putative, expressed	0.13857	-0.0620508	0.175986	0.939673	0.49603	0.373128	-0.436233	-0.207266	-0.525602	-0.419814	-0.447551	0.428038	-0.253785	-0.0749778	0.528334	0.77851	0.421842	3e-11	0.0160745	0.0794926	0.0374354	0.34265	0.010003	0.0461176	0.0322413	0.0415913	0.242609	0.733851
Sevir.1G046700.1	brown		expressed protein	-0.290625	0.63839	-0.0168302	0.251868	0.636986	0.316353	-0.516406	-0.326534	-0.569342	0.128298	0.178421	0.127944	-0.116973	-0.0317229	0.178523	0.00104517	0.939245	0.246307	0.00108081	0.141386	0.0116439	0.128333	0.00457467	0.559621	0.415345	0.560715	0.59505	0.885746
Sevir.1G047300.1	blue		expressed protein	-0.190828	-0.384835	-0.208059	0.388606	-0.127717	-0.0440761	-0.16003	0.330529	0.0983688	-0.225339	-0.209822	0.392981	0.158895	0.196788	0.383101	0.0697935	0.340766	0.0668697	0.561416	0.841723	0.465757	0.123455	0.655209	0.301232	0.336599	0.0635954	0.468968	0.368133
Sevir.1G047600.1	blue			0.103257	0.0564553	0.324591	0.939423	0.645985	0.577642	-0.470368	-0.382204	-0.707545	-0.498609	-0.507548	0.254184	-0.426196	-0.135699	0.639181	0.798063	0.130755	3.13e-11	0.000869362	0.00389592	0.023511	0.0718912	0.000159286	0.0154475	0.0134274	0.241845	0.0425737	0.536995
Sevir.1G048300.1	blue			0.278048	-0.376705	0.306938	0.474946	0.0390713	0.256954	0.0366003	-0.02433	-0.127194	-0.375046	-0.467263	0.048797	-0.222438	-0.0238127	0.198926	0.0764278	0.154275	0.0220132	0.859511	0.236575	0.868318	0.912257	0.563033	0.0778376	0.0245726	0.825012	0.307664	0.914116
Sevir.1G048700.1	blue	fumarylacetoacetase, putative	fumarylacetoacetase, putative, expressed	-0.0632999	0.147427	0.299601	0.863605	0.629464	0.566282	-0.450631	-0.441823	-0.725593	-0.461758	-0.440513	0.226693	-0.462159	-0.138367	0.774163	0.502035	0.164877	1.11e-07	0.00128985	0.00484871	0.0309316	0.0347932	8.92e-05	0.0265491	0.0353987	0.29826	0.0264009	0.528944
Sevir.1G048900.1	lightgreen	heavy metal atpase 5	copper-transporting ATPase, putative, expressed	-0.0360996	-0.0319772	0.743292	0.485521	0.48891	0.938689	-0.0817755	-0.618562	-0.708004	-0.690127	-0.6564	-0.339376	-0.663732	-0.0964058	0.870105	0.884836	4.83e-05	0.018846	0.0179127	3.54e-11	0.710687	0.00165362	0.000157037	0.000268188	0.00066987	0.113134	0.000554281	0.661688
Sevir.1G049600.1	black	bZIP transcription factor family protein	transcription factor, putative, expressed	-0.18922	-0.54651	-0.479404	-0.426893	-0.871658	-0.812873	0.449833	0.664589	0.884469	0.460527	0.200295	0.339913	0.593433	-0.101544	0.387196	0.00697109	0.0206295	0.0421997	6.11e-08	2.44e-06	0.0312671	0.000541968	2.15e-08	0.0270078	0.359484	0.112529	0.00283641	0.64478
Sevir.1G049900.1	green	lipoxygenase 2	lipoxygenase, putative, expressed	-0.14356	0.876157	-0.448095	-0.223398	0.465149	0.0422404	-0.65158	0.071052	-0.245812	0.367876	0.751823	0.0741016	0.24996	-0.0643558	0.513438	4.29e-08	0.032007	0.305525	0.025317	0.848239	0.000756666	0.747333	0.258229	0.0841596	3.53e-05	0.736853	0.250025	0.770493
Sevir.1G050000.1	skyblue	STRUBBELIG-receptor family 8	Leucine Rich Repeat family protein, expressed	0.0982304	-0.122873	0.877324	0.119881	0.234633	0.699643	0.347212	-0.620875	-0.472106	-0.515173	-0.627476	-0.692722	-0.762502	-0.0565595	0.655665	0.576477	3.9e-08	0.585865	0.281194	0.000202659	0.104531	0.00156991	0.0229328	0.0118799	0.00135055	0.000248715	2.34e-05	0.797698
Sevir.1G051400.1	lightgreen	P-loop containing nucleoside triphosphate hydrolases superfamily protein	kinesin motor domain containing protein, putative, expressed	0.126906	0.027085	0.610565	0.738364	0.665646	0.954063	-0.362793	-0.619837	-0.829078	-0.78066	-0.632196	-0.171932	-0.640341	-0.0639586	0.563926	0.902366	0.00197292	5.76e-05	0.0005271	1.83e-12	0.0888688	0.00160701	1.02e-06	1.11e-05	0.00121025	0.43278	0.000997332	0.771873
Sevir.1G051600.1	lightgreen	SEC7-like guanine nucleotide exchange family protein	guanine nucleotide exchange family protein, putative, expressed	0.318439	0.14432	0.568087	0.642943	0.69826	0.912864	-0.394367	-0.551141	-0.78998	-0.654369	-0.468507	-0.158304	-0.528189	-0.167223	0.138638	0.511188	0.0046855	0.000936472	0.000211215	1.26e-09	0.062584	0.0064153	7.34e-06	0.00070535	0.0241426	0.470645	0.0095775	0.445677
Sevir.1G051700.1	blue		expressed protein	-0.0171532	-0.16979	-0.2145	0.387972	-0.0130926	0.00243542	-0.210577	0.188254	0.0196279	-0.108666	-0.0626208	0.490612	0.206845	-0.067739	0.938081	0.438622	0.325686	0.0673544	0.952721	0.991201	0.334822	0.38967	0.929169	0.621625	0.776526	0.0174586	0.343655	0.758766
Sevir.1G052600.1	blue			0.513195	0.125517	0.0220063	0.304639	0.230784	-0.00269522	-0.183225	-0.129563	-0.168112	-0.136861	-0.0265651	0.0481069	-0.156294	-0.236323	0.0122665	0.568234	0.920611	0.157544	0.289388	0.990262	0.402688	0.555724	0.443226	0.533482	0.904231	0.827451	0.476369	0.277641
Sevir.1G052700.1	blue			-0.0331522	0.0808623	0.267786	0.826074	0.628454	0.566363	-0.508048	-0.181558	-0.659728	-0.416361	-0.428796	0.29818	-0.286717	0.185288	0.880633	0.713785	0.2167	1.2e-06	0.0013204	0.00484129	0.0133212	0.407054	0.000615061	0.0481287	0.0411927	0.166986	0.184701	0.397317
Sevir.1G053000.1	green	Thioredoxin superfamily protein	peroxiredoxin, putative, expressed	-0.0667814	0.822243	-0.356571	-0.234482	0.426207	-0.0614473	-0.466309	-0.0664643	-0.234499	0.268149	0.657985	-0.108125	0.0566608	0.198759	0.762081	1.48e-06	0.0948986	0.281512	0.0425675	0.780613	0.0249063	0.763179	0.281476	0.216054	0.000643264	0.623371	0.797342	0.363258
Sevir.1G053100.1	violet	Nucleotide-diphospho-sugar transferases superfamily protein	CSLA1 - cellulose synthase-like family A; mannan synthase, expressed	-0.138002	0.674951	-0.628528	-0.0519344	0.341645	-0.0776194	-0.720348	0.285711	-0.0788808	0.511011	0.733854	0.603469	0.642241	-0.0922002	0.530043	0.000410693	0.00131815	0.813947	0.110591	0.724821	0.000106035	0.186316	0.720522	0.0127053	6.74e-05	0.00229865	0.000952558	0.675647
Sevir.1G053200.1	lightgreen	methyl-CPG-binding domain 9	PHD-finger domain containing protein, putative, expressed	0.0198996	0.169514	0.568396	0.439414	0.601008	0.939549	-0.289315	-0.593897	-0.730889	-0.559613	-0.437313	-0.253689	-0.507937	-0.0543516	0.928191	0.439378	0.00465802	0.0359131	0.0024218	3.06e-11	0.180578	0.00280935	7.46e-05	0.0054938	0.0369129	0.242793	0.0133447	0.805445
Sevir.1G053300.1	lightgreen		protein kinase PKN/PRK1, effector, putative, expressed	-0.0449217	0.504426	0.467873	0.616929	0.913151	0.827242	-0.530292	-0.615577	-0.959111	-0.401301	-0.309885	-0.151816	-0.597204	0.0447479	0.838725	0.0141069	0.0243611	0.00171497	1.22e-09	1.13e-06	0.00924256	0.00176723	5.5e-13	0.0577084	0.150155	0.489248	0.00262306	0.839341
Sevir.1G053400.1	brown		expressed protein	-0.26078	0.819143	-0.0929998	0.357052	0.77596	0.301828	-0.689629	-0.219732	-0.657537	0.170731	0.271454	0.169006	-0.164362	-0.0023989	0.229423	1.75e-06	0.672984	0.0944221	1.35e-05	0.161607	0.000272074	0.313737	0.000650691	0.436049	0.210229	0.440769	0.453607	0.991333
Sevir.1G053600.1	blue	glutamine dumper 4	expressed protein	-0.102857	0.0319484	-0.3456	0.652458	0.25059	-0.0286461	-0.545619	0.169933	-0.166121	0.0365793	0.00819316	0.818495	0.301778	0.00984601	0.640488	0.884939	0.106261	0.000740173	0.248793	0.896767	0.00708252	0.43823	0.448722	0.868393	0.970403	1.82e-06	0.16168	0.964436
Sevir.1G053800.1	blue	basic leucine-zipper 42	bZIP transcription factor domain containing protein, expressed	0.109593	-0.299944	0.116817	0.858118	0.260139	0.336893	-0.348978	-0.0569686	-0.327611	-0.428144	-0.488525	0.495579	-0.107908	-0.195154	0.618636	0.16437	0.595548	1.64e-07	0.230613	0.115965	0.10266	0.796264	0.127005	0.0415353	0.0180169	0.016186	0.624075	0.372202
Sevir.1G053900.1	blue	RING/U-box superfamily protein	zinc finger, C3HC4 type domain containing protein, expressed	-0.0116765	0.278384	0.515022	0.832839	0.82477	0.773128	-0.467856	-0.502381	-0.898796	-0.509497	-0.481543	0.0325016	-0.581298	0.0488154	0.95783	0.198361	0.0119091	8.18e-07	1.29e-06	1.52e-05	0.024367	0.0145668	5.7e-09	0.0130169	0.0199909	0.88296	0.00362497	0.824947
Sevir.1G054000.1	blue	Transmembrane amino acid transporter family protein	amino acid transporter, putative, expressed	-0.0949769	-0.0083692	0.0585676	0.877465	0.448099	0.347978	-0.478723	-0.230713	-0.498043	-0.360662	-0.368381	0.486595	-0.193865	-0.0960641	0.666418	0.969768	0.790667	3.86e-08	0.032005	0.103717	0.0208362	0.289541	0.0155835	0.0909013	0.0837019	0.0185459	0.375431	0.662818
Sevir.1G054400.1	green	lycopene cyclase	lycopene beta cyclase, chloroplast precursor, putative, expressed	-0.19949	0.542084	-0.246743	-0.509723	0.141998	-0.0460859	-0.157487	0.0646556	-0.0150745	0.42187	0.506218	-0.131794	0.196357	0.202943	0.361459	0.00753917	0.256374	0.0129701	0.518078	0.8346	0.472968	0.769452	0.945573	0.0449518	0.0137134	0.54888	0.369202	0.353035
Sevir.1G054700.1	violet	ABC transporter family protein	multidrug resistance protein, putative, expressed	-0.107289	-0.053268	-0.469932	-0.590884	-0.531794	-0.565608	0.237609	0.418435	0.665375	0.734606	0.523861	0.363043	0.773022	0.0895023	0.626077	0.809253	0.0236578	0.00298872	0.00900944	0.00491094	0.274959	0.0469128	0.000530875	6.56e-05	0.010298	0.0886334	1.53e-05	0.684656
Sevir.1G055000.1	blue			0.335341	-0.12794	0.302084	0.929593	0.498893	0.605531	-0.428011	-0.333738	-0.593827	-0.644449	-0.543313	0.322204	-0.333758	-0.293604	0.117761	0.560729	0.161234	1.45e-10	0.0153799	0.00219961	0.041606	0.119637	0.00281345	0.000902718	0.00737762	0.133774	0.119613	0.173911
Sevir.1G055500.1	green		GA20292-PA, putative, expressed	-0.124984	0.868318	-0.169439	0.05526	0.622862	0.225878	-0.595786	-0.135319	-0.463877	0.35352	0.485735	0.210632	0.102195	-0.244813	0.569893	7.88e-08	0.439583	0.802255	0.00150088	0.300046	0.00270162	0.538145	0.0257736	0.097963	0.0187859	0.334692	0.642652	0.260231
Sevir.1G056000.1	brown			0.228384	0.255492	0.335057	0.850206	0.77503	0.711978	-0.571706	-0.437347	-0.794378	-0.530322	-0.365617	0.123907	-0.430057	-0.117463	0.294571	0.239346	0.118092	2.8e-07	1.41e-05	0.000138688	0.00437199	0.0368965	6e-06	0.00923781	0.0862291	0.573246	0.0405357	0.593498
Sevir.1G056200.1	black		expressed protein	-0.0113892	-0.349077	-0.281818	-0.105571	-0.421629	-0.508817	0.253536	0.312037	0.498958	0.238537	0.0782482	0.284208	0.376821	0.460843	0.958866	0.102556	0.192652	0.631647	0.0450873	0.0131589	0.243088	0.147196	0.0153643	0.273033	0.722677	0.188745	0.0763298	0.0268894
Sevir.1G056700.1	blue	CYCLIN A3;4	cyclin, putative, expressed	0.0316698	0.0557125	0.405166	0.872304	0.662344	0.771679	-0.467204	-0.497497	-0.762371	-0.58955	-0.54351	0.169523	-0.433673	-0.0891359	0.885936	0.800667	0.0551204	5.81e-08	0.000574732	1.62e-05	0.024593	0.0157153	2.35e-05	0.00307118	0.00735208	0.439353	0.038697	0.685883
Sevir.1G056800.1	darkolivegreen	GroES-like zinc-binding alcohol dehydrogenase family protein	dehydrogenase, putative, expressed	-0.0826066	-0.0771604	-0.520477	0.149311	-0.19806	-0.357218	-0.207036	0.415671	0.316976	0.388195	0.283909	0.915945	0.733111	-0.163873	0.707872	0.726388	0.0108922	0.496527	0.364982	0.0942575	0.3432	0.0485385	0.140561	0.0671837	0.189231	8.77e-10	6.91e-05	0.45497
Sevir.1G056900.1	brown		expressed protein	-0.281549	0.508622	0.305385	0.401246	0.62295	0.418606	-0.282045	-0.538101	-0.668585	-0.129824	-0.114823	-0.112535	-0.50247	-0.0303216	0.193094	0.0131998	0.156478	0.0577459	0.0014979	0.0468137	0.192278	0.00808263	0.000487596	0.554924	0.601883	0.609189	0.0145467	0.890763
Sevir.1G057300.1	brown	Major facilitator superfamily protein	transporter family protein, putative, expressed	0.325905	0.433899	0.304939	0.817244	0.884989	0.628891	-0.630474	-0.437966	-0.834372	-0.403363	-0.217206	0.15016	-0.397905	0.00517696	0.129113	0.0385839	0.157115	1.94e-06	2.05e-08	0.00130712	0.00125992	0.0365997	7.48e-07	0.056316	0.319472	0.494054	0.0600584	0.981297
Sevir.1G057600.1	blue	Cyclase family protein	cyclase family protein, putative, expressed	-0.0792286	0.272127	-0.00208119	0.836511	0.657853	0.485455	-0.689978	-0.257276	-0.643945	-0.364522	-0.192741	0.442645	-0.186643	-0.0459953	0.719338	0.209056	0.992481	6.59e-07	0.000645451	0.0188645	0.000269344	0.235967	0.000913887	0.0872453	0.37826	0.0344176	0.393813	0.834921
Sevir.1G057900.1	black			0.541999	0.0995765	-0.140371	-0.199792	-0.0336255	-0.20931	0.0222229	0.183307	0.14671	0.0320594	0.274504	-0.0922733	0.0602727	-0.210626	0.00755045	0.651235	0.522934	0.360718	0.878941	0.337806	0.919832	0.402472	0.504141	0.884542	0.204948	0.675403	0.78471	0.334708
Sevir.1G058200.1	brown	F-box/RNI-like superfamily protein	OsFBD6 - F-box and FBD domain containing protein, expressed	0.320797	0.11373	0.499348	0.876594	0.711779	0.682497	-0.39926	-0.455241	-0.761176	-0.522494	-0.524433	0.119708	-0.492017	-0.100012	0.135577	0.605368	0.0152717	4.14e-08	0.000139561	0.00033329	0.0591118	0.029051	2.47e-05	0.0105347	0.0102004	0.586408	0.0170906	0.649805
Sevir.1G059400.1	blue			-0.0775427	0.260146	-0.0781055	0.589854	0.508496	0.267447	-0.521347	-0.30191	-0.440476	-0.159393	-0.0280509	0.396838	-0.0253637	0.128549	0.725083	0.230598	0.723164	0.00305224	0.0132264	0.217303	0.0107368	0.161487	0.0354159	0.467559	0.898901	0.0608115	0.908544	0.558847
Sevir.1G059800.1	blue			0.343496	0.00980895	0.311936	0.917774	0.575058	0.42661	-0.379504	-0.34163	-0.607377	-0.48716	-0.466068	0.260358	-0.397547	-0.0796147	0.108549	0.96457	0.147334	7.02e-10	0.00409748	0.0423511	0.0740921	0.110608	0.00211405	0.0183899	0.0249913	0.230206	0.0603104	0.718025
Sevir.1G059900.1	brown		expressed protein	0.25076	0.385025	0.250453	0.77873	0.855974	0.645672	-0.672588	-0.329476	-0.81299	-0.360595	-0.248988	0.189967	-0.33434	0.0084154	0.248461	0.0696445	0.249061	1.2e-05	1.91e-07	0.000876074	0.000437911	0.124728	2.42e-06	0.0909653	0.251932	0.385291	0.118929	0.969601
Sevir.1G060400.1	brown	zinc finger protein 3	ZOS2-04 - C2H2 zinc finger protein, expressed	0.278805	0.412271	0.254548	0.424278	0.637884	0.339109	-0.343592	-0.332289	-0.557737	0.0246806	-0.0888078	0.0011279	-0.28616	-0.147623	0.197655	0.0505979	0.241147	0.0436156	0.0010579	0.113436	0.108444	0.12135	0.0056877	0.910998	0.686982	0.995925	0.185595	0.501461
Sevir.1G060800.1	lightgreen	response regulator 12	two-component response regulator, putative, expressed	-0.0960869	0.106326	0.432332	0.569668	0.602985	0.8527	-0.406594	-0.522275	-0.721259	-0.512556	-0.465888	0.00100167	-0.372847	-0.0892585	0.662742	0.629196	0.0393709	0.00454623	0.00232243	2.38e-07	0.0541875	0.0105732	0.000102924	0.0123935	0.0250548	0.996381	0.0797374	0.685473
Sevir.1G061100.1	blue		expressed protein	-0.179804	0.319007	0.400772	0.639781	0.760219	0.770475	-0.448842	-0.63507	-0.831618	-0.50526	-0.384498	-0.114919	-0.546124	0.244238	0.411678	0.137896	0.0580693	0.00101088	2.56e-05	1.7e-05	0.0316874	0.00113108	8.78e-07	0.0139226	0.0700601	0.601579	0.00701918	0.261388
Sevir.1G061500.1	violet	WRKY DNA-binding protein 40	WRKY71, expressed	-0.0916798	-0.0745948	-0.809479	-0.398187	-0.488597	-0.65304	-0.182918	0.660499	0.649456	0.490202	0.600359	0.489557	0.82519	-0.285162	0.677381	0.735163	2.9e-06	0.0598607	0.0179973	0.000729418	0.403489	0.000602935	0.000797889	0.0175671	0.00245518	0.0177389	1.26e-06	0.1872
Sevir.1G061600.1	blue			-0.0151037	0.0160584	-0.232227	0.724387	0.296637	0.0978273	-0.532088	-0.00288535	-0.228002	-0.00961134	-0.0729796	0.803371	0.263822	-0.194986	0.945468	0.942026	0.286299	9.28e-05	0.1693	0.656994	0.00896439	0.989575	0.295403	0.965283	0.740704	3.92e-06	0.223839	0.372622
Sevir.1G062400.1	brown	Protein phosphatase 2C family protein	protein phosphatase 2C, putative, expressed	0.0231806	0.602935	0.23305	0.602312	0.932383	0.759391	-0.738767	-0.390751	-0.885823	-0.281617	-0.0917547	0.079635	-0.331098	-0.0348407	0.916388	0.00232492	0.284547	0.00235586	9.61e-11	2.64e-05	5.67e-05	0.0652487	1.91e-08	0.192982	0.677131	0.717956	0.122772	0.874599
Sevir.1G062600.1	lightgreen		expressed protein	-0.0705843	0.0957047	0.640246	0.526476	0.597571	0.959638	-0.253217	-0.588657	-0.771106	-0.611329	-0.563873	-0.23851	-0.589857	-0.0976935	0.748944	0.664007	0.000999632	0.00985745	0.00260303	4.81e-13	0.243701	0.00312739	1.66e-05	0.0019403	0.00507406	0.273089	0.00305204	0.657435
Sevir.1G062700.1	lightgreen	Uncharacterised conserved protein UCP015417, vWA	gp176, putative, expressed	-0.173831	0.149698	0.729576	0.445789	0.567698	0.811415	-0.0743929	-0.599055	-0.741251	-0.445592	-0.569114	-0.298006	-0.652298	0.0159066	0.427636	0.495399	7.8e-05	0.03301	0.0047203	2.62e-06	0.735855	0.00252342	5.19e-05	0.0330971	0.00459466	0.167246	0.000743151	0.942574
Sevir.1G062800.1	skyblue	heptahelical protein 3	haemolysin-III, putative, expressed	0.395648	-0.150549	0.654981	0.592082	0.427985	0.720647	-0.0637383	-0.456676	-0.558177	-0.669305	-0.601473	-0.0787675	-0.438822	0.0378786	0.0616602	0.492924	0.000694487	0.00291628	0.0416197	0.000105005	0.772638	0.0284847	0.00564177	0.000478319	0.00239811	0.720908	0.0361928	0.86376
Sevir.1G063400.1	black	Metal-dependent phosphohydrolase	HD domain containing protein 2, putative, expressed	-0.194699	-0.509751	-0.515724	-0.643132	-0.916812	-0.780827	0.478048	0.703498	0.956469	0.445512	0.297687	0.18051	0.640161	0.0726202	0.373341	0.0129643	0.0117739	0.000932172	7.9e-10	1.1e-05	0.0210427	0.000180364	1.05e-12	0.0331322	0.167724	0.409814	0.00100166	0.741939
Sevir.1G063600.1	blue	Fatty acid hydroxylase superfamily	WAX2, putative, expressed	-0.0700533	0.325906	0.27741	0.727291	0.761277	0.789336	-0.635075	-0.383497	-0.813709	-0.431442	-0.31171	0.200354	-0.34319	-0.133039	0.750774	0.129112	0.200001	8.43e-05	2.46e-05	7.56e-06	0.00113095	0.0708543	2.33e-06	0.0398236	0.147644	0.359342	0.108885	0.545078
Sevir.1G063700.1	green		expressed protein	-0.0316582	0.87996	-0.227609	-0.136507	0.492065	-0.0483863	-0.425407	0.0882092	-0.28178	0.4555	0.620238	0.0506835	0.0805842	0.0463653	0.885977	3.14e-08	0.296258	0.534549	0.0170782	0.826463	0.0429996	0.688989	0.192713	0.0289484	0.00159257	0.818355	0.71473	0.833611
Sevir.1G063800.1	mediumpurple			0.769485	-0.0776606	-0.175914	-0.0100198	-0.0699139	-0.214929	-0.0803825	0.510366	0.180673	-0.0238658	0.157082	0.148449	0.169962	-0.248336	1.77e-05	0.724681	0.422034	0.963809	0.751255	0.324695	0.715415	0.0128373	0.409385	0.913925	0.474122	0.499045	0.438151	0.253216
Sevir.1G063900.1	violet	RING/U-box superfamily protein	zinc finger, C3HC4 type domain containing protein, expressed	-0.181114	0.0451964	-0.766892	-0.352268	-0.372217	-0.539064	-0.203127	0.509354	0.55992	0.590308	0.64779	0.67019	0.940105	-0.0504645	0.408223	0.837751	1.97e-05	0.099242	0.0802881	0.00794837	0.35259	0.0130467	0.00546261	0.0030241	0.000831527	0.000467129	2.78e-11	0.819127
Sevir.1G064300.1	darkolivegreen	glutamine dumper 4	GDU1, putative, expressed	0.0794061	0.101483	-0.477124	0.374697	0.135967	-0.169648	-0.489882	0.29815	0.0492128	0.340384	0.270957	0.919411	0.637946	-0.0366645	0.718734	0.644981	0.0213281	0.0781374	0.536184	0.43901	0.0176522	0.167032	0.823544	0.112	0.211098	5.73e-10	0.00105631	0.868089
Sevir.1G064400.1	green	CONSTANS-like 5	CCT/B-box zinc finger protein, putative, expressed	-0.244394	0.783791	-0.230056	-0.0770215	0.499885	0.117669	-0.51404	0.0286973	-0.327757	0.384915	0.478175	0.12867	0.132812	0.033455	0.261073	9.67e-06	0.290954	0.726862	0.0151449	0.592848	0.0121	0.896583	0.126826	0.0697307	0.0210036	0.558474	0.545771	0.879551
Sevir.1G064500.1	blue	CBL-interacting protein kinase 21	CAMK_KIN1/SNF1/Nim1_like.14 - CAMK includes calcium/calmodulin depedent protein kinases, expressed	0.0277335	-0.0333268	0.307117	0.793081	0.504056	0.614806	-0.367498	-0.388469	-0.57716	-0.445486	-0.477578	0.250017	-0.307761	-0.120803	0.900039	0.880009	0.154023	6.38e-06	0.0141892	0.00179763	0.0845034	0.0669743	0.00393281	0.0331437	0.0211873	0.249912	0.153117	0.582966
Sevir.1G064600.1	blue	FGGY family of carbohydrate kinase	FGGY family of carbohydrate kinases, putative, expressed	-0.0162727	0.0469538	0.298912	0.940091	0.623868	0.639109	-0.49943	-0.430429	-0.717404	-0.578269	-0.511879	0.251878	-0.435189	-0.0488289	0.941254	0.831528	0.165898	2.79e-11	0.00146696	0.00102733	0.0152523	0.0403433	0.00011666	0.00384822	0.0125293	0.246289	0.0379458	0.8249
Sevir.1G064700.1	blue	Calmodulin-binding protein	calmodulin binding protein, putative, expressed	-0.0729752	0.412029	0.313681	0.806434	0.864087	0.733018	-0.630498	-0.491573	-0.889625	-0.408761	-0.316821	0.130688	-0.462522	-0.0218107	0.740719	0.0507469	0.144964	3.37e-06	1.08e-07	6.93e-05	0.00125922	0.0172062	1.36e-08	0.0527947	0.140767	0.552268	0.0262673	0.921314
Sevir.1G065000.1	violet	4-coumarate:CoA ligase 2	AMP-binding domain containing protein, expressed	0.129645	0.0302404	-0.595021	-0.468042	-0.4276	-0.611217	0.0268008	0.65826	0.631859	0.72262	0.623425	0.570582	0.885231	-0.153767	0.555472	0.891054	0.00274481	0.0243025	0.0418236	0.00194503	0.903386	0.00063875	0.00121985	9.84e-05	0.00148183	0.00446739	2.01e-08	0.483616
Sevir.1G065400.1	green	histone mono-ubiquitination 2	zinc finger, C3HC4 type domain containing protein, expressed	-0.163738	0.892679	-0.00221317	0.0533572	0.726196	0.311444	-0.530283	-0.263011	-0.591198	0.225976	0.345429	-0.0948922	-0.182486	0.100981	0.455347	1.03e-08	0.992004	0.80894	8.74e-05	0.148007	0.00924397	0.22532	0.00296958	0.299831	0.106445	0.666699	0.404619	0.646623
Sevir.1G065500.1	brown	squamosa promoter binding protein-like 8	OsSPL5 - SBP-box gene family member, expressed	0.0519254	0.833756	0.212784	0.213942	0.87206	0.566783	-0.577315	-0.404634	-0.778615	-0.0335873	0.162256	-0.198032	-0.34935	0.00280571	0.813978	7.76e-07	0.329664	0.326975	5.92e-08	0.0048029	0.00392097	0.0554714	1.21e-05	0.879078	0.459493	0.365052	0.102269	0.989863
Sevir.1G065600.1	green	Galactose mutarotase-like superfamily protein	aldose 1-epimerase, putative, expressed	-0.0976788	0.837341	-0.00705662	0.0620788	0.727221	0.383683	-0.575617	-0.324234	-0.623559	0.0452036	0.319944	-0.237865	-0.279286	-0.0301222	0.657484	6.27e-07	0.974508	0.778413	8.45e-05	0.0707063	0.00405317	0.131203	0.0014773	0.837726	0.136679	0.274427	0.196851	0.891477
Sevir.1G066000.1	green		expressed protein	0.0438334	0.627019	-0.263508	-0.00841773	0.379935	0.0492641	-0.443383	-0.00376892	-0.208715	0.300353	0.532426	0.210635	0.213031	-0.158304	0.842584	0.00136484	0.224411	0.969593	0.0737378	0.823363	0.034083	0.986383	0.339212	0.163768	0.00891268	0.334686	0.32909	0.470646
Sevir.1G066100.1	lightgreen	autoinhibited Ca2+ -ATPase, isoform 8	calcium-transporting ATPase, plasma membrane-type, putative, expressed	0.0617299	0.168931	0.567074	0.692433	0.730951	0.977828	-0.433758	-0.593197	-0.857937	-0.667924	-0.514755	-0.12916	-0.572212	-0.106472	0.779628	0.440975	0.00477653	0.000250825	7.44e-05	9.67e-16	0.0386545	0.00285022	1.67e-07	0.000496252	0.0119607	0.556967	0.00432961	0.628722
Sevir.1G066200.1	green		expressed protein	0.0625835	0.907971	-0.410845	-0.0194986	0.594201	0.00504221	-0.704227	0.151734	-0.316412	0.5007	0.707515	0.334307	0.326109	-0.0657258	0.776655	2.19e-09	0.0514821	0.929634	0.00279179	0.981783	0.0001764	0.489485	0.141309	0.0149543	0.000159433	0.118968	0.12886	0.765738
Sevir.1G066500.1	brown			-0.214118	0.635628	-0.352324	0.288451	0.542945	0.0545872	-0.648975	-0.0250379	-0.324241	0.316021	0.423929	0.527419	0.314014	0.122117	0.326568	0.00111624	0.099184	0.181943	0.00742571	0.804617	0.000807477	0.909714	0.131194	0.141828	0.0438071	0.00970247	0.144515	0.578843
Sevir.1G067000.1	plum	ENTH/ANTH/VHS superfamily protein	ANTH/ENTH domain containing protein, putative, expressed	0.437285	-0.421905	0.361719	-0.0540054	-0.271025	-0.0956601	0.530957	-0.0816172	0.208843	-0.0806897	-0.312093	-0.266081	-0.20445	0.114014	0.0369265	0.044932	0.0898884	0.806661	0.210979	0.664155	0.0091387	0.711224	0.338909	0.714371	0.14712	0.219751	0.349393	0.604462
Sevir.1G067100.1	blue	zinc ion binding	vacuolar protein sorting-associated protein 18, putative, expressed	0.470963	-0.319837	0.189247	0.800743	0.237748	0.276756	-0.220787	-0.130111	-0.251144	-0.447151	-0.450227	0.433269	-0.0747007	-0.00154123	0.0233117	0.136817	0.387127	4.45e-06	0.27467	0.201108	0.311361	0.554041	0.247714	0.0324144	0.031101	0.0388991	0.7348	0.994431
Sevir.1G067400.1	floralwhite	Protein of unknown function (DUF630 and DUF632)	DUF630/DUF632 domains containing protein, putative, expressed	-0.237893	0.0116441	-0.405933	-0.50068	-0.481072	-0.646871	0.297902	0.35512	0.603003	0.837117	0.448028	0.328957	0.605302	0.0846312	0.274368	0.957947	0.0546178	0.0149588	0.0201301	0.000850625	0.167403	0.0963468	0.00232158	6.36e-07	0.0320358	0.125359	0.00221043	0.701028
Sevir.1G067500.1	blue	basic leucine zipper 9	bZIP transcription factor domain containing protein, expressed	0.00374641	0.0143476	0.0905338	0.906104	0.488242	0.327959	-0.473421	-0.232454	-0.514929	-0.348184	-0.363579	0.480353	-0.205992	-0.0423857	0.986464	0.948194	0.681206	2.68e-09	0.0180937	0.126578	0.0225031	0.285815	0.011927	0.103498	0.0881286	0.0203441	0.345693	0.847723
Sevir.1G067700.1	violet	Protein of unknown function (DUF581)	DUF581 domain containing protein, expressed	-0.0343969	-0.109064	-0.645407	-0.334117	-0.466994	-0.60576	-0.0160577	0.702568	0.644361	0.683659	0.518896	0.693475	0.910837	-0.0926996	0.876184	0.620342	0.000881783	0.119191	0.0246662	0.00218887	0.942029	0.000185539	0.00090465	0.000322569	0.0111793	0.000243306	1.59e-09	0.673983
Sevir.1G068300.1	brown	Homeodomain-like superfamily protein	Myb transcription factor, putative, expressed	0.00971982	0.836311	0.0287839	0.416153	0.903427	0.523966	-0.783494	-0.254596	-0.770591	0.0598026	0.243724	0.184819	-0.136542	-0.134354	0.964892	6.67e-07	0.896273	0.048252	3.56e-09	0.01028	9.8e-06	0.241057	1.69e-05	0.786351	0.262425	0.398534	0.534444	0.541076
Sevir.1G068600.1	blue	S-adenosyl-L-methionine-dependent methyltransferases superfamily protein	RNA binding protein, putative, expressed	-0.0771894	0.145789	0.17333	0.85806	0.652503	0.563799	-0.610607	-0.286598	-0.694269	-0.46017	-0.387355	0.274848	-0.332183	-0.0784546	0.726289	0.506852	0.428991	1.65e-07	0.000739346	0.00508108	0.00197109	0.184892	0.000237701	0.0271421	0.0678291	0.204359	0.121476	0.721974
Sevir.1G068700.1	violet	Haloacid dehalogenase-like hydrolase (HAD) superfamily protein	haloacid dehalogenase-like hydrolase domain-containing protein 3, putative, expressed	-0.0110826	0.109406	-0.683274	-0.356678	-0.345335	-0.688858	-0.11898	0.636114	0.575319	0.736083	0.667871	0.55737	0.830479	-0.056179	0.959973	0.619239	0.000326086	0.0947918	0.106547	0.000278187	0.588706	0.00110344	0.00407673	6.23e-05	0.000496954	0.00572626	9.37e-07	0.799031
Sevir.1G068900.1	lightgreen			0.22642	0.203238	0.242532	-0.0979746	0.255986	0.334773	-0.0737395	-0.159719	-0.267444	0.00173317	-0.0339043	-0.273482	-0.159364	-0.17468	0.298858	0.352321	0.264838	0.656508	0.238407	0.118423	0.738095	0.466637	0.217309	0.993738	0.877945	0.206707	0.467642	0.425349
Sevir.1G069000.1	lightgreen	F-box/RNI-like superfamily protein	expressed protein	0.387945	0.0906194	0.680655	0.398013	0.522439	0.712204	-0.0712028	-0.56859	-0.639996	-0.513868	-0.461788	-0.344646	-0.568923	-0.111354	0.0673753	0.68092	0.000350912	0.0599825	0.0105443	0.0001377	0.746813	0.00464081	0.00100566	0.0121338	0.0265378	0.107294	0.00461143	0.612975
Sevir.1G069100.1	black	VQ motif-containing protein	VQ domain containing protein, putative, expressed	-0.123644	-0.168775	-0.539879	-0.376214	-0.548737	-0.655753	0.0983922	0.67304	0.647688	0.613919	0.414724	0.43992	0.672254	-0.358688	0.574067	0.441403	0.00783613	0.0768434	0.00669897	0.00068101	0.655132	0.000432593	0.000833628	0.00183312	0.0491055	0.0356757	0.000441887	0.092814
Sevir.1G069300.1	blue	urease accessory protein D	URED, putative, expressed	0.205328	-0.0187714	0.106343	0.937132	0.516234	0.43261	-0.543916	-0.105711	-0.532131	-0.42891	-0.378036	0.538667	-0.153432	-0.168826	0.347284	0.932252	0.629143	4.57e-11	0.0116765	0.0392305	0.00729957	0.631191	0.00895778	0.041133	0.0753103	0.00800347	0.48458	0.441263
Sevir.1G069600.1	plum		expressed protein	-0.0720687	-0.236366	0.0473292	0.058622	-0.145218	-0.168271	0.228825	0.0391252	0.152566	-0.0125326	-0.165096	-0.106245	-0.151809	0.185197	0.743834	0.277552	0.8302	0.790477	0.508535	0.442789	0.293616	0.859319	0.487079	0.954741	0.451565	0.62946	0.489268	0.397555
Sevir.1G070300.1	blue		transglycosylase SLT domain containing protein, expressed	0.20885	-0.426177	0.681884	0.782691	0.281426	0.586187	0.0633802	-0.433626	-0.476532	-0.646161	-0.847374	-0.0311834	-0.566446	-0.0204551	0.338892	0.0425841	0.000339066	1.01e-05	0.193297	0.00328757	0.773884	0.0387204	0.0215126	0.000865626	3.37e-07	0.887677	0.00483367	0.926191
Sevir.1G070400.1	green		expressed protein	-0.0526926	0.851755	0.178179	0.287604	0.901293	0.574941	-0.623701	-0.417392	-0.803342	-0.0507236	0.16201	-0.155986	-0.358199	0.0490377	0.811278	2.53e-07	0.415987	0.183286	4.44e-09	0.0041068	0.00147254	0.0475209	3.92e-06	0.818213	0.460185	0.477249	0.093292	0.824162
Sevir.1G071200.1	plum		expressed protein	0.109704	-0.357507	0.736681	-0.125919	-0.179444	0.168407	0.758361	-0.442897	-0.0305765	-0.260083	-0.568167	-0.705023	-0.6425	0.153359	0.618278	0.0939726	6.11e-05	0.566985	0.41263	0.442415	2.75e-05	0.0343032	0.88985	0.230716	0.00467835	0.000172152	0.000946598	0.484791
Sevir.1G071300.1	plum	Protein of unknown function, DUF538	expressed protein	-0.308713	-0.301585	0.212923	-0.411558	-0.458813	-0.244864	0.640584	0.138738	0.352162	0.0718926	-0.148441	-0.375149	-0.15349	0.0765458	0.151784	0.161961	0.329339	0.0510387	0.0276575	0.260129	0.000991511	0.527827	0.0993508	0.74444	0.499068	0.0777499	0.484414	0.728487
Sevir.1G071500.1	lightgreen	RING/U-box superfamily protein	expressed protein	0.0403731	0.293133	0.720391	0.600742	0.799995	0.950004	-0.301446	-0.685186	-0.933676	-0.563753	-0.537805	-0.312096	-0.737038	-0.0585827	0.854877	0.174635	0.000105886	0.00243541	4.61e-06	4.37e-12	0.162165	0.000308941	7.89e-11	0.00508549	0.00812426	0.147116	6.03e-05	0.790614
Sevir.1G071600.1	lightgreen		expressed protein	-0.0176983	0.110712	0.822644	0.430571	0.585229	0.850623	-0.0135204	-0.697106	-0.790905	-0.580882	-0.625618	-0.542019	-0.857328	-0.0368512	0.936118	0.615036	1.45e-06	0.0402702	0.0033515	2.73e-07	0.951178	0.000218597	7.04e-06	0.00365496	0.00140946	0.00754777	1.74e-07	0.867423
Sevir.1G071700.1	blue	Tetratricopeptide repeat (TPR)-like superfamily protein	pentatricopeptide containing protein, putative, expressed	-0.115338	0.314175	0.0655881	0.811005	0.665958	0.462342	-0.633138	-0.266355	-0.662087	-0.287533	-0.20592	0.405728	-0.236036	-0.0714923	0.600244	0.144298	0.766216	2.68e-06	0.000522776	0.0263335	0.00118379	0.219258	0.000578602	0.1834	0.345865	0.0547517	0.278244	0.745817
Sevir.1G072000.1	skyblue		expressed protein	-0.0596603	0.236945	0.801005	0.233985	0.549103	0.817781	0.0446621	-0.685413	-0.70831	-0.405648	-0.479292	-0.583067	-0.757451	-0.0399375	0.786848	0.276343	4.39e-06	0.282562	0.00665515	1.89e-06	0.839645	0.000306953	0.00015555	0.0548041	0.0206633	0.00349965	2.85e-05	0.856427
Sevir.1G072200.1	black	Ribosomal protein L18e/L15 superfamily protein	60S ribosomal protein, putative, expressed	-0.0919601	-0.418632	-0.456743	-0.792834	-0.908713	-0.805095	0.560059	0.529617	0.944913	0.447181	0.353482	-0.0467969	0.540734	0.041704	0.676447	0.0467987	0.0284582	6.45e-06	2.02e-09	3.6e-06	0.00544856	0.00934894	1.18e-11	0.0324017	0.0980018	0.832084	0.00771987	0.850145
Sevir.1G072700.1	brown	Cysteine proteinases superfamily protein	OTU-like cysteine protease family protein, putative, expressed	0.233912	0.441536	0.471819	0.719641	0.916037	0.774423	-0.539577	-0.57062	-0.929874	-0.47626	-0.324195	-0.103449	-0.586865	-0.0667932	0.282718	0.0349252	0.0230275	0.000108506	8.68e-10	1.44e-05	0.00787761	0.00446414	1.39e-10	0.0215977	0.131252	0.638555	0.00324292	0.762039
Sevir.1G073100.1	brown	phytoene desaturation 1	glyoxalase family protein, putative, expressed	-0.0145413	0.622118	-0.0060873	0.622405	0.803524	0.484338	-0.731373	-0.245799	-0.708939	-0.110211	0.0661814	0.317332	-0.16062	-0.0225366	0.947496	0.00152641	0.978008	0.00151651	3.89e-06	0.0191806	7.34e-05	0.258255	0.000152538	0.616647	0.764159	0.140092	0.464094	0.918704
Sevir.1G073200.1	blue			0.0992082	-0.160287	-0.0716793	0.772978	0.23657	0.0934082	-0.33708	0.0551074	-0.208021	-0.179417	-0.275895	0.619967	0.0393591	-0.036152	0.652446	0.465031	0.745174	1.53e-05	0.277124	0.671626	0.11575	0.802791	0.340857	0.412702	0.202569	0.00160233	0.858486	0.869918
Sevir.1G073300.1	blue			-0.013222	-0.244539	-0.0384683	0.802161	0.198429	0.178045	-0.32185	-0.0895289	-0.217172	-0.285472	-0.345629	0.657453	0.0735387	-0.029517	0.952254	0.260782	0.861659	4.15e-06	0.364071	0.416344	0.134226	0.684567	0.319549	0.186701	0.106229	0.000652103	0.738784	0.893645
Sevir.1G073500.1	brown			-0.265655	0.629497	-0.0587382	0.337239	0.661058	0.321599	-0.565582	-0.237711	-0.581637	-0.0234945	0.16337	0.048751	-0.226755	0.355935	0.220519	0.00128887	0.790071	0.115568	0.000594277	0.134548	0.00491331	0.274747	0.00360062	0.91526	0.456376	0.825175	0.298123	0.0955312
Sevir.1G073600.1	blue	phytoene desaturation 1	glyoxalase family protein, putative, expressed	-0.146405	-0.224824	-0.52466	0.402789	-0.165054	-0.321089	-0.318011	0.365739	0.213217	0.0676186	0.0697501	0.795386	0.449652	-0.163765	0.505038	0.302368	0.0101618	0.0567011	0.451683	0.135202	0.1392	0.086116	0.328657	0.759183	0.75182	5.73e-06	0.0313432	0.455271
Sevir.1G073800.1	lightgreen	cullin-associated and neddylation dissociated	HEAT repeat family protein, putative, expressed	-0.0172973	0.463361	0.529357	0.449832	0.828411	0.914322	-0.449345	-0.633441	-0.913466	-0.50037	-0.305457	-0.344881	-0.641071	-0.0523913	0.937562	0.025961	0.00939017	0.0312674	1.05e-06	1.06e-09	0.0314731	0.00117541	1.18e-09	0.0150311	0.156375	0.107038	0.000979934	0.812338
Sevir.1G073900.1	black	SAUR-like auxin-responsive protein family	OsSAUR6 - Auxin-responsive SAUR gene family member, expressed	0.215623	0.0258379	-0.432686	-0.670462	-0.453496	-0.652885	0.243332	0.574701	0.616295	0.563113	0.53869	-0.082859	0.416111	-0.0535661	0.323097	0.906842	0.0391923	0.000463732	0.029752	0.000732268	0.263216	0.004126	0.00173931	0.00514691	0.00800026	0.707018	0.0482767	0.808205
Sevir.1G074000.1	blue	suppressor of abi3-5	RNA recognition motif family protein, expressed	0.256288	0.0307287	0.595101	0.865415	0.696791	0.897661	-0.386026	-0.613315	-0.831179	-0.736048	-0.62586	-0.0204883	-0.593912	-0.137265	0.237835	0.889305	0.00274029	9.77e-08	0.000220654	6.38e-09	0.0688603	0.00185765	9.01e-07	6.24e-05	0.00140168	0.926072	0.00280848	0.532263
Sevir.1G074600.1	violet	Protein of unknown function (DUF640)	DUF640 domain containing protein, putative, expressed	-0.199408	0.199434	-0.774663	-0.635927	-0.439273	-0.78097	0.0475792	0.49931	0.66715	0.719717	0.785206	0.363114	0.782129	0.193193	0.361661	0.361597	1.43e-05	0.00110835	0.0359798	1.09e-05	0.829316	0.0152807	0.000506551	0.000108239	9.09e-06	0.0885665	1.04e-05	0.37712
Sevir.1G075200.1	black		expressed protein	-0.13574	-0.370423	-0.463526	-0.79467	-0.874885	-0.801803	0.57323	0.562692	0.939291	0.529962	0.38842	0.011047	0.564565	0.111375	0.536872	0.0818715	0.0259009	5.92e-06	4.74e-08	4.23e-06	0.00424529	0.00518763	3.2e-11	0.00929448	0.0670114	0.960101	0.00500842	0.612909
Sevir.1G075300.1	black			0.133196	-0.0279512	-0.616229	-0.564823	-0.470159	-0.679932	0.0780253	0.568825	0.634599	0.459101	0.532322	0.0952022	0.53316	-0.0738307	0.5446	0.899259	0.00174184	0.0049842	0.0235811	0.000358043	0.723437	0.00462002	0.00114373	0.0275475	0.00892865	0.665672	0.0088016	0.737783
Sevir.1G075500.1	brown			0.316708	0.230902	0.340155	0.873439	0.828298	0.720337	-0.627339	-0.443894	-0.83387	-0.521815	-0.39917	0.166624	-0.406583	-0.0562886	0.140916	0.289134	0.112256	5.32e-08	1.06e-06	0.000106071	0.00135484	0.033853	7.7e-07	0.010654	0.0591742	0.447331	0.0541943	0.798647
Sevir.1G075600.1	brown	Protein kinase superfamily protein	protein kinase, putative, expressed	0.238066	0.291696	0.398768	0.818834	0.858657	0.830183	-0.637452	-0.43787	-0.881542	-0.556146	-0.373823	0.0630882	-0.459508	-0.0895582	0.27401	0.176856	0.0594539	1.78e-06	1.58e-07	9.54e-07	0.00106886	0.0366459	2.75e-08	0.00585654	0.0788903	0.774899	0.0273926	0.684469
Sevir.1G075700.1	brown	auxin response factor 8	auxin response factor 6, putative, expressed	-0.0850073	0.653837	0.181767	0.492347	0.859748	0.737206	-0.710852	-0.401729	-0.833918	-0.243577	-0.0143696	0.0362014	-0.319182	-0.14665	0.699759	0.000714888	0.406505	0.0170051	1.47e-07	5.99e-05	0.000143687	0.0574171	7.68e-07	0.26272	0.948115	0.869741	0.137668	0.504316
Sevir.1G076000.1	blue	OTU-like cysteine protease family protein	OTU-like cysteine protease family protein, putative, expressed	0.478385	-0.204754	0.179104	0.410905	0.0920466	0.0268372	-0.0229645	0.0455397	-0.0586871	-0.194174	-0.221336	0.114841	-0.0786581	0.0181836	0.0209394	0.348663	0.413532	0.0514444	0.676158	0.903255	0.917165	0.836535	0.790249	0.374655	0.310128	0.601826	0.721281	0.934369
Sevir.1G076100.1	black	Tetratricopeptide repeat (TPR)-like superfamily protein	EMB2758, putative, expressed	-0.0160074	-0.579002	-0.317219	-0.576647	-0.916005	-0.740036	0.648483	0.44813	0.926709	0.347165	0.161258	0.0318182	0.464414	0.0691486	0.94221	0.00379316	0.140241	0.0039725	8.71e-10	5.42e-05	0.000817399	0.0319918	2.18e-10	0.104582	0.462298	0.885405	0.0255801	0.753896
Sevir.1G076500.1	lightgreen	binding	WD domain containing protein, putative, expressed	0.186409	0.193019	0.491743	0.790008	0.785361	0.936795	-0.528159	-0.549938	-0.871251	-0.6587	-0.480085	-0.0129383	-0.521359	-0.115952	0.394418	0.377559	0.0171618	7.33e-06	9.03e-06	4.83e-11	0.00958228	0.00655593	6.3e-08	0.000631565	0.0204243	0.953277	0.0107346	0.598293
Sevir.1G076700.1	black			-0.118633	-0.133213	-0.0939147	-0.326729	-0.325887	-0.257669	0.288811	-0.0352883	0.285757	0.0828161	0.0651627	-0.249848	-0.0169775	0.188571	0.589799	0.544548	0.669943	0.128092	0.129136	0.235229	0.181373	0.873001	0.186241	0.707163	0.767692	0.250243	0.938714	0.388856
Sevir.1G077100.1	brown	early nodulin-like protein 9	plastocyanin-like domain containing protein, putative, expressed	-0.00619415	0.831389	-0.0904468	0.311737	0.836792	0.382626	-0.769098	-0.152173	-0.653824	0.0800565	0.323002	0.14497	-0.056971	0.0392211	0.977623	8.9e-07	0.681497	0.147606	6.48e-07	0.0715512	1.8e-05	0.488213	0.000715132	0.716522	0.132759	0.509266	0.796256	0.858977
Sevir.1G077200.1	floralwhite	early nodulin-like protein 9	plastocyanin-like domain containing protein, putative, expressed	-0.114102	-0.14317	-0.60035	-0.552753	-0.634522	-0.756672	0.249105	0.554019	0.802154	0.777325	0.547147	0.427681	0.820259	0.0423485	0.604182	0.514594	0.00245561	0.00623067	0.00114583	2.94e-05	0.251701	0.00608883	4.16e-06	1.28e-05	0.00689233	0.0417804	1.65e-06	0.847855
Sevir.1G077400.1	skyblue	polyubiquitin 10	ubiquitin family protein, putative, expressed	-0.105932	-0.154979	0.732855	0.0160483	0.0809097	0.555321	0.387882	-0.587188	-0.359148	-0.469786	-0.549729	-0.599157	-0.647142	-0.16365	0.630475	0.480133	6.97e-05	0.942063	0.713624	0.00594579	0.0674238	0.00322185	0.0923649	0.023707	0.00658065	0.00251805	0.00084495	0.455594
Sevir.1G077500.1	plum	ubiquitin 5	ubiquitin family protein, putative, expressed	-0.111474	-0.460093	0.472562	-0.459359	-0.550875	-0.112252	0.886504	-0.202598	0.337088	-0.0598859	-0.333634	-0.613182	-0.322511	-0.0347515	0.61259	0.0271714	0.0227831	0.0274492	0.00644622	0.610096	1.8e-08	0.353871	0.115741	0.78606	0.119758	0.00186311	0.133383	0.874918
Sevir.1G077600.1	green	Peroxidase superfamily protein	peroxidase precursor, putative, expressed	-0.222322	0.815442	-0.471405	-0.423739	0.231922	-0.325972	-0.344782	0.295325	0.024735	0.802511	0.820869	0.175777	0.411997	0.0234833	0.307923	2.13e-06	0.0231648	0.0439116	0.286951	0.12903	0.107146	0.171283	0.910802	4.09e-06	1.6e-06	0.4224	0.0507667	0.9153
Sevir.1G078500.1	lightgreen	RNA helicase, ATP-dependent, SK12/DOB1 protein	DSHCT domain containing protein, expressed	-0.0874542	0.300003	0.613433	0.590926	0.775135	0.937008	-0.37172	-0.686438	-0.922704	-0.606375	-0.496055	-0.301224	-0.722396	-0.00734938	0.691524	0.164283	0.00185286	0.00298613	1.4e-05	4.66e-11	0.0807241	0.000298142	3.75e-10	0.00216016	0.0160681	0.162489	9.92e-05	0.97345
Sevir.1G079100.1	blue	Cystathionine beta-synthase (CBS) protein	CBS domain containing membrane protein, putative, expressed	0.0353664	-0.0947543	0.44909	0.935286	0.563663	0.608446	-0.341237	-0.392829	-0.678033	-0.562706	-0.648714	0.18928	-0.477572	-0.0529204	0.872722	0.667157	0.0315814	6.14e-11	0.00509408	0.00206582	0.111046	0.0637068	0.000377389	0.00518627	0.000812717	0.387044	0.0211895	0.810476
Sevir.1G079600.1	black	Sugar isomerase (SIS) family protein	uncharacterized protein CPn_0526/CP_0226/CPj0526/CpB0547, putative, expressed	-0.0597225	-0.65677	-0.298611	-0.577652	-0.937225	-0.65104	0.650573	0.409614	0.907378	0.229943	0.0969251	0.0670542	0.508057	0.0929899	0.786631	0.000663586	0.166345	0.00389513	4.5e-11	0.000766976	0.000775974	0.0522541	2.34e-09	0.291199	0.659971	0.761136	0.0133191	0.673017
Sevir.1G079900.1	brown	ethylene responsive element binding factor 4	AP2 domain containing protein, expressed	0.240239	0.636298	-0.114574	0.571469	0.791307	0.276271	-0.752241	-0.105794	-0.590096	0.0635918	0.215947	0.441438	0.0309085	-0.059442	0.269522	0.00109864	0.602675	0.00439192	6.91e-06	0.201931	3.47e-05	0.630924	0.00303718	0.773148	0.322353	0.0349703	0.888661	0.787611
Sevir.1G080100.1	plum	terminal EAR1-like 1	AML1, putative, expressed	-0.269756	0.117558	0.0353581	-0.38496	-0.127986	-0.161906	0.360742	-0.177182	0.141838	0.145651	0.126948	-0.349809	-0.139203	0.465704	0.213208	0.593198	0.872751	0.069695	0.560586	0.460475	0.0908239	0.418643	0.518556	0.507257	0.563795	0.101789	0.526433	0.02512
Sevir.1G080500.1	blue	Small GTP-binding protein	GTP-binding protein lepA, putative, expressed	0.0718614	0.029782	-0.177504	0.806333	0.417985	0.19749	-0.627151	0.0522902	-0.362406	-0.324152	-0.144244	0.59665	0.0461164	0.0882063	0.744547	0.892696	0.417783	3.39e-06	0.0471744	0.366391	0.0013607	0.812694	0.0892352	0.131307	0.511412	0.00265351	0.834492	0.688999
Sevir.1G080600.1	blue	sulfurtransferase 18	rhodanese-like domain containing protein, putative, expressed	0.340015	0.128168	0.0096758	0.571164	0.411152	0.296063	-0.449893	0.0588803	-0.380108	-0.212507	-0.134001	0.299577	-0.1256	-0.395749	0.112414	0.560024	0.965051	0.00441778	0.0512902	0.170166	0.0312418	0.789574	0.0735951	0.330309	0.542149	0.164912	0.567976	0.061588
Sevir.1G080700.1	blue			0.0171677	-0.109029	0.296847	0.687963	0.37717	0.54522	-0.263117	-0.403389	-0.477193	-0.553365	-0.46806	0.155161	-0.339026	-0.00701791	0.938029	0.620456	0.168984	0.000285424	0.0760363	0.00713286	0.225125	0.0562986	0.0213066	0.00616182	0.0242963	0.47961	0.11353	0.974647
Sevir.1G081100.1	blue	receptor like protein 2	phytosulfokine receptor precursor, putative, expressed	0.454401	0.149009	0.391492	0.881661	0.747833	0.720849	-0.530658	-0.496498	-0.784076	-0.608887	-0.434266	0.13634	-0.436139	-0.156671	0.0293868	0.497406	0.0646957	2.73e-08	4.09e-05	0.000104314	0.00918536	0.0159591	9.55e-06	0.00204617	0.0384019	0.535055	0.0374812	0.475293
Sevir.1G081200.1	blue	Arabidopsis protein of unknown function (DUF241)	carrier, putative, expressed	0.310261	-0.0492121	0.395661	0.742891	0.55208	0.707845	-0.348325	-0.487666	-0.63393	-0.679403	-0.513105	0.0688247	-0.38649	-0.0870807	0.149635	0.823546	0.0616507	4.9e-05	0.00630719	0.000157815	0.103349	0.018251	0.00116195	0.000363345	0.0122843	0.755014	0.0684986	0.692779
Sevir.1G081300.1	blue	Arabidopsis protein of unknown function (DUF241)	carrier, putative, expressed	0.354562	0.0051251	0.395756	0.833352	0.638182	0.696115	-0.432138	-0.503304	-0.691556	-0.679587	-0.508202	0.0444029	-0.460388	0.0839722	0.0969086	0.981484	0.061583	7.94e-07	0.00105039	0.000225115	0.039469	0.0143578	0.000257308	0.000361497	0.0132886	0.840564	0.0270601	0.703253
Sevir.1G081700.1	brown	Arabidopsis protein of unknown function (DUF241)	carrier, putative, expressed	0.101941	0.454852	0.252192	0.31855	0.611176	0.551301	-0.421673	-0.211765	-0.604619	-0.143365	-0.0420904	0.0474725	-0.248783	-0.242577	0.643482	0.0292062	0.245679	0.138494	0.00194681	0.00639678	0.0450624	0.332039	0.00224299	0.514017	0.848772	0.829694	0.252335	0.264746
Sevir.1G082300.1	blue		expressed protein	0.319207	-0.413245	0.036565	0.0529634	-0.303984	-0.0939187	0.217844	0.347763	0.26554	-0.14772	-0.12339	0.0840723	0.104429	0.130238	0.137635	0.0500015	0.868444	0.810325	0.158484	0.66993	0.318016	0.103945	0.220725	0.501178	0.574861	0.702915	0.635359	0.55365
Sevir.1G082700.1	blue	receptor like protein 2	phytosulfokine receptor precursor, putative, expressed	0.225142	0.080998	0.662764	0.784265	0.7047	0.850319	-0.302834	-0.642706	-0.82471	-0.651589	-0.609016	-0.153027	-0.651502	-0.0525821	0.301667	0.713325	0.000568484	9.47e-06	0.000173864	2.78e-07	0.160144	0.000941879	1.3e-06	0.000756497	0.00204045	0.485747	0.000758157	0.811667
Sevir.1G083100.1	black	Leucine-rich receptor-like protein kinase family protein	phytosulfokine receptor precursor, putative, expressed	0.156304	-0.742326	-0.189536	-0.00062397	-0.667969	-0.377555	0.347746	0.395407	0.617155	-0.0123136	-0.18414	0.351838	0.368343	-0.239532	0.476341	5e-05	0.38639	0.997746	0.000495657	0.0757124	0.103963	0.061833	0.00170634	0.955531	0.4003	0.0996839	0.0837368	0.270977
Sevir.1G083900.1	black		EMB1303, putative, expressed	-0.211936	0.171956	-0.914156	-0.608015	-0.474443	-0.838206	-0.0987675	0.674401	0.693547	0.672175	0.832612	0.358951	0.77447	0.0880315	0.33164	0.432715	1.09e-09	0.00208515	0.0221739	5.95e-07	0.653896	0.00041689	0.00024279	0.000442832	8.29e-07	0.0925568	1.44e-05	0.689586
Sevir.1G084000.1	lightgreen	nuclear RNA polymerase D1B	RNA polymerase Rpb1, domain 2 family protein, expressed	0.0616792	-0.0910847	0.673547	0.69497	0.55595	0.95493	-0.223711	-0.632925	-0.757563	-0.771727	-0.719344	-0.1749	-0.627999	-0.0918887	0.779805	0.679366	0.000426678	0.000232854	0.00587762	1.5e-12	0.30483	0.00118974	2.84e-05	1.61e-05	0.000109558	0.424756	0.00133435	0.676685
Sevir.1G084200.1	plum	polyubiquitin 10	ubiquitin family protein, putative, expressed	-0.153815	-0.447333	0.550077	-0.388571	-0.485853	-0.0455872	0.870613	-0.275761	0.237248	-0.0953716	-0.425716	-0.641994	-0.427467	-0.026153	0.483477	0.0323358	0.00653955	0.0668962	0.0187527	0.836367	6.62e-08	0.202798	0.27571	0.665111	0.0428325	0.00095828	0.0418941	0.905711
Sevir.1G084300.1	brown			-0.269948	0.272766	0.0253443	0.270304	0.404594	0.159735	-0.289247	-0.272597	-0.357363	-0.00353117	-0.0583156	0.00903508	-0.188694	0.383351	0.21287	0.207946	0.908614	0.212243	0.055498	0.46659	0.180685	0.208239	0.0941143	0.987242	0.791548	0.967364	0.388543	0.070971
Sevir.1G084500.1	blue		expressed protein	-0.312865	-0.1323	0.416562	0.580254	0.330727	0.576912	-0.133108	-0.26087	-0.45341	-0.384792	-0.536079	0.0885925	-0.344228	0.129127	0.146068	0.547333	0.0480095	0.00370066	0.123218	0.00395199	0.544868	0.229258	0.0297869	0.0698276	0.00837075	0.687704	0.107749	0.557068
Sevir.1G085200.1	blue	root hair specific 6	protein kinase domain containing protein, expressed	0.208117	-0.10839	0.420517	0.824777	0.533445	0.591107	-0.305561	-0.479068	-0.604167	-0.619636	-0.585716	0.0858725	-0.448848	0.194033	0.340628	0.622517	0.0457161	1.29e-06	0.00875872	0.00297515	0.156227	0.0207313	0.00226473	0.00161429	0.00331885	0.696844	0.0316845	0.37501
Sevir.1G086000.1	plum		expressed protein	-0.177242	-0.418385	0.4365	-0.376354	-0.493897	-0.230904	0.891857	-0.17799	0.319761	-0.00810644	-0.34512	-0.534142	-0.330918	0.292327	0.418484	0.0469416	0.0373057	0.0767248	0.0166082	0.28913	1.11e-08	0.416489	0.136916	0.970717	0.106779	0.00865467	0.122988	0.175878
Sevir.1G086600.1	black			0.00085034	-0.437926	-0.543318	-0.344803	-0.746827	-0.799609	0.318427	0.642478	0.859358	0.509594	0.318061	0.455538	0.702891	-0.0233137	0.996928	0.0366191	0.007377	0.107123	4.25e-05	4.7e-06	0.138655	0.000947097	1.51e-07	0.0129967	0.139134	0.0289333	0.000183727	0.91591
Sevir.1G087300.1	lightgreen		expressed protein	0.241281	0.27461	0.458269	0.699758	0.793986	0.904379	-0.536319	-0.5586	-0.850133	-0.593407	-0.368516	-0.0571723	-0.485189	-0.106362	0.267388	0.204766	0.0278661	0.000201959	6.11e-06	3.22e-09	0.00833614	0.00559782	2.82e-07	0.00283791	0.0835803	0.795551	0.0189395	0.629081
Sevir.1G087500.1	lightsteelblue	chloroplast import apparatus 2	CCT motif family protein, expressed	0.0117279	0.655796	-0.693253	-0.371303	0.129883	-0.361808	-0.525759	0.584532	0.139706	0.566433	0.863426	0.265732	0.529054	-0.12446	0.957644	0.000680255	0.000244887	0.0810923	0.554741	0.0898036	0.00997681	0.00339868	0.524924	0.00483485	1.13e-07	0.22038	0.00943846	0.571521
Sevir.1G087800.1	lightgreen	26S proteasome regulatory subunit S2 1A	proteasome/cyclosome repeat containing protein, expressed	-0.0944708	0.0831411	0.639965	0.433984	0.551467	0.942584	-0.2041	-0.618497	-0.74833	-0.641219	-0.559459	-0.339416	-0.631583	-0.118423	0.668097	0.706063	0.00100641	0.0385421	0.00637758	1.81e-11	0.350237	0.00165602	4.02e-05	0.000976425	0.0055095	0.113089	0.00122774	0.590464
Sevir.1G088200.1	blue	phosphatidate cytidylyltransferase family protein	phosphatidate cytidylyltransferase family protein, putative, expressed	0.245705	-0.0387124	0.574052	0.818261	0.617873	0.751792	-0.302449	-0.523813	-0.740576	-0.72894	-0.628186	-0.0675823	-0.601797	0.0962845	0.258444	0.860789	0.00417827	1.84e-06	0.00167925	3.53e-05	0.160702	0.0103063	5.32e-05	7.97e-05	0.00132861	0.759308	0.00238169	0.662089
Sevir.1G088600.1	violet	SAUR-like auxin-responsive protein family	OsSAUR4 - Auxin-responsive SAUR gene family member, expressed	0.190812	0.0598028	0.0181426	-0.169544	-0.0475601	-0.0430113	0.0131411	0.217621	0.0876432	0.27414	0.139787	-0.00246276	0.13926	-0.295817	0.383142	0.786351	0.934517	0.439295	0.829384	0.845501	0.952546	0.318526	0.690889	0.205573	0.524683	0.991102	0.526261	0.170539
Sevir.1G088700.1	black	Uncharacterized protein	cyclin-related protein, putative, expressed	-0.125297	-0.288815	-0.785582	-0.474021	-0.709504	-0.754379	0.0709436	0.596286	0.830409	0.42344	0.50342	0.44224	0.817722	-0.0537454	0.568919	0.181367	8.94e-06	0.0223094	0.000149874	3.2e-05	0.747706	0.0026737	9.41e-07	0.0440767	0.0143316	0.0346022	1.89e-06	0.807575
Sevir.1G088800.1	lightgreen	SUPPRESSOR OF AUXIN RESISTANCE1	expressed protein	0.125043	0.243015	0.620348	0.427129	0.687328	0.951694	-0.319278	-0.627307	-0.821946	-0.627556	-0.433692	-0.403656	-0.642774	-0.0999071	0.569707	0.263857	0.00158863	0.0420739	0.000290659	3.07e-12	0.137544	0.00135582	1.51e-06	0.00134807	0.0386873	0.0561205	0.000940316	0.650149
Sevir.1G089000.1	blue	arabinose kinase	GHMP kinases ATP-binding protein, putative, expressed	-0.0167712	-0.269396	0.282304	0.806153	0.290257	0.498995	-0.218434	-0.372497	-0.452638	-0.593894	-0.608371	0.317234	-0.310275	-0.154165	0.939458	0.213842	0.191853	3.42e-06	0.179099	0.0153555	0.316675	0.080043	0.0301015	0.00280956	0.00206913	0.140221	0.149616	0.482469
Sevir.1G089900.1	lightgreen	cycloartenol synthase 1	cycloartenol synthase, putative, expressed	-0.0070334	-0.00289243	0.626477	0.527018	0.50873	0.891222	-0.159865	-0.71698	-0.727054	-0.801856	-0.614165	-0.33012	-0.684456	-0.00984392	0.974592	0.98955	0.00138197	0.00976811	0.0131772	1.18e-08	0.466223	0.000118262	8.49e-05	4.22e-06	0.00182321	0.123949	0.00031539	0.964444
Sevir.1G090100.1	blue	squamosa promoter binding protein-like 2	OsSPL3 - SBP-box gene family member, expressed	-0.0139618	0.301185	0.461146	0.785344	0.817605	0.873617	-0.534386	-0.562631	-0.91161	-0.564846	-0.439992	-0.000208704	-0.571705	-0.0533195	0.949586	0.162546	0.0267765	9.03e-06	1.9e-06	5.24e-08	0.00861836	0.00519356	1.46e-09	0.00498195	0.0356419	0.999246	0.00437204	0.809073
Sevir.1G090400.1	violet		expressed protein	-0.197026	0.0236251	-0.289632	0.0901267	-0.0561226	-0.228033	-0.159057	0.252348	0.133077	0.134813	0.169444	0.443108	0.324869	0.327414	0.367542	0.91479	0.180079	0.682567	0.799229	0.295336	0.468511	0.245379	0.544962	0.539681	0.439569	0.0342073	0.130406	0.127247
Sevir.1G090700.1	brown	myb-like HTH transcriptional regulator family protein	Myb-like DNA-binding domain containing protein, putative, expressed	-0.0745715	0.712888	0.158152	0.570964	0.95482	0.655828	-0.760588	-0.409519	-0.894166	-0.198642	-0.00272036	0.0386012	-0.379001	-0.024772	0.735243	0.000134756	0.471076	0.00443476	1.54e-12	0.000679701	2.52e-05	0.0523142	8.93e-09	0.363546	0.990171	0.861185	0.0745081	0.91067
Sevir.1G090800.1	brown	cation exchanger 5	sodium/calcium exchanger protein, putative, expressed	0.0704294	0.60865	0.0737488	0.688121	0.900172	0.55793	-0.80469	-0.183177	-0.810077	-0.233968	0.0125351	0.234668	-0.264072	-0.0642165	0.749478	0.00205668	0.738064	0.000284139	4.97e-09	0.00566751	3.67e-06	0.402813	2.81e-06	0.2826	0.954732	0.281119	0.223384	0.770977
Sevir.1G091000.1	black		expressed protein	0.182669	-0.0670694	-0.792213	-0.45703	-0.537751	-0.80947	0.00575196	0.574741	0.748056	0.46185	0.666135	0.377249	0.743949	0.0319193	0.404142	0.761083	6.63e-06	0.0283462	0.00813183	2.9e-06	0.97922	0.00412281	4.06e-05	0.0265149	0.000520344	0.0759695	4.71e-05	0.885043
Sevir.1G091500.1	violet	high chlorophyll fluorescence phenotype 173	UOS1, putative, expressed	-0.0495913	-0.213577	-0.713611	-0.505725	-0.667682	-0.760663	0.16912	0.581506	0.833733	0.602626	0.552545	0.545383	0.903518	-0.00655665	0.822208	0.327821	0.000131704	0.0138208	0.000499452	2.52e-05	0.440457	0.00361004	7.77e-07	0.00234021	0.00625429	0.00711225	3.53e-09	0.976313
Sevir.1G091700.1	lightgreen	histone acetyltransferase of the CBP family 1	histone acetyltransferase HAC1, putative, expressed	-0.00983279	0.0781227	0.591622	0.426391	0.535428	0.937506	-0.226555	-0.61176	-0.699462	-0.63063	-0.495436	-0.303949	-0.551312	-0.0811672	0.964484	0.723105	0.0029439	0.0424685	0.00846532	4.3e-11	0.298561	0.00192211	0.000203757	0.00125535	0.0162217	0.158534	0.00639552	0.71275
Sevir.1G091800.1	plum			-0.136515	-0.232035	0.0136173	-0.0588598	-0.238276	-0.0774674	0.256082	-0.0329729	0.188166	0.00684838	-0.092236	0.0909553	0.0995694	0.172506	0.534527	0.286708	0.950828	0.789646	0.273573	0.72534	0.238226	0.881274	0.389896	0.97526	0.675527	0.679799	0.651258	0.431221
Sevir.1G092000.1	blue			0.233085	-0.239978	0.377334	0.896301	0.406713	0.61003	-0.287725	-0.390354	-0.545667	-0.659486	-0.635007	0.262919	-0.366013	-0.205994	0.284472	0.270059	0.0758985	7.28e-09	0.05411	0.00199602	0.183094	0.0655462	0.0070765	0.000618927	0.00113276	0.225488	0.0858634	0.345687
Sevir.1G092100.1	blue			0.248512	-0.233359	0.465763	0.901195	0.436428	0.624583	-0.272525	-0.387709	-0.586923	-0.664433	-0.683041	0.216577	-0.428698	-0.212509	0.25287	0.283889	0.0250989	4.48e-09	0.0373406	0.00144324	0.208364	0.0675568	0.00323912	0.000544184	0.000328231	0.32091	0.0412441	0.330303
Sevir.1G092400.1	lightgreen	Cleavage and polyadenylation specificity factor (CPSF) A subunit protein	cleavage and polyadenylation specificity factor, putative, expressed	0.058267	0.186844	0.505297	0.49434	0.638632	0.924096	-0.388068	-0.497569	-0.763224	-0.588295	-0.425946	-0.16547	-0.484601	-0.0873959	0.791719	0.393296	0.0139144	0.0164963	0.00103913	3.12e-10	0.0672812	0.0156978	2.28e-05	0.0031505	0.0427085	0.450528	0.019106	0.69172
Sevir.1G092800.1	brown	STRUBBELIG-receptor family 3	STRUBBELIG-RECEPTOR FAMILY 1 precursor, putative, expressed	0.0262464	0.446605	0.270407	0.644912	0.852645	0.653199	-0.63656	-0.377499	-0.803053	-0.292271	-0.190846	0.101992	-0.30764	0.186738	0.905375	0.0326521	0.212063	0.000892544	2.39e-07	0.000726501	0.0010918	0.0757597	3.98e-06	0.175964	0.383056	0.643313	0.153287	0.393568
Sevir.1G093000.1	blue	cullin 3B	cullin, putative, expressed	0.0627847	-0.166977	-0.48839	0.507086	-0.0187907	-0.2004	-0.469893	0.391487	0.08245	-0.0387033	0.0458682	0.754935	0.373884	-0.297541	0.775955	0.446354	0.0180534	0.0135261	0.932183	0.359227	0.0236707	0.0646993	0.708402	0.860822	0.835371	3.14e-05	0.0788378	0.167942
Sevir.1G093200.1	blue		expressed protein	0.584882	-0.375556	0.0921783	0.385145	0.0473781	0.215849	-0.160216	0.0111034	-0.0794473	-0.469158	-0.318179	0.123588	-0.0436769	-0.221419	0.0033749	0.0774027	0.67572	0.0695497	0.830027	0.322579	0.465232	0.959898	0.718594	0.0239203	0.138979	0.574242	0.843139	0.309941
Sevir.1G093300.1	lightgreen	GC-rich sequence DNA-binding factor-like protein with Tuftelin interacting domain	G-patch domain containing protein, putative, expressed	0.111441	-0.0716179	0.766717	0.327682	0.372932	0.831251	0.0728405	-0.664258	-0.587101	-0.640648	-0.624288	-0.527263	-0.708247	-0.171108	0.612694	0.745385	1.98e-05	0.126918	0.0796635	8.97e-07	0.741182	0.000546689	0.00322748	0.000989991	0.00145299	0.00972793	0.000155856	0.435023
Sevir.1G093800.1	brown			0.0830403	0.156293	0.356582	0.190138	0.331431	0.272896	0.0135931	-0.339919	-0.334814	-0.2797	-0.19816	-0.340882	-0.465056	0.130894	0.706404	0.476373	0.0948878	0.384856	0.122373	0.207721	0.950915	0.112522	0.118374	0.19616	0.364735	0.111442	0.0253502	0.551636
Sevir.1G093900.1	blue	MAP kinase 9	CGMC_MAPKCMGC_2.7 - CGMC includes CDA, MAPK, GSK3, and CLKC kinases, expressed	0.315986	-0.142095	0.206719	0.915754	0.503744	0.507485	-0.474463	-0.15471	-0.528866	-0.566663	-0.484437	0.372606	-0.23592	0.0149239	0.141874	0.51779	0.343954	8.98e-10	0.0142589	0.0134409	0.0221676	0.480905	0.00946857	0.00481385	0.0191526	0.0799474	0.278486	0.946116
Sevir.1G094100.1	green			-0.0645647	0.211397	-0.120958	-0.440192	-0.0724796	-0.119416	0.0943109	0.0288668	0.118688	0.032951	0.291967	-0.341251	-0.0106668	0.109987	0.769767	0.332901	0.582477	0.0355485	0.742422	0.587329	0.668628	0.895976	0.589628	0.881353	0.176435	0.11103	0.961474	0.617369
Sevir.1G094500.1	black	alpha/beta-Hydrolases superfamily protein	expressed protein	-0.1257	-0.388091	-0.606489	-0.733558	-0.898662	-0.859134	0.441571	0.648169	0.972653	0.47789	0.442921	0.0935744	0.630432	0.0620788	0.567665	0.0672633	0.00215486	6.81e-05	5.78e-09	1.53e-07	0.0349094	0.000823766	8.56e-15	0.0210913	0.0342924	0.671074	0.00126116	0.778413
Sevir.1G094700.1	blue		expressed protein	0.414808	-0.493474	0.308452	0.792732	0.126973	0.364456	-0.0909968	-0.174073	-0.234064	-0.598798	-0.616066	0.337064	-0.172524	-0.148962	0.0490552	0.0167159	0.15215	6.48e-06	0.563718	0.0873069	0.67966	0.426985	0.282396	0.00253705	0.00174817	0.115768	0.431173	0.497546
Sevir.1G095200.1	black		NPGR1, putative, expressed	-0.194823	-0.290062	-0.433011	-0.718477	-0.794662	-0.839975	0.511933	0.70818	0.861697	0.636632	0.367748	0.0254303	0.477739	-0.00283263	0.373029	0.179405	0.0390285	0.000112685	5.93e-06	5.35e-07	0.0125184	0.000156183	1.28e-07	0.00108995	0.0842757	0.908305	0.0211379	0.989766
Sevir.1G095700.1	black	G-box binding factor 6	CPuORF1 - conserved peptide uORF-containing transcript, expressed	-0.237576	0.059422	-0.526407	-0.880385	-0.62426	-0.770011	0.38474	0.405234	0.75	0.635405	0.631926	-0.17189	0.443459	0.237685	0.275027	0.787681	0.00986898	3.03e-08	0.00145391	1.73e-05	0.0698684	0.0550758	3.78e-05	0.00112215	0.00121793	0.432895	0.0340486	0.274801
Sevir.1G096200.1	lightgreen	Pentatricopeptide repeat (PPR) superfamily protein	expressed protein	0.218199	-0.170094	0.637984	0.59969	0.419641	0.839905	-0.130687	-0.633629	-0.61864	-0.785051	-0.662857	-0.237814	-0.578671	-0.0645388	0.31721	0.437788	0.00105538	0.00249001	0.0462169	5.37e-07	0.552272	0.00117021	0.00165072	9.15e-06	0.0005671	0.274532	0.00381794	0.769857
Sevir.1G096500.1	lightgreen		expressed protein	-0.0193119	-0.0528812	0.385155	0.214953	0.310848	0.563788	-0.137081	-0.360054	-0.423506	-0.325413	-0.422733	-0.180917	-0.294468	-0.0765829	0.930306	0.810614	0.069542	0.324641	0.148826	0.00508211	0.532817	0.0914865	0.0440403	0.129726	0.044469	0.408741	0.172589	0.72836
Sevir.1G096600.1	black			-0.199009	-0.44241	-0.382621	-0.21582	-0.621035	-0.569915	0.266765	0.381875	0.639776	0.275869	0.102362	0.23662	0.413001	0.140999	0.362642	0.0345248	0.0715555	0.322646	0.00156425	0.00452487	0.218523	0.0721567	0.00101099	0.202614	0.642104	0.277021	0.0501502	0.521059
Sevir.1G096700.1	violet			0.328735	-0.142884	-0.250062	0.205026	-0.0609186	-0.0808875	-0.171111	0.0335793	0.155959	-0.134978	0.125205	0.474595	0.412125	0.111046	0.125629	0.515444	0.249825	0.348009	0.782456	0.7137	0.435014	0.879106	0.477325	0.539181	0.569204	0.0221253	0.0506881	0.613962
Sevir.1G096800.1	brown		expressed protein	0.00729896	0.783395	0.154809	0.379735	0.918739	0.667065	-0.720018	-0.408104	-0.842189	-0.154742	0.125579	-0.073291	-0.329789	-0.0437823	0.973632	9.84e-06	0.480621	0.0739023	6.23e-10	0.000507698	0.000107181	0.053214	4.67e-07	0.480814	0.56804	0.739635	0.124349	0.842765
Sevir.1G097100.1	blue			0.577112	-0.383545	0.260021	0.729723	0.188783	0.280863	-0.151047	-0.182733	-0.262728	-0.59254	-0.529787	0.236129	-0.215796	-0.212929	0.00393654	0.0708158	0.230831	7.76e-05	0.388316	0.194228	0.491476	0.403974	0.225838	0.00288901	0.00932205	0.278049	0.3227	0.329327
Sevir.1G097200.1	black	NRAMP metal ion transporter 6	metal transporter Nramp6, putative, expressed	0.0207323	-0.547955	-0.301726	0.102236	-0.494076	-0.459448	0.193765	0.234262	0.514735	0.099164	-0.0895874	0.42747	0.394783	0.106449	0.925194	0.0067935	0.161755	0.642518	0.016563	0.0274155	0.375683	0.281978	0.0119646	0.652591	0.684371	0.0418926	0.0622826	0.628799
Sevir.1G097900.1	violet		THION20 - Plant thionin family protein precursor, putative, expressed	0.474293	0.195978	-0.273343	-0.164428	-0.0208298	-0.225292	-0.0982235	0.2038	0.195994	0.320356	0.449009	0.352237	0.493231	-0.207117	0.022222	0.370148	0.206947	0.453424	0.924843	0.301336	0.655688	0.350962	0.370106	0.136147	0.031616	0.0992736	0.0167778	0.343007
Sevir.1G098300.1	black		expressed protein	-0.0810999	-0.49673	-0.56013	-0.605685	-0.891589	-0.802637	0.437778	0.738148	0.960271	0.452958	0.337377	0.257804	0.688139	0.0543064	0.712979	0.0159023	0.00544144	0.00219236	1.14e-08	4.06e-06	0.0366897	5.8e-05	4.09e-13	0.0299709	0.11541	0.234974	0.000283986	0.805604
Sevir.1G098500.1	blue	Pectin lyase-like superfamily protein	polygalacturonase, putative, expressed	0.176817	-0.0981438	-0.262949	0.521865	0.19262	0.177828	-0.533571	0.254986	-0.131803	-0.151022	-0.0520488	0.643802	0.333519	-0.19149	0.419617	0.65595	0.225432	0.0106452	0.378564	0.416921	0.00873984	0.240312	0.548852	0.49155	0.813544	0.000917081	0.119894	0.38142
Sevir.1G098900.1	violet	response to low sulfur 2	UP-9A, putative, expressed	0.117267	0.524494	-0.446612	-0.0911667	0.148955	-0.255057	-0.311385	0.191667	0.103371	0.640362	0.634016	0.523491	0.553283	-0.108333	0.594121	0.01019	0.0326494	0.679093	0.497567	0.240176	0.148089	0.380972	0.63881	0.000996839	0.00115957	0.0103618	0.006171	0.622701
Sevir.1G099000.1	brown			0.361516	0.32843	0.310426	0.883596	0.868679	0.684864	-0.649832	-0.423831	-0.842772	-0.485224	-0.312011	0.200475	-0.398235	-0.0417287	0.0900829	0.126002	0.149408	2.31e-08	7.66e-08	0.000311776	0.000790454	0.0438609	4.5e-07	0.0189294	0.147232	0.359045	0.059827	0.850057
Sevir.1G099100.1	blue	Tetratricopeptide repeat (TPR)-like superfamily protein	tetratricopeptide-like helical, putative, expressed	0.243203	-0.103491	0.411529	0.937944	0.576639	0.718911	-0.423408	-0.469195	-0.690782	-0.726476	-0.608367	0.145446	-0.467019	-0.0337717	0.263478	0.638418	0.0510562	4e-11	0.00397314	0.000111111	0.0440948	0.0239077	0.000263154	8.66e-05	0.00206934	0.507862	0.0246577	0.878418
Sevir.1G099200.1	blue	Domain of unknown function (DUF1995)	expressed protein	0.0865844	0.177142	0.155662	0.941808	0.689176	0.534148	-0.620011	-0.327977	-0.698974	-0.450416	-0.33064	0.372268	-0.299272	-0.0454482	0.694448	0.418749	0.478176	2.07e-11	0.000275652	0.00865365	0.00160072	0.126556	0.00020676	0.0310217	0.123322	0.0802432	0.165363	0.836859
Sevir.1G099300.1	blue	Domain of unknown function (DUF1995)	expressed protein	0.350911	0.129811	-0.097718	0.801503	0.472245	0.220961	-0.590317	0.0336527	-0.391994	-0.236632	-0.0923997	0.612545	0.0424252	-0.153687	0.100641	0.554963	0.657354	4.29e-06	0.0228871	0.31097	0.00302355	0.878844	0.0643227	0.276996	0.674982	0.00188936	0.847583	0.483845
Sevir.1G099400.1	blue			0.531735	0.0508292	0.242646	0.797496	0.53929	0.4806	-0.426229	-0.380641	-0.534066	-0.425231	-0.342558	0.303337	-0.215087	-0.173027	0.00901847	0.817841	0.264606	5.19e-06	0.00791713	0.0202705	0.042556	0.0731594	0.00866596	0.0430956	0.10958	0.159417	0.324331	0.42981
Sevir.1G099500.1	black			-0.109782	-0.195787	-0.196497	-0.231618	-0.315197	-0.180685	0.189128	0.0555087	0.333364	0.0936646	0.107491	0.119728	0.303737	0.330853	0.618028	0.370623	0.368856	0.2876	0.142926	0.409352	0.387433	0.801382	0.120077	0.670774	0.625424	0.586347	0.15884	0.123066
Sevir.1G099700.1	brown	seven in absentia of Arabidopsis 2	seven in absentia protein family domain containing protein, expressed	0.227879	0.212415	0.46539	0.905269	0.807175	0.695976	-0.482122	-0.48643	-0.850328	-0.517435	-0.480325	0.118568	-0.519751	-0.026356	0.295671	0.330523	0.0252313	2.93e-09	3.25e-06	0.000226044	0.0198209	0.0185919	2.78e-07	0.01145	0.0203526	0.590006	0.0110232	0.904982
Sevir.1G100000.1	lightgreen	protein dimerizations	expressed protein	-0.00879989	-0.178913	0.654132	0.54308	0.387748	0.834679	-0.083964	-0.685348	-0.602025	-0.690662	-0.691316	-0.289161	-0.595741	-0.0635755	0.968213	0.414037	0.000709588	0.00740805	0.0675269	7.35e-07	0.703281	0.000307525	0.00237023	0.000264071	0.000259108	0.180822	0.00270417	0.773205
Sevir.1G100500.1	floralwhite	HSP20-like chaperones superfamily protein	hsp20/alpha crystallin family protein, putative, expressed	-0.215482	0.464489	-0.554882	-0.518374	-0.139887	-0.562727	-0.114259	0.511029	0.365884	0.838067	0.769997	0.2207	0.548888	-0.00195847	0.323421	0.0255531	0.00599368	0.0112754	0.524382	0.00518426	0.603681	0.0127016	0.0859823	6e-07	1.73e-05	0.311556	0.00668094	0.992924
Sevir.1G101200.1	floralwhite		expressed protein	-0.19742	-0.072238	-0.546296	-0.66537	-0.635689	-0.825357	0.303981	0.676484	0.786508	0.876134	0.564532	0.293981	0.720328	0.0170691	0.366566	0.743252	0.00699771	0.000530952	0.00111462	1.25e-06	0.158488	0.00039382	8.58e-06	4.29e-08	0.00501155	0.173333	0.000106105	0.938384
Sevir.1G101800.1	black	F-box and associated interaction domains-containing protein	OsFBX392 - F-box domain containing protein, expressed	0.20753	-0.475091	0.0480913	0.111907	-0.287912	-0.0741522	0.186818	0.217191	0.209412	-0.186325	-0.277882	-0.000588898	-0.0224715	-0.112509	0.342024	0.0219672	0.827506	0.611202	0.182797	0.73668	0.393362	0.319505	0.337565	0.394635	0.199205	0.997872	0.918938	0.609272
Sevir.1G101900.1	skyblue	cytosolic invertase 2	plant neutral invertase domain containing protein, expressed	0.180885	-0.14694	0.823643	0.0151751	0.0946236	0.320282	0.588674	-0.533175	-0.269388	-0.257054	-0.564477	-0.726683	-0.760558	0.230797	0.408825	0.503465	1.38e-06	0.945211	0.66759	0.136241	0.00312632	0.00879926	0.213856	0.236386	0.00501673	8.6e-05	2.53e-05	0.28936
Sevir.1G102000.1	blue		expressed protein	0.111725	-0.237549	0.333401	0.364518	0.0889123	0.259505	0.0861487	-0.235318	-0.190223	-0.462705	-0.398919	-0.0979906	-0.326558	0.331994	0.611784	0.275084	0.120033	0.087249	0.686632	0.231791	0.695914	0.27975	0.384638	0.0262003	0.0593488	0.656455	0.128303	0.121702
Sevir.1G102300.1	brown		expressed protein	0.269512	0.264413	0.25413	0.892981	0.786043	0.590743	-0.617989	-0.364782	-0.758695	-0.468435	-0.308275	0.271337	-0.328508	0.00129602	0.213638	0.222766	0.241948	9.99e-09	8.76e-06	0.00299734	0.00167492	0.0870032	2.72e-05	0.0241673	0.152397	0.210433	0.125906	0.995317
Sevir.1G102400.1	lightgreen	transducin family protein / WD-40 repeat family protein	protein binding protein, putative, expressed	0.197246	0.154556	0.612351	0.646459	0.714443	0.971079	-0.37776	-0.61784	-0.836251	-0.686273	-0.514592	-0.205088	-0.595542	-0.133119	0.366997	0.481348	0.00189742	0.000859293	0.000128266	1.53e-14	0.0755406	0.00168048	6.69e-07	0.000299544	0.0119924	0.347859	0.00271534	0.544833
Sevir.1G103000.1	brown	AT-hook motif nuclear-localized protein 1	AT hook motif domain containing protein, expressed	-0.144783	0.515932	0.301143	-0.0494611	0.543283	0.474165	-0.268246	-0.291972	-0.545386	-0.0535497	0.0374456	-0.370258	-0.337084	0.123437	0.509818	0.0117341	0.162608	0.822667	0.00738162	0.0222631	0.215881	0.176428	0.00711191	0.808263	0.865303	0.0820183	0.115745	0.574712
Sevir.1G103100.1	plum	BAX inhibitor 1	transmembrane BAX inhibitor motif-containing protein, putative, expressed	-0.00715103	-0.338817	0.732416	-0.134896	-0.18957	0.172107	0.74783	-0.394499	-0.0210873	-0.142709	-0.518208	-0.570312	-0.512343	0.114612	0.974167	0.113768	7.08e-05	0.539428	0.386302	0.432304	4.09e-05	0.0624885	0.923916	0.515963	0.011306	0.00449059	0.0124361	0.602556
Sevir.1G103300.1	lightgreen	RNA-binding KH domain-containing protein	KH domain containing protein, putative, expressed	0.0867113	0.491926	0.590839	0.505329	0.864367	0.851126	-0.424517	-0.591912	-0.920909	-0.402048	-0.293178	-0.276668	-0.613054	-0.10504	0.694021	0.0171143	0.00299145	0.0139074	1.05e-07	2.64e-07	0.0434844	0.0029265	4.73e-10	0.0572013	0.174566	0.201256	0.00186836	0.633372
Sevir.1G103400.1	blue		S1 RNA binding domain containing protein, expressed	0.0634144	-0.049831	0.3751	0.605134	0.34953	0.501897	-0.134094	-0.395563	-0.484802	-0.400508	-0.438478	0.13304	-0.360199	-0.161416	0.773765	0.821362	0.0777921	0.00221841	0.102081	0.0146775	0.541866	0.061721	0.0190488	0.0582507	0.0363558	0.545074	0.0913469	0.461853
Sevir.1G103500.1	blue			0.418944	-0.257109	0.63949	0.563458	0.280295	0.584493	0.0850464	-0.451946	-0.429533	-0.652043	-0.639676	-0.235348	-0.577061	-0.180313	0.0466182	0.236283	0.00101796	0.00511366	0.19517	0.00340134	0.699628	0.0303859	0.0408073	0.000747937	0.00101342	0.279688	0.00394045	0.410334
Sevir.1G105000.1	blue	Serine protease inhibitor, potato inhibitor I-type family protein	inhibitor I family protein, putative, expressed	-0.0443681	-0.0810138	-0.246667	0.263762	0.0463896	-0.139603	-0.271176	0.524402	0.0226651	0.0183791	0.0164803	0.347958	0.168862	0.0261156	0.840687	0.713271	0.256524	0.223949	0.833525	0.525234	0.210715	0.0102057	0.918242	0.933665	0.940506	0.103738	0.441164	0.905845
Sevir.1G105500.1	brown	cellulase 2	endoglucanase, putative, expressed	0.0312744	0.609124	0.238895	0.615486	0.928966	0.678242	-0.70645	-0.368682	-0.882916	-0.295143	-0.102996	0.069308	-0.381296	-0.00530775	0.887351	0.00203569	0.272291	0.00177078	1.59e-10	0.000375216	0.000164768	0.0834301	2.45e-08	0.171561	0.640033	0.753345	0.0726259	0.980824
Sevir.1G105900.1	blue		expressed protein	0.242046	0.0232552	0.550202	0.922189	0.6979	0.834184	-0.410989	-0.518318	-0.809393	-0.688074	-0.620647	0.104904	-0.527674	-0.062429	0.265826	0.91612	0.00652484	4.01e-10	0.000213495	7.56e-07	0.051392	0.0112857	2.91e-06	0.00028452	0.00157796	0.633816	0.0096609	0.777193
Sevir.1G106300.1	black	ARABIDOPSIS TRITHORAX-RELATED PROTEIN 6	ATXR, putative, expressed	-0.11323	-0.190217	-0.287907	-0.854699	-0.754321	-0.761335	0.658851	0.397938	0.817684	0.638458	0.405724	-0.11866	0.449117	0.0939847	0.606967	0.384654	0.182806	2.08e-07	3.21e-05	2.45e-05	0.000629125	0.060035	1.9e-06	0.00104348	0.0547545	0.589714	0.0315703	0.669711
Sevir.1G106400.1	blue	Calcium-binding EF-hand family protein	EF hand family protein, putative, expressed	0.0586272	0.0528232	0.39146	0.726144	0.523182	0.553755	-0.283689	-0.485785	-0.642202	-0.472284	-0.474881	0.0575916	-0.511898	-0.209246	0.790459	0.810818	0.0647193	8.76e-05	0.0104151	0.00611816	0.189589	0.018772	0.000953467	0.0228745	0.0220339	0.794082	0.0125256	0.337957
Sevir.1G106700.1	blue		expressed protein	-0.165234	0.33174	-0.209294	0.637708	0.489964	0.17505	-0.588784	-0.0895709	-0.425528	-0.0929366	0.0291205	0.562514	0.00777851	-0.0280271	0.451184	0.122004	0.337842	0.00106236	0.0176305	0.424354	0.00311936	0.684427	0.0429343	0.673195	0.895066	0.00520493	0.971901	0.898986
Sevir.1G106900.1	black	Translation initiation factor eIF3 subunit	translation initiation factor eIF3 subunit, putative, expressed	-0.087437	-0.535869	-0.192359	-0.734403	-0.900962	-0.671547	0.729317	0.335815	0.840637	0.264111	0.119447	-0.287164	0.248501	-0.0112991	0.691582	0.00840117	0.379224	6.61e-05	4.59e-09	0.000450394	7.87e-05	0.11721	5.14e-07	0.223313	0.587233	0.183988	0.25289	0.959192
Sevir.1G107100.1	lightgreen			-0.0816534	-0.123464	0.362811	0.394782	0.239153	0.529678	-0.115441	-0.329269	-0.394424	-0.382259	-0.455365	-0.0375798	-0.314291	-0.33437	0.711101	0.57463	0.0888524	0.0622839	0.271759	0.00933938	0.599916	0.12498	0.0625424	0.0718464	0.0290017	0.864825	0.144142	0.118894
Sevir.1G107400.1	lightgreen	Nucleotidyltransferase family protein	expressed protein	0.339754	0.183114	0.635262	0.165631	0.395242	0.460863	0.140832	-0.438662	-0.500792	-0.308445	-0.337167	-0.536296	-0.678726	-0.00568215	0.112707	0.402977	0.00112594	0.45008	0.061952	0.0268822	0.521556	0.0362685	0.0149327	0.152158	0.11565	0.00833936	0.000370228	0.979472
Sevir.1G107800.1	brown	terpene synthase 14	terpene synthase, putative, expressed	-0.0517623	0.670533	-0.00792105	0.542024	0.830553	0.523584	-0.783881	-0.199053	-0.745741	-0.176701	0.0911827	0.182345	-0.223432	-0.0872219	0.814553	0.000462839	0.971386	0.00754701	9.34e-07	0.0103456	9.63e-06	0.362534	4.42e-05	0.419928	0.679039	0.404988	0.30545	0.692304
Sevir.1G107900.1	brown	terpene synthase 14	terpene synthase, putative, expressed	0.0200827	0.581099	0.177878	0.632746	0.897224	0.720229	-0.752042	-0.41114	-0.871601	-0.331488	-0.108865	0.0781421	-0.37395	-0.0737091	0.927532	0.00363928	0.416788	0.00119473	6.66e-09	0.000106447	3.5e-05	0.051298	6.13e-08	0.122306	0.620983	0.723039	0.0787805	0.7382
Sevir.1G108300.1	black			-0.109299	-0.354455	-0.019553	0.107368	-0.183077	0.0793883	0.0757365	0.290348	0.152848	-0.117026	-0.189523	0.2494	0.163541	0.110702	0.619585	0.097016	0.929438	0.62582	0.403073	0.718795	0.731254	0.178956	0.486265	0.594883	0.386422	0.251122	0.455898	0.615068
Sevir.1G109000.1	skyblue		expressed protein	0.0734311	-0.176488	0.666731	-0.217219	-0.0673746	0.383607	0.518662	-0.358519	-0.140197	-0.247003	-0.407407	-0.681877	-0.521015	-0.138385	0.739154	0.420498	0.000512206	0.319441	0.760027	0.0707668	0.0112222	0.0929784	0.523455	0.255856	0.0536614	0.000339135	0.0107959	0.528889
Sevir.1G109300.1	plum	Tetratricopeptide repeat (TPR)-like superfamily protein	PPR repeat containing protein, expressed	-0.224121	-0.505647	-0.0704071	-0.751287	-0.856568	-0.539454	0.790678	0.160168	0.746636	0.178646	0.0279189	-0.358822	0.159657	0.106633	0.303923	0.0138378	0.749555	3.6e-05	1.83e-07	0.00789443	7.12e-06	0.465367	4.28e-05	0.414747	0.899374	0.0926828	0.466811	0.6282
Sevir.1G109500.1	green	GDSL-like Lipase/Acylhydrolase superfamily protein	GDSL-like lipase/acylhydrolase, putative, expressed	-0.133202	0.9	-0.179765	0.126242	0.692436	0.166136	-0.622382	-0.079724	-0.511227	0.265027	0.488732	0.0829984	-0.0600858	0.0756661	0.544582	5.06e-09	0.411782	0.565984	0.000250804	0.448681	0.00151731	0.717653	0.0126612	0.221653	0.017961	0.706546	0.785362	0.731495
Sevir.1G109600.1	blue	pentatricopeptide (PPR) repeat-containing protein	PPR repeat domain containing protein, putative, expressed	0.154918	0.30652	0.136804	0.810966	0.750612	0.645061	-0.705927	-0.438048	-0.758239	-0.532494	-0.226141	0.210401	-0.342639	-0.0291627	0.480308	0.154866	0.533653	2.69e-06	3.69e-05	0.000889303	0.000167443	0.0365608	2.76e-05	0.00890234	0.299468	0.335236	0.109491	0.894915
Sevir.1G109800.1	violet	phospholipase D delta	phospholipase D, putative, expressed	0.184618	0.377692	-0.358972	0.0316787	0.109263	-0.318602	-0.266274	0.390803	0.102931	0.546274	0.48743	0.53208	0.464166	-0.252902	0.399058	0.0755983	0.0925364	0.885904	0.619702	0.138425	0.219405	0.0652095	0.640247	0.00700042	0.0183156	0.00896553	0.0256694	0.244308
Sevir.1G110400.1	floralwhite	ubiquitin-conjugating enzyme 28	ubiquitin-conjugating enzyme, putative, expressed	-0.22882	0.157643	-0.461207	-0.522882	-0.311022	-0.552242	0.0723657	0.494742	0.483214	0.86785	0.536419	0.35563	0.676668	0.0535145	0.293626	0.472525	0.0267536	0.0104671	0.148586	0.00628875	0.742813	0.016395	0.0195034	8.16e-08	0.00832169	0.095836	0.00039183	0.808387
Sevir.1G111000.1	violet	Cyclophilin-like peptidyl-prolyl cis-trans isomerase family protein	peptidyl-prolyl cis-trans isomerase, putative, expressed	-0.145677	0.0967543	-0.735651	-0.626545	-0.486112	-0.666027	0.0022515	0.5257	0.685449	0.749398	0.744459	0.472359	0.919759	-0.0711081	0.507179	0.660536	6.33e-05	0.00137982	0.0186805	0.000521833	0.991865	0.0099866	0.00030664	3.86e-05	4.63e-05	0.0228499	5.48e-10	0.74714
Sevir.1G111100.1	darkolivegreen			0.524857	0.070914	-0.202028	0.274837	0.102601	-0.1777	-0.197316	0.0496065	0.0689316	0.293643	0.184209	0.629253	0.435878	-0.31493	0.0101284	0.747808	0.355256	0.204378	0.641325	0.417263	0.366824	0.822154	0.754645	0.173851	0.40012	0.00129619	0.0376084	0.143284
Sevir.1G111300.1	skyblue		expressed protein	-0.0355629	0.119651	0.803711	0.491379	0.624457	0.934335	-0.0993551	-0.711621	-0.829753	-0.579502	-0.645573	-0.400584	-0.7704	-0.0706346	0.87202	0.58659	3.85e-06	0.017257	0.00144739	7.13e-11	0.651963	0.000140255	9.77e-07	0.00375601	0.000878208	0.0581983	1.71e-05	0.748771
Sevir.1G112100.1	blue	SEUSS-like 2	transcriptional corepressor SEUSS, putative, expressed	0.263076	-0.063579	0.460961	0.894848	0.603328	0.745372	-0.386508	-0.437668	-0.699347	-0.709934	-0.595853	0.0997151	-0.47344	0.0359246	0.2252	0.773192	0.0268453	8.37e-09	0.00230556	4.48e-05	0.0684844	0.0367426	0.000204465	0.000147879	0.00269785	0.65078	0.0224972	0.870729
Sevir.1G112300.1	darkolivegreen	UDP-glucose pyrophosphorylase 2	UTP--glucose-1-phosphate uridylyltransferase, putative, expressed	-0.0527497	-0.171792	-0.437852	0.378618	-0.053482	-0.273134	-0.365588	0.582129	0.156157	0.134379	0.0684132	0.711838	0.422793	0.0781052	0.811077	0.433162	0.0366544	0.0748255	0.808501	0.207309	0.086256	0.00356561	0.47676	0.540998	0.756436	0.000139302	0.0444358	0.723165
Sevir.1G112500.1	blue	glutamate receptor 3.3	glutamate receptor, putative, expressed	0.190077	0.0693703	0.54729	0.915101	0.741108	0.865146	-0.455361	-0.532437	-0.850447	-0.674791	-0.599744	0.0727629	-0.546781	-0.0739862	0.385011	0.75313	0.00687482	9.71e-10	5.22e-05	9.96e-08	0.0290034	0.00891102	2.76e-07	0.000412488	0.00248714	0.741448	0.00693749	0.737249
Sevir.1G113000.1	blue		expressed protein	0.520296	-0.123038	0.378381	0.829708	0.520118	0.667982	-0.395158	-0.333961	-0.574864	-0.685567	-0.502657	0.182264	-0.310943	-0.159686	0.0109246	0.575961	0.0750226	9.8e-07	0.0109568	0.000495488	0.0620123	0.119374	0.00411297	0.000305617	0.0145042	0.405202	0.148695	0.46673
Sevir.1G113300.1	black	RNA polymerase II, Rpb4, core protein	DNA-directed RNA polymerase II subunit RPB4, putative, expressed	-0.157118	-0.261723	0.0573342	0.0310191	-0.247797	-0.100032	0.217078	0.0866999	0.196004	0.059571	-0.15436	0.104605	0.0346705	-0.19612	0.474019	0.227683	0.794983	0.888265	0.254282	0.64974	0.319765	0.694059	0.370082	0.78716	0.481911	0.634789	0.875207	0.369793
Sevir.1G113600.1	blue			0.403695	-0.0318892	0.305151	0.685101	0.525181	0.552747	-0.422117	-0.207349	-0.557982	-0.581524	-0.419338	0.0843239	-0.320695	-0.0894238	0.0560944	0.885151	0.156813	0.000309683	0.0100738	0.00623137	0.0448131	0.342453	0.00566206	0.00360874	0.0463906	0.702066	0.135709	0.684919
Sevir.1G113700.1	blue	Cysteine proteinases superfamily protein	ulp1 protease family, C-terminal catalytic domain containing protein, expressed	0.530132	0.0657423	0.296954	0.563213	0.524716	0.578548	-0.346524	-0.251919	-0.542534	-0.656536	-0.297726	-0.0386423	-0.360452	0.0475071	0.00926775	0.765681	0.168823	0.00513727	0.0101523	0.00382725	0.105267	0.246208	0.00747964	0.000667556	0.167665	0.861039	0.0911026	0.829571
Sevir.1G113800.1	blue			0.285225	0.0204813	0.38978	0.96221	0.654794	0.673312	-0.468967	-0.394471	-0.725212	-0.580197	-0.529712	0.249743	-0.420674	-0.0819944	0.187098	0.926097	0.0659786	2.44e-13	0.000697788	0.000429409	0.0239854	0.0625086	9.03e-05	0.00370484	0.00933396	0.250448	0.0456272	0.709945
Sevir.1G114000.1	blue		expressed protein	0.49796	-0.136306	0.438722	0.655666	0.464021	0.680133	-0.295267	-0.338722	-0.538691	-0.686976	-0.501243	0.010735	-0.346473	-0.0805071	0.0156033	0.535157	0.03624	0.000682513	0.0257217	0.000356055	0.171372	0.113875	0.00800019	0.000293597	0.0148281	0.961227	0.105322	0.714991
Sevir.1G115300.1	blue			0.140802	0.348785	0.172478	0.7454	0.756867	0.587676	-0.64087	-0.391561	-0.759784	-0.357999	-0.219401	0.220341	-0.338736	-0.274316	0.521646	0.102864	0.431299	4.47e-05	2.91e-05	0.00319022	0.000984686	0.0646446	2.6e-05	0.0934881	0.314485	0.312363	0.113859	0.205272
Sevir.1G115400.1	brown	SERINE CARBOXYPEPTIDASE-LIKE 49	OsSCP6 - Putative Serine Carboxypeptidase homologue, expressed	0.12912	0.480239	0.293736	0.685741	0.92701	0.762725	-0.700265	-0.447888	-0.903038	-0.396145	-0.215547	0.0312463	-0.421849	0.0184622	0.557088	0.0203782	0.173708	0.00030411	2.09e-10	2.32e-05	0.000198903	0.0320961	3.71e-09	0.061305	0.323274	0.887452	0.0449633	0.933366
Sevir.1G115600.1	blue	nodulin MtN21 /EamA-like transporter family protein	integral membrane protein DUF6 containing protein, expressed	-0.0082697	0.0188762	0.1474	0.845755	0.587696	0.580506	-0.58536	-0.233559	-0.603201	-0.44994	-0.396318	0.382628	-0.182197	0.0791767	0.970127	0.931875	0.502116	3.73e-07	0.00318894	0.00368223	0.00334268	0.283464	0.00231182	0.0312219	0.0611816	0.0715496	0.405377	0.719515
Sevir.1G116000.1	green	myb domain protein 86	myb-like DNA-binding domain containing protein, putative, expressed	0.228032	0.342164	0.0495525	0.0319035	0.264569	-0.103267	-0.0577251	-0.183079	-0.159108	0.163632	0.159586	-0.10953	-0.123399	0.055176	0.295337	0.110017	0.822345	0.8851	0.222482	0.639148	0.793615	0.403069	0.468365	0.455644	0.467013	0.618841	0.574831	0.80255
Sevir.1G116200.1	violet	Transducin/WD40 repeat-like superfamily protein	suppressor of phythchrome A, putative, expressed	-0.0079864	0.138555	-0.843283	-0.161094	-0.229919	-0.566427	-0.401233	0.801887	0.456618	0.521235	0.653366	0.719039	0.809603	-0.0918376	0.97115	0.528378	4.36e-07	0.462757	0.291251	0.0048354	0.0577549	4.21e-06	0.0285075	0.0107566	0.000723448	0.000110648	2.88e-06	0.676855
Sevir.1G116500.1	blue	catalase 1	catalase isozyme A, putative, expressed	0.128998	0.326159	-0.419797	0.496861	0.328173	-0.0985277	-0.614953	0.230742	-0.167547	0.166447	0.285118	0.756402	0.33791	-0.185802	0.557463	0.128798	0.0461274	0.0158703	0.126316	0.654686	0.00179178	0.289479	0.444781	0.447819	0.187272	2.97e-05	0.114799	0.395986
Sevir.1G116600.1	black	Heat shock protein 70 (Hsp 70) family protein	DnaK family protein, putative, expressed	-0.0138729	-0.241053	-0.265381	-0.778569	-0.70289	-0.605556	0.561178	0.3126	0.71535	0.35054	0.344226	-0.215896	0.337568	0.022564	0.949906	0.267854	0.221013	1.21e-05	0.000183734	0.00219846	0.00533632	0.146429	0.000124608	0.101027	0.107751	0.322472	0.115191	0.918605
Sevir.1G117100.1	blue	YELLOW STRIPE like 7	transposon protein, putative, unclassified, expressed	0.0890303	-0.325229	0.335262	0.409261	-0.050515	0.0344564	0.237253	-0.166931	-0.0333614	-0.0146843	-0.421071	0.156565	-0.173451	-0.0333019	0.686237	0.129956	0.117853	0.0524772	0.818949	0.875972	0.275699	0.446482	0.879885	0.94698	0.0454018	0.475596	0.428663	0.880098
Sevir.1G117900.1	brown			0.0902727	0.193973	0.353544	0.904483	0.739078	0.599053	-0.514917	-0.418929	-0.777439	-0.485732	-0.416403	0.216531	-0.429905	-0.023199	0.682079	0.375159	0.0979389	3.19e-09	5.61e-05	0.00252351	0.0119292	0.0466265	1.27e-05	0.0187866	0.0481036	0.321014	0.0406144	0.916322
Sevir.1G118000.1	blue			-0.00666467	0.189558	0.132341	0.8526	0.632771	0.46456	-0.555574	-0.271952	-0.625905	-0.400704	-0.273027	0.355803	-0.254258	-0.0216693	0.975923	0.386333	0.547208	2.39e-07	0.00119404	0.0255277	0.00591828	0.209361	0.00140023	0.0581161	0.207495	0.0956626	0.241703	0.921823
Sevir.1G118200.1	black	Zinc-binding ribosomal protein family protein	ribosomal protein L37, putative, expressed	-0.142251	-0.511346	-0.476888	-0.663315	-0.93705	-0.823181	0.547863	0.678957	0.970814	0.501575	0.291812	0.1737	0.628565	0.0125605	0.517326	0.0126371	0.0214016	0.00056036	4.63e-11	1.41e-06	0.00680465	0.000367862	1.68e-14	0.0147515	0.176676	0.427991	0.00131701	0.95464
Sevir.1G118400.1	blue	wall-associated kinase 2	OsWAK11 - OsWAK receptor-like protein kinase, expressed	0.483654	-0.163664	0.569138	0.826661	0.52513	0.740431	-0.247868	-0.474732	-0.648805	-0.709343	-0.656183	0.0328991	-0.500916	-0.149769	0.0193766	0.455555	0.00459253	1.16e-06	0.0100824	5.35e-05	0.254141	0.0220813	0.000810881	0.00015063	0.000673595	0.881538	0.014904	0.495191
Sevir.1G118600.1	lightgreen	ATP-dependent helicase family protein	SNF2 family N-terminal domain containing protein, expressed	0.165795	-0.407385	0.731069	0.694176	0.266516	0.76762	0.0685646	-0.514507	-0.502594	-0.714797	-0.846522	-0.0688845	-0.542931	-0.143537	0.449625	0.0536759	7.41e-05	0.000238352	0.21897	1.91e-05	0.755912	0.0120088	0.0145183	0.000126829	3.56e-07	0.754808	0.0074275	0.513506
Sevir.1G118700.1	brown	Protein kinase superfamily protein	protein kinase, putative, expressed	0.0786192	0.657958	0.314472	0.496987	0.939774	0.766508	-0.63896	-0.478865	-0.896682	-0.290975	-0.0606835	-0.109761	-0.437335	0.0903955	0.721413	0.00064371	0.143898	0.0158394	2.95e-11	2e-05	0.00103099	0.020793	7.02e-09	0.177978	0.783277	0.618097	0.0369025	0.681669
Sevir.1G118900.1	black			-0.335021	-0.259086	-0.228458	-0.309797	-0.465094	-0.348396	0.207182	0.329182	0.417442	0.197694	0.0636309	0.10877	0.263475	-0.289416	0.118133	0.232572	0.294413	0.150277	0.0253368	0.103274	0.342851	0.125086	0.0474919	0.365887	0.773012	0.621289	0.224472	0.18042
Sevir.1G119600.1	brown	D-aminoacid aminotransferase-like PLP-dependent enzymes superfamily protein	aminotransferase domain containing protein, putative, expressed	-0.0327801	0.471284	0.194744	0.75433	0.878624	0.718718	-0.726248	-0.41326	-0.861577	-0.37336	-0.199892	0.200625	-0.34057	0.0236245	0.881964	0.0232047	0.373228	3.21e-05	3.51e-08	0.000111809	8.73e-05	0.049992	1.29e-07	0.079291	0.360474	0.358677	0.111791	0.914793
Sevir.1G120000.1	brown	F-box family protein	OsFBX121 - F-box domain containing protein, expressed	0.0434316	0.270304	0.391709	0.646598	0.75038	0.671404	-0.469583	-0.425582	-0.771211	-0.395374	-0.346664	-0.0135442	-0.435596	0.199794	0.84401	0.212244	0.0645344	0.000856351	3.72e-05	0.000452128	0.0237757	0.0429051	1.65e-05	0.0618572	0.105116	0.951092	0.0377463	0.360714
Sevir.1G120700.1	black		expressed protein	-0.0501085	-0.559822	-0.256613	-0.712607	-0.938789	-0.753655	0.721897	0.548528	0.930871	0.421919	0.164423	-0.077162	0.426717	0.0327847	0.820383	0.00547257	0.237221	0.000135962	3.48e-11	3.29e-05	0.000100793	0.00672421	1.2e-10	0.0449239	0.453438	0.726382	0.0422942	0.881947
Sevir.1G121800.1	blue	Major facilitator superfamily protein	transporter family protein, putative, expressed	0.2059	-0.211052	0.654832	0.892859	0.528985	0.782924	-0.184113	-0.528141	-0.69608	-0.747287	-0.781673	0.0082808	-0.596724	-0.0449485	0.345913	0.333707	0.00069711	1.01e-08	0.00944945	1e-05	0.400372	0.00958517	0.000225347	4.18e-05	1.06e-05	0.970087	0.00264944	0.83863
Sevir.1G122100.1	black	fucosyltransferase 1	xyloglucan fucosyltransferase, putative, expressed	-0.0955924	-0.478884	-0.473037	-0.606995	-0.872304	-0.798747	0.511878	0.71199	0.928961	0.503856	0.292163	0.216142	0.61888	0.00828807	0.664379	0.0207872	0.0226282	0.00213151	5.81e-08	4.89e-06	0.0125296	0.000138633	1.59e-10	0.0142338	0.176132	0.321907	0.00164185	0.970061
Sevir.1G122400.1	green	Isochorismatase family protein	isochorismatase family protein, putative, expressed	0.243987	0.685885	-0.235196	0.147508	0.518701	-0.0105135	-0.529543	-0.00339817	-0.333268	0.204329	0.490077	0.20678	0.0576284	-0.126869	0.261894	0.000302872	0.280006	0.501798	0.011215	0.962027	0.00936073	0.987722	0.12019	0.349685	0.0176005	0.34381	0.793953	0.564039
Sevir.1G122600.1	black	tocopherol cyclase, chloroplast / vitamin E deficient 1 (VTE1) / sucrose export defective 1 (SXD1)	tocopherol cyclase, chloroplast precursor, putative, expressed	-0.104253	-0.527081	-0.634456	-0.409701	-0.845083	-0.769734	0.302057	0.670039	0.907539	0.347024	0.305417	0.455887	0.748031	0.0117624	0.635934	0.00975781	0.00114761	0.0521994	3.9e-07	1.75e-05	0.161273	0.000469019	2.3e-09	0.104732	0.156432	0.0287949	4.06e-05	0.95752
Sevir.1G122700.1	black	basic helix-loop-helix (bHLH) DNA-binding superfamily protein	ethylene-responsive protein related, putative, expressed	-0.115193	-0.464337	-0.636053	-0.517357	-0.845832	-0.789103	0.331973	0.695273	0.935185	0.452496	0.372727	0.412212	0.789161	0.0548928	0.600705	0.0256079	0.00110504	0.0114646	3.72e-07	7.64e-06	0.121727	0.000230786	6.24e-11	0.0301596	0.0798423	0.0506343	7.62e-06	0.803544
Sevir.1G123000.1	brown	Leucine-rich repeat receptor-like protein kinase family protein	receptor-like protein kinase 5 precursor, putative, expressed	-0.081834	0.659028	-0.283179	0.465795	0.653533	0.162086	-0.763387	0.0276842	-0.467094	0.260612	0.350209	0.558693	0.183802	-0.0999972	0.710489	0.000626267	0.19042	0.0250878	0.000720409	0.459971	2.26e-05	0.900216	0.0246316	0.229734	0.101372	0.0055882	0.401181	0.649853
Sevir.1G123300.1	lightgreen			0.35403	0.0460691	0.551181	0.595607	0.587068	0.872013	-0.322169	-0.481361	-0.698921	-0.704391	-0.495707	-0.142204	-0.484576	-0.198032	0.0974458	0.83466	0.0064106	0.00271171	0.00322969	5.94e-08	0.133819	0.0200445	0.000207089	0.000175519	0.0161543	0.517466	0.0191129	0.365052
Sevir.1G124300.1	black			0.20926	-0.384841	0.0990602	-0.0503757	-0.258345	0.00361138	0.208696	-0.100852	0.200466	-0.201967	-0.178444	-0.142114	0.011135	0.0546666	0.337923	0.0697889	0.652933	0.81944	0.233958	0.986952	0.339258	0.647049	0.359067	0.355405	0.415282	0.517735	0.959784	0.804338
Sevir.1G125800.1	black	NAC-domain protein 101	No apical meristem protein, putative, expressed	-0.168998	-0.183688	-0.0963776	-0.591901	-0.530053	-0.481747	0.561893	0.0840561	0.540281	0.37385	0.150237	-0.239373	0.177707	0.43664	0.440792	0.40148	0.661781	0.00292715	0.00928016	0.0199309	0.00526567	0.70297	0.00778125	0.0788669	0.493829	0.271304	0.417242	0.0372376
Sevir.1G126000.1	blue			0.193617	-0.00214657	0.240294	0.952808	0.572589	0.578537	-0.508761	-0.335967	-0.637261	-0.560457	-0.466069	0.380329	-0.302579	-0.184906	0.376054	0.992244	0.269409	2.41e-12	0.00429823	0.00382804	0.0131707	0.117034	0.00107373	0.00540845	0.024991	0.0734144	0.160514	0.39831
Sevir.1G126100.1	green	D-arabinono-1,4-lactone oxidase family protein	FAD-binding and arabino-lactone oxidase domains containing protein, putative, expressed	-0.194774	0.812003	-0.440265	0.194705	0.627327	0.0725373	-0.809739	0.0168146	-0.400844	0.334041	0.54313	0.400752	0.239903	-0.0768723	0.373151	2.55e-06	0.0355144	0.373325	0.0013552	0.742223	2.86e-06	0.939301	0.0580201	0.11928	0.00740154	0.0580833	0.270212	0.727372
Sevir.1G126300.1	plum			0.315803	-0.248764	0.179778	-0.123367	-0.254804	-0.0951986	0.337583	0.184002	0.189357	0.0118404	-0.117826	-0.0675573	0.00197223	-0.373454	0.142118	0.252372	0.411748	0.574933	0.240659	0.665684	0.115173	0.400661	0.386847	0.957238	0.59235	0.759395	0.992874	0.0792098
Sevir.1G126400.1	black		expressed protein	0.0108156	-0.306611	-0.603711	-0.659574	-0.775513	-0.854552	0.325738	0.621229	0.889486	0.518977	0.474635	0.11772	0.633411	-0.014693	0.960937	0.154737	0.00228682	0.000617524	1.38e-05	2.1e-07	0.129321	0.00155742	1.38e-08	0.0111644	0.0221123	0.592686	0.00117622	0.946949
Sevir.1G127000.1	lightgreen	leucine-rich repeat transmembrane protein kinase family protein	BRASSINOSTEROID INSENSITIVE 1-associated receptor kinase 1 precursor, putative, expressed	0.0488922	0.195455	0.554582	0.845735	0.80916	0.914597	-0.481499	-0.566705	-0.916637	-0.604321	-0.548244	0.031683	-0.567089	-0.0720185	0.824676	0.371449	0.00602658	3.74e-07	2.94e-06	1.03e-09	0.0200038	0.00481001	8.07e-10	0.00225727	0.00675843	0.885889	0.00477518	0.744007
Sevir.1G127100.1	brown	RNAse l inhibitor protein 2	ATP-binding cassette sub-family E member 1, putative, expressed	0.344187	0.137235	0.525089	0.792294	0.742472	0.700487	-0.39522	-0.478623	-0.785171	-0.58458	-0.496792	-0.0496091	-0.550868	0.000198599	0.107793	0.532354	0.0100892	6.61e-06	4.97e-05	0.000197584	0.0619678	0.0208665	9.1e-06	0.00339543	0.015887	0.822145	0.00644703	0.999282
Sevir.1G127600.1	brown	MRG family protein	chromatin modification-related protein EAF3, putative, expressed	0.46784	0.231535	0.289708	0.836422	0.763593	0.547987	-0.566112	-0.341787	-0.738047	-0.50557	-0.314827	0.158116	-0.391334	-0.00355962	0.0243725	0.287779	0.17996	6.63e-07	2.24e-05	0.0067896	0.00486436	0.110434	5.82e-05	0.0138546	0.143421	0.471179	0.0648134	0.987139
Sevir.1G127800.1	blue			0.560968	0.0566681	0.395081	0.748302	0.576647	0.557475	-0.345678	-0.373244	-0.595747	-0.519289	-0.375548	0.185347	-0.301924	-0.232699	0.00535727	0.797317	0.0620676	4.02e-05	0.00397249	0.00571521	0.106177	0.0793917	0.0027038	0.0111073	0.077409	0.397166	0.161466	0.285292
Sevir.1G128000.1	black	Plant invertase/pectin methylesterase inhibitor superfamily	pectinesterase, putative, expressed	-0.10223	-0.458469	-0.519944	-0.673625	-0.89737	-0.845784	0.514239	0.625128	0.940123	0.379244	0.324163	0.0409414	0.507333	0.118006	0.642535	0.0277894	0.0109882	0.000425777	6.56e-09	3.73e-07	0.0120612	0.00142538	2.78e-11	0.074307	0.131292	0.852856	0.0134732	0.591782
Sevir.1G129100.1	violet	Calcium-binding EF-hand family protein	calcineurin B, putative, expressed	-0.0165456	-0.160299	-0.667266	-0.139135	-0.407633	-0.581935	-0.0869939	0.582072	0.597291	0.556911	0.447361	0.803148	0.909262	0.00315889	0.940271	0.464998	0.000504993	0.526638	0.0535164	0.00357944	0.69307	0.00356969	0.00261828	0.00577484	0.0323235	3.96e-06	1.9e-09	0.988587
Sevir.1G129300.1	brown	prolyl oligopeptidase family protein	OsPOP5 - Putative Prolyl Oligopeptidase homologue, expressed	-0.0259341	0.614777	0.427478	0.445489	0.903629	0.759436	-0.515595	-0.575361	-0.920198	-0.320594	-0.157631	-0.276386	-0.587371	0.047711	0.906497	0.00179879	0.0418881	0.0331423	3.49e-09	2.64e-05	0.0117987	0.00407343	5.18e-10	0.135839	0.472558	0.201734	0.00320995	0.82885
Sevir.1G129500.1	blue	phosphoinositide 4-kinase gamma 4	phosphatidylinositol 3- and 4-kinase family protein, putative, expressed	0.278769	0.176891	0.720542	0.69071	0.730828	0.838392	-0.222631	-0.636987	-0.835778	-0.646867	-0.553349	-0.257634	-0.717453	0.0395303	0.197715	0.41942	0.000105365	0.000263703	7.47e-05	5.89e-07	0.307233	0.00108077	6.88e-07	0.000850709	0.00616353	0.235295	0.000116474	0.857876
Sevir.1G129900.1	blue	MATE efflux family protein	MATE efflux family protein, putative, expressed	0.644045	-0.141537	0.375158	0.755479	0.440139	0.484274	-0.27944	-0.237475	-0.452872	-0.535469	-0.459212	0.180855	-0.262538	-0.0408194	0.000911656	0.519453	0.0777422	3.07e-05	0.0355733	0.019199	0.196593	0.275238	0.0300057	0.0084593	0.0275051	0.408904	0.226186	0.85329
Sevir.1G130000.1	blue	MATE efflux family protein	MATE efflux family protein, putative, expressed	0.113236	-0.158212	-0.134589	0.599609	0.12868	0.0974729	-0.290691	0.0518441	-0.0830752	-0.302469	-0.12467	0.498101	0.107119	0.108151	0.606948	0.470907	0.540363	0.00249425	0.558443	0.658163	0.178421	0.814265	0.706286	0.160674	0.570869	0.0155696	0.626628	0.62329
Sevir.1G130100.1	black			-0.149848	-0.410378	-0.171546	-0.23147	-0.531477	-0.434751	0.418382	0.275462	0.488314	-0.0097463	-0.0487612	-0.0432592	0.0926645	0.202723	0.494961	0.0517739	0.433829	0.287918	0.00905812	0.0381618	0.0469434	0.203309	0.0180742	0.964796	0.825139	0.844622	0.6741	0.353568
Sevir.1G130200.1	skyblue	MATE efflux family protein	MATE efflux family protein, putative, expressed	0.121178	-0.588461	0.852929	0.312852	-0.0803453	0.398844	0.593011	-0.446802	-0.198989	-0.580734	-0.891682	-0.440939	-0.672464	0.0544022	0.581787	0.00313987	2.34e-07	0.146087	0.715541	0.0594009	0.00286116	0.0325662	0.362692	0.00366565	1.13e-08	0.0352011	0.000439387	0.805267
Sevir.1G130700.1	blue	CLP protease regulatory subunit X	AAA family ATPase, putative, expressed	0.0969964	0.0779078	0.507606	0.896126	0.724932	0.82764	-0.457821	-0.502382	-0.836624	-0.663365	-0.606965	0.0572814	-0.56827	-0.0961975	0.659736	0.723838	0.0134151	7.41e-09	9.12e-05	1.1e-06	0.0280391	0.0145667	6.55e-07	0.000559624	0.00213288	0.795168	0.00466915	0.662377
Sevir.1G131100.1	blue	S-domain-2 5	lectin protein kinase family protein, putative, expressed	0.60577	0.220866	-0.0197984	0.384479	0.41003	0.17382	-0.391406	-0.200118	-0.330571	-0.21121	0.0411966	0.103678	-0.117813	-0.164508	0.00218837	0.311182	0.928555	0.0700745	0.0519921	0.427668	0.0647593	0.359919	0.123405	0.333338	0.851949	0.637809	0.592392	0.453201
Sevir.1G131800.1	brown	Domain of unknown function (DUF303)	receptor protein kinase, putative, expressed	0.31961	0.721265	0.0377271	0.546248	0.918694	0.482742	-0.786195	-0.258338	-0.753485	-0.108483	0.159689	0.221454	-0.139113	-0.0120395	0.137112	0.000102903	0.8643	0.00700372	6.26e-10	0.01964	8.7e-06	0.233973	3.32e-05	0.622216	0.466722	0.309863	0.526704	0.95652
Sevir.1G131900.1	brown		expressed protein	0.295015	0.489045	0.479674	0.426318	0.827672	0.786189	-0.427004	-0.562349	-0.82587	-0.379168	-0.178517	-0.180653	-0.442606	-0.0103694	0.171756	0.0178764	0.0205479	0.0425081	1.1e-06	8.7e-06	0.0421405	0.00522101	1.22e-06	0.0743696	0.41509	0.409436	0.0344354	0.962547
Sevir.1G132200.1	plum	Copper amine oxidase family protein	amine oxidase precursor, putative, expressed	-0.113585	-0.546969	0.185724	-0.326465	-0.598119	-0.297801	0.781763	-0.0809613	0.450908	-0.143817	-0.289829	-0.392557	-0.200818	0.365092	0.605834	0.00691428	0.396189	0.128418	0.00257343	0.167553	1.06e-05	0.713449	0.0308163	0.512677	0.179771	0.0639073	0.358207	0.0867152
Sevir.1G133000.1	brown	IQ-domain 2	IQ calmodulin-binding motif domain containing protein, expressed	0.34668	0.623614	0.00170916	0.43761	0.780889	0.460754	-0.713699	-0.237926	-0.65396	-0.115222	0.122506	0.155072	-0.132387	-0.0990058	0.105099	0.00147547	0.993825	0.0367705	1.1e-05	0.026923	0.000131338	0.2743	0.000712685	0.600614	0.577624	0.479866	0.547067	0.653112
Sevir.1G133700.1	green	Nucleic acid-binding, OB-fold-like protein	eukaryotic translation initiation factor 1A, putative, expressed	-0.230708	0.83292	-0.0967899	0.238322	0.741937	0.294419	-0.672716	-0.163076	-0.600912	0.327259	0.340723	0.27211	0.0306152	-0.103156	0.289552	8.14e-07	0.660418	0.273478	5.07e-05	0.172664	0.0004364	0.457197	0.00242669	0.127438	0.11162	0.209086	0.889712	0.63951
Sevir.1G134000.1	violet	SNF1 kinase homolog 10	CAMK_KIN1/SNF1/Nim1_like_AMPKh.1 - CAMK includes calcium/calmodulin depedent protein kinases, expressed	-0.147723	0.383972	-0.528055	-0.0819536	0.101844	-0.146998	-0.463969	0.278765	0.102434	0.560084	0.585158	0.673519	0.74007	-0.110984	0.501168	0.0704768	0.00959909	0.710084	0.643799	0.503294	0.0257404	0.197722	0.64187	0.00544605	0.00335625	0.000427008	5.42e-05	0.614163
Sevir.1G134200.1	lightgreen	Nodulin MtN3 family protein	nodulin MtN3 family protein, putative, expressed	-0.11729	-0.0103508	0.568789	0.756048	0.562909	0.833997	-0.286719	-0.546102	-0.746682	-0.561425	-0.640327	0.0850573	-0.495623	-0.205355	0.594049	0.962614	0.00462323	3.01e-05	0.00516663	7.65e-07	0.184699	0.00702188	4.27e-05	0.00531189	0.000997671	0.699591	0.0161753	0.347219
Sevir.1G134500.1	green	Nodulin MtN3 family protein	nodulin MtN3 family protein, putative, expressed	-0.0977615	0.836784	-0.151463	0.243465	0.769203	0.323715	-0.726176	-0.185952	-0.582834	0.282907	0.383084	0.315701	0.104862	0.0301826	0.657211	6.48e-07	0.490271	0.262947	1.79e-05	0.131857	8.75e-05	0.395598	0.00351595	0.190865	0.0711843	0.142253	0.633953	0.891261
Sevir.1G135500.1	brown	Tyrosine transaminase family protein	aminotransferase, classes I and II, domain containing protein, expressed	-0.0579881	0.734666	0.0847182	0.446314	0.902022	0.614342	-0.736795	-0.436141	-0.799622	-0.126927	0.100654	0.076211	-0.218903	0.186736	0.792694	6.55e-05	0.700735	0.0327793	4.12e-09	0.00181611	6.08e-05	0.0374804	4.69e-06	0.563861	0.647697	0.729631	0.315611	0.393575
Sevir.1G135700.1	green	Protein of unknown function, DUF538	DUF538 domain containing protein, putative, expressed	-0.0801054	0.876548	-0.0161556	-0.00501792	0.680278	0.301358	-0.500847	-0.30699	-0.55099	0.242874	0.387222	-0.0614631	-0.119601	-0.0377503	0.716356	4.15e-08	0.941676	0.981871	0.000354617	0.162293	0.01492	0.154202	0.00643276	0.264143	0.067932	0.780558	0.586747	0.864217
Sevir.1G135800.1	brown			0.496508	0.168179	0.330908	0.882479	0.744365	0.648589	-0.559038	-0.325504	-0.745906	-0.515984	-0.39024	0.230758	-0.370782	-0.237227	0.0159568	0.443041	0.123	2.54e-08	4.64e-05	0.000815242	0.00555266	0.129613	4.39e-05	0.0117242	0.065632	0.289444	0.0815531	0.275753
Sevir.1G136100.1	brown			-0.0976193	0.0917445	0.0906491	0.245115	0.318389	0.15714	-0.206148	-0.165518	-0.310559	0.0164244	-0.180214	-0.0161645	-0.171267	0.261532	0.65768	0.677165	0.680821	0.259624	0.138703	0.473955	0.345319	0.450395	0.149225	0.940708	0.410595	0.941644	0.43459	0.228034
Sevir.1G136400.1	plum		expressed protein	-0.128565	-0.604959	0.00802284	-0.672017	-0.896531	-0.534308	0.851627	0.373808	0.796253	0.291813	-0.03802	-0.231048	0.212546	0.00217135	0.558799	0.00222673	0.971018	0.000444723	7.12e-09	0.00862999	2.55e-07	0.0789032	5.5e-06	0.176673	0.863256	0.288821	0.330217	0.992155
Sevir.1G136500.1	blue			0.57105	-0.169852	0.472728	0.779017	0.443628	0.617498	-0.229015	-0.466272	-0.550428	-0.720052	-0.577786	0.015631	-0.466539	-0.234953	0.00442741	0.438452	0.022729	1.19e-05	0.0339723	0.00169335	0.293203	0.0249192	0.00649838	0.000107064	0.00388494	0.943567	0.0248256	0.280519
Sevir.1G136600.1	brown	minichromosome instability 12 (mis12)-like	mis12 protein, expressed	0.619346	0.341443	0.306182	0.624794	0.747325	0.518526	-0.506601	-0.323298	-0.691575	-0.413049	-0.169008	-0.0136222	-0.392649	-0.10376	0.00162481	0.110817	0.155345	0.00143629	4.17e-05	0.0112473	0.0136306	0.132384	0.000257169	0.0501209	0.440764	0.95081	0.0638391	0.63754
Sevir.1G137500.1	blue		expressed protein	0.0754732	-0.457778	0.130569	0.260037	-0.233701	-0.0585995	0.283428	-0.0770143	0.189826	-0.0612844	-0.286051	0.307004	0.129633	0.112297	0.732155	0.0280558	0.552635	0.230801	0.283165	0.790556	0.190014	0.726887	0.38565	0.781181	0.185769	0.154182	0.555508	0.609952
Sevir.1G137600.1	brown	Nucleotide-sugar transporter family protein	UAA transporter family domain containing protein, expressed	0.270755	0.392167	0.27154	0.849685	0.890822	0.652679	-0.683926	-0.381031	-0.844463	-0.413977	-0.250824	0.183844	-0.385951	-0.0125033	0.211452	0.064195	0.210079	2.9e-07	1.22e-08	0.000736082	0.000320152	0.0728412	4.05e-07	0.0495566	0.248336	0.401071	0.0689187	0.954847
Sevir.1G137700.1	blue	Trypsin family protein with PDZ domain	expressed protein	0.38408	-0.213472	0.444079	0.923487	0.449901	0.517178	-0.236657	-0.357007	-0.539887	-0.580672	-0.633997	0.207945	-0.425107	-0.112867	0.0703912	0.328064	0.03377	3.38e-10	0.0312381	0.0114982	0.276943	0.0944663	0.00783509	0.00367018	0.0011601	0.341037	0.043163	0.608128
Sevir.1G138300.1	blue			0.00497831	0.13378	0.318325	0.918407	0.694899	0.67284	-0.542045	-0.432258	-0.757135	-0.569215	-0.450768	0.227505	-0.412976	-0.110878	0.982014	0.542821	0.138788	6.49e-10	0.000233338	0.000434941	0.00754434	0.0394083	2.88e-05	0.00458577	0.0308746	0.296485	0.0501658	0.614503
Sevir.1G138600.1	green	FASCICLIN-like arabinogalactan 6	fasciclin domain containing protein, expressed	-0.0149439	0.913794	-0.184807	-0.0737187	0.587413	0.0621459	-0.500992	-0.0946293	-0.408105	0.320514	0.58528	-0.0594935	-0.0592977	-0.0849716	0.946044	1.13e-09	0.398566	0.738167	0.00320722	0.778179	0.0148863	0.667571	0.0532135	0.135942	0.00334806	0.787431	0.788115	0.69988
Sevir.1G138900.1	green	Histone superfamily protein	histone H3, putative, expressed	-0.175991	0.957673	-0.153746	-0.0842605	0.62332	0.101505	-0.497031	-0.159265	-0.445858	0.352662	0.549006	-0.0754223	-0.0705759	0.0187656	0.421829	7.86e-13	0.483675	0.70228	0.00148535	0.644907	0.0158288	0.46792	0.0329798	0.0988385	0.0066667	0.732329	0.748973	0.932273
Sevir.1G139100.1	blue	RAC-like 3	ras-related protein, putative, expressed	0.178338	0.298875	0.33029	0.768119	0.846669	0.817726	-0.669367	-0.414292	-0.859343	-0.514976	-0.346662	0.109842	-0.388661	-0.0109387	0.415564	0.165952	0.123743	1.87e-05	3.52e-07	1.89e-06	0.000477532	0.0493659	1.51e-07	0.0119179	0.105119	0.617835	0.0668277	0.960492
Sevir.1G139500.1	blue		retrotransposon protein, putative, unclassified	0.193137	0.141127	0.231253	0.387942	0.400509	0.489935	-0.271268	-0.307183	-0.380158	-0.130395	-0.142489	0.180271	-0.0323319	-0.173749	0.377262	0.520675	0.288381	0.0673776	0.0582498	0.0176382	0.210554	0.15393	0.0735544	0.553168	0.516619	0.410445	0.883567	0.427858
Sevir.1G140700.1	violet	basic helix-loop-helix (bHLH) DNA-binding superfamily protein	CPuORF31 - conserved peptide uORF-containing transcript, expressed	-0.0517872	0.0401152	-0.320725	-0.125699	-0.177818	-0.433191	0.00486241	0.468257	0.29722	0.527927	0.31085	0.500853	0.499177	-0.176825	0.814465	0.855795	0.13567	0.56767	0.416947	0.0389379	0.982433	0.0242287	0.168424	0.00961975	0.148824	0.0149185	0.0153124	0.419596
Sevir.1G141500.1	blue			0.2315	-0.0868589	0.390912	0.904556	0.554248	0.591808	-0.368125	-0.411802	-0.640781	-0.668212	-0.56698	0.156728	-0.46152	0.0937894	0.287853	0.693525	0.0651283	3.16e-09	0.00606344	0.00293274	0.0839344	0.0508872	0.000986804	0.000492464	0.00478503	0.475129	0.0266372	0.670359
Sevir.1G142000.1	black			-0.0527726	-0.203514	-0.494789	-0.484625	-0.59235	-0.772026	0.226489	0.583988	0.678107	0.457764	0.370368	0.0980291	0.430581	-0.0360117	0.810996	0.351652	0.0163833	0.0190989	0.00290031	1.59e-05	0.298706	0.00343589	0.000376614	0.028061	0.0819201	0.656328	0.0402646	0.870418
Sevir.1G142300.1	blue			0.25962	-0.205286	0.139704	0.466095	0.149134	0.0652485	-0.12578	0.262527	-0.141084	-0.207297	-0.280559	0.195379	-0.108703	0.107037	0.231577	0.347385	0.524929	0.0249816	0.497043	0.767394	0.567416	0.226206	0.520805	0.342578	0.194732	0.37164	0.621505	0.626893
Sevir.1G142600.1	blue			0.511841	-0.0879452	0.459209	0.435763	0.367788	0.552672	-0.119884	-0.329635	-0.433326	-0.543884	-0.417185	-0.103098	-0.361943	0.0518829	0.012537	0.689875	0.0275065	0.0376647	0.0842397	0.00623984	0.585856	0.124536	0.0388705	0.0073037	0.0476426	0.639699	0.0896757	0.814128
Sevir.1G142800.1	blue	Pentatricopeptide repeat (PPR-like) superfamily protein	PPR repeat containing protein, expressed	0.338291	-0.285856	0.274907	0.888253	0.362557	0.543938	-0.345	-0.255703	-0.43466	-0.587338	-0.56244	0.431893	-0.148727	-0.134304	0.114365	0.186083	0.204258	1.54e-08	0.0890927	0.00729666	0.106909	0.238946	0.0382067	0.0032121	0.00521215	0.0395936	0.498231	0.541227
Sevir.1G143000.1	blue		hypothetical protein	0.0752446	-0.0521998	0.41538	0.744314	0.522121	0.715353	-0.33783	-0.463068	-0.665327	-0.573288	-0.543033	0.079401	-0.435718	-0.150821	0.732938	0.813012	0.0487119	4.65e-05	0.0106001	0.000124599	0.114891	0.0260674	0.000531552	0.00424059	0.00741413	0.718752	0.0376867	0.492132
Sevir.1G143300.1	violet		expressed protein	-4.44e-05	0.597744	-0.755175	-0.27048	0.0954919	-0.44954	-0.46894	0.39038	0.216087	0.692	0.879809	0.588899	0.765941	0.00823872	0.99984	0.00259367	3.11e-05	0.211934	0.664712	0.0313907	0.0239945	0.0655266	0.322033	0.000254008	3.18e-08	0.0031121	2.04e-05	0.970239
Sevir.1G143500.1	blue			-0.291397	0.163026	0.159589	0.261008	0.32116	0.261772	-0.185982	-0.150515	-0.324616	-0.00886887	-0.143898	-0.041258	-0.209963	0.369407	0.17732	0.457336	0.467003	0.229001	0.13511	0.227593	0.395521	0.493023	0.130723	0.967964	0.512437	0.85173	0.336265	0.0827785
Sevir.1G143600.1	violet	mitogen-activated protein kinase kinase kinase 15	STE_MEKK_ste11_MAP3K.8 - STE kinases include homologs to sterile 7, sterile 11 and sterile 20 from yeast, expressed	0.150719	0.0709174	-0.718439	-0.0671556	-0.111048	-0.299484	-0.5258	0.50776	0.295647	0.277853	0.492746	0.604661	0.729779	-0.321375	0.492429	0.747797	0.000112822	0.760785	0.613958	0.16505	0.00996985	0.0133823	0.170796	0.199254	0.0169024	0.00224094	7.75e-05	0.134834
Sevir.1G143700.1	blue			0.594432	-0.167446	0.0597887	0.65785	0.256858	0.080003	-0.26446	0.161323	-0.186522	-0.269136	-0.240679	0.390673	-0.0344465	0.00618821	0.00277848	0.445061	0.7864	0.000645496	0.236756	0.716704	0.22268	0.462113	0.394125	0.214303	0.268619	0.0653073	0.876007	0.977644
Sevir.1G143800.1	blue			0.502587	-0.0523303	0.406545	0.883818	0.571174	0.537324	-0.348161	-0.383407	-0.61423	-0.598239	-0.509716	0.139201	-0.432533	-0.0844875	0.0145201	0.812553	0.0542194	2.27e-08	0.00441691	0.0081924	0.103523	0.0709263	0.00182062	0.00256693	0.0129715	0.526438	0.0392691	0.701513
Sevir.1G143900.1	blue			0.276251	-0.0896539	0.308039	0.769954	0.410779	0.413354	-0.263806	-0.430666	-0.463306	-0.44779	-0.424216	0.297578	-0.203132	-0.0753747	0.201964	0.684149	0.152726	1.74e-05	0.0515231	0.0499346	0.223869	0.0402213	0.025981	0.0321383	0.0436497	0.167887	0.352577	0.732492
Sevir.1G144100.1	violet	GDSL-like Lipase/Acylhydrolase superfamily protein	GDSL-like lipase/acylhydrolase, putative, expressed	0.0354932	0.315499	-0.735435	-0.391232	-0.203629	-0.562148	-0.242767	0.399501	0.462123	0.708698	0.809147	0.584068	0.876403	-0.145573	0.872269	0.142524	6.38e-05	0.0648892	0.351375	0.00524064	0.264361	0.0589449	0.0264143	0.000153686	2.94e-06	0.00343041	4.2e-08	0.507486
Sevir.1G144500.1	skyblue			0.170267	-0.256664	0.76626	0.48087	0.293479	0.661407	0.196834	-0.549453	-0.484155	-0.642427	-0.750541	-0.357898	-0.655502	0.17491	0.437316	0.237123	2.02e-05	0.02019	0.174102	0.000588918	0.368019	0.00661344	0.019233	0.000948287	3.7e-05	0.093588	0.000685368	0.424729
Sevir.1G145000.1	blue			0.290888	-0.0243104	0.347229	0.984805	0.627878	0.635198	-0.470639	-0.391527	-0.680635	-0.608116	-0.524057	0.325855	-0.345981	-0.0683894	0.178113	0.912328	0.104513	1.89e-17	0.0013381	0.00112766	0.0234199	0.0646698	0.000351104	0.00208058	0.0102645	0.129175	0.10585	0.756518
Sevir.1G145300.1	brown	myb-like transcription factor family protein	MYB family transcription factor, putative, expressed	0.00120648	0.411702	-0.278048	0.310117	0.370974	0.125981	-0.547151	0.0366144	-0.27916	-0.0286705	0.289434	0.357594	0.0933174	-0.329348	0.995641	0.0509491	0.198925	0.149835	0.0813831	0.566792	0.0068919	0.868268	0.197062	0.896679	0.180392	0.0938863	0.671928	0.124883
Sevir.1G145600.1	black			-0.182727	-0.350133	-0.453928	-0.663093	-0.813607	-0.820285	0.493982	0.727434	0.890414	0.63968	0.352836	0.139315	0.571746	0.0207824	0.403988	0.101451	0.0295773	0.000563623	2.35e-06	1.65e-06	0.0165868	8.39e-05	1.27e-08	0.00101332	0.0986604	0.526097	0.00436863	0.925014
Sevir.1G145700.1	black	glycine-rich protein	eukaryotic translation initiation factor 4B, putative, expressed	-0.151121	-0.457575	-0.363232	-0.790138	-0.915587	-0.743562	0.627092	0.387157	0.900521	0.359191	0.265336	-0.178878	0.404285	0.0576138	0.491261	0.0281345	0.0884547	7.29e-06	9.16e-10	4.78e-05	0.00136257	0.0679817	4.8e-09	0.0923238	0.221094	0.41413	0.0557026	0.794004
Sevir.1G146500.1	lightgreen	soluble N-ethylmaleimide-sensitive factor adaptor protein 33	SNARE domain containing protein, putative, expressed	-0.0529363	0.462462	0.623866	0.506953	0.83794	0.852342	-0.353432	-0.6309	-0.944991	-0.417304	-0.381266	-0.340354	-0.737458	-0.0846226	0.81042	0.0262893	0.00146701	0.0135548	6.05e-07	2.43e-07	0.0980525	0.00124748	1.16e-11	0.0475725	0.0726499	0.112033	5.94e-05	0.701057
Sevir.1G146600.1	black	Ribosomal protein S24/S35, mitochondrial	expressed protein	0.026914	-0.65954	-0.25589	-0.621786	-0.937046	-0.652122	0.638579	0.435466	0.883845	0.164373	0.0756739	-0.131514	0.361359	-0.0310907	0.902979	0.000618055	0.23859	0.00153794	4.63e-11	0.000746445	0.00104046	0.0378098	2.26e-08	0.453578	0.731468	0.549739	0.090233	0.888009
Sevir.1G146900.1	violet	Pathogenesis-related thaumatin superfamily protein	thaumatin, putative, expressed	0.210911	-0.326166	-0.294329	0.0103832	-0.302013	-0.234786	-0.0998992	0.436698	0.317595	0.0716012	0.0668719	0.533404	0.543571	-0.309608	0.334039	0.128789	0.172801	0.962497	0.161337	0.280872	0.650175	0.0372096	0.139746	0.745442	0.761767	0.00876484	0.0073441	0.150539
Sevir.1G147000.1	blue	ubiquitin-conjugating enzyme 33	ubiquitin-conjugating enzyme, putative, expressed	0.320625	-0.523554	0.152653	0.442418	-0.152307	-0.107766	0.170259	0.118383	0.110675	-0.256607	-0.421768	0.20509	-0.0860995	0.0244684	0.135799	0.0103509	0.486827	0.034521	0.487827	0.624532	0.437339	0.590589	0.615155	0.237231	0.0450091	0.347855	0.696079	0.91176
Sevir.1G147300.1	black	MAK16 protein-related	Mak16 protein domain containing protein, expressed	-0.00174642	-0.538405	-0.414241	-0.723075	-0.942544	-0.782482	0.574405	0.609931	0.954842	0.370527	0.262858	-0.00183389	0.530137	-0.0535964	0.99369	0.00803998	0.0493963	9.7e-05	1.82e-11	1.02e-05	0.00414976	0.00200031	1.53e-12	0.0817792	0.225598	0.993374	0.00926686	0.808099
Sevir.1G147600.1	blue			0.459138	-0.262995	0.399937	0.891719	0.407204	0.550314	-0.252503	-0.303367	-0.485776	-0.640775	-0.598123	0.250701	-0.325426	-0.139342	0.0275335	0.225348	0.0586435	1.12e-08	0.0537926	0.00651178	0.245079	0.159373	0.0187743	0.000986945	0.00257316	0.248576	0.12971	0.526017
Sevir.1G147700.1	plum			-0.274231	-0.049116	0.129715	-0.283389	-0.165058	0.0174744	0.217312	-0.0304995	0.107786	0.196339	-0.0261812	-0.244378	-0.0281658	-0.129943	0.205418	0.823886	0.555256	0.190078	0.451673	0.936924	0.319229	0.890126	0.624468	0.369249	0.905609	0.261106	0.898489	0.554555
Sevir.1G147900.1	violet	SAUR-like auxin-responsive protein family	OsSAUR8 - Auxin-responsive SAUR gene family member, expressed	0.211093	0.18113	-0.587501	-0.037054	-0.0651155	-0.379758	-0.318038	0.409925	0.311934	0.527071	0.559882	0.803735	0.840649	-0.0470703	0.333612	0.40818	0.00320154	0.8667	0.767855	0.0738828	0.139164	0.0520583	0.147337	0.00975954	0.00546649	3.85e-06	5.13e-07	0.831116
Sevir.1G148000.1	green	SAUR-like auxin-responsive protein family	OsSAUR9 - Auxin-responsive SAUR gene family member, expressed	-0.0939845	0.833356	-0.0983315	-0.15258	0.54838	0.217611	-0.474338	-0.0835601	-0.41591	0.274107	0.475717	-0.103257	-0.0296713	-0.0607636	0.669711	7.94e-07	0.655332	0.487037	0.00674207	0.318549	0.0222075	0.704646	0.048396	0.205631	0.0217687	0.63918	0.893092	0.782997
Sevir.1G148300.1	black	MBOAT (membrane bound O-acyl transferase) family protein	O-acyltransferase, putative, expressed	0.0174626	-0.550262	-0.0911647	-0.538492	-0.816859	-0.534137	0.723278	0.215581	0.766967	0.27382	0.0502898	0.0146912	0.407862	0.000750327	0.936966	0.00651779	0.679099	0.00802791	1.98e-06	0.00865537	9.63e-05	0.323194	1.96e-05	0.206125	0.819743	0.946955	0.0533689	0.997289
Sevir.1G148600.1	blue			0.117082	-0.067844	0.0526557	0.84949	0.376597	0.268687	-0.410246	-0.210581	-0.424341	-0.370505	-0.356815	0.490688	-0.165628	-0.220029	0.594708	0.758403	0.811408	2.94e-07	0.0765191	0.215097	0.0518564	0.334813	0.043581	0.0817987	0.0946563	0.0174384	0.45009	0.313068
Sevir.1G148700.1	brown	Sec1/munc18-like (SM) proteins superfamily	Sec1 family transport protein, putative, expressed	0.0580644	0.577018	0.483431	0.27166	0.797348	0.771471	-0.383072	-0.595022	-0.836262	-0.341844	-0.128192	-0.437906	-0.607136	-0.0375359	0.792427	0.00394379	0.0194407	0.209869	5.23e-06	1.63e-05	0.0711937	0.00274479	6.69e-07	0.110371	0.55995	0.0366285	0.00212504	0.864982
Sevir.1G148800.1	blue			0.679571	-0.037757	0.177451	0.672904	0.434906	0.339618	-0.398895	-0.00845947	-0.425191	-0.415619	-0.314377	0.209653	-0.22652	-0.257081	0.000361651	0.864193	0.417927	0.000434187	0.0380851	0.112862	0.0593656	0.969442	0.043117	0.0485696	0.144026	0.336996	0.298638	0.236336
Sevir.1G150100.1	blue		retrotransposon protein, putative, unclassified, expressed	0.424483	0.0764179	0.263441	0.703902	0.564384	0.525525	-0.426114	-0.426339	-0.571194	-0.552125	-0.318245	0.118977	-0.291324	0.0247194	0.0435033	0.728924	0.224533	0.000178156	0.00502548	0.0100159	0.0426179	0.0424968	0.00441522	0.00630201	0.138893	0.588714	0.177434	0.910859
Sevir.1G150200.1	blue		expressed protein	0.146399	0.0697047	0.442808	0.729717	0.609534	0.672809	-0.337217	-0.445745	-0.677236	-0.488263	-0.505751	0.0466961	-0.458366	0.200269	0.505055	0.751977	0.0343436	7.76e-05	0.00201767	0.000435299	0.115593	0.0330294	0.000385766	0.0180879	0.013815	0.83244	0.0278289	0.359548
Sevir.1G150300.1	blue			0.326389	-0.0326649	0.400781	0.949221	0.624203	0.710358	-0.453182	-0.423643	-0.698509	-0.677336	-0.546174	0.236052	-0.39191	-0.114152	0.128513	0.882376	0.0580635	5.12e-12	0.00145578	0.000145926	0.0298794	0.0439646	0.000209653	0.000384704	0.00701292	0.27821	0.0643855	0.604022
Sevir.1G150400.1	blue			0.615064	-0.380635	0.28847	0.518897	0.0310354	0.12614	0.0638816	0.0404169	-0.0793336	-0.34987	-0.408625	0.146955	-0.182194	-0.267149	0.00178738	0.0731643	0.181913	0.011179	0.888207	0.5663	0.77214	0.854721	0.718981	0.101726	0.0528817	0.503422	0.405385	0.217836
Sevir.1G150500.1	blue			0.351269	-0.336044	0.501498	0.867515	0.3773	0.61972	-0.158756	-0.468418	-0.527559	-0.772135	-0.723283	0.0859366	-0.472239	-0.0861307	0.100271	0.116945	0.0147694	8.36e-08	0.0759267	0.00161123	0.469361	0.0241734	0.00967967	1.59e-05	9.63e-05	0.696628	0.0228891	0.695974
Sevir.1G150600.1	blue			0.369496	-0.440097	0.416966	0.600877	0.0418506	0.150388	0.214328	-0.216544	-0.1507	-0.449467	-0.605443	0.080599	-0.350999	0.164116	0.0826988	0.035593	0.0477714	0.00242851	0.849624	0.493389	0.326083	0.320985	0.492484	0.0314218	0.00220375	0.714679	0.10055	0.454294
Sevir.1G150800.1	brown	Calcium-dependent lipid-binding (CaLB domain) family protein	NTMC2Type1.2 protein, putative, expressed	0.129184	0.681004	0.219588	0.599471	0.964959	0.655489	-0.715404	-0.44825	-0.899783	-0.295243	-0.0251967	-0.0278235	-0.438436	0.0223632	0.556891	0.000347516	0.314061	0.00250148	1.12e-13	0.000685596	0.000124396	0.0319405	5.17e-09	0.171408	0.909144	0.899717	0.0363758	0.919327
Sevir.1G152200.1	brown			0.168349	0.147855	0.320707	0.911808	0.723944	0.630787	-0.539464	-0.394774	-0.749513	-0.493937	-0.408553	0.203061	-0.410415	0.0187459	0.442575	0.500782	0.135694	1.43e-09	9.42e-05	0.00125077	0.00789314	0.0622893	3.85e-05	0.0165982	0.0529269	0.352748	0.0517504	0.932344
Sevir.1G152600.1	lightgreen	terpene synthase 21	terpene synthase, putative, expressed	0.19686	0.138553	0.0878525	0.534851	0.528532	0.63643	-0.562813	-0.317822	-0.518318	-0.489936	-0.163242	0.222256	-0.05421	0.102874	0.367954	0.528384	0.690186	0.00854986	0.00952212	0.00109519	0.00517588	0.139448	0.0112858	0.0176378	0.456733	0.308069	0.805942	0.64043
Sevir.1G153300.1	skyblue	Concanavalin A-like lectin protein kinase family protein	receptor lectin kinase like protein, putative, expressed	-0.124434	-0.263202	0.81756	0.00600958	0.0265437	0.594873	0.467149	-0.434404	-0.286821	-0.440968	-0.622722	-0.605692	-0.61752	0.0121833	0.571603	0.22497	1.91e-06	0.978289	0.904308	0.00275324	0.0246123	0.0383333	0.184535	0.0351876	0.00150566	0.00219204	0.00169253	0.956001
Sevir.1G154300.1	green	flowering promoting factor 1	flowering promoting factor-like 1, putative, expressed	-0.222915	0.586044	-0.45534	-0.397367	0.0872206	-0.32944	-0.287746	0.465025	0.0750613	0.550965	0.696215	0.132393	0.328101	-0.135209	0.306599	0.00329705	0.0290117	0.0604374	0.692309	0.124772	0.183061	0.0253613	0.733565	0.00643565	0.000224451	0.547051	0.126404	0.538479
Sevir.1G154800.1	blue		expressed protein	0.341801	-0.0866041	0.216978	0.680264	0.32114	0.194744	-0.226447	-0.140236	-0.328952	-0.30871	-0.311455	0.325516	-0.145573	-0.0409953	0.110419	0.694381	0.319992	0.00035475	0.135136	0.373227	0.298799	0.523337	0.125365	0.151789	0.147992	0.129597	0.507487	0.852664
Sevir.1G155100.1	blue	hAT dimerisation domain-containing protein	pumilio-family RNA binding repeat containing protein, expressed	0.123884	-0.13799	0.175649	0.413117	0.244344	0.428006	-0.279134	-0.0185244	-0.284233	-0.477678	-0.290162	0.0113631	-0.159528	0.0781554	0.573319	0.530079	0.422746	0.0500794	0.261174	0.0416082	0.197104	0.933142	0.188704	0.0211566	0.179248	0.95896	0.467178	0.722994
Sevir.1G155400.1	blue		expressed protein	0.135164	-0.0881036	0.446371	0.907265	0.539202	0.680164	-0.331302	-0.429603	-0.649825	-0.593353	-0.596896	0.213191	-0.428324	-0.094408	0.538618	0.689344	0.0327544	2.37e-09	0.00792925	0.000355742	0.122528	0.0407708	0.000790581	0.00284108	0.00263995	0.328717	0.0414404	0.668305
Sevir.1G156200.1	brown	Glutaredoxin family protein	glutaredoxin, putative, expressed	0.124138	0.534524	-0.0815682	0.693258	0.782858	0.411021	-0.786018	-0.182863	-0.675025	-0.167274	0.0707954	0.451876	-0.0869768	-0.13836	0.572527	0.00859797	0.71139	0.00024485	1.01e-05	0.0513721	8.77e-06	0.403634	0.00040986	0.445535	0.748217	0.0304147	0.693128	0.528965
Sevir.1G156400.1	green		expressed protein	-0.190801	0.767495	-0.207493	-0.017274	0.46634	-0.0363773	-0.429284	0.0235093	-0.264727	0.432444	0.523635	0.0876116	0.0822178	0.014485	0.38317	1.92e-05	0.342111	0.937646	0.0248955	0.869114	0.0409372	0.915207	0.222195	0.0393145	0.0103368	0.690995	0.709189	0.947699
Sevir.1G156500.1	violet		expressed protein	-0.300107	0.135225	-0.50117	-0.46032	-0.319953	-0.500937	0.0300667	0.490391	0.495984	0.682627	0.570084	0.376897	0.687275	-0.013382	0.164129	0.538432	0.014845	0.0270857	0.136667	0.014899	0.891676	0.0175169	0.0160857	0.000332074	0.0045102	0.0762661	0.0002911	0.951677
Sevir.1G156900.1	violet			-0.291057	-0.0389735	-0.402782	-0.278394	-0.271608	-0.298382	-0.00842673	0.425966	0.388031	0.426837	0.310118	0.318222	0.557685	0.243881	0.17785	0.859859	0.056706	0.198343	0.209961	0.166686	0.96956	0.0426977	0.0673093	0.0422298	0.149833	0.138922	0.00569318	0.262107
Sevir.1G157100.1	black	Bax inhibitor-1 family protein	transmembrane BAX inhibitor motif-containing protein, putative, expressed	0.00440281	-0.243126	-0.00766529	-0.174002	-0.270881	-0.0723852	0.14833	0.489331	0.251398	0.106019	-0.0387647	-0.0418466	0.0872673	-0.0530669	0.984093	0.263634	0.97231	0.427177	0.211231	0.742746	0.499391	0.0177997	0.24722	0.630193	0.860603	0.849638	0.692152	0.809961
Sevir.1G157200.1	blue			0.116376	-0.476637	0.276426	0.193781	-0.257612	0.0138708	0.362941	-0.156116	0.158775	-0.0537268	-0.374001	0.110811	0.0344104	0.0394797	0.596946	0.0214798	0.201666	0.375641	0.235335	0.949914	0.0887296	0.476877	0.46931	0.807641	0.0787364	0.61472	0.876136	0.858057
Sevir.1G157400.1	blue	Polynucleotidyl transferase, ribonuclease H-like superfamily protein	exonuclease, putative, expressed	0.0895483	0.319702	0.529549	0.714993	0.806755	0.731583	-0.390263	-0.562391	-0.869636	-0.412834	-0.445136	-0.108985	-0.634966	-0.00966917	0.684502	0.136992	0.00935972	0.000126039	3.32e-06	7.28e-05	0.0656145	0.00521688	7.13e-08	0.0502525	0.0332985	0.620597	0.00113387	0.965075
Sevir.1G157600.1	lightgreen	Sec14p-like phosphatidylinositol transfer family protein	expressed protein	0.248425	0.000261317	0.82712	0.632608	0.581035	0.868843	-0.0441792	-0.695656	-0.771042	-0.676337	-0.695782	-0.309162	-0.751648	-0.154041	0.25304	0.999056	1.13e-06	0.00119863	0.00364392	7.57e-08	0.841357	0.000228191	1.66e-05	0.000395411	0.000227342	0.151159	3.55e-05	0.482828
Sevir.1G157800.1	blue	Pseudouridine synthase family protein	tRNA pseudouridine synthase family protein, putative, expressed	0.0648388	-0.322905	0.0682399	0.858555	0.199132	0.226506	-0.29374	-0.0679218	-0.275025	-0.429681	-0.482845	0.519156	-0.116862	-0.120587	0.768816	0.132882	0.757035	1.6e-07	0.36234	0.298669	0.173702	0.758134	0.204055	0.0407305	0.0196102	0.0111315	0.595404	0.583644
Sevir.1G157900.1	green		expressed protein	-0.0698403	0.881745	-0.303538	-0.231446	0.489445	-0.037279	-0.507816	0.129134	-0.2487	0.589917	0.706195	0.116223	0.24575	0.0112138	0.751509	2.71e-08	0.159127	0.287967	0.0177692	0.865897	0.0133704	0.557046	0.252498	0.00304831	0.000166064	0.597432	0.258353	0.9595
Sevir.1G158000.1	blue		expressed protein	0.38831	0.131312	0.281107	0.918285	0.71484	0.638233	-0.587828	-0.366178	-0.710487	-0.531248	-0.367212	0.299954	-0.291629	-0.0405026	0.0670957	0.550355	0.193824	6.59e-10	0.000126656	0.0010491	0.00318042	0.0857119	0.000145341	0.00909363	0.084764	0.164355	0.176959	0.854417
Sevir.1G158100.1	blue	S-adenosyl-L-methionine-dependent methyltransferases superfamily protein	expressed protein	0.326712	-0.0880648	0.41622	0.934218	0.58214	0.720836	-0.418495	-0.444462	-0.675299	-0.684372	-0.577995	0.214309	-0.395024	-0.114487	0.128113	0.689474	0.0482119	7.26e-11	0.00356482	0.000104359	0.0468776	0.0335983	0.0004068	0.000316139	0.00386899	0.326126	0.062109	0.602953
Sevir.1G159000.1	brown	Polyketide cyclase/dehydrase and lipid transport superfamily protein	START domain containing protein, putative, expressed	0.187469	0.345335	0.266837	0.878369	0.850916	0.628946	-0.660929	-0.351149	-0.815858	-0.421389	-0.280053	0.248347	-0.349209	0.0623999	0.391686	0.106547	0.218395	3.58e-08	2.68e-07	0.00130544	0.000596265	0.100395	2.09e-06	0.0452223	0.195572	0.253194	0.102418	0.777295
Sevir.1G159400.1	lightgreen	Histidine kinase-, DNA gyrase B-, and HSP90-like ATPase family protein	ATP-binding region, ATPase-like domain containing protein, expressed	-0.0205268	-0.422698	0.842291	0.431142	0.136129	0.735519	0.318562	-0.608028	-0.433863	-0.693332	-0.870361	-0.353821	-0.666881	-0.056869	0.925933	0.0444884	4.64e-07	0.0399765	0.535693	6.36e-05	0.138477	0.00208457	0.038602	0.000244323	6.75e-08	0.0976575	0.000510177	0.796613
Sevir.1G159600.1	blue	Papain family cysteine protease	cysteine proteinase 1 precursor, putative, expressed	-0.0770627	0.407745	0.323005	0.773264	0.866629	0.750685	-0.632059	-0.464651	-0.886996	-0.396841	-0.323172	0.117962	-0.445165	0.0246173	0.726721	0.0534442	0.132755	1.52e-05	8.93e-08	3.68e-05	0.00121416	0.0254952	1.72e-08	0.0608096	0.132543	0.591922	0.0332856	0.911225
Sevir.1G159900.1	blue	calcium-dependent lipid-binding family protein	expressed protein	0.219167	-0.0496836	0.532355	0.867088	0.63674	0.889602	-0.405655	-0.515556	-0.770165	-0.777406	-0.63486	0.0383578	-0.520865	-0.126478	0.315014	0.821882	0.00892361	8.63e-08	0.00108714	1.36e-08	0.0547998	0.0118062	1.72e-05	1.27e-05	0.00113672	0.862052	0.0108227	0.565251
Sevir.1G160300.1	lightgreen	Calmodulin-binding protein	calmodulin binding protein, putative, expressed	0.103992	-0.0526718	0.454888	0.628489	0.460325	0.807536	-0.269042	-0.544756	-0.620083	-0.624607	-0.528547	-0.0209191	-0.441597	-0.165845	0.636785	0.811351	0.029192	0.00131932	0.0270839	3.19e-06	0.214469	0.00719178	0.00159814	0.00144245	0.00951978	0.924521	0.0348972	0.449486
Sevir.1G161000.1	green	MAC/Perforin domain-containing protein	membrane attack complex component/perforin/complement C9, putative, expressed	0.177351	0.763176	-0.0819742	-0.0081021	0.595183	0.290206	-0.508067	-0.294212	-0.450486	0.152502	0.43695	-0.0535913	-0.0322278	-0.132189	0.418194	2.28e-05	0.710014	0.970732	0.00273562	0.179179	0.013317	0.17298	0.0309924	0.487263	0.037088	0.808117	0.883939	0.547674
Sevir.1G161500.1	black	ribosomal protein S27	40S ribosomal protein S27, putative, expressed	-0.141402	-0.515526	-0.491046	-0.700098	-0.951889	-0.829974	0.543726	0.638773	0.976512	0.445943	0.295798	0.0826024	0.583143	-0.00373169	0.519856	0.0118118	0.0173442	0.000199908	2.94e-12	9.65e-07	0.00732409	0.00103562	1.76e-15	0.0329424	0.170566	0.707886	0.00349437	0.986518
Sevir.1G162100.1	brown			-0.131093	0.334282	0.0135619	0.362627	0.426446	0.283153	-0.430012	-0.0206404	-0.436057	-0.0446871	0.00391445	0.215777	-0.146024	-0.418311	0.551026	0.118997	0.951028	0.0890265	0.0424393	0.190462	0.0405589	0.925525	0.0375208	0.839556	0.985857	0.322743	0.506159	0.0469847
Sevir.1G162300.1	brown			0.013324	0.519007	0.304003	0.604525	0.824341	0.754876	-0.562289	-0.546108	-0.822402	-0.309396	-0.173719	0.0918993	-0.359793	-0.0976604	0.951886	0.0111588	0.158457	0.00224746	1.32e-06	3.14e-05	0.00522689	0.00702117	1.47e-06	0.150834	0.42794	0.676649	0.0917396	0.657544
Sevir.1G162400.1	floralwhite		MazG nucleotide pyrophosphohydrolase domain containing protein, expressed	-0.294991	0.346938	-0.280532	-0.729542	-0.295808	-0.606996	0.29447	0.30644	0.425255	0.851316	0.593574	-0.0816254	0.337068	0.0490162	0.171791	0.104823	0.194776	7.81e-05	0.170551	0.00213146	0.172586	0.154979	0.0430823	2.61e-07	0.00282818	0.711196	0.115764	0.824238
Sevir.1G162900.1	black			0.376712	0.0452376	-0.463832	-0.422855	-0.349825	-0.600538	0.100212	0.562872	0.538228	0.481159	0.507231	0.180667	0.485374	-0.067916	0.076422	0.837605	0.0257899	0.0444011	0.101772	0.00244595	0.649147	0.00517016	0.00806487	0.0201042	0.0134951	0.409401	0.0188871	0.758154
Sevir.1G163300.1	black	ARM repeat superfamily protein	U-box domain-containing protein, putative, expressed	0.00277951	-0.486359	0.133192	-0.21501	-0.42855	0.0577732	0.34193	0.0923554	0.304884	-0.187364	-0.22227	-0.256932	-0.018041	-0.0507589	0.989958	0.0186115	0.544613	0.324508	0.0413217	0.793447	0.110275	0.675129	0.157193	0.391957	0.308038	0.236617	0.934883	0.818089
Sevir.1G163600.1	black		expressed protein	-0.237427	-0.186865	-0.352935	-0.491974	-0.613013	-0.721748	0.412866	0.564915	0.655849	0.547572	0.266228	0.121053	0.344801	-0.109444	0.275336	0.393242	0.0985589	0.0171018	0.00187004	0.000101285	0.0502329	0.00497554	0.000679336	0.00684021	0.219488	0.58218	0.107125	0.619118
Sevir.1G163700.1	black	NADH dehydrogenase 2B	NADPH-dependent oxidoreductase, putative, expressed	-0.172437	-0.364271	-0.474973	-0.643654	-0.812515	-0.833067	0.476268	0.777849	0.891465	0.606872	0.352872	0.163315	0.575372	0.018405	0.431411	0.0874803	0.0220047	0.000920403	2.48e-06	8.07e-07	0.0215951	1.25e-05	1.15e-08	0.00213715	0.0986236	0.456528	0.00407254	0.933572
Sevir.1G163800.1	black			-0.055433	-0.348881	-0.514845	-0.526088	-0.72341	-0.765684	0.330565	0.883091	0.819157	0.517112	0.351809	0.272302	0.613286	0.0127845	0.801648	0.102763	0.0119431	0.0099219	9.59e-05	2.06e-05	0.123413	2.42e-08	1.75e-06	0.0115105	0.0997133	0.208751	0.00185883	0.953832
Sevir.1G164000.1	brown			0.279026	0.36773	0.282591	0.361957	0.607418	0.568476	-0.394602	-0.495523	-0.622185	-0.417375	-0.135484	-0.155156	-0.369326	-0.176745	0.197285	0.0842921	0.191381	0.089662	0.00211218	0.00465091	0.0624134	0.0162	0.00152411	0.0475313	0.537645	0.479626	0.082851	0.41981
Sevir.1G164100.1	lightgreen	NADH dehydrogenase 2B	NADPH-dependent oxidoreductase, putative, expressed	-0.209608	-0.217345	0.392167	0.189325	0.123351	0.646214	-0.0108988	-0.324239	-0.304557	-0.55305	-0.466329	-0.214448	-0.311631	-0.0346424	0.337103	0.319153	0.0641953	0.386929	0.574981	0.00086448	0.960636	0.131197	0.157662	0.00619719	0.0248993	0.325806	0.147752	0.875307
Sevir.1G164200.1	blue	mitochondrial ribosomal protein S7	mitochondrial ribosomal protein S7, putative, expressed	0.334516	-0.147156	0.259803	0.66989	0.393873	0.415962	-0.331092	-0.0674822	-0.407636	-0.514826	-0.436394	0.11446	-0.26606	0.0409212	0.118724	0.502831	0.231235	0.000470897	0.0629433	0.0483651	0.122779	0.759655	0.0535146	0.0119469	0.0373573	0.603042	0.219789	0.852928
Sevir.1G164300.1	black	UDP-Glycosyltransferase superfamily protein	cytokinin-O-glucosyltransferase 2, putative, expressed	0.00918032	-0.363516	-0.709716	-0.483886	-0.780182	-0.845211	0.251624	0.677386	0.917214	0.520641	0.473833	0.477758	0.837202	0.10349	0.966839	0.0881874	0.00014889	0.0193098	1.13e-05	3.87e-07	0.246781	0.00038417	7.52e-10	0.0108627	0.0223699	0.021132	6.32e-07	0.63842
Sevir.1G165300.1	skyblue	serine carboxypeptidase-like 19	OsSCP56 - Putative Serine Carboxypeptidase homologue, expressed	-0.0494245	-0.586907	0.760786	0.190104	-0.200717	0.2905	0.679373	-0.468786	-0.0896285	-0.498022	-0.815971	-0.487951	-0.660425	0.103166	0.822797	0.00324017	2.5e-05	0.384941	0.358453	0.178718	0.000363646	0.0240472	0.684234	0.0155885	2.07e-06	0.018173	0.00060409	0.639479
Sevir.1G165600.1	skyblue	ankyrin repeat family protein	ankyrin, putative, expressed	0.262179	0.0697936	0.838249	0.575121	0.597253	0.742547	0.0056731	-0.66444	-0.752635	-0.552268	-0.646908	-0.435746	-0.845054	-0.0663467	0.226845	0.75167	5.94e-07	0.00409247	0.00262041	4.96e-05	0.979505	0.000544085	3.42e-05	0.00628577	0.000849849	0.037673	3.9e-07	0.763586
Sevir.1G165700.1	lightgreen	NAC domain containing protein 2	no apical meristem protein, expressed	-0.100624	0.449949	0.449147	0.166303	0.608634	0.71675	-0.268257	-0.574395	-0.701709	-0.302992	-0.163309	-0.408585	-0.524708	-0.184458	0.647796	0.031218	0.0315575	0.448217	0.00205741	0.000119143	0.215862	0.00415057	0.000190432	0.159916	0.456546	0.0529066	0.0101536	0.399473
Sevir.1G165800.1	blue	ankyrin repeat family protein	ankyrin repeat domain containing protein, putative, expressed	0.176492	0.23775	0.49682	0.845149	0.82969	0.897673	-0.541847	-0.563322	-0.914912	-0.649948	-0.485844	0.00679495	-0.565452	-0.144421	0.420488	0.274666	0.0158803	3.88e-07	9.81e-07	6.37e-09	0.00757061	0.00512673	9.93e-10	0.00078816	0.0187554	0.975453	0.00492534	0.510889
Sevir.1G165900.1	lightgreen	ankyrin repeat family protein	ankyrin, putative, expressed	-0.00563078	0.3552	0.64315	0.697964	0.848876	0.867807	-0.36516	-0.697196	-0.966575	-0.53939	-0.493723	-0.22237	-0.75086	-0.0355187	0.979657	0.096267	0.000931773	0.000213091	3.06e-07	8.18e-08	0.0866519	0.000218014	6.85e-14	0.00790335	0.0166525	0.307814	3.66e-05	0.872178
Sevir.1G166100.1	lightgreen	Root hair defective 3 GTP-binding protein (RHD3)	SEY1, putative, expressed	0.190693	-0.172045	0.650847	0.792458	0.527219	0.900429	-0.221036	-0.576453	-0.7132	-0.823044	-0.74491	-0.091681	-0.599564	-0.0562134	0.383445	0.432474	0.000770675	6.56e-06	0.00973525	4.84e-09	0.3108	0.00398763	0.000133434	1.42e-06	4.55e-05	0.677377	0.0024966	0.798911
Sevir.1G166200.1	lightgreen	HhH-GPD base excision DNA repair family protein	hhH-GPD superfamily base excision DNA repair protein, expressed	0.0403052	0.00601793	0.534806	0.625839	0.568408	0.938001	-0.342963	-0.547916	-0.729121	-0.721133	-0.557542	-0.151374	-0.531658	-0.12878	0.855119	0.978259	0.00855641	0.00140236	0.00465695	3.96e-11	0.109134	0.0067982	7.92e-05	0.00010335	0.00570819	0.490528	0.00903038	0.558135
Sevir.1G166500.1	lightgreen	demeter-like 2	expressed protein	0.0166429	0.191024	0.636166	0.718165	0.766352	0.965062	-0.384735	-0.637352	-0.9083	-0.627661	-0.56793	-0.173915	-0.667992	-0.0605606	0.93992	0.382604	0.00110208	0.000113828	2.01e-05	1.08e-13	0.0698728	0.00107142	2.11e-09	0.00134481	0.00469952	0.427411	0.00049535	0.783705
Sevir.1G166600.1	brown			0.589251	0.140391	0.243592	0.813688	0.677579	0.504097	-0.538166	-0.297373	-0.640757	-0.50175	-0.317322	0.22378	-0.295802	-0.125632	0.00308989	0.522875	0.262692	2.34e-06	0.000382135	0.0141801	0.00807345	0.168194	0.000987394	0.0147113	0.140105	0.304679	0.170561	0.567878
Sevir.1G167100.1	black	Nuclear transport factor 2 (NTF2) family protein with RNA binding (RRM-RBD-RNP motifs) domain	RNA-binding protein-like, putative, expressed	-0.0691996	-0.508584	-0.385759	-0.736657	-0.926614	-0.717532	0.580247	0.440035	0.915061	0.324227	0.259965	-0.0928525	0.469501	-0.0314451	0.753719	0.0132078	0.0690688	6.11e-05	2.21e-10	0.000116179	0.00370117	0.0356217	9.75e-10	0.131212	0.230934	0.673475	0.0238034	0.88674
Sevir.1G167200.1	blue	Protein of unknown function (DUF803)	DUF803 domain containing, putative, expressed	0.268161	-0.188759	0.635982	0.856104	0.538736	0.784824	-0.215094	-0.449546	-0.677138	-0.717976	-0.740578	0.0203261	-0.550066	-0.0946654	0.216032	0.388376	0.00110689	1.89e-07	0.00799387	9.24e-06	0.324315	0.0313883	0.000386808	0.000114525	5.32e-05	0.926656	0.00654089	0.667451
Sevir.1G167800.1	black	FAD/NAD(P)-binding oxidoreductase	fruit protein PKIWI502, putative, expressed	0.0161536	-0.242104	-0.658129	-0.765142	-0.805024	-0.899694	0.347303	0.67294	0.921895	0.535226	0.561547	0.10815	0.66633	0.0144682	0.941683	0.265709	0.000640907	2.11e-05	3.61e-06	5.22e-09	0.104434	0.000433769	4.17e-10	0.00849474	0.00529976	0.623293	0.000517667	0.94776
Sevir.1G169000.1	black			-0.290614	-0.199868	-0.2892	-0.386668	-0.429763	-0.345403	0.160563	0.485539	0.435238	0.330183	0.205182	0.190677	0.414345	0.230063	0.178541	0.360532	0.18076	0.0683604	0.0406877	0.106473	0.464255	0.0188408	0.037922	0.123872	0.347633	0.383484	0.0493335	0.29094
Sevir.1G169500.1	skyblue			0.0446161	-0.32733	0.710321	0.209608	0.047421	0.542023	0.362595	-0.669359	-0.328364	-0.582196	-0.686083	-0.533377	-0.670208	-0.0109467	0.839808	0.12735	0.000146097	0.337103	0.829876	0.00754723	0.0890565	0.000477632	0.126082	0.00356087	0.000301167	0.00876897	0.000466899	0.960463
Sevir.1G169800.1	black			0.122903	-0.32707	0.0421154	-0.198544	-0.378941	-0.232272	0.380755	0.246506	0.380657	0.0923996	-0.0270563	-0.104314	0.0729971	-0.0534613	0.576383	0.127671	0.848683	0.363788	0.074558	0.286204	0.0730663	0.256845	0.0731461	0.674982	0.902469	0.635736	0.740644	0.808574
Sevir.1G169900.1	green		expressed protein	-0.0357984	0.866869	0.0717853	-0.136271	0.605734	0.166355	-0.325147	-0.219708	-0.463489	0.354223	0.411614	-0.25649	-0.202593	0.0770326	0.87118	8.78e-08	0.744809	0.535263	0.00219007	0.448075	0.130059	0.31379	0.0259142	0.0972501	0.0510039	0.237454	0.353883	0.726824
Sevir.1G170000.1	brown		expressed protein	0.0960589	0.778562	0.30929	0.42824	0.923497	0.623816	-0.569788	-0.462001	-0.858184	-0.13812	0.0389316	-0.128259	-0.447725	-0.0732902	0.662835	1.21e-05	0.150981	0.0414851	3.38e-10	0.00146869	0.00453581	0.0264593	1.64e-07	0.529686	0.860008	0.559743	0.032166	0.739637
Sevir.1G170100.1	brown	NAD(P)-binding Rossmann-fold superfamily protein	ThiF family domain containing protein, putative, expressed	0.285224	0.742434	0.0903696	0.299508	0.836408	0.415103	-0.626392	-0.305423	-0.705661	-0.0927252	0.210599	-0.0917133	-0.277844	0.00773397	0.1871	4.98e-05	0.681755	0.165015	6.63e-07	0.0488778	0.00138467	0.156424	0.000168814	0.673898	0.33477	0.677269	0.199269	0.972062
Sevir.1G170200.1	brown	chaperone protein dnaJ-related	drought-induced protein 1, putative, expressed	0.0327249	0.720005	0.148812	0.514016	0.922921	0.628938	-0.725107	-0.410085	-0.846397	-0.11537	0.0250686	0.071637	-0.306427	-0.0681689	0.882161	0.000107227	0.497982	0.0121047	3.64e-10	0.00130568	9.06e-05	0.0519577	3.59e-07	0.600142	0.909604	0.745319	0.154998	0.75728
Sevir.1G170300.1	blue			0.257399	-0.114067	0.425452	0.942208	0.536483	0.62683	-0.332418	-0.438743	-0.634152	-0.62171	-0.592964	0.248284	-0.389575	-0.088079	0.235737	0.604294	0.0429752	1.93e-11	0.00831244	0.00137081	0.121197	0.0362302	0.00115588	0.00154056	0.00286392	0.253318	0.0661334	0.689426
Sevir.1G170700.1	brown		expressed protein	0.149951	0.749986	0.307237	0.0682428	0.756205	0.616358	-0.422356	-0.424165	-0.697281	-0.080077	0.154912	-0.338743	-0.364398	-0.107435	0.494662	3.78e-05	0.153854	0.757025	2.99e-05	0.00173685	0.0446793	0.0436774	0.000217463	0.716453	0.480325	0.113852	0.0873618	0.625603
Sevir.1G170800.1	green			0.342198	0.568099	-0.0551907	0.00803617	0.467437	0.184392	-0.411075	-0.0556763	-0.311839	0.0655313	0.411486	-0.0300436	0.0331957	-0.00527806	0.109979	0.00468442	0.802498	0.97097	0.0245121	0.399644	0.0513385	0.800795	0.147468	0.766413	0.051083	0.891759	0.880478	0.980931
Sevir.1G171100.1	brown			0.453567	0.185039	0.251064	0.82926	0.709878	0.597214	-0.592494	-0.378234	-0.705387	-0.548113	-0.31486	0.171933	-0.35136	-0.244392	0.0297232	0.397963	0.247868	1e-06	0.000148136	0.00262253	0.00289175	0.0751452	0.000170245	0.00677437	0.143378	0.432779	0.100177	0.261077
Sevir.1G171300.1	lightgreen			-0.142284	-0.108702	0.429939	-0.0759048	-0.0036595	0.363398	0.28997	-0.3547	-0.169557	-0.222463	-0.334399	-0.460569	-0.392477	0.094805	0.517227	0.62151	0.0405965	0.730678	0.986778	0.0882988	0.179549	0.0967696	0.43926	0.307607	0.11886	0.0269921	0.0639663	0.666988
Sevir.1G173000.1	black			0.0417793	-0.720153	-0.13076	-0.309426	-0.836538	-0.590923	0.676023	0.426914	0.809873	0.24588	-0.0820388	0.183767	0.40158	0.0444922	0.849877	0.00010671	0.552048	0.150793	6.58e-07	0.00298632	0.000398827	0.0421885	2.84e-06	0.258094	0.709795	0.401274	0.0575185	0.840247
Sevir.1G173100.1	blue	Glycosyl transferase, family 35	alpha-glucan phosphorylast isozyme, putative, expressed	0.473334	-0.34167	0.561598	0.745953	0.304852	0.575799	-0.0483012	-0.477531	-0.450651	-0.712356	-0.682609	0.0201004	-0.443028	-0.07507	0.0225314	0.110564	0.00529474	4.38e-05	0.157239	0.00403876	0.826764	0.0212019	0.0309236	0.000137042	0.000332247	0.927468	0.0342439	0.733535
Sevir.1G173200.1	lightgreen	DNA polymerase epsilon catalytic subunit	POLE1 - Putative DNA polymerase epsilon catalytic subunit, expressed	0.257943	0.386534	0.529254	0.488485	0.80499	0.910298	-0.44956	-0.574463	-0.857491	-0.533674	-0.303436	-0.286561	-0.561232	-0.0939411	0.234714	0.0684645	0.00940657	0.0180277	3.62e-06	1.69e-09	0.0313822	0.00414514	1.72e-07	0.00872445	0.159274	0.184951	0.00533103	0.669855
Sevir.1G173600.1	blue	TRF-like 10	expressed protein	-0.0337418	0.0943867	0.510969	0.818786	0.70799	0.870686	-0.434446	-0.533269	-0.835144	-0.617463	-0.594982	0.0141579	-0.568385	-0.0536517	0.878525	0.668376	0.0127139	1.79e-06	0.000157104	6.58e-08	0.0383126	0.00878519	7.15e-07	0.0016947	0.00274707	0.948878	0.00465896	0.807904
Sevir.1G173700.1	plum	FAD-binding Berberine family protein	reticuline oxidase-like protein precursor, putative, expressed	-0.00677663	-0.386692	0.0497691	-0.213559	-0.431682	-0.268333	0.53114	0.17596	0.387874	0.02273	-0.14313	-0.155847	-0.0780191	0.193017	0.975519	0.0683422	0.82158	0.327864	0.0397009	0.215727	0.00911031	0.421912	0.06743	0.918008	0.514712	0.477645	0.723458	0.377564
Sevir.1G173800.1	lightgreen	Helicase protein with RING/U-box domain	SWI/SNF-related matrix-associated actin-dependent regulator of chromatin subfamily A, putative, expressed	-0.306348	0.0856663	0.102202	-0.192094	0.0503483	0.145491	0.0551382	-0.240645	-0.0871234	-0.0965233	0.01107	-0.215478	-0.0768366	0.254525	0.15511	0.697538	0.642627	0.379894	0.819537	0.50773	0.802683	0.26869	0.692635	0.661299	0.960018	0.323431	0.727494	0.241192
Sevir.1G174000.1	plum	Thioredoxin superfamily protein	OsGrx_C8 - glutaredoxin subgroup III, expressed	-0.113618	-0.0757491	-0.0941317	-0.649134	-0.493141	-0.545003	0.610627	0.121205	0.531855	0.49924	0.269028	-0.134691	0.259431	0.31205	0.605727	0.731211	0.669222	0.000804288	0.0168008	0.00716035	0.00197025	0.581701	0.00900008	0.0152974	0.214494	0.540052	0.231929	0.147178
Sevir.1G174400.1	black	senescence-associated gene 29	nodulin MtN3 family protein, putative, expressed	-0.163648	0.120829	-0.158815	-0.31413	-0.12989	-0.240577	0.207175	-0.00959882	0.208967	0.211434	0.247062	-0.0308004	0.152233	0.35088	0.455599	0.582883	0.469195	0.144359	0.554721	0.268828	0.342869	0.965329	0.338616	0.332814	0.255738	0.889048	0.488041	0.100674
Sevir.1G174600.1	blue	senescence-related gene 3	glycerophosphoryl diester phosphodiesterase family protein, putative, expressed	-0.0830767	-0.115256	-0.166631	0.707082	0.186007	0.0599397	-0.397784	0.0183979	-0.211905	-0.210084	-0.21237	0.604534	0.028818	-0.186934	0.706281	0.600504	0.447312	0.000161586	0.395456	0.785873	0.0601431	0.933597	0.331712	0.335981	0.330628	0.00224705	0.896151	0.393062
Sevir.1G175100.1	brown		expressed protein	0.263048	0.365766	0.233557	0.868555	0.848848	0.572939	-0.662178	-0.359097	-0.80565	-0.40917	-0.245858	0.219086	-0.377802	-0.0295229	0.225252	0.0860913	0.283469	7.74e-08	3.06e-07	0.00426925	0.000577228	0.0924152	3.5e-06	0.052535	0.258138	0.315197	0.0755057	0.893624
Sevir.1G175200.1	plum	hydroxyproline-rich glycoprotein family protein	hydroxyproline-rich glycoprotein family protein, putative, expressed	0.046886	-0.44977	0.620666	-0.194554	-0.348323	0.0157238	0.766788	-0.200847	0.15125	-0.0882201	-0.493287	-0.556686	-0.435498	0.0958008	0.831768	0.0312934	0.0015773	0.373704	0.103351	0.943233	1.97e-05	0.358135	0.490888	0.688953	0.0167636	0.00579876	0.0377944	0.663689
Sevir.1G175300.1	skyblue			0.201751	-0.586818	0.583657	0.184708	-0.20603	0.20577	0.49181	-0.113771	0.0209913	-0.464532	-0.643245	-0.268009	-0.3638	-0.0762046	0.355929	0.00324599	0.00345868	0.398824	0.345601	0.346225	0.0171445	0.605237	0.924262	0.0255376	0.000929604	0.216302	0.0879207	0.729653
Sevir.1G175500.1	black			-0.0852652	-0.482272	-0.327898	-0.761303	-0.92806	-0.787133	0.682014	0.444621	0.913237	0.358506	0.235021	-0.154453	0.388496	0.089079	0.69889	0.0197771	0.126653	2.45e-05	1.81e-10	8.35e-06	0.000337832	0.0335275	1.21e-09	0.0929913	0.280375	0.481644	0.066954	0.686074
Sevir.1G175600.1	brown		LITAF-domain-containing protein, putative, expressed	0.0467551	0.656922	0.460087	0.37887	0.858036	0.656964	-0.392239	-0.469246	-0.849293	-0.220021	-0.113099	-0.241853	-0.545926	0.0152158	0.832231	0.000661006	0.0271735	0.0746161	1.65e-07	0.000660305	0.0641417	0.0238902	2.98e-07	0.313084	0.607386	0.266219	0.00704398	0.945064
Sevir.1G175800.1	plum		major ampullate spidroin 2-2, putative, expressed	-0.0125268	-0.656461	0.249053	-0.424143	-0.764799	-0.468597	0.943293	0.13395	0.620564	0.159294	-0.291928	-0.291597	-0.0561426	0.055406	0.954762	0.000668827	0.251804	0.0436896	2.14e-05	0.0241117	1.59e-11	0.542304	0.00158094	0.467839	0.176495	0.177009	0.799159	0.801743
Sevir.1G175900.1	blue			0.413467	-0.634422	0.580232	0.444653	-0.136071	0.209807	0.450033	-0.343019	-0.0492204	-0.520423	-0.7246	-0.146736	-0.428905	0.00997747	0.049866	0.00114855	0.00370223	0.0335135	0.535869	0.336633	0.0311828	0.109073	0.823517	0.0109019	9.22e-05	0.504066	0.0411354	0.963962
Sevir.1G176400.1	blue			0.494717	0.0181111	0.51531	0.767579	0.630325	0.715677	-0.364079	-0.432917	-0.689628	-0.577134	-0.510228	0.107234	-0.390254	-0.241148	0.0164012	0.93463	0.0118534	1.91e-05	0.0012643	0.000123314	0.0876597	0.0390757	0.000272083	0.00393488	0.0128657	0.626255	0.0656216	0.26766
Sevir.1G177000.1	violet			0.053518	-0.0287476	-0.360585	-0.504357	-0.462457	-0.550147	0.245777	0.395288	0.605122	0.575262	0.473528	0.273346	0.641489	-0.0956083	0.808374	0.896403	0.0909752	0.0141221	0.0262913	0.00653136	0.258298	0.0619191	0.00221897	0.00408127	0.0224686	0.206943	0.000970073	0.664326
Sevir.1G177300.1	black	Exostosin family protein	exostosin family domain containing protein, expressed	-0.0801778	-0.426133	-0.29038	-0.103364	-0.467354	-0.301587	0.241875	0.123688	0.452358	-0.0499639	0.00292546	0.291264	0.33602	0.158063	0.71611	0.0426073	0.178907	0.638832	0.024541	0.161958	0.266174	0.573931	0.0302163	0.820893	0.98943	0.177527	0.116972	0.47133
Sevir.1G177500.1	brown	nudix hydrolase homolog 12	hydrolase, NUDIX family, domain containing protein, expressed	-0.185246	0.563535	-0.101445	0.505032	0.601468	0.237363	-0.585276	-0.212081	-0.54568	-0.0441052	0.146752	0.281694	-0.173948	-0.12855	0.397427	0.00510629	0.645104	0.0139727	0.00239836	0.275471	0.00334836	0.331302	0.00707475	0.84162	0.504019	0.192855	0.427321	0.558846
Sevir.1G177700.1	blue	Ribosomal protein S5/Elongation factor G/III/V family protein	elongation factor, putative, expressed	0.55225	-0.49922	0.145701	0.462791	-0.0949035	0.0973624	0.0434877	0.0688197	0.0780191	-0.317316	-0.351404	0.338525	0.102299	-0.0230918	0.00628785	0.0153022	0.507111	0.0261687	0.666662	0.658528	0.84381	0.755031	0.723458	0.140113	0.100132	0.114099	0.64231	0.916707
Sevir.1G177800.1	blue		expressed protein	-0.0822844	0.166371	-0.229561	0.4288	0.322173	0.129809	-0.496415	0.0125123	-0.234699	0.19342	0.0532976	0.686228	0.325552	-0.115036	0.708963	0.448029	0.292023	0.0411902	0.133814	0.554967	0.0159795	0.954814	0.281054	0.376548	0.809149	0.000299929	0.129552	0.601206
Sevir.1G178000.1	blue	indeterminate(ID)-domain 2	ZOS2-08 - C2H2 zinc finger protein, expressed	0.162455	0.0809805	0.40523	0.885115	0.694628	0.782936	-0.505195	-0.508926	-0.767994	-0.615729	-0.506757	0.151881	-0.433648	-0.144801	0.458935	0.713384	0.0550785	2.03e-08	0.000235209	1e-05	0.0139368	0.013136	1.88e-05	0.00176126	0.0135968	0.489059	0.0387092	0.509766
Sevir.1G178800.1	black	inositol polyphosphate kinase 2 beta	inositol hexaphosphate kinase, putative, expressed	-0.0622021	-0.531763	-0.115018	-0.612422	-0.858737	-0.681819	0.826893	0.304725	0.836315	0.380476	0.0742037	-0.114079	0.290918	0.221141	0.777984	0.00901416	0.601264	0.00189445	1.58e-07	0.000339689	1.15e-06	0.157421	6.67e-07	0.0732938	0.736503	0.604254	0.178067	0.310566
Sevir.1G178900.1	blue			0.626087	-0.36181	0.570694	0.563125	0.182726	0.43917	0.131403	-0.327567	-0.292417	-0.549709	-0.597608	-0.0311433	-0.363738	-0.0892827	0.00139441	0.0898023	0.00445785	0.00514573	0.403992	0.0360284	0.550076	0.127059	0.175739	0.00658308	0.00260102	0.88782	0.0879789	0.685391
Sevir.1G179300.1	black	SBP (S-ribonuclease binding protein) family protein	protein binding protein, putative, expressed	-0.121611	-0.252893	-0.221271	-0.804855	-0.744354	-0.71778	0.709813	0.318205	0.777456	0.502067	0.290632	-0.229349	0.312198	0.196176	0.580429	0.244326	0.310273	3.64e-06	4.65e-05	0.000115252	0.000148437	0.138944	1.27e-05	0.0146386	0.178513	0.29248	0.146976	0.369654
Sevir.1G179400.1	brown	Glycosyltransferase family 61 protein	glycosyltransferase, putative, expressed	0.331252	0.501896	0.343549	0.700511	0.88419	0.590396	-0.563939	-0.384095	-0.816914	-0.273285	-0.153105	0.056242	-0.420929	0.00905603	0.122588	0.0146778	0.108491	0.00019744	2.2e-08	0.00301867	0.00506774	0.0703786	1.97e-06	0.207048	0.485522	0.79881	0.045482	0.967288
Sevir.1G179600.1	green	zinc ion binding	protein binding protein, putative, expressed	0.230456	0.799949	-0.0949987	0.0910998	0.671669	0.227019	-0.587533	-0.00723509	-0.448714	0.201651	0.453386	0.0844607	0.050669	0.0497418	0.290094	4.62e-06	0.666346	0.679316	0.000448918	0.297547	0.00319948	0.973863	0.0317418	0.356173	0.0297967	0.701604	0.818406	0.821677
Sevir.1G179900.1	green		expressed protein	-0.147178	0.63831	-0.270392	0.164882	0.502904	0.226098	-0.638437	0.00922662	-0.358494	0.150322	0.387663	0.365499	0.22477	0.00280665	0.502768	0.00104716	0.212089	0.452161	0.014448	0.299564	0.001044	0.966672	0.0930037	0.493582	0.0675921	0.0863384	0.302487	0.98986
Sevir.1G180200.1	skyblue	Protein of unknown function (DUF1624)	heparan-alpha-glucosaminide N-acetyltransferase, putative, expressed	0.111097	-0.486891	0.842898	0.288411	-0.0244748	0.424676	0.517222	-0.342232	-0.221425	-0.382941	-0.801228	-0.328003	-0.548383	-0.0644878	0.6138	0.0184642	4.47e-07	0.182006	0.911737	0.0433977	0.0114899	0.109941	0.309927	0.0712991	4.35e-06	0.126523	0.00674162	0.770035
Sevir.1G180400.1	lightgreen	Clp ATPase	ERD1 protein, chloroplast precursor, putative, expressed	0.056065	-0.0708959	0.628632	0.741929	0.591721	0.921152	-0.294878	-0.53114	-0.751694	-0.690027	-0.674212	-0.0608962	-0.543048	-0.0535422	0.799431	0.74787	0.00131496	5.07e-05	0.00293797	4.59e-10	0.171963	0.00911036	3.55e-05	0.000268965	0.000419044	0.782535	0.00741217	0.808289
Sevir.1G180900.1	black	Amino acid kinase family protein	amino acid kinase, putative, expressed	-0.166416	-0.33786	-0.0265548	-0.357691	-0.564984	-0.463201	0.586119	0.307904	0.527618	0.295675	-0.00305731	0.0408659	0.173181	-0.186103	0.447907	0.114856	0.904268	0.0937911	0.00496907	0.0260191	0.00329209	0.152916	0.00967006	0.170752	0.988954	0.853125	0.429393	0.395208
Sevir.1G181200.1	blue	heat shock transcription factor A3	HSF-type DNA-binding domain containing protein, expressed	-0.176643	-0.0896937	0.139033	0.829594	0.39631	0.389079	-0.377003	-0.247356	-0.473145	-0.387711	-0.461802	0.364864	-0.258721	0.0307171	0.420083	0.684016	0.526944	9.86e-07	0.0611872	0.0665097	0.0761762	0.255154	0.022593	0.0675551	0.0265329	0.0869276	0.233255	0.889346
Sevir.1G181300.1	blue	Protein kinase superfamily protein	protein kinase domain containing protein, expressed	0.368633	-0.158106	0.547958	0.870915	0.551624	0.801054	-0.314804	-0.420444	-0.672762	-0.735767	-0.67111	0.112041	-0.447521	-0.166788	0.0834743	0.471206	0.00679316	6.47e-08	0.0063595	4.38e-06	0.143452	0.0457577	0.000435858	6.3e-05	0.000455725	0.610771	0.0322542	0.446878
Sevir.1G181400.1	violet	D-mannose binding lectin protein with Apple-like carbohydrate-binding domain	PAN domain-containing protein At5g03700 precursor, putative, expressed	-0.00330451	0.136607	-0.567502	-0.439155	-0.201701	-0.318159	-0.209659	0.379519	0.388147	0.379538	0.572237	0.282733	0.695369	0.00243973	0.988061	0.534247	0.00473788	0.0360351	0.356052	0.139005	0.336981	0.0740798	0.0672207	0.0740639	0.00432748	0.19115	0.000230131	0.991185
Sevir.1G181600.1	blue			0.258993	-0.346664	0.463957	0.882702	0.324927	0.523109	-0.138175	-0.37999	-0.47006	-0.673235	-0.70852	0.185213	-0.407519	-0.0578073	0.232747	0.105117	0.0257448	2.5e-08	0.130333	0.0104278	0.52952	0.0736925	0.0236144	0.000430315	0.000154541	0.397512	0.0535898	0.793327
Sevir.1G181700.1	black	RING/U-box superfamily protein	RING-H2 finger protein, putative, expressed	0.133284	-0.444174	-0.412093	0.098453	-0.371581	-0.321772	-0.0761528	0.0852331	0.367006	-0.151947	-0.00591341	0.371687	0.380673	-0.156903	0.544332	0.0337275	0.0507076	0.654932	0.0808464	0.134326	0.72983	0.698998	0.084952	0.488869	0.978637	0.0807537	0.0731328	0.474631
Sevir.1G181900.1	lightgreen	starch branching enzyme 2.2	1,4-alpha-glucan-branching enzyme, chloroplast precursor, putative, expressed	0.202507	-0.571135	0.556645	0.224988	-0.0990325	0.460547	0.328844	-0.39121	-0.122741	-0.683453	-0.67199	-0.241644	-0.33374	-0.0612871	0.354092	0.0044202	0.00580319	0.302005	0.653024	0.0270004	0.125496	0.0649057	0.576888	0.000324451	0.000445042	0.266646	0.119634	0.781172
Sevir.1G182300.1	green	Tetratricopeptide repeat (TPR)-like superfamily protein	pentatricopeptide, putative, expressed	-0.293582	0.691262	-0.012783	0.00170573	0.590504	0.441736	-0.527485	-0.287487	-0.517992	0.0630997	0.276409	-0.033723	-0.0377011	-0.0957117	0.173945	0.000259517	0.953838	0.993837	0.00301202	0.0348335	0.00969174	0.183474	0.0113461	0.774859	0.201695	0.878593	0.864392	0.663984
Sevir.1G182400.1	brown	copper chaperone	heavy metal-associated domain containing protein, expressed	-0.16852	0.530549	0.183813	0.216401	0.607989	0.551517	-0.452029	-0.330585	-0.560324	0.139052	0.0661685	0.0731165	-0.0646015	-0.0556016	0.442104	0.00920228	0.401154	0.321312	0.00208633	0.00637183	0.0303516	0.123389	0.0054218	0.526885	0.764204	0.740234	0.76964	0.801057
Sevir.1G182500.1	blue	A20/AN1-like zinc finger family protein	zinc finger A20 and AN1 domain-containing stress-associated protein, putative, expressed	-0.118059	0.116806	0.206579	0.878288	0.600654	0.544802	-0.52007	-0.314837	-0.663786	-0.36332	-0.409923	0.414457	-0.280187	-0.130366	0.591612	0.595581	0.344288	3.61e-08	0.00243995	0.00718595	0.0109655	0.143408	0.0005535	0.0883724	0.0520597	0.0492664	0.19535	0.553257
Sevir.1G182600.1	violet		hypothetical protein	0.139657	-0.0872193	-0.290877	-0.245822	-0.206744	-0.0976592	-0.106163	0.193294	0.261694	0.125346	0.218863	0.0758538	0.364907	-0.21263	0.525071	0.692313	0.17813	0.258209	0.343895	0.657548	0.629725	0.376865	0.227737	0.568766	0.315703	0.730853	0.0868876	0.330022
Sevir.1G182700.1	plum			-0.263857	-0.179461	0.0951066	-0.136411	-0.18275	0.050407	0.210475	-0.0877181	0.115197	0.0040281	-0.0904594	-0.143293	-0.0158401	0.0872423	0.223775	0.412585	0.665988	0.534841	0.403928	0.81933	0.335061	0.690637	0.600693	0.985447	0.681455	0.51423	0.942813	0.692236
Sevir.1G182900.1	blue	NAD+ ADP-ribosyltransferases;NAD+ ADP-ribosyltransferases	poly synthetase 3, putative, expressed	0.0324284	-0.346975	0.558995	0.840067	0.333647	0.584535	-0.0792056	-0.406349	-0.524296	-0.611675	-0.804502	0.0993632	-0.507752	-0.0742737	0.883222	0.104784	0.00555714	5.32e-07	0.119743	0.00339845	0.719416	0.0543465	0.0102237	0.00192567	3.71e-06	0.651936	0.013384	0.736263
Sevir.1G183200.1	black	centroradialis	RCN2 Centroradialis-like1 homologous to TFL1 gene; contains Pfam profile PF01161: Phosphatidylethanolamine-binding protein, expressed	-0.149485	-0.423389	-0.522657	-0.619423	-0.833691	-0.793931	0.49991	0.394136	0.877592	0.306293	0.303706	0.0393836	0.481574	0.24392	0.496018	0.044105	0.0105063	0.00162201	7.78e-07	6.13e-06	0.0151391	0.062752	3.82e-08	0.155187	0.158884	0.858399	0.0199818	0.262029
Sevir.1G183300.1	violet	alpha/beta-Hydrolases superfamily protein	hydrolase, alpha/beta fold family protein, putative, expressed	0.0458007	0.188524	-0.813615	-0.397507	-0.316071	-0.640302	-0.195903	0.522948	0.567909	0.582975	0.783869	0.602128	0.902414	0.0728964	0.83561	0.388978	2.34e-06	0.0603383	0.141762	0.000998284	0.370334	0.0104557	0.00470136	0.00350609	9.64e-06	0.00236506	3.96e-09	0.74099
Sevir.1G183400.1	black	RmlC-like cupins superfamily protein	Cupin domain containing protein, expressed	0.069096	-0.370443	-0.513808	-0.48678	-0.679924	-0.717805	0.339991	0.383289	0.783006	0.301377	0.321603	0.224296	0.609307	0.185446	0.754077	0.0818542	0.0121455	0.0184949	0.00035813	0.00011516	0.112441	0.0710204	1e-05	0.162265	0.134543	0.303534	0.00202762	0.396908
Sevir.1G183600.1	violet		expressed protein	-0.096625	-0.15438	-0.705375	-0.298883	-0.513471	-0.686981	0.00614677	0.559059	0.683833	0.625729	0.519008	0.718553	0.914145	-0.0642168	0.660963	0.481853	0.000170307	0.165941	0.0122118	0.00029356	0.977794	0.00555052	0.000320993	0.00140588	0.0111586	0.000112409	1.09e-09	0.770976
Sevir.1G183700.1	violet	Glycosyl hydrolase superfamily protein	glycosyl hydrolases family 17, putative, expressed	-0.0500633	-0.359861	-0.697971	-0.0398442	-0.53172	-0.664535	-0.0683967	0.516844	0.639376	0.325043	0.299493	0.700134	0.750449	-0.155163	0.820542	0.0916738	0.000213042	0.856759	0.00902076	0.000542738	0.756493	0.0115611	0.00102076	0.130189	0.165036	0.000199693	3.71e-05	0.479606
Sevir.1G183900.1	black	SOUL heme-binding family protein	SOUL heme-binding protein, putative, expressed	-0.0143477	-0.398242	-0.477285	-0.311295	-0.635878	-0.680514	0.239077	0.633763	0.734089	0.369516	0.236145	0.303689	0.561002	0.301396	0.948194	0.0598218	0.0212782	0.148212	0.00110963	0.000352292	0.271915	0.00116653	6.68e-05	0.0826807	0.278014	0.158909	0.00535392	0.162237
Sevir.1G184100.1	blue		expressed protein	0.0150145	0.395011	-0.0888854	0.755706	0.670237	0.380347	-0.747088	-0.103416	-0.598067	-0.245013	0.00642674	0.506163	-0.0594438	-0.160542	0.94579	0.0621183	0.686722	3.05e-05	0.000466537	0.0733996	4.21e-05	0.638661	0.00257623	0.259829	0.976783	0.0137254	0.787604	0.464312
Sevir.1G184200.1	darkolivegreen			0.108757	-0.176564	-0.189653	0.465067	0.0662796	0.0509347	-0.339754	0.393192	-0.00251043	0.0154496	-0.0640876	0.743247	0.408118	-0.221525	0.621331	0.420295	0.386091	0.0253464	0.763819	0.817469	0.112708	0.0634403	0.99093	0.944221	0.771425	4.84e-05	0.053205	0.309704
Sevir.1G184300.1	blue	F1F0-ATPase inhibitor protein, putative	expressed protein	-0.10494	-0.107765	0.155091	0.867825	0.396501	0.385417	-0.400305	-0.162854	-0.481607	-0.359848	-0.467648	0.483273	-0.202276	-0.16109	0.633698	0.624537	0.479812	8.17e-08	0.0610514	0.0693366	0.0583897	0.457819	0.019972	0.0916865	0.0244389	0.0194861	0.354653	0.462771
Sevir.1G184500.1	blue	Protein of unknown function (DUF3049)	expressed protein	0.568129	0.0170161	0.346294	0.622984	0.48991	0.51526	-0.309939	-0.215505	-0.513228	-0.460621	-0.370655	0.150755	-0.270341	-0.0428594	0.00468173	0.938575	0.105514	0.00149675	0.0176447	0.0118631	0.150081	0.32337	0.01226	0.0269726	0.0816657	0.492325	0.212179	0.846041
Sevir.1G184600.1	blue			0.195393	0.222377	0.379411	0.882074	0.804172	0.751658	-0.590316	-0.381518	-0.846142	-0.489913	-0.433656	0.152895	-0.467444	-0.18295	0.371605	0.3078	0.0741686	2.63e-08	3.77e-06	3.55e-05	0.0030236	0.0724453	3.64e-07	0.0176441	0.0387052	0.486128	0.0245098	0.403407
Sevir.1G184700.1	brown	nitrilase-like protein 1	N-carbamoylputrescine amidase, putative, expressed	0.0505976	0.218271	0.40872	0.415626	0.517136	0.541444	-0.211503	-0.313231	-0.605827	-0.391582	-0.301329	-0.152861	-0.504123	-0.185313	0.818657	0.317046	0.0528206	0.0485652	0.0115061	0.0076243	0.332652	0.145573	0.0021857	0.0646286	0.162335	0.486226	0.0141743	0.397252
Sevir.1G184800.1	violet	cell wall invertase 2	glycosyl hydrolases, putative, expressed	0.041355	-0.0815444	-0.844663	-0.31518	-0.451885	-0.636146	-0.210158	0.682355	0.658893	0.494045	0.62108	0.688836	0.953808	-0.143453	0.851386	0.711471	4e-07	0.142949	0.0304111	0.00110259	0.335807	0.000334625	0.00062845	0.0165707	0.00156266	0.000278356	1.93e-12	0.513755
Sevir.1G185100.1	lightgreen	Pollen Ole e 1 allergen and extensin family protein	POEI29 - Pollen Ole e I allergen and extensin family protein precursor, putative, expressed	-0.0759672	-0.0964926	0.242048	0.426468	0.258862	0.499573	-0.217337	-0.224094	-0.373287	-0.435983	-0.377468	0.136949	-0.20007	-0.125703	0.730465	0.661401	0.265822	0.0424272	0.232992	0.0152186	0.319172	0.303982	0.0793544	0.0375573	0.0757857	0.533215	0.360036	0.567657
Sevir.1G185500.1	blue		expressed protein	0.0921595	0.316735	0.394752	0.793538	0.859296	0.782245	-0.597605	-0.42025	-0.887787	-0.441703	-0.395876	0.0525551	-0.49904	-0.022466	0.675782	0.140881	0.0623053	6.24e-06	1.52e-07	1.03e-05	0.00260118	0.0458686	1.6e-08	0.0348485	0.0614967	0.811762	0.0153449	0.918957
Sevir.1G185600.1	green		expressed protein	0.037107	0.910089	-0.0188131	0.149721	0.813196	0.289674	-0.618305	-0.261024	-0.642945	0.196017	0.368057	-0.0547705	-0.184692	0.00847359	0.866511	1.73e-09	0.932102	0.495331	2.4e-06	0.180014	0.00166312	0.228972	0.000936425	0.370049	0.0839952	0.803974	0.398865	0.969391
Sevir.1G185800.1	violet	Plant invertase/pectin methylesterase inhibitor superfamily protein	pectinesterase inhibitor domain containing protein, putative, expressed	0.0317307	-0.0287427	-0.737027	-0.490963	-0.501552	-0.686571	0.0302616	0.665692	0.69026	0.539603	0.650996	0.450344	0.791476	0.175381	0.885718	0.89642	6.03e-05	0.0173661	0.0147568	0.000297011	0.890978	0.000526457	0.000267163	0.00787397	0.000767805	0.0310522	6.86e-06	0.423465
Sevir.1G185900.1	blue	Plant invertase/pectin methylesterase inhibitor superfamily protein	pectinesterase inhibitor domain containing protein, putative, expressed	-0.0897573	0.337561	0.00856825	0.745511	0.674048	0.493824	-0.673847	-0.227136	-0.635785	-0.208449	-0.113281	0.486255	-0.0926176	0.061621	0.683803	0.115199	0.969049	4.46e-05	0.000420918	0.0166267	0.000423219	0.29729	0.00111209	0.339842	0.606804	0.0186407	0.674256	0.780008
Sevir.1G186100.1	blue	ZIP metal ion transporter family	metal cation transporter, putative, expressed	0.15451	0.310285	0.503259	0.824827	0.889926	0.874717	-0.554458	-0.562724	-0.939199	-0.574669	-0.452074	-0.020736	-0.571256	-0.000502633	0.481478	0.149602	0.0143678	1.29e-06	1.32e-08	4.81e-08	0.00604029	0.00518452	3.25e-11	0.00412856	0.030333	0.92518	0.00440993	0.998184
Sevir.1G186200.1	blue			0.204456	0.284307	0.449583	0.771261	0.809479	0.748318	-0.522249	-0.514157	-0.84336	-0.529626	-0.402643	0.0138284	-0.488167	0.0552586	0.34938	0.188584	0.0313726	1.65e-05	2.9e-06	4.02e-05	0.0105776	0.0120772	4.34e-07	0.00934755	0.0567995	0.950067	0.018114	0.80226
Sevir.1G186700.1	blue		methyltransferase, putative, expressed	0.467929	-0.038883	0.455831	0.930783	0.640184	0.705361	-0.420476	-0.436574	-0.703501	-0.648254	-0.566195	0.178614	-0.427274	-0.13668	0.0243415	0.860181	0.0288171	1.22e-10	0.00100111	0.000170378	0.0457394	0.0372697	0.000180348	0.000822033	0.00485669	0.414832	0.0419969	0.534029
Sevir.1G187700.1	lightgreen	Double Clp-N motif-containing P-loop nucleoside triphosphate hydrolases superfamily protein	transposon protein, putative, Mutator sub-class, expressed	0.150926	0.258776	0.6452	0.492968	0.722975	0.920669	-0.321142	-0.549733	-0.815311	-0.507986	-0.446775	-0.259819	-0.559863	-0.0752573	0.491829	0.233152	0.000886274	0.0168452	9.73e-05	4.88e-10	0.135134	0.00658025	2.15e-06	0.0133343	0.0325783	0.231207	0.00546841	0.732894
Sevir.1G188400.1	green	NDR1/HIN1-like 1	harpin-induced protein 1 domain containing protein, expressed	-0.0148276	0.897337	-0.256079	-0.0324095	0.601419	0.0314612	-0.565107	-0.102957	-0.364616	0.51498	0.592116	0.207321	0.192349	0.0342856	0.946463	6.59e-09	0.238231	0.883289	0.00240084	0.886683	0.00495751	0.64016	0.0871584	0.011917	0.00291426	0.342521	0.379248	0.876582
Sevir.1G188800.1	brown	UDP-Glycosyltransferase superfamily protein	digalactosyldiacylglycerol synthase, chloroplast precursor, putative, expressed	0.133226	0.611763	0.371031	0.567872	0.953624	0.798708	-0.630155	-0.558132	-0.939871	-0.368275	-0.142403	-0.130071	-0.508214	-0.0568164	0.544508	0.001922	0.0813325	0.00470466	2.02e-12	4.9e-06	0.0012693	0.00564641	2.9e-11	0.0837983	0.516874	0.554162	0.013286	0.796797
Sevir.1G189100.1	blue	VQ motif-containing protein	VQ domain containing protein, putative, expressed	0.17939	-0.307068	-0.0448279	0.457252	-0.0816127	0.014471	-0.113315	0.046849	0.0375986	-0.0833664	-0.212774	0.583821	0.213088	-0.581881	0.412775	0.154092	0.839057	0.0282598	0.711239	0.947749	0.606694	0.831899	0.864758	0.705301	0.329686	0.00344736	0.328957	0.00358325
Sevir.1G189200.1	black			0.00885844	-0.21331	-0.383212	-0.297532	-0.428761	-0.472042	0.110838	0.62254	0.483694	0.243271	0.246929	0.355788	0.49413	-0.134503	0.968001	0.328442	0.0710815	0.167956	0.0412111	0.022954	0.61463	0.00151188	0.0193649	0.263341	0.256004	0.095678	0.0165493	0.540623
Sevir.1G189700.1	plum	Transducin/WD40 repeat-like superfamily protein	WD domain, G-beta repeat domain containing protein, expressed	-0.116058	-0.421198	0.458061	-0.403679	-0.468042	-0.179477	0.843389	-0.147473	0.288432	-0.0181651	-0.346487	-0.578139	-0.358659	0.142158	0.597956	0.04533	0.0279464	0.0561054	0.0243028	0.412543	4.33e-07	0.501901	0.181973	0.934436	0.105306	0.00385808	0.0928416	0.517604
Sevir.1G190100.1	brown	NADH-ubiquinone oxidoreductase B18 subunit, putative	expressed protein	0.233327	0.366924	0.462025	0.671078	0.825179	0.726518	-0.496919	-0.525749	-0.868584	-0.480137	-0.337927	-0.147984	-0.587265	-0.00371505	0.283957	0.0850274	0.0264503	0.000456119	1.26e-06	8.65e-05	0.0158561	0.00997842	7.72e-08	0.0204089	0.11478	0.500404	0.00321681	0.986578
Sevir.1G190500.1	violet	RING/U-box superfamily protein	RING-H2 finger protein, putative, expressed	-0.116442	0.0267476	-0.800994	-0.246789	-0.348769	-0.608425	-0.22552	0.675159	0.545677	0.644085	0.604647	0.736522	0.878864	-0.0358769	0.596737	0.903576	4.4e-06	0.256282	0.102881	0.00206672	0.300833	0.000408365	0.00707524	0.000910769	0.00224162	6.14e-05	3.44e-08	0.870899
Sevir.1G190800.1	blue	FAR1-related sequence 5	transposon protein, putative, unclassified, expressed	0.415825	-0.138356	0.451364	0.836848	0.4918	0.527307	-0.227491	-0.402479	-0.551116	-0.544571	-0.570926	0.137227	-0.40743	0.0653849	0.0484466	0.528976	0.0306265	6.46e-07	0.017147	0.00972088	0.296517	0.0569101	0.0064182	0.00721542	0.00443802	0.532376	0.0536467	0.766921
Sevir.1G191200.1	black		abscisic stress-ripening, putative, expressed	0.145603	-0.417419	-0.381681	0.00464423	-0.450262	-0.386009	0.0412798	0.613618	0.458752	-0.0188304	0.0490584	0.303683	0.292186	-0.0617676	0.507399	0.0475051	0.072313	0.983221	0.0310863	0.0688735	0.851653	0.00184532	0.0276809	0.93204	0.824089	0.158917	0.176097	0.779497
Sevir.1G191300.1	brown	Sphingomyelin synthetase family protein	expressed protein	-0.182012	0.432501	0.330466	0.307761	0.626305	0.482588	-0.281233	-0.485501	-0.645831	-0.0829202	-0.162785	-0.233581	-0.50783	0.120075	0.405862	0.0392854	0.123532	0.153117	0.00138745	0.0196849	0.193616	0.0188516	0.000872661	0.70681	0.458011	0.283419	0.0133674	0.585255
Sevir.1G191500.1	blue			0.72031	-0.084473	0.190284	0.718664	0.431378	0.475925	-0.415415	-0.0927892	-0.423404	-0.520343	-0.317553	0.287281	-0.161186	-0.328927	0.000106165	0.701562	0.384484	0.000112004	0.0398558	0.0217029	0.048691	0.673685	0.0440968	0.0109162	0.139801	0.183801	0.4625	0.125396
Sevir.1G192600.1	black	plant U-box 25	U-box domain-containing protein, putative, expressed	-0.186205	-0.329291	-0.698787	-0.63416	-0.815314	-0.865548	0.314047	0.657811	0.929797	0.552987	0.487979	0.336171	0.780177	0.0481278	0.394944	0.124952	0.000207919	0.00115566	2.15e-06	9.68e-08	0.14447	0.000646144	1.41e-10	0.00620423	0.0181654	0.116797	1.13e-05	0.827377
Sevir.1G192800.1	brown	Protein kinase superfamily protein	serine/threonine-protein kinase, putative, expressed	-0.169819	0.598449	0.517463	0.158245	0.694473	0.646898	-0.196451	-0.585004	-0.752949	-0.111761	-0.141528	-0.453642	-0.626042	-0.0504133	0.438543	0.00255569	0.0114448	0.470812	0.000236279	0.000850054	0.36897	0.00336665	3.38e-05	0.611669	0.51948	0.029693	0.00139585	0.819308
Sevir.1G192900.1	floralwhite	Leucine-rich repeat (LRR) family protein	Leucine Rich Repeat family protein, expressed	-0.120217	0.102909	-0.550706	-0.500159	-0.42126	-0.653106	0.0951895	0.618477	0.618378	0.877551	0.630579	0.450523	0.758617	-0.152068	0.584808	0.640318	0.00646588	0.0150807	0.0452948	0.000728211	0.665714	0.00165675	0.0016604	3.83e-08	0.00125683	0.0309768	2.72e-05	0.488518
Sevir.1G193000.1	brown			-0.0462413	0.610391	0.285314	0.347291	0.71085	0.517354	-0.427563	-0.443184	-0.716877	-0.128491	-0.0138342	-0.0945674	-0.385957	-0.331886	0.83405	0.00198041	0.186955	0.104447	0.000143694	0.0114652	0.0418431	0.0341729	0.000118656	0.559028	0.950046	0.667777	0.0689139	0.12183
Sevir.1G193400.1	blue	cytosolic invertase 2	plant neutral invertase domain containing protein, expressed	-0.0953516	0.0109585	-0.248631	0.774989	0.345073	0.162876	-0.614537	-0.0449213	-0.315988	-0.22721	-0.127187	0.71075	0.138432	-0.114815	0.665177	0.960421	0.252635	1.41e-05	0.10683	0.457758	0.00180834	0.838726	0.141872	0.297129	0.563055	0.000144146	0.528748	0.601908
Sevir.1G193600.1	blue	ammonium transporter 2	ammonium transporter protein, putative, expressed	0.0492834	-0.176054	0.297346	0.937678	0.44903	0.539099	-0.364034	-0.365306	-0.541827	-0.555092	-0.564387	0.387547	-0.273562	-0.0886838	0.823295	0.421659	0.168234	4.18e-11	0.0316069	0.00794345	0.0877013	0.0865174	0.00757328	0.00597068	0.00502523	0.0676814	0.20657	0.687398
Sevir.1G194500.1	violet		expressed protein	-0.101172	-0.139837	-0.21635	-0.478708	-0.447397	-0.379233	0.290293	0.264761	0.511592	0.565489	0.28074	0.191031	0.55245	-0.0197011	0.645998	0.524534	0.321431	0.0208407	0.0323081	0.074316	0.179043	0.222133	0.0125872	0.00492199	0.194431	0.382584	0.00626507	0.928905
Sevir.1G194600.1	skyblue	Protein of unknown function (DUF668)	expressed protein	-0.0109198	-0.471021	0.834689	0.25325	-0.0139122	0.584403	0.486385	-0.534878	-0.291836	-0.561416	-0.829931	-0.416235	-0.628952	-0.077159	0.96056	0.0232925	7.34e-07	0.243638	0.949765	0.00340749	0.0186043	0.00854586	0.176639	0.00531271	9.67e-07	0.0482032	0.00130528	0.726393
Sevir.1G195300.1	blue	Tetratricopeptide repeat (TPR)-like superfamily protein	expressed protein	0.471688	0.00142635	0.564672	0.669304	0.56736	0.741507	-0.242445	-0.55244	-0.659981	-0.665653	-0.516119	-0.117253	-0.511666	0.063564	0.023071	0.994846	0.00499831	0.000478326	0.0047507	5.15e-05	0.265015	0.00626618	0.000611058	0.000527006	0.0116985	0.594165	0.0125723	0.773244
Sevir.1G195500.1	brown		expressed protein	0.0671534	0.755599	0.143057	0.0832002	0.738962	0.565044	-0.538347	-0.317302	-0.626676	0.0228016	0.235164	-0.123268	-0.142101	-0.0830818	0.760793	3.06e-05	0.514931	0.705863	5.64e-05	0.00496343	0.00804819	0.140131	0.00137567	0.917751	0.280074	0.575241	0.517774	0.706263
Sevir.1G196200.1	lightgreen	histone methyltransferases(H3-K4 specific);histone methyltransferases(H3-K36 specific)	histone-lysine N-methyltransferase ASHH2, putative, expressed	-0.00146989	0.0069561	0.573561	0.649862	0.592045	0.942399	-0.333983	-0.514178	-0.753292	-0.695385	-0.600814	-0.145854	-0.560747	-0.0698658	0.994689	0.974871	0.00421823	0.000789849	0.00291853	1.87e-11	0.119348	0.012073	3.34e-05	0.000230024	0.00243175	0.506659	0.00537934	0.751421
Sevir.1G196300.1	lightsteelblue		expressed protein	0.292872	0.449167	-0.54715	-0.155818	0.097785	-0.393416	-0.335871	0.342943	0.166084	0.546737	0.629378	0.485357	0.557186	-0.134335	0.175037	0.031549	0.00689191	0.477731	0.657133	0.0632763	0.117146	0.109157	0.448824	0.00694298	0.00129243	0.0188921	0.0057457	0.541133
Sevir.1G196400.1	lightgreen	Phosphoinositide phosphatase family protein	SacI homology domain containing protein, expressed	0.142427	0.225833	0.472509	0.847459	0.824047	0.894572	-0.566001	-0.567855	-0.91182	-0.675022	-0.47714	0.00733431	-0.553706	-0.0995608	0.516802	0.300145	0.0228005	3.35e-07	1.34e-06	8.6e-09	0.00487457	0.00470623	1.42e-09	0.000409898	0.0213233	0.973505	0.00612362	0.651287
Sevir.1G196500.1	blue		expressed protein	0.0607843	0.389116	0.1403	0.846634	0.780531	0.516168	-0.664626	-0.317115	-0.751452	-0.262702	-0.194261	0.41104	-0.244057	-0.177495	0.782925	0.0664812	0.523146	3.53e-07	1.11e-05	0.0116892	0.000541439	0.140379	3.58e-05	0.225885	0.374437	0.0513602	0.261752	0.41781
Sevir.1G196800.1	plum	Pentatricopeptide repeat (PPR) superfamily protein	pentatricopeptide, putative, expressed	-0.251786	-0.590438	0.0174954	-0.647718	-0.828571	-0.396864	0.785092	0.207418	0.706903	0.169242	-0.0873018	-0.333377	0.133241	0.322647	0.246467	0.00301607	0.936848	0.000833016	1.05e-06	0.0607933	9.14e-06	0.34229	0.00016248	0.440123	0.692036	0.120061	0.544462	0.13321
Sevir.1G197000.1	brown	xylem NAC domain 1	no apical meristem protein, putative, expressed	0.0749352	0.616564	0.108533	0.622885	0.915752	0.585273	-0.785252	-0.249141	-0.824866	-0.14275	-0.0236269	0.205145	-0.246707	0.000659225	0.733997	0.00172893	0.622055	0.00150011	8.98e-10	0.00334855	9.07e-06	0.25163	1.29e-06	0.515841	0.914784	0.347722	0.256444	0.997618
Sevir.1G197900.1	black	C-CAP/cofactor C-like domain-containing protein	tubulin binding cofactor C, putative, expressed	0.145881	-0.53702	-0.404739	-0.359804	-0.777958	-0.750311	0.480068	0.642549	0.847066	0.337928	0.19239	0.327364	0.572202	0.0718862	0.506581	0.00823564	0.0554019	0.091729	1.24e-05	3.73e-05	0.0204295	0.00094547	3.44e-07	0.114778	0.379145	0.127308	0.0043304	0.744462
Sevir.1G198000.1	lightgreen	T-complex protein 11	T-complex protein 11, putative, expressed	0.0899586	0.311398	0.557031	0.536136	0.764855	0.954228	-0.415855	-0.667941	-0.875025	-0.602518	-0.404711	-0.272758	-0.606093	-0.040877	0.68313	0.148071	0.00576214	0.00836242	2.13e-05	1.76e-12	0.048429	0.00049603	4.69e-08	0.00234559	0.0554207	0.207961	0.00217326	0.853085
Sevir.1G198500.1	black			-0.246567	0.0241235	0.261343	-0.391694	-0.115991	-0.0338577	0.362712	-0.00304968	0.049352	0.152103	-0.0421275	-0.531693	-0.302674	-0.0501599	0.256723	0.913	0.228384	0.0645453	0.598168	0.878111	0.088946	0.988981	0.823052	0.488417	0.84864	0.00902488	0.160377	0.820201
Sevir.1G199300.1	black	copper ion transmembrane transporters	expressed protein	-0.291151	-0.480529	-0.18357	-0.738155	-0.861192	-0.590407	0.667189	0.427969	0.799454	0.367163	0.120996	-0.16621	0.342768	-0.0450205	0.177703	0.0202915	0.401785	5.8e-05	1.33e-07	0.00301798	0.000506035	0.0416279	4.73e-06	0.0848088	0.582357	0.448477	0.109349	0.838375
Sevir.1G199600.1	brown	glutathione S-transferase (class zeta) 2	glutathione S-transferase, putative, expressed	-0.0852028	0.729684	0.350046	0.102018	0.735502	0.502725	-0.303831	-0.531665	-0.737231	-0.0850921	0.0523331	-0.405284	-0.533215	-0.0307318	0.6991	7.77e-05	0.101541	0.64323	6.36e-05	0.0144887	0.158704	0.00902926	5.99e-05	0.699474	0.812543	0.0550431	0.00879324	0.889294
Sevir.1G200200.1	blue			-0.148878	-0.103564	-0.0155078	0.798476	0.342061	0.329127	-0.491972	0.00966755	-0.38168	-0.390548	-0.343589	0.515248	-0.0752668	-0.0145621	0.497789	0.638179	0.944011	4.96e-06	0.11013	0.125152	0.0171024	0.96508	0.0723144	0.0654009	0.108447	0.0118654	0.732861	0.947421
Sevir.1G200300.1	black			-0.0553993	-0.548439	-0.407509	-0.570256	-0.891499	-0.764838	0.604146	0.487662	0.918023	0.362814	0.205101	0.118362	0.521432	0.24744	0.801766	0.00673492	0.0535959	0.00449539	1.15e-08	2.13e-05	0.00226575	0.0182519	6.81e-10	0.0888493	0.347829	0.590656	0.0107216	0.254989
Sevir.1G201400.1	blue			0.335422	-0.044659	0.455669	0.923502	0.614192	0.724141	-0.399901	-0.480977	-0.710479	-0.6952	-0.571937	0.150231	-0.454126	-0.11837	0.117666	0.839656	0.0288813	3.38e-10	0.00182216	9.36e-05	0.0586684	0.0201584	0.000145378	0.000231279	0.00435258	0.493849	0.0294975	0.59063
Sevir.1G202200.1	brown	co-factor for nitrate, reductase and xanthine dehydrogenase 7	VP15, putative, expressed	0.282549	0.349381	0.104739	0.831244	0.768392	0.421148	-0.672514	-0.230829	-0.68399	-0.269332	-0.166833	0.368248	-0.213099	-0.102226	0.191451	0.102238	0.634353	8.97e-07	1.85e-05	0.0453583	0.000438787	0.289292	0.000319571	0.213955	0.446752	0.0838227	0.328932	0.642549
Sevir.1G202600.1	black	SecY protein transport family protein	protein transport protein Sec61 subunit alpha, putative, expressed	-0.248658	-0.129981	-0.191624	-0.163156	-0.266278	-0.109596	0.0907922	0.344181	0.241077	0.0591587	0.0782817	0.178271	0.243346	-0.0120826	0.252581	0.554439	0.381082	0.456974	0.219397	0.618628	0.680343	0.1078	0.267804	0.788601	0.722563	0.415743	0.263188	0.956364
Sevir.1G203600.1	blue	LJRHL1-like 3	PTF1, putative, expressed	0.129173	0.190455	0.320228	0.906891	0.760577	0.674213	-0.5828	-0.337366	-0.782511	-0.463334	-0.424008	0.270933	-0.37052	-0.138428	0.556925	0.384049	0.136311	2.47e-09	2.52e-05	0.000419032	0.00351832	0.115422	1.02e-05	0.0259709	0.0437636	0.21114	0.0817855	0.52876
Sevir.1G204400.1	violet			0.0227689	0.114432	-0.647279	-0.398192	-0.285705	-0.543252	-0.134923	0.508024	0.491873	0.520071	0.632952	0.336516	0.685405	0.0638888	0.917868	0.603131	0.000842103	0.0598569	0.186326	0.00738557	0.539349	0.0133262	0.0171282	0.0109653	0.00118897	0.116399	0.000307025	0.772116
Sevir.1G204700.1	black	homeobox from Arabidopsis thaliana	homeobox associated leucine zipper, putative, expressed	-0.168371	-0.426047	-0.385832	-0.621402	-0.839713	-0.766029	0.619102	0.396037	0.868735	0.442494	0.261537	0.0865805	0.500252	0.244605	0.442515	0.0426536	0.0690117	0.00155134	5.44e-07	2.04e-05	0.00163371	0.0613817	7.63e-08	0.0344863	0.228025	0.694461	0.0150588	0.260649
Sevir.1G205200.1	blue	FKBP12 interacting protein 37	FKBP12-interacting protein of 37 kDa, putative, expressed	0.312927	0.200845	0.429698	0.862722	0.799897	0.828707	-0.573749	-0.504469	-0.845629	-0.639773	-0.434761	0.0972515	-0.458021	-0.105049	0.145984	0.358139	0.0407216	1.19e-07	4.63e-06	1.04e-06	0.00420287	0.0140974	3.76e-07	0.00101107	0.0381569	0.658894	0.0279619	0.633344
Sevir.1G205500.1	blue	Protein of unknown function (DUF3537)	extracellular ligand-gated ion channel, putative, expressed	-0.0581624	0.152821	0.0858864	0.745311	0.565919	0.558282	-0.606591	-0.0905488	-0.569668	-0.320525	-0.247237	0.495292	-0.0612001	-0.152931	0.792085	0.486343	0.696797	4.49e-05	0.00488209	0.00563085	0.00215015	0.681156	0.00454627	0.135929	0.255391	0.0162575	0.781475	0.486024
Sevir.1G206400.1	violet	alpha/beta-Hydrolases superfamily protein	gibberellin receptor GID1L2, putative, expressed	-0.00137303	0.166583	-0.769478	-0.237062	-0.212291	-0.525191	-0.314337	0.636211	0.468784	0.6364	0.69637	0.76762	0.934463	-0.0368228	0.995039	0.447445	1.77e-05	0.276097	0.330811	0.0100721	0.14408	0.0011009	0.0240478	0.00109598	0.00022342	1.91e-05	6.99e-11	0.867524
Sevir.1G206500.1	black	RNA-binding protein 47C\'	RNA recognition motif containing protein, putative, expressed	-0.0116463	-0.485926	-0.477661	-0.690434	-0.886357	-0.711046	0.457726	0.465502	0.896982	0.279	0.304408	-0.00693516	0.54155	-0.0618258	0.957939	0.0187325	0.0211617	0.000265823	1.82e-08	0.000142815	0.0280756	0.0251915	6.82e-09	0.197328	0.157876	0.974946	0.00761018	0.779294
Sevir.1G206600.1	blue	Calmodulin-binding protein	calmodulin binding protein, putative, expressed	-0.0383723	-0.237757	0.727886	0.735749	0.427377	0.807387	-0.0381578	-0.622999	-0.673464	-0.692529	-0.832945	-0.0869024	-0.629221	-0.121046	0.862001	0.274651	8.26e-05	6.31e-05	0.0419419	3.22e-06	0.862765	0.00149624	0.000427649	0.000250125	8.13e-07	0.693378	0.00129716	0.582201
Sevir.1G207200.1	plum	RING/U-box superfamily protein	RING-H2 finger protein ATL1O, putative, expressed	0.168495	-0.319074	0.256953	-0.207796	-0.347128	-0.100336	0.511641	-0.000615745	0.295382	0.14959	-0.125993	-0.0683405	0.105602	0.147251	0.442173	0.137809	0.236577	0.34139	0.104621	0.648741	0.0125773	0.997775	0.171197	0.495715	0.566757	0.756687	0.631545	0.502552
Sevir.1G207400.1	brown			0.197322	0.311885	-0.0556949	0.484578	0.471487	0.272709	-0.534799	-0.190399	-0.425639	-0.308581	0.053381	0.235873	-0.0760111	0.00640211	0.366808	0.147405	0.800729	0.0191125	0.0231374	0.208045	0.0085575	0.384191	0.0428741	0.151969	0.808856	0.278586	0.730315	0.976871
Sevir.1G207500.1	green	Histone superfamily protein	histone H3, putative, expressed	-0.171514	0.780129	-0.0750979	-0.242837	0.426832	-0.0079785	-0.19938	-0.272771	-0.299527	0.296696	0.458702	-0.308151	-0.191895	0.204072	0.433916	1.13e-05	0.73344	0.26422	0.0422326	0.971179	0.361729	0.207938	0.164987	0.169211	0.0276999	0.15257	0.380395	0.350305
Sevir.1G207600.1	brown	Myosin heavy chain-related protein	expressed protein	-0.026503	0.440881	0.310499	0.682393	0.8283	0.619802	-0.533666	-0.435609	-0.805207	-0.25475	-0.252038	0.15304	-0.359118	0.210237	0.904454	0.0352279	0.149307	0.000334261	1.06e-06	0.00160826	0.00872558	0.0377396	3.58e-06	0.240762	0.245978	0.48571	0.0923946	0.335621
Sevir.1G207800.1	plum	C2H2 and C2HC zinc fingers superfamily protein	ZOS2-11 - C2H2 zinc finger protein, expressed	-0.263127	-0.469023	-0.0623309	-0.71016	-0.847571	-0.565644	0.811496	0.320251	0.767329	0.424613	0.053447	-0.169937	0.258113	0.00536226	0.225107	0.0239662	0.777535	0.000146838	3.33e-07	0.00490754	2.61e-06	0.136282	1.93e-05	0.0434321	0.808624	0.438218	0.234394	0.980627
Sevir.1G208600.1	blue	Major facilitator superfamily protein	expressed protein	0.281482	0.267096	0.530678	0.810831	0.855608	0.89919	-0.525807	-0.550714	-0.926315	-0.619343	-0.468625	-0.0210073	-0.568015	-0.164806	0.193205	0.217932	0.00918224	2.7e-06	1.95e-07	5.49e-09	0.00996869	0.00646492	2.31e-10	0.00162494	0.0241023	0.924204	0.00469189	0.452371
Sevir.1G209300.1	brown		expressed protein	-0.0501821	0.332519	-0.0168025	0.226357	0.402842	0.162609	-0.342379	-0.0849049	-0.313517	0.0523532	0.140081	0.169352	0.035015	-0.0678549	0.820123	0.121076	0.939345	0.298996	0.0566653	0.458504	0.109778	0.700105	0.145186	0.812472	0.523801	0.43982	0.873976	0.758366
Sevir.1G209400.1	black			0.10526	-0.329774	-0.325702	0.0548039	-0.278378	-0.334642	0.0228177	0.489326	0.318377	0.0747201	-0.00678477	0.333717	0.281081	0.0906333	0.632657	0.124366	0.129366	0.803856	0.198371	0.118575	0.917693	0.0178009	0.138719	0.734734	0.975489	0.119661	0.193867	0.680874
Sevir.1G209500.1	black			-0.198661	-0.2396	-0.311915	-0.0657735	-0.351395	-0.489478	0.0889811	0.609993	0.379777	0.160538	0.0872606	0.227816	0.218784	0.0765649	0.363499	0.270836	0.147363	0.765573	0.10014	0.0177602	0.686402	0.00199761	0.073867	0.464324	0.692174	0.295809	0.315883	0.728422
Sevir.1G210100.1	brown	Galactose mutarotase-like superfamily protein	aldose 1-epimerase, putative, expressed	-0.0360673	0.658435	0.110251	0.665276	0.928051	0.573087	-0.769603	-0.400367	-0.861773	-0.19293	-0.0287217	0.157964	-0.342384	-0.0365849	0.87022	0.000635879	0.616518	0.000532268	1.81e-10	0.00425703	1.76e-05	0.0583476	1.27e-07	0.377782	0.896496	0.47161	0.109773	0.868373
Sevir.1G210200.1	bisque	photosystem II reaction center protein I		0.149522	0.00920845	-0.701702	-0.353389	-0.390137	-0.722264	-0.122218	0.928534	0.604061	0.539386	0.599039	0.403418	0.659364	-0.0779815	0.495911	0.966738	0.000190472	0.0980964	0.0657098	9.96e-05	0.578524	1.69e-10	0.00226985	0.00790378	0.00252428	0.0562797	0.000620869	0.723587
Sevir.1G210500.1	brown	sucrose transporter 2	sucrose transporter BoSUT1, putative, expressed	-0.129919	0.640092	0.215734	0.54355	0.862198	0.679289	-0.650886	-0.418446	-0.839256	-0.208727	-0.0647523	0.0725038	-0.36454	0.0148503	0.554631	0.00100333	0.322842	0.0073469	1.23e-07	0.000364495	0.000769939	0.0469062	5.59e-07	0.339183	0.769116	0.742338	0.0872289	0.946382
Sevir.1G211000.1	blue		expressed protein	-0.0263644	0.348937	-0.0910541	0.742562	0.657983	0.364532	-0.753154	0.0201754	-0.577863	-0.156277	-0.0432884	0.543251	-0.0125935	0.0433716	0.904952	0.102704	0.679469	4.96e-05	0.000643305	0.0872362	3.36e-05	0.927198	0.00387903	0.476418	0.844518	0.00738571	0.954521	0.844222
Sevir.1G211100.1	brown	RING/FYVE/PHD zinc finger superfamily protein	zinc finger, C3HC4 type, putative, expressed	-0.0495651	0.426066	0.435033	0.776934	0.898428	0.817091	-0.574882	-0.578914	-0.943743	-0.434598	-0.361995	0.022379	-0.539902	-0.00868519	0.8223	0.0426437	0.0380228	1.3e-05	5.92e-09	1.96e-06	0.00411153	0.00379972	1.47e-11	0.038237	0.0896259	0.91927	0.00783294	0.968627
Sevir.1G211300.1	blue	galactosyltransferase1	galactosyltransferase family protein, putative, expressed	0.179056	-0.171455	0.0512691	0.906913	0.393033	0.429814	-0.512658	-0.0961054	-0.41345	-0.520891	-0.389838	0.516645	-0.0839091	-0.0461614	0.413659	0.434077	0.816291	2.46e-09	0.0635569	0.0406613	0.0123731	0.662681	0.0498766	0.0108181	0.0659347	0.0115987	0.703466	0.834333
Sevir.1G211600.1	blue			0.243187	-0.306294	0.417621	0.695214	0.236332	0.409572	-0.034776	-0.295005	-0.330071	-0.564383	-0.576574	0.0884452	-0.346736	0.110846	0.263511	0.155186	0.0473869	0.000231187	0.277622	0.0522805	0.87483	0.17177	0.124009	0.00502562	0.00397816	0.688198	0.105039	0.614607
Sevir.1G211700.1	blue			0.429503	-0.450705	0.222127	0.476105	-0.0765036	0.0607918	0.073316	0.0678263	-0.0107638	-0.344964	-0.419856	0.245652	-0.0827789	-0.296046	0.0408232	0.0309008	0.308356	0.0216464	0.728631	0.782899	0.739549	0.758464	0.961123	0.106948	0.0460933	0.25855	0.707289	0.170192
Sevir.1G212100.1	green	PsbQ-like 2	oxygen evolving enhancer protein 3, identical, putative, expressed	-0.0406426	0.800288	-0.375341	-0.00697539	0.482966	-0.0616866	-0.609539	0.157712	-0.29765	0.34262	0.599973	0.155237	0.10397	-0.152229	0.853919	4.55e-06	0.0775854	0.974801	0.0195749	0.779779	0.00201745	0.472328	0.167779	0.109512	0.00247521	0.479393	0.636858	0.488053
Sevir.1G212200.1	black			0.0111777	-0.110928	-0.782067	-0.486143	-0.535968	-0.724291	-0.0736555	0.698685	0.694978	0.441687	0.574703	0.305438	0.701182	-0.147788	0.95963	0.614341	1.04e-05	0.0186717	0.00838683	9.31e-05	0.738384	0.000208551	0.0002328	0.0348557	0.00412581	0.156402	0.000193488	0.500979
Sevir.1G212500.1	brown	NAC domain containing protein 100	No apical meristem protein, putative, expressed	0.0473365	0.537478	0.26701	0.676583	0.931815	0.747712	-0.716368	-0.430146	-0.898969	-0.34688	-0.178984	0.061212	-0.404314	0.0124492	0.830175	0.00817053	0.218086	0.000392753	1.05e-10	4.11e-05	0.000120613	0.0404893	5.61e-09	0.104886	0.41385	0.781433	0.0556828	0.955042
Sevir.1G212600.1	green	myb domain protein 16	MYB family transcription factor, putative, expressed	-0.0585173	0.879033	-0.140814	-0.0257902	0.573726	0.0978972	-0.459488	-0.141628	-0.395923	0.308339	0.524262	-0.0143975	-0.0309559	0.0042734	0.790843	3.39e-08	0.521609	0.907013	0.00420474	0.656763	0.0274003	0.519182	0.0614631	0.152307	0.0102295	0.948014	0.888491	0.984561
Sevir.1G212700.1	brown	AGAMOUS-like 16	OsMADS27 - MADS-box family gene with MIKCc type-box, expressed	0.0456575	0.40937	0.279203	0.836214	0.88384	0.779417	-0.706791	-0.467131	-0.901131	-0.493639	-0.281856	0.146608	-0.43977	-0.0991687	0.836118	0.0524083	0.196989	6.71e-07	2.27e-08	1.17e-05	0.000163041	0.0246184	4.51e-09	0.0166739	0.192589	0.50444	0.0357461	0.652576
Sevir.1G213000.1	blue	RING/U-box superfamily protein	zinc finger, C3HC4 type domain containing protein, expressed	0.219847	0.225215	0.367048	0.942152	0.801796	0.711894	-0.578233	-0.459295	-0.833131	-0.519758	-0.416273	0.218377	-0.435198	-0.114216	0.313477	0.301506	0.0849135	1.95e-11	4.23e-06	0.000139052	0.00385099	0.0274734	8.04e-07	0.011022	0.0481806	0.316805	0.0379413	0.603817
Sevir.1G213100.1	violet	PLANT CADMIUM RESISTANCE 2	uncharacterized Cys-rich domain containing protein, putative, expressed	-0.188515	0.477981	-0.461395	-0.102297	0.166518	-0.131099	-0.437998	0.422402	0.001126	0.527053	0.525358	0.506127	0.475175	-0.114995	0.389001	0.0210634	0.0266839	0.642317	0.447623	0.551008	0.0365847	0.0446535	0.995932	0.00976249	0.0100438	0.0137332	0.0219405	0.601336
Sevir.1G213300.1	green	general regulatory factor 7	14-3-3 protein, putative, expressed	-0.116982	0.912449	0.0319482	0.106039	0.815738	0.443228	-0.623194	-0.337065	-0.695314	0.11634	0.34428	-0.125946	-0.217581	-0.00926286	0.595022	1.32e-09	0.88494	0.630127	2.1e-06	0.0341532	0.00148962	0.115768	0.000230501	0.59706	0.107692	0.566903	0.318615	0.966541
Sevir.1G213600.1	blue	Dynein light chain type 1 family protein	dynein light chain type 1 family protein, putative, expressed	0.19444	-0.119844	0.381105	0.905081	0.481365	0.404946	-0.253948	-0.286337	-0.545755	-0.448418	-0.577832	0.248899	-0.414038	0.0121726	0.373988	0.585981	0.0727809	2.99e-09	0.0200433	0.0552651	0.242297	0.185311	0.00706538	0.0318685	0.00388138	0.252106	0.0495194	0.95604
Sevir.1G213900.1	blue	Major facilitator superfamily protein	peptide transporter PTR2, putative, expressed	-0.0573663	0.271252	0.459286	0.819208	0.788291	0.845548	-0.514712	-0.562773	-0.888914	-0.542519	-0.466611	0.0781105	-0.533093	-0.129177	0.794871	0.210581	0.027477	1.75e-06	7.92e-06	3.78e-07	0.011969	0.00517977	1.45e-08	0.00748168	0.0248003	0.723147	0.00881173	0.556912
Sevir.1G214100.1	blue		expressed protein	0.0704359	-0.181291	0.409394	0.942302	0.457499	0.551351	-0.284488	-0.350904	-0.587553	-0.557924	-0.650537	0.30442	-0.400461	-0.0802794	0.749455	0.407756	0.0523932	1.9e-11	0.0281637	0.00639101	0.188291	0.100649	0.00319813	0.00566809	0.000776679	0.157858	0.0582829	0.715765
Sevir.1G214400.1	green			-0.149982	0.952244	-0.33188	0.0520188	0.64948	0.0490519	-0.672209	-0.0683446	-0.434583	0.327392	0.616263	0.143547	0.0596897	0.0331659	0.494573	2.72e-12	0.121838	0.81365	0.000797394	0.824112	0.000442428	0.756673	0.0382449	0.127274	0.00174052	0.513477	0.786746	0.880584
Sevir.1G214500.1	green		expressed protein	-0.115629	0.7854	-0.115677	-0.219213	0.426285	-0.0260452	-0.279096	-0.121074	-0.272403	0.40196	0.551293	-0.174206	-0.0561268	0.0160606	0.599318	9.01e-06	0.599167	0.31491	0.0425259	0.906097	0.197168	0.582114	0.208576	0.0572605	0.0063977	0.426626	0.799215	0.942018
Sevir.1G214700.1	blue	magnesium ion binding;thiamin pyrophosphate binding;hydro-lyases;catalytics;2-succinyl-5-enolpyruvyl-6-hydroxy-3-cyclohexene-1-carboxylic-acid synthases	hydrolase, alpha/beta fold family domain containing protein, expressed	0.202412	0.0741456	0.224456	0.935707	0.65188	0.637236	-0.588866	-0.40563	-0.691129	-0.634197	-0.416079	0.27847	-0.341329	-0.0685245	0.354323	0.736703	0.30318	5.75e-11	0.000751	0.00107439	0.00311415	0.0548159	0.000260517	0.00115465	0.0482956	0.198217	0.110944	0.756051
Sevir.1G214800.1	black		expressed protein	-0.347606	-0.465952	0.00166376	0.132816	-0.325252	-0.215329	0.314492	0.143706	0.266408	-0.117867	-0.271065	0.119106	-0.00609136	0.41386	0.104112	0.0250321	0.993989	0.545759	0.129928	0.323775	0.143872	0.513005	0.219164	0.592221	0.210909	0.588307	0.977994	0.049627
Sevir.1G215500.1	brown	Copper transport protein family	heavy metal transport/detoxification protein, putative, expressed	0.0949014	0.243813	-0.225184	0.0284047	0.207042	0.139387	-0.384444	-0.218915	-0.142851	-0.0415433	0.215537	0.0605854	0.141336	-0.0739723	0.666669	0.262244	0.301574	0.897632	0.343185	0.525881	0.0701023	0.315584	0.515543	0.850716	0.323297	0.783619	0.520051	0.737297
Sevir.1G215800.1	green	Copper transport protein family	heavy metal associated domain containing protein, expressed	0.119316	0.563702	-0.127786	0.0623924	0.459467	0.0800194	-0.358109	-0.101606	-0.285892	0.198394	0.363352	0.0514174	0.0290916	0.277539	0.587646	0.00509033	0.561203	0.777321	0.0274082	0.716649	0.0933808	0.644577	0.186025	0.364158	0.0883423	0.815768	0.89517	0.199783
Sevir.1G216100.1	black	Cell differentiation, Rcd1-like protein	expressed protein	-0.0845146	-0.51495	-0.487616	-0.464145	-0.829512	-0.753768	0.468477	0.579327	0.901317	0.409636	0.258779	0.259569	0.60576	0.189646	0.701422	0.0119229	0.0182646	0.025677	9.91e-07	3.28e-05	0.024153	0.003769	4.43e-09	0.0522402	0.233145	0.231672	0.00218884	0.386111
Sevir.1G216200.1	blue			0.0884819	-0.133068	0.360163	0.63477	0.363018	0.568402	-0.202453	-0.297296	-0.471878	-0.677564	-0.487269	-0.0239355	-0.435378	-0.0866229	0.688075	0.54499	0.0913819	0.00113914	0.0886562	0.00465743	0.354222	0.168309	0.0230083	0.000382292	0.01836	0.913675	0.037853	0.694318
Sevir.1G217000.1	black	Tetratricopeptide repeat (TPR)-like superfamily protein	tetratricopeptide repeat containing protein, putative, expressed	-0.208844	-0.263987	-0.576682	-0.730743	-0.794458	-0.7969	0.367422	0.532993	0.831044	0.377818	0.452746	-0.0452946	0.465738	-0.0371173	0.338905	0.22354	0.0039698	7.5e-05	5.98e-06	5.34e-06	0.0845724	0.00882681	9.08e-07	0.0754925	0.0300574	0.837403	0.0251078	0.866474
Sevir.1G217100.1	brown		glycine-rich cell wall structural protein precursor, putative, expressed	-0.0726436	0.266254	0.0942539	0.0265758	0.240615	0.286178	-0.16254	-0.14692	-0.247365	-0.110412	0.065701	-0.140678	-0.134595	0.0555057	0.741858	0.21944	0.668817	0.904193	0.268751	0.185565	0.458698	0.503524	0.255136	0.616001	0.765824	0.522015	0.540343	0.801393
Sevir.1G217700.1	blue		expressed protein	-0.00872743	0.104533	0.201989	0.894951	0.601755	0.463355	-0.484052	-0.283557	-0.63539	-0.410064	-0.387287	0.405159	-0.284501	0.000959915	0.968474	0.635022	0.355349	8.29e-09	0.00238386	0.0259631	0.0192623	0.189803	0.00112255	0.0519708	0.0678814	0.0551251	0.188269	0.996532
Sevir.1G217800.1	darkolivegreen		expressed protein	0.518484	0.194789	-0.354633	0.0861719	0.0763846	-0.16916	-0.319698	0.212127	0.0993893	0.314193	0.399572	0.633035	0.558716	-0.433974	0.0112549	0.373114	0.0968365	0.695836	0.729038	0.440348	0.136999	0.331195	0.65185	0.144274	0.0588956	0.00118666	0.0055858	0.038547
Sevir.1G217900.1	brown	NIMA-related kinase 5	protein kinase domain containing protein, expressed	0.0395787	0.675171	-0.1452	0.62173	0.86667	0.481654	-0.936064	-0.167926	-0.722247	-0.119723	0.186968	0.377142	-0.0418467	-0.0655771	0.857704	0.000408228	0.508586	0.00153987	8.91e-08	0.0199583	5.43e-11	0.443736	9.96e-05	0.586362	0.392977	0.0760599	0.849638	0.766254
Sevir.1G218000.1	brown	UDP-Glycosyltransferase superfamily protein	UDP-glucoronosyl and UDP-glucosyl transferase domain containing protein, expressed	-0.0532252	0.762468	0.0324529	0.429325	0.867037	0.569301	-0.767249	-0.286455	-0.769104	-0.0456778	0.182034	0.152749	-0.169169	-0.0713307	0.809404	2.34e-05	0.883134	0.0409161	8.67e-08	0.00457831	1.94e-05	0.185121	1.8e-05	0.836046	0.405805	0.486551	0.440324	0.746373
Sevir.1G218200.1	black	FIZZY-related 2	WD repeat-containing protein, putative, expressed	0.511009	-0.449337	-0.227715	-0.233867	-0.531448	-0.556402	0.31882	0.621925	0.607905	0.0789138	0.0902098	0.0777311	0.297934	-0.0213485	0.0127057	0.0314767	0.296028	0.282813	0.0090627	0.00582912	0.13814	0.0015331	0.00209012	0.72041	0.682289	0.724441	0.167354	0.922976
Sevir.1G218600.1	black	Ribosomal protein L6 family protein	60S ribosomal protein L6, putative, expressed	-0.129054	-0.587224	-0.269847	-0.731969	-0.95744	-0.681141	0.686854	0.41172	0.891201	0.25284	0.128613	-0.172571	0.363168	-0.0109377	0.55729	0.00321953	0.213048	7.19e-05	8.32e-13	0.00034619	0.000294624	0.0509379	1.18e-08	0.244427	0.55865	0.431045	0.0885155	0.960496
Sevir.1G218900.1	blue			0.41342	-0.196618	0.312468	0.797274	0.384326	0.379833	-0.254575	-0.20241	-0.414362	-0.52291	-0.486968	0.280244	-0.240272	0.121311	0.0498948	0.368555	0.146609	5.25e-06	0.0701958	0.0738215	0.241096	0.354328	0.0493233	0.0104622	0.0184429	0.195255	0.269454	0.58137
Sevir.1G219100.1	brown	ARM repeat superfamily protein	expressed protein	-0.0469077	0.68566	0.317373	0.440417	0.919578	0.668017	-0.580265	-0.521502	-0.897115	-0.23294	-0.0744544	-0.20963	-0.530371	0.0330177	0.831691	0.000304814	0.140038	0.0354437	5.61e-10	0.00049502	0.00369988	0.0107092	6.73e-09	0.284779	0.735644	0.337051	0.00923013	0.881114
Sevir.1G219600.1	blue	Protein of unknown function (DUF581)	DUF581 domain containing protein, expressed	-0.121358	-0.162194	0.0391249	0.789562	0.250242	0.189038	-0.308893	-0.118522	-0.324845	-0.311902	-0.394849	0.485959	-0.155897	-0.10507	0.581222	0.459668	0.85932	7.48e-06	0.249472	0.387662	0.151534	0.590151	0.130436	0.14738	0.0622352	0.0187231	0.477504	0.633276
Sevir.1G219700.1	blue			0.23087	-0.234613	0.209741	0.75535	0.240059	0.269212	-0.177708	-0.20685	-0.32063	-0.422969	-0.467312	0.263305	-0.290402	-0.269595	0.289204	0.281236	0.33679	3.09e-05	0.269892	0.214169	0.417242	0.343642	0.135793	0.0443377	0.0245554	0.224783	0.178873	0.213492
Sevir.1G220000.1	violet	phosphate transporter 2;1	inorganic phosphate transporter 2-1, chloroplast precursor, putative, expressed	0.223628	-0.381339	-0.689077	-0.178869	-0.584361	-0.6109	-0.0475362	0.619868	0.704199	0.216809	0.371702	0.580088	0.773806	-0.14178	0.305015	0.0725908	0.000276437	0.414154	0.00341036	0.00195856	0.829468	0.00160589	0.000176548	0.320379	0.0807402	0.00371284	1.48e-05	0.518728
Sevir.1G220300.1	lightgreen	ubiquitin-associated (UBA)/TS-N domain-containing protein / octicosapeptide/Phox/Bemp1 (PB1) domain-containing protein	joka2, putative, expressed	-0.15432	-0.336901	0.670312	0.511635	0.187318	0.718622	0.11935	-0.511604	-0.463271	-0.608276	-0.783324	-0.147686	-0.556368	-0.143656	0.482024	0.115956	0.000465601	0.0125786	0.392075	0.000112155	0.587536	0.0125849	0.0259935	0.00207343	9.87e-06	0.501278	0.00583279	0.513152
Sevir.1G220900.1	plum	DORNROSCHEN-like	AP2 domain containing protein, expressed	-0.0740932	-0.472922	0.296433	-0.428351	-0.570165	-0.33448	0.874033	-0.123214	0.423576	0.0182824	-0.279467	-0.49312	-0.242299	0.343591	0.736882	0.0226655	0.169607	0.0414261	0.00450322	0.118765	5.07e-08	0.575409	0.0440018	0.934013	0.196548	0.0168062	0.265311	0.108445
Sevir.1G221000.1	plum	DORNROSCHEN-like	AP2 domain containing protein, expressed	-0.0221553	-0.515287	0.251218	-0.428573	-0.625534	-0.376765	0.889859	-0.0712403	0.486697	0.0246479	-0.258434	-0.418791	-0.171329	0.294996	0.920075	0.0118578	0.24757	0.0413095	0.00141218	0.0763773	1.33e-08	0.746685	0.0185178	0.911115	0.233792	0.0467063	0.434422	0.171784
Sevir.1G221100.1	green	ferredoxin-NADP(+)-oxidoreductase 2	ferredoxin--NADP reductase, chloroplast precursor, putative, expressed	0.0503354	0.921454	-0.0553653	0.137182	0.80648	0.375801	-0.669563	-0.270207	-0.643306	0.0958536	0.429201	-0.00861106	-0.11334	-0.0165116	0.819582	4.41e-10	0.801886	0.532513	3.36e-06	0.0771941	0.000475032	0.212414	0.000928236	0.663514	0.0409806	0.968895	0.606615	0.940393
Sevir.1G221400.1	green	Phototropic-responsive NPH3 family protein	BTBN3 - Bric-a-Brac, Tramtrack, Broad Complex BTB domain with non-phototropic hypocotyl 3 NPH3 domain, expressed	-0.0739844	0.836681	-0.0668449	0.467288	0.903301	0.489065	-0.828441	-0.287246	-0.761491	0.00623228	0.257277	0.238427	-0.123363	-0.0224184	0.737256	6.52e-07	0.761861	0.0245639	3.61e-09	0.0178712	1.05e-06	0.183857	2.44e-05	0.977485	0.235966	0.27326	0.574944	0.919128
Sevir.1G222200.1	violet	nitrate transmembrane transporters	high affinity nitrate transporter, putative, expressed	-0.268976	0.140129	-0.627661	-0.483836	-0.318663	-0.504741	-0.0304462	0.205748	0.465336	0.463064	0.568817	0.155141	0.529903	0.403495	0.214586	0.523658	0.00134482	0.0193243	0.138346	0.014037	0.890317	0.346275	0.0252504	0.0260689	0.00462077	0.479667	0.00930384	0.0562282
Sevir.1G222700.1	blue	DNAse I-like superfamily protein	retrotransposon protein, putative, LINE subclass, expressed	-0.198188	0.0104856	-0.261809	0.262262	0.041993	-0.231799	-0.146597	0.0351993	0.0379087	0.109987	0.0351863	0.354307	0.152767	0.369916	0.364666	0.962127	0.227525	0.226692	0.849118	0.287212	0.504474	0.873319	0.863653	0.617367	0.873365	0.0971655	0.486498	0.0823236
Sevir.1G222800.1	green	Rhodanese/Cell cycle control phosphatase superfamily protein	rhodanese family protein, putative, expressed	-0.149671	0.886681	-0.373428	0.172749	0.672868	0.0780146	-0.771238	0.0220858	-0.464336	0.23673	0.571748	0.20762	0.0493829	0.0265162	0.495477	1.77e-08	0.0792322	0.430565	0.000434607	0.723474	1.65e-05	0.920324	0.0256082	0.276791	0.0043684	0.34181	0.822944	0.904407
Sevir.1G224000.1	blue	Regulator of chromosome condensation (RCC1) family protein	Regulator of chromosome condensation domain containing protein, expressed	-0.00218133	0.0950175	0.367608	0.942329	0.687579	0.725201	-0.50895	-0.456555	-0.786957	-0.587465	-0.527752	0.22074	-0.472262	-0.101582	0.992119	0.666284	0.0844032	1.89e-11	0.000288578	9.04e-05	0.0131311	0.0285319	8.41e-06	0.00320386	0.00964821	0.311465	0.0228816	0.644655
Sevir.1G224300.1	violet		steroid nuclear receptor, ligand-binding, putative, expressed	0.0193403	-0.117297	-0.832138	-0.480732	-0.582065	-0.734717	-0.0368253	0.788955	0.777157	0.512753	0.665435	0.521963	0.883941	0.000355227	0.930204	0.594024	8.52e-07	0.0202312	0.00357019	6.54e-05	0.867516	7.69e-06	1.29e-05	0.0123542	0.000530032	0.0106279	2.25e-08	0.998717
Sevir.1G224700.1	brown		UDP-N-acetylglucosamine transferase subunit ALG14, putative, expressed	0.363416	0.262714	0.226782	0.837765	0.776434	0.525513	-0.617556	-0.268415	-0.715355	-0.366486	-0.272552	0.223339	-0.319983	0.00105877	0.0882817	0.225862	0.298066	6.12e-07	1.33e-05	0.0100179	0.00169118	0.21558	0.00012459	0.0854289	0.208318	0.305657	0.136629	0.996175
Sevir.1G224900.1	blue	embryo defective 2423	EMB2423, putative, expressed	0.10641	0.259066	0.49387	0.778307	0.837849	0.89273	-0.533697	-0.546604	-0.914957	-0.616441	-0.467698	-0.0667244	-0.579457	-0.00489516	0.628924	0.232611	0.016615	1.23e-05	6.08e-07	1.02e-08	0.00872093	0.00695937	9.87e-10	0.00173366	0.0244215	0.762278	0.00375934	0.982315
Sevir.1G226200.1	violet	Remorin family protein	remorin C-terminal domain containing protein, putative, expressed	-0.0526189	0.0415263	-0.751736	-0.455092	-0.442167	-0.662136	-0.0873864	0.672092	0.662681	0.74746	0.692481	0.639551	0.967761	-0.155756	0.811537	0.850777	3.54e-05	0.0291104	0.0346356	0.000577853	0.691752	0.000443819	0.00056971	4.15e-05	0.000250474	0.00101648	4.71e-14	0.477906
Sevir.1G226300.1	blue	Protein kinase superfamily protein	cyclin-dependent kinase G-1, putative, expressed	0.317401	0.0132362	0.439318	0.951402	0.659218	0.707314	-0.440857	-0.475544	-0.741934	-0.645552	-0.549306	0.17389	-0.472964	-0.144899	0.140001	0.952203	0.0359586	3.26e-12	0.00062321	0.00016043	0.0352389	0.0218234	5.07e-05	0.000878663	0.00663098	0.427478	0.0226518	0.509476
Sevir.1G227600.1	black	basic helix-loop-helix (bHLH) DNA-binding superfamily protein	helix-loop-helix DNA-binding domain containing protein, expressed	-0.0175261	-0.215203	-0.810472	-0.507127	-0.666495	-0.801953	0.0248367	0.877886	0.8268	0.522028	0.58288	0.435245	0.817109	-0.0633678	0.936738	0.324063	2.75e-06	0.0135173	0.000515418	4.2e-06	0.910437	3.73e-08	1.15e-06	0.0106165	0.0035127	0.0379185	1.95e-06	0.773927
Sevir.1G229000.1	black	homolog of carrot EP3-3 chitinase	CHIT1 - Chitinase family protein precursor, expressed	0.180875	-0.279996	0.00967912	-0.36596	-0.402849	-0.115165	0.406433	-0.0185553	0.397506	-0.0312376	0.0574683	-0.207842	0.144483	0.0648077	0.408851	0.195667	0.965039	0.0859125	0.0566606	0.600794	0.0542919	0.933031	0.0603392	0.887483	0.794514	0.341281	0.510704	0.768924
Sevir.1G229400.1	blue		hypothetical protein	0.36407	-0.245691	0.321038	0.585128	0.18445	0.20309	-0.0139718	-0.274145	-0.254141	-0.425049	-0.42564	0.0798499	-0.281258	-0.0351016	0.0876682	0.258471	0.135267	0.00335831	0.399493	0.35268	0.94955	0.205566	0.241926	0.0431944	0.0428734	0.717225	0.193576	0.873667
Sevir.1G229500.1	blue	TRAF-like superfamily protein	TRAF-type zinc finger family protein, expressed	0.207786	-0.0638125	0.342641	0.954055	0.592766	0.605697	-0.427008	-0.396198	-0.646135	-0.557402	-0.549743	0.28825	-0.350302	0.0262472	0.341415	0.772381	0.10949	1.83e-12	0.00287562	0.00219181	0.0421385	0.061267	0.000866174	0.00572289	0.00657901	0.182261	0.101275	0.905373
Sevir.1G229600.1	blue	C2 domain-containing protein / GRAM domain-containing protein	C2 domain containing protein, putative, expressed	-0.123793	0.211743	0.036212	0.737664	0.591109	0.527642	-0.655606	-0.31709	-0.610452	-0.400325	-0.224461	0.304026	-0.216422	-0.0889241	0.573602	0.332091	0.869703	5.9e-05	0.00297498	0.00966619	0.000683562	0.140411	0.00197776	0.0583763	0.303169	0.158424	0.321264	0.686592
Sevir.1G229900.1	skyblue	Protein phosphatase 2C family protein	protein phosphatase 2C containing protein, expressed	0.267469	-0.401618	0.895084	0.403648	0.131763	0.456049	0.474479	-0.527054	-0.359394	-0.532675	-0.846342	-0.484526	-0.776986	0.0395023	0.217264	0.0574923	8.19e-09	0.056126	0.548974	0.028731	0.0221622	0.00976225	0.0921259	0.00887482	3.6e-07	0.0191271	1.3e-05	0.857976
Sevir.1G230000.1	lightgreen	NAD(P)-binding Rossmann-fold superfamily protein	carbonyl reductase 3, putative, expressed	0.231054	-0.211062	0.678531	0.506179	0.38592	0.79181	-0.0196452	-0.509904	-0.553745	-0.690296	-0.686454	-0.265919	-0.547563	0.0173508	0.288808	0.333685	0.000372224	0.0137218	0.0689431	6.76e-06	0.929106	0.0129325	0.00611934	0.000266882	0.000298002	0.220043	0.00684127	0.937369
Sevir.1G230100.1	plum	P-loop containing nucleoside triphosphate hydrolases superfamily protein	expressed protein	0.0473227	-0.379559	0.756782	-0.184183	-0.204433	0.232336	0.767976	-0.453989	-0.0340508	-0.338418	-0.569652	-0.752958	-0.630713	0.147199	0.830223	0.0740467	2.92e-05	0.40019	0.349434	0.286065	1.88e-05	0.0295527	0.877421	0.114221	0.00454765	3.38e-05	0.00125294	0.502704
Sevir.1G230300.1	lightgreen		expressed protein	0.134504	0.355076	0.617715	0.691801	0.888111	0.920078	-0.444496	-0.651837	-0.973146	-0.577298	-0.464817	-0.220708	-0.690601	-0.0129917	0.54062	0.0963907	0.00168517	0.000255481	1.56e-08	5.26e-10	0.0335832	0.000751807	7.08e-15	0.00392222	0.0254355	0.311538	0.00026454	0.953084
Sevir.1G230600.1	blue		expressed protein	0.0481341	-0.0630875	0.258618	0.83289	0.496778	0.57589	-0.419504	-0.336364	-0.547211	-0.525785	-0.454478	0.237869	-0.268282	0.123661	0.827355	0.774902	0.233447	8.16e-07	0.0158904	0.00403163	0.0462953	0.116575	0.00688449	0.00997231	0.0293561	0.274418	0.215816	0.574013
Sevir.1G231100.1	skyblue	LETM1-like protein	calcium-binding mitochondrial protein anon-60Da, putative, expressed	0.0910313	0.00934309	0.910228	0.46231	0.546298	0.87935	0.0616488	-0.715924	-0.772104	-0.623747	-0.727192	-0.533092	-0.86516	-0.0979777	0.679545	0.966252	1.71e-09	0.0263454	0.00699741	3.31e-08	0.779911	0.00012234	1.59e-05	0.00147099	8.45e-05	0.00881185	9.95e-08	0.656498
Sevir.1G231200.1	blue	Integrin-linked protein kinase family	non-receptor tyrosine kinase spore lysis A, putative, expressed	-0.0400435	0.2404	0.502826	0.843848	0.796879	0.836602	-0.496605	-0.522986	-0.89798	-0.504953	-0.506585	0.0502472	-0.566378	-0.158953	0.85605	0.269192	0.0144657	4.21e-07	5.34e-06	6.56e-07	0.0159329	0.010449	6.18e-09	0.0139901	0.013634	0.819893	0.00483992	0.468803
Sevir.1G231500.1	black	chloroplast outer envelope protein 37	outer envelope protein, putative, expressed	-0.0344552	-0.565806	-0.0577804	-0.762301	-0.89937	-0.576797	0.809283	0.372602	0.823496	0.266221	0.0487943	-0.330407	0.2184	0.00445957	0.875976	0.00489255	0.793421	2.36e-05	5.39e-09	0.00396089	2.92e-06	0.0799516	1.39e-06	0.2195	0.825022	0.123603	0.316753	0.983888
Sevir.1G231600.1	brown			0.313551	0.583257	-0.0120743	0.484465	0.728071	0.279291	-0.626616	-0.221453	-0.606444	-0.087936	0.161907	0.169654	-0.183836	-0.163638	0.145139	0.00348645	0.956394	0.0191445	8.21e-05	0.196842	0.00137755	0.309866	0.00215694	0.689906	0.460473	0.438995	0.401093	0.455626
Sevir.1G232100.1	lightgreen	Auxin efflux carrier family protein	auxin efflux carrier component, putative, expressed	0.0334573	0.283322	0.564543	0.702916	0.822073	0.956886	-0.482039	-0.638271	-0.941117	-0.618748	-0.482533	-0.12459	-0.612939	-0.109153	0.879542	0.190186	0.00501046	0.000183589	1.5e-06	9.51e-13	0.019845	0.00104815	2.34e-11	0.00164673	0.0197007	0.571118	0.00187309	0.620055
Sevir.1G232800.1	blue		expressed protein	0.0309915	-0.193353	-0.0638392	0.800622	0.246323	0.102853	-0.374976	0.039728	-0.242905	-0.241905	-0.319721	0.594004	0.000681924	-0.0014904	0.888364	0.376718	0.772288	4.47e-06	0.25721	0.640501	0.0778979	0.857173	0.264082	0.266113	0.136968	0.00280314	0.997536	0.994615
Sevir.1G233000.1	black			-0.164984	-0.448437	-0.518403	-0.699784	-0.92561	-0.89036	0.560975	0.593958	0.97665	0.501849	0.345042	0.0890472	0.573291	0.137378	0.451877	0.0318603	0.0112701	0.000201802	2.54e-10	1.27e-08	0.00535656	0.00280584	1.66e-15	0.0146885	0.106864	0.68618	0.00424028	0.531923
Sevir.1G233900.1	violet	receptor serine/threonine kinase, putative	Protein kinase domain containing protein, expressed	-0.139123	0.0507493	-0.792199	-0.372164	-0.411949	-0.654349	-0.153722	0.486588	0.623829	0.675707	0.677244	0.651622	0.944088	-0.100676	0.526672	0.818123	6.64e-06	0.0803345	0.0507965	0.000705705	0.483745	0.018548	0.00146825	0.000402298	0.000385682	0.000755872	1.38e-11	0.647625
Sevir.1G234000.1	darkolivegreen	hydroxycinnamoyl-CoA shikimate/quinate hydroxycinnamoyl transferase	transferase family protein, putative, expressed	-0.12355	0.0125589	-0.626091	0.283521	-0.0575255	-0.291648	-0.450675	0.326091	0.202079	0.304575	0.325758	0.956173	0.720892	-0.173375	0.574362	0.954646	0.00139427	0.189862	0.794314	0.17693	0.0309133	0.128882	0.355132	0.157636	0.129296	1.13e-12	0.000104168	0.428869
Sevir.1G234200.1	black	Co-chaperone GrpE family protein	co-chaperone GrpE protein, putative, expressed	-0.0580981	-0.274034	-0.746936	-0.599478	-0.752646	-0.842615	0.182096	0.605734	0.869829	0.428585	0.533496	0.203229	0.681586	0.021095	0.792309	0.205756	4.23e-05	0.00250109	3.42e-05	4.55e-07	0.405642	0.00219008	7.03e-08	0.0413034	0.00875105	0.352343	0.000341911	0.923889
Sevir.1G234500.1	blue			0.476496	0.00965688	0.335377	0.840294	0.607277	0.638388	-0.464638	-0.388275	-0.663649	-0.589059	-0.468173	0.200453	-0.35521	-0.295926	0.0215239	0.965119	0.117718	5.25e-07	0.00211861	0.00104521	0.0254998	0.0671228	0.00055549	0.00310196	0.0242575	0.359098	0.0962565	0.170374
Sevir.1G234700.1	green	TEOSINTE BRANCHED 1, cycloidea, and PCF family 24	transposon protein, putative, unclassified, expressed	-0.291486	0.752141	-0.215413	0.157501	0.640191	0.178329	-0.619425	-0.0716428	-0.488917	0.158373	0.358171	0.137605	-0.0459758	0.242585	0.177182	3.49e-05	0.323582	0.472929	0.00100094	0.415588	0.00162193	0.745299	0.0179109	0.470449	0.0933196	0.531237	0.83499	0.264731
Sevir.1G235000.1	blue	BTB/POZ domain with WD40/YVTN repeat-like protein	B4-BTB1 - Bric-a-Brac, Tramtrack, Broad Complex BTB domain with B4 subfamily conserved sequence, expressed	0.0298714	0.287998	0.291503	0.860876	0.823435	0.748382	-0.659968	-0.410148	-0.844602	-0.483103	-0.369565	0.229852	-0.379923	0.00116737	0.892375	0.18266	0.177155	1.36e-07	1.39e-06	4.01e-05	0.000611267	0.0519183	4.02e-07	0.0195354	0.0826366	0.291394	0.0737475	0.995782
Sevir.1G235200.1	brown	temperature-induced lipocalin	OsTIL-1 Temperature-induced lipocalin-1, expressed	-0.0801168	0.7751	0.147867	0.542097	0.94063	0.572527	-0.712432	-0.436295	-0.870465	-0.126826	0.065081	0.0732559	-0.358013	-0.0389188	0.716317	1.4e-05	0.500748	0.00753744	2.54e-11	0.00430332	0.000136714	0.0374055	6.69e-08	0.564174	0.767975	0.739755	0.0934748	0.860054
Sevir.1G235600.1	blue	Leucine-rich repeat family protein	regulatory subunit, putative, expressed	-0.11773	0.0168476	0.216316	0.903807	0.549822	0.518318	-0.4719	-0.328416	-0.628281	-0.44364	-0.477078	0.357917	-0.326097	-0.0387903	0.592655	0.939183	0.321508	3.42e-09	0.00656969	0.0112857	0.0230009	0.126019	0.00132569	0.033967	0.0213424	0.0935686	0.128875	0.860511
Sevir.1G236000.1	green	adenine phosphoribosyl transferase 2	phosphoribosyl transferase, putative, expressed	-0.0835873	0.669243	0.389465	-0.183942	0.48556	0.22964	0.0424237	-0.443916	-0.45681	0.192555	0.133565	-0.561395	-0.491438	0.153685	0.704554	0.000479116	0.0662166	0.400816	0.0188348	0.291853	0.847588	0.0338429	0.0284322	0.378729	0.543474	0.00531487	0.0172415	0.483851
Sevir.1G236500.1	brown	Nucleotide-sugar transporter family protein	transporter-related, putative, expressed	0.218182	0.689494	0.279593	0.488299	0.941116	0.640032	-0.645223	-0.449566	-0.872225	-0.220112	-0.00497825	-0.118192	-0.436911	-0.025762	0.317249	0.000273134	0.196339	0.0180781	2.34e-11	0.00100479	0.000885787	0.0313795	5.84e-08	0.312879	0.982014	0.591193	0.0371066	0.907114
Sevir.1G236800.1	blue			0.0933409	-0.00222339	0.302904	0.785497	0.537713	0.746088	-0.462612	-0.367369	-0.625618	-0.540539	-0.431472	0.315984	-0.22936	-0.258024	0.67185	0.991967	0.160043	8.97e-06	0.00813732	4.36e-05	0.0262343	0.0846212	0.00140947	0.00774616	0.039808	0.141877	0.292456	0.23456
Sevir.1G237800.1	blue	receptor like protein 35	receptor-like protein kinase precursor, putative, expressed	0.460823	0.0293903	0.145385	0.728796	0.440985	0.158967	-0.328477	-0.0144719	-0.360122	-0.143003	-0.240791	0.421168	-0.0901002	-0.032313	0.0268969	0.894099	0.508042	8.01e-05	0.0351796	0.468764	0.125943	0.947746	0.091421	0.515091	0.268389	0.0453472	0.682656	0.883635
Sevir.1G238300.1	blue		transposon protein, putative, CACTA, En/Spm sub-class, expressed	0.5234	-0.190416	0.126471	0.196108	0.00613522	0.0543116	0.0213717	0.134043	0.0337783	-0.15923	-0.111193	0.105148	0.0322464	0.0183092	0.0103775	0.384149	0.565274	0.369822	0.977835	0.805585	0.922893	0.542021	0.878395	0.46802	0.613492	0.633021	0.883873	0.933917
Sevir.1G238600.1	blue			0.313235	-0.377538	0.247854	0.874611	0.241499	0.330603	-0.203647	-0.145102	-0.332007	-0.523282	-0.593406	0.404487	-0.221597	-0.193561	0.145567	0.0757268	0.254168	4.85e-08	0.266943	0.123367	0.351331	0.508876	0.121686	0.0103977	0.00283794	0.0555684	0.309542	0.376194
Sevir.1G238700.1	brown			0.470146	0.262623	0.324957	0.764063	0.747221	0.545365	-0.490011	-0.368667	-0.688701	-0.414749	-0.278392	0.172118	-0.324344	-0.0373277	0.0235855	0.226029	0.130296	2.2e-05	4.19e-05	0.00711445	0.0176179	0.0834439	0.000279446	0.0490901	0.198348	0.432275	0.131064	0.865724
Sevir.1G239200.1	green	Leucine-rich repeat (LRR) family protein	uncharacterized protein At4g06744 precursor, putative, expressed	-0.163485	0.832115	-0.51013	-0.283199	0.302081	-0.232022	-0.467347	0.129858	-0.0548855	0.596633	0.822067	0.217349	0.385076	-0.0273877	0.456055	8.53e-07	0.0128858	0.190388	0.161238	0.286736	0.0245433	0.554819	0.80357	0.00265447	1.5e-06	0.319144	0.0696038	0.90128
Sevir.1G239300.1	green		expressed protein	0.09895	0.616961	-0.395843	-0.170202	0.24539	-0.137176	-0.405905	0.183195	-0.0225347	0.413986	0.622521	0.287961	0.405873	-0.184064	0.653296	0.00171375	0.0615203	0.437496	0.259074	0.532531	0.0546361	0.402766	0.91871	0.0495506	0.00151256	0.182719	0.054657	0.400499
Sevir.1G239500.1	green	Leucine-rich repeat (LRR) family protein	uncharacterized protein At4g06744 precursor, putative, expressed	-0.0945494	0.637373	-0.502453	-0.29131	0.188312	-0.242814	-0.449613	0.413332	0.0139834	0.513408	0.742981	0.253617	0.418016	-0.253684	0.667836	0.00107087	0.0145505	0.177456	0.389521	0.264266	0.03136	0.0499482	0.949507	0.0122244	4.88e-05	0.242932	0.0471561	0.242804
Sevir.1G239600.1	blue			-0.176623	0.0249434	-0.0931765	0.197602	-0.00111018	-0.179725	0.00891435	-0.00237944	0.0696297	0.249945	0.0535737	0.404738	0.199629	0.239204	0.420135	0.910054	0.672397	0.366116	0.995989	0.411886	0.9678	0.991403	0.752235	0.250053	0.808179	0.0554029	0.361118	0.271654
Sevir.1G240000.1	brown	CLIP-associated protein	HEAT repeat family protein, putative, expressed	0.195158	0.505281	0.33963	0.718563	0.945187	0.827486	-0.69423	-0.515815	-0.931049	-0.463774	-0.214282	0.0090413	-0.459104	-0.044716	0.372192	0.013918	0.112847	0.000112372	1.12e-11	1.11e-06	0.000237977	0.0117565	1.17e-10	0.025811	0.326189	0.967341	0.0275465	0.839454
Sevir.1G240200.1	green		remorin C-terminal domain containing protein, putative, expressed	-0.0509451	0.466592	-0.202962	0.148204	0.395339	0.255524	-0.508632	-0.00963174	-0.259643	0.162464	0.334839	0.418429	0.320411	-0.0857541	0.817432	0.0248068	0.352988	0.49976	0.0618819	0.239286	0.0131979	0.96521	0.231534	0.458912	0.118345	0.0469161	0.136076	0.697243
Sevir.1G240300.1	violet	Li-tolerant lipase 1	GDSL-like lipase/acylhydrolase, putative, expressed	0.193739	0.230773	-0.771976	-0.279783	-0.216034	-0.61563	-0.282571	0.526987	0.482956	0.613105	0.775007	0.662538	0.874286	-0.218522	0.375746	0.289411	1.6e-05	0.196022	0.322154	0.00176512	0.191415	0.00977324	0.0195778	0.00186626	1.41e-05	0.000571835	4.97e-08	0.316476
Sevir.1G240700.1	darkolivegreen			-0.148816	-0.0605799	-0.586253	0.30329	-0.0884085	-0.265521	-0.417954	0.398693	0.206555	0.257574	0.228946	0.891367	0.636761	-0.240603	0.497972	0.783638	0.0032832	0.159485	0.688321	0.220759	0.0471922	0.0595066	0.344347	0.235407	0.293353	1.16e-08	0.00108659	0.268776
Sevir.1G240900.1	violet	Glutaredoxin family protein	OsGrx_C2.1 - glutaredoxin subgroup I, expressed	0.0353659	-0.145724	-0.702359	-0.301692	-0.494169	-0.639903	-0.051642	0.784102	0.66043	0.518002	0.512017	0.601637	0.830149	-0.0883598	0.872724	0.507041	0.000186716	0.161805	0.0165394	0.0010079	0.814977	9.54e-06	0.000604018	0.0113442	0.0125016	0.00238981	9.55e-07	0.688484
Sevir.1G241000.1	blue	CCT motif -containing response regulator protein	response regulator receiver domain containing protein, expressed	-0.0894961	-0.0452887	0.224839	0.901649	0.498208	0.525769	-0.442712	-0.312005	-0.593006	-0.475865	-0.509412	0.361361	-0.323581	-0.109548	0.684677	0.837424	0.302334	4.28e-09	0.0155438	0.00997509	0.0343869	0.14724	0.00286146	0.0217219	0.0130346	0.0902305	0.132026	0.618783
Sevir.1G241200.1	black	nucleolar RNA-binding Nop10p family protein	h/ACA ribonucleoprotein complex subunit 3, putative, expressed	-0.0891197	-0.518152	-0.428865	-0.708725	-0.937506	-0.818446	0.605962	0.644479	0.965928	0.463768	0.264652	0.0656715	0.553221	0.0561733	0.685937	0.0113164	0.0411564	0.000153559	4.3e-11	1.82e-06	0.0021794	0.000902046	8.35e-14	0.0258134	0.222332	0.765927	0.00617797	0.799051
Sevir.1G241400.1	skyblue	early nodulin-like protein 5	plastocyanin-like domain containing protein, putative, expressed	0.0602463	-0.244453	0.458395	0.194874	0.0334229	0.159492	0.291452	-0.315471	-0.200518	-0.301903	-0.458498	-0.187926	-0.392002	-0.0258815	0.784802	0.260955	0.0278176	0.372902	0.879665	0.467279	0.177235	0.142561	0.358939	0.161497	0.027778	0.390511	0.0643174	0.906685
Sevir.1G242000.1	black	Zinc finger (C3HC4-type RING finger) family protein	zinc finger family protein, putative, expressed	-0.0711418	-0.496841	-0.0854868	-0.755221	-0.864419	-0.571521	0.771577	0.292435	0.806867	0.335581	0.112154	-0.29074	0.259596	0.00382287	0.747024	0.015875	0.698143	3.1e-05	1.05e-07	0.00438752	1.62e-05	0.175712	3.3e-06	0.117481	0.610409	0.178344	0.231621	0.986188
Sevir.1G242300.1	floralwhite	ammonium transporter 1;2	ammonium transporter protein, putative, expressed	-0.0823958	0.200091	-0.564691	-0.507728	-0.264244	-0.509192	-0.0735574	0.541332	0.462033	0.8012	0.640582	0.395544	0.742369	0.0586355	0.708586	0.359984	0.00499652	0.013389	0.223072	0.0130805	0.73872	0.0076394	0.0264473	4.35e-06	0.000991551	0.0617347	4.99e-05	0.79043
Sevir.1G242500.1	lightgreen	homolog of SU(var)3-9 1	SET domain containing protein, expressed	0.132254	0.334777	0.616349	0.588497	0.814345	0.946825	-0.418284	-0.57846	-0.906041	-0.547852	-0.429047	-0.216544	-0.612042	-0.156426	0.547475	0.118418	0.0017372	0.00313759	2.26e-06	8.22e-12	0.0470001	0.00383384	2.7e-09	0.00680606	0.0410611	0.320985	0.00191026	0.475991
Sevir.1G242600.1	brown	Fatty acid hydroxylase superfamily	WAX2, putative, expressed	-0.0363865	0.655774	0.29336	0.35611	0.868906	0.781054	-0.633946	-0.450078	-0.858478	-0.282721	-0.0330012	-0.206199	-0.428716	-0.0807608	0.869081	0.000680641	0.174285	0.0953571	7.53e-08	1.09e-05	0.00116149	0.0311636	1.6e-07	0.191169	0.881173	0.345197	0.0412343	0.71413
Sevir.1G242800.1	brown	SAUR-like auxin-responsive protein family	CPuORF40 - conserved peptide uORF-containing transcript, expressed	-0.172402	0.491123	0.167703	0.0946084	0.544931	0.436999	-0.365624	-0.269196	-0.51314	0.0370503	0.0279163	-0.145961	-0.1961	0.0381591	0.431504	0.017324	0.444351	0.66764	0.00716951	0.037064	0.0862226	0.214197	0.0122773	0.866713	0.899384	0.506344	0.369842	0.86276
Sevir.1G243400.1	green	fatty alcohol oxidase 3	alcohol oxidase, putative, expressed	0.0281469	0.927243	-0.154833	0.0801593	0.75222	0.321452	-0.712261	-0.139167	-0.558597	0.145678	0.509054	0.0453528	0.0025994	-0.0803608	0.898557	2.03e-10	0.480553	0.716173	3.48e-05	0.134736	0.000137456	0.526541	0.00559819	0.507177	0.0131093	0.837197	0.990608	0.715489
Sevir.1G244000.1	black	RNA-binding (RRM/RBD/RNP motifs) family protein	RNA recognition motif containing protein, putative, expressed	0.110145	-0.418527	-0.304473	-0.45459	-0.721487	-0.697136	0.524296	0.441385	0.789903	0.432037	0.238181	0.147027	0.4677	0.0259048	0.616859	0.0468592	0.157782	0.029311	0.000102157	0.000218404	0.0102238	0.0349951	7.37e-06	0.0395206	0.27377	0.503211	0.0244208	0.906601
Sevir.1G244100.1	brown	NAC domain containing protein 74	no apical meristem protein, putative, expressed	-0.024212	0.493479	0.232952	0.778297	0.905555	0.698416	-0.716853	-0.443324	-0.892403	-0.338462	-0.225116	0.170664	-0.402266	-0.0565963	0.912682	0.0167145	0.284754	1.23e-05	2.85e-09	0.000210234	0.000118746	0.0341096	1.05e-08	0.11417	0.301723	0.436234	0.0570534	0.797569
Sevir.1G244200.1	black	Protein of unknown function (DUF640)	DUF640 domain containing protein, putative, expressed	-0.074866	-0.368392	-0.702288	-0.507145	-0.786426	-0.8312	0.272585	0.624809	0.911257	0.512275	0.456227	0.478911	0.840634	0.0575176	0.734234	0.0836926	0.00018712	0.0135136	8.61e-06	8.99e-07	0.20826	0.00143582	1.52e-09	0.0124497	0.0286609	0.0207789	5.14e-07	0.794341
Sevir.1G244600.1	blue	phosphoenolpyruvate carboxylase kinase 1	CAMK_CAMK_like.14 - CAMK includes calcium/calmodulin depedent protein kinases, expressed	0.0425675	0.312346	0.41004	0.817514	0.850387	0.811139	-0.585662	-0.462883	-0.8992	-0.490927	-0.421489	0.103183	-0.491303	-0.0541201	0.847077	0.146775	0.0519857	1.91e-06	2.77e-07	2.66e-06	0.00332249	0.026135	5.48e-09	0.0173756	0.045166	0.639423	0.0172768	0.806258
Sevir.1G244800.1	brown		expressed protein	-0.170031	0.559601	0.531991	0.156055	0.702993	0.645162	-0.192152	-0.636846	-0.753162	-0.200341	-0.153396	-0.533193	-0.63826	0.0794673	0.437963	0.00549509	0.00897924	0.477052	0.000183158	0.0008871	0.379747	0.00108441	3.36e-05	0.359373	0.484682	0.00879664	0.00104842	0.718526
Sevir.1G244900.1	blue			0.00712566	0.039985	0.333772	0.718053	0.518433	0.61278	-0.354753	-0.451013	-0.612135	-0.516283	-0.441829	0.223604	-0.328475	-0.11365	0.974258	0.856258	0.119596	0.000114242	0.0112644	0.00187961	0.0967157	0.0307722	0.00190639	0.0116673	0.0347905	0.305068	0.125946	0.605626
Sevir.1G245000.1	violet	PHE ammonia lyase 1	phenylalanine ammonia-lyase, putative, expressed	0.22208	-0.06216	-0.651103	-0.255019	-0.418125	-0.627602	-0.0495622	0.649546	0.611475	0.610049	0.547525	0.73147	0.884038	-0.154943	0.308461	0.77813	0.000765766	0.240248	0.0470926	0.00134663	0.822311	0.000796104	0.00193411	0.00199519	0.00684593	7.31e-05	2.23e-08	0.480236
Sevir.1G245100.1	violet	PHE ammonia lyase 1	phenylalanine ammonia-lyase, putative, expressed	-0.0883247	0.462459	-0.581313	-0.0477172	0.173284	-0.0868903	-0.566201	0.29619	0.0426398	0.476815	0.624874	0.695409	0.712902	-0.207315	0.688602	0.0262907	0.00362384	0.828828	0.429115	0.693419	0.00485618	0.169974	0.846821	0.0214241	0.00143368	0.00022986	0.000134697	0.342535
Sevir.1G245300.1	violet	PHE ammonia lyase 1	phenylalanine ammonia-lyase, putative, expressed	0.297243	-0.125797	-0.402862	-0.231119	-0.307061	-0.183948	-0.0847727	0.342657	0.408099	0.107815	0.340723	0.354871	0.596334	-0.413016	0.168389	0.567366	0.0566519	0.288668	0.154102	0.400802	0.700551	0.109471	0.0532173	0.624376	0.11162	0.096597	0.00267106	0.0501411
Sevir.1G245500.1	blue	NRAMP metal ion transporter family protein	ethylene-insensitive protein 2, putative, expressed	0.362519	-0.0453762	0.339651	0.974858	0.610108	0.629979	-0.477333	-0.347726	-0.659691	-0.614513	-0.518788	0.299395	-0.35112	-0.0927381	0.0891284	0.837114	0.112823	3.57e-15	0.00199263	0.00127452	0.0212632	0.103984	0.00061566	0.00180927	0.0111991	0.165182	0.100425	0.673855
Sevir.1G245800.1	black	lysine decarboxylase family protein	uncharacterized protein PA4923, putative, expressed	0.181662	-0.522405	-0.31559	-0.580661	-0.851486	-0.811273	0.644947	0.505587	0.879263	0.282363	0.184396	-0.054837	0.368188	0.162085	0.406782	0.0105503	0.142402	0.00367101	2.58e-07	2.64e-06	0.000891793	0.0138509	3.33e-08	0.191756	0.399634	0.80374	0.0838768	0.459974
Sevir.1G246200.1	blue	Nucleotide/sugar transporter family protein	transporter-related, putative, expressed	0.0681338	0.368936	-0.240024	0.550775	0.455976	0.0591002	-0.559731	0.0433914	-0.354426	0.0738739	0.135248	0.587786	0.0754288	-0.254358	0.757401	0.0832014	0.269965	0.0064578	0.0287599	0.788805	0.00548184	0.844152	0.097045	0.737634	0.538361	0.0031831	0.732307	0.241512
Sevir.1G246400.1	blue	ubiquitin-like protein 5	expressed protein	-0.00907653	0.209212	-0.057295	0.763975	0.504638	0.248233	-0.549221	-0.204202	-0.460886	-0.189125	-0.128194	0.576961	-0.0207913	-0.176572	0.967214	0.338037	0.795121	2.21e-05	0.0140597	0.25342	0.00664112	0.349991	0.0268734	0.38744	0.559943	0.00394816	0.924981	0.420272
Sevir.1G246500.1	blue			0.0796493	0.0928025	-0.104699	0.795675	0.452303	0.207145	-0.572816	-0.0844607	-0.412658	-0.158576	-0.161018	0.682305	0.064876	-0.100092	0.717907	0.673641	0.634481	5.65e-06	0.0302388	0.34294	0.00427944	0.701604	0.0503603	0.469874	0.462973	0.000335093	0.768687	0.649542
Sevir.1G246600.1	blue	Protein of unknown function, DUF584	DUF584 domain containing protein, putative, expressed	-0.0680317	-0.15494	0.222926	0.907755	0.406014	0.425646	-0.360677	-0.262718	-0.510547	-0.457045	-0.54339	0.40812	-0.28558	-0.0908264	0.757754	0.480244	0.306574	2.24e-09	0.0545646	0.0428704	0.0908863	0.225855	0.0128001	0.0283406	0.00736763	0.0532036	0.186526	0.680229
Sevir.1G246800.1	darkolivegreen	plasma membrane intrinsic protein 2	aquaporin protein, putative, expressed	0.150086	0.266668	-0.544972	0.0987209	0.037485	-0.459428	-0.316208	0.288462	0.199151	0.529828	0.510926	0.672486	0.590451	-0.113307	0.494269	0.218698	0.00716423	0.654049	0.865163	0.027423	0.141579	0.181925	0.362294	0.00931563	0.0127226	0.000439121	0.00301526	0.60672
Sevir.1G246900.1	blue	phytosulfokin receptor 1	phytosulfokine receptor precursor, putative, expressed	0.0954224	0.243942	0.28363	0.760521	0.738638	0.763218	-0.579109	-0.444549	-0.74862	-0.524754	-0.294757	0.218368	-0.275387	0.0210918	0.664942	0.261983	0.189685	2.53e-05	5.7e-05	2.28e-05	0.00378521	0.0335597	3.98e-05	0.0101458	0.172148	0.316826	0.203437	0.9239
Sevir.1G247000.1	black	low-molecular-weight cysteine-rich 69	DEF7 - Defensin and Defensin-like DEFL family, expressed	-0.0565321	-0.264308	-0.689862	-0.654374	-0.787148	-0.890063	0.342782	0.558141	0.899468	0.455037	0.523829	0.198648	0.660455	0.158927	0.797794	0.222955	0.000270254	0.000705262	8.34e-06	1.31e-08	0.109333	0.00564547	5.34e-09	0.0291322	0.0103036	0.363531	0.000603619	0.468879
Sevir.1G247100.1	violet	low-molecular-weight cysteine-rich 73	DEF7 - Defensin and Defensin-like DEFL family, expressed	0.438658	-0.135199	-0.474202	0.0268915	-0.229336	-0.410411	-0.160227	0.629126	0.35501	0.175826	0.273237	0.522869	0.476386	-0.186425	0.0362705	0.538509	0.0222511	0.90306	0.292508	0.0517534	0.465202	0.00130002	0.0964572	0.422269	0.207132	0.0104694	0.0215581	0.394378
Sevir.1G247200.1	blue	gibberellin 2-oxidase 8	gibberellin 2-beta-dioxygenase 7, putative, expressed	-0.150544	-0.225324	0.334	0.858808	0.364946	0.51668	-0.266034	-0.34004	-0.518615	-0.572849	-0.629335	0.253226	-0.393547	-0.0750544	0.492937	0.301265	0.119328	1.57e-07	0.0868506	0.011592	0.219837	0.112386	0.0112309	0.00427666	0.00129372	0.243683	0.063181	0.733589
Sevir.1G247300.1	blue			-0.137716	-0.198777	0.0451559	0.705275	0.210918	0.292042	-0.323365	-0.0582569	-0.291412	-0.342309	-0.376329	0.497814	-0.0626094	-0.0384086	0.530903	0.363214	0.837895	0.000170829	0.334022	0.176319	0.132299	0.791754	0.177297	0.109856	0.0767454	0.0156387	0.776565	0.861871
Sevir.1G247500.1	blue	PsbQ-like 1	expressed protein	0.0179741	0.284178	0.334518	0.773318	0.785106	0.708413	-0.55899	-0.464617	-0.799527	-0.476282	-0.335029	0.0812549	-0.430922	0.0946175	0.935124	0.188793	0.118721	1.51e-05	9.13e-06	0.000155057	0.00555763	0.0255074	4.71e-06	0.0215909	0.118124	0.712453	0.0400894	0.66761
Sevir.1G247600.1	blue	Protein of unknown function (DUF3755)	expressed protein	-0.0410893	0.308533	0.0633647	0.863244	0.74146	0.521759	-0.72104	-0.250953	-0.710602	-0.293049	-0.205007	0.411328	-0.205959	-0.0369364	0.85233	0.152036	0.773938	1.14e-07	5.16e-05	0.0106639	0.000103663	0.248086	0.000144818	0.174765	0.348054	0.0511812	0.345772	0.867119
Sevir.1G247900.1	green	response regulator 3	response regulator receiver domain containing protein, expressed	-0.231119	0.762704	-0.631356	-0.372008	0.241209	-0.272665	-0.558404	0.335554	-0.00732971	0.557742	0.842483	0.147436	0.398753	-0.0267582	0.288669	2.32e-05	0.00123427	0.0804714	0.267534	0.208121	0.00561809	0.117512	0.973521	0.00568714	4.58e-07	0.50201	0.0594644	0.903539
Sevir.1G248400.1	lightgreen	B-block binding subunit of TFIIIC	transcription factor-related, putative, expressed	0.0211743	-0.134506	0.764211	0.538145	0.444164	0.913814	-0.0276009	-0.6781	-0.683948	-0.732902	-0.732761	-0.380484	-0.730842	-0.0917334	0.923603	0.540613	2.19e-05	0.00807638	0.0337315	1.13e-09	0.900515	0.000376683	0.000319952	6.96e-05	7e-05	0.0732873	7.47e-05	0.677202
Sevir.1G248600.1	blue	ADP glucose pyrophosphorylase 1	glucose-1-phosphate adenylyltransferase large subunit, chloroplast precursor, putative, expressed	0.384919	-0.208124	-0.29903	0.349252	0.0235719	-0.0176184	-0.34355	0.0810981	0.0559779	-0.245596	0.00642791	0.384886	0.27631	0.245016	0.0697275	0.340611	0.165723	0.102372	0.914982	0.936405	0.10849	0.712985	0.799737	0.258662	0.976778	0.069754	0.201865	0.259822
Sevir.1G248800.1	brown	YELLOW STRIPE like 7	transposon protein, putative, unclassified, expressed	-0.113088	0.727664	0.159929	0.368707	0.822496	0.653659	-0.621772	-0.431249	-0.77346	-0.111643	0.0881885	0.0616734	-0.239438	-0.121345	0.607421	8.32e-05	0.466044	0.0834082	1.46e-06	0.000718121	0.00153841	0.0399222	1.5e-05	0.612048	0.689059	0.779825	0.271171	0.581263
Sevir.1G249000.1	black			0.298361	-0.157025	-0.226656	-0.100357	-0.189729	-0.219193	-0.0353106	0.546728	0.271184	0.00214061	0.118857	0.108602	0.216137	-0.128618	0.166717	0.474282	0.298339	0.648672	0.385897	0.314956	0.872921	0.00694405	0.210701	0.992266	0.589093	0.621832	0.321917	0.558634
Sevir.1G249200.1	black	arginine decarboxylase 2	pyridoxal-dependent decarboxylase protein, putative, expressed	-0.101264	-0.230895	-0.65713	-0.368798	-0.528354	-0.553526	-0.0432557	0.332591	0.577471	0.106524	0.360631	0.172379	0.495419	-0.124872	0.645699	0.28915	0.000657509	0.0833259	0.00955073	0.0061438	0.844634	0.120991	0.00390896	0.628555	0.0909313	0.431567	0.0162258	0.570239
Sevir.1G249800.1	brown	serine carboxypeptidase-like 34	OsSCP8 - Putative Serine Carboxypeptidase homologue, expressed	-0.11367	0.671466	0.101821	0.395739	0.844319	0.595438	-0.676485	-0.385113	-0.776091	-0.0902877	0.0358681	0.00411414	-0.289677	0.0682325	0.605562	0.000451384	0.643872	0.0615948	4.09e-07	0.00272122	0.000393805	0.0695749	1.35e-05	0.682029	0.870931	0.985136	0.180008	0.75706
Sevir.1G250300.1	blue	Leucine-rich repeat protein kinase family protein	receptor kinase, putative, expressed	0.23423	0.118897	0.40229	0.85705	0.757488	0.800669	-0.557529	-0.434414	-0.805534	-0.631451	-0.484853	0.108522	-0.431633	0.042456	0.282045	0.588965	0.0570376	1.77e-07	2.85e-05	4.46e-06	0.0057096	0.0383286	3.52e-06	0.00123154	0.0190344	0.622089	0.0397261	0.847473
Sevir.1G250500.1	green	TCP family transcription factor	TCP family transcription factor, putative, expressed	0.00371739	0.886154	0.000650229	-0.056686	0.725588	0.398962	-0.571575	-0.235661	-0.578259	0.144869	0.418374	-0.194813	-0.134928	-0.00338311	0.986569	1.85e-08	0.997651	0.797254	8.92e-05	0.0593192	0.00438298	0.279031	0.00384898	0.509563	0.0469479	0.373056	0.539331	0.987777
Sevir.1G251000.1	blue	GRAM domain-containing protein / ABA-responsive protein-related	GEM, putative, expressed	-0.11098	-0.0818903	-0.134497	0.781635	0.270104	0.13687	-0.457144	0.038211	-0.278902	-0.201112	-0.232945	0.68643	0.06367	-0.107891	0.614176	0.710298	0.540642	1.06e-05	0.212595	0.533455	0.0283017	0.862575	0.197492	0.357487	0.284768	0.000298211	0.772876	0.62413
Sevir.1G251100.1	blue	GRAM domain-containing protein / ABA-responsive protein-related	GEM, putative, expressed	-0.15176	0.225484	-0.407718	0.549047	0.307791	-0.0186555	-0.627888	0.261123	-0.19648	0.175834	0.166441	0.814709	0.343182	-0.21755	0.489411	0.300913	0.0534616	0.00666188	0.153074	0.93267	0.00133778	0.228788	0.368897	0.422249	0.447837	2.22e-06	0.108893	0.318687
Sevir.1G251700.1	lightsteelblue	Endosomal targeting BRO1-like domain-containing protein	expressed protein	-0.168948	0.535998	-0.791398	-0.493199	-0.11545	-0.680285	-0.257917	0.484073	0.395096	0.732979	0.925465	0.279493	0.605191	0.0707897	0.440928	0.0083824	6.89e-06	0.016786	0.599887	0.00035455	0.234761	0.0192564	0.0620573	6.94e-05	2.59e-10	0.196504	0.00221571	0.748236
Sevir.1G251800.1	brown	GroES-like zinc-binding dehydrogenase family protein	dehydrogenase, putative, expressed	0.217429	0.772123	0.0647894	0.476012	0.918345	0.497529	-0.76467	-0.297839	-0.784167	-0.10393	0.19163	0.110963	-0.222659	-0.0884181	0.318963	1.59e-05	0.768987	0.0216758	6.54e-10	0.0157076	2.15e-05	0.167497	9.51e-06	0.636985	0.381067	0.61423	0.307171	0.688289
Sevir.1G252000.1	black	Cox19-like CHCH family protein	CHCH domain containing protein, expressed	0.18242	-0.552715	-0.542068	-0.415265	-0.819232	-0.798907	0.337254	0.691063	0.894341	0.351748	0.250512	0.297788	0.632165	-0.082554	0.404793	0.00623496	0.00754127	0.0487811	1.75e-06	4.86e-06	0.11555	0.000261017	8.79e-09	0.0997764	0.248945	0.167573	0.00121114	0.70805
Sevir.1G252700.1	brown	Transducin/WD40 repeat-like superfamily protein	WD-40 repeat family protein, putative, expressed	0.0579882	0.732415	0.161756	0.511764	0.926567	0.619086	-0.727911	-0.376208	-0.848846	-0.146978	0.0661804	0.0165036	-0.349485	-0.0913335	0.792694	7.08e-05	0.460897	0.0125526	2.23e-10	0.0016343	8.25e-05	0.0768481	3.06e-07	0.503355	0.764163	0.940422	0.102129	0.678536
Sevir.1G252800.1	lightgreen	C-terminal domain phosphatase-like 1	double-stranded RNA binding motif containing protein, expressed	-0.0458051	-0.190742	0.591249	0.683869	0.447683	0.843763	-0.187964	-0.454671	-0.630515	-0.683303	-0.720305	-0.0664051	-0.518481	-0.0207663	0.835595	0.38332	0.00296652	0.000320668	0.0321845	4.23e-07	0.390414	0.0292785	0.00125873	0.000325824	0.000106185	0.763384	0.0112556	0.925071
Sevir.1G252900.1	green	Protein kinase superfamily protein	protein kinase, putative, expressed	-0.091094	0.862456	0.214789	0.158116	0.845462	0.536594	-0.514644	-0.475541	-0.769637	0.0085728	0.176711	-0.259188	-0.393399	0.0155677	0.679335	1.21e-07	0.325019	0.471178	3.8e-07	0.0082966	0.0119821	0.0218241	1.76e-05	0.969033	0.4199	0.232382	0.0632891	0.943795
Sevir.1G253100.1	green	expansin B3	expansin precursor, putative, expressed	-0.0945357	0.93299	-0.31286	-0.104981	0.54525	0.0153376	-0.554653	0.00977485	-0.315083	0.443218	0.672028	0.144409	0.173651	0.00668303	0.667882	8.77e-11	0.146076	0.633564	0.00712905	0.944625	0.00601877	0.964693	0.143079	0.0341574	0.000444586	0.510923	0.428123	0.975857
Sevir.1G253300.1	blue	RING membrane-anchor 2	zinc finger, C3HC4 type domain containing protein, expressed	0.223005	0.223588	0.292653	0.91057	0.777203	0.669684	-0.607547	-0.369112	-0.779384	-0.465614	-0.380018	0.299772	-0.340516	-0.0794446	0.3064	0.305104	0.175375	1.64e-09	1.28e-05	0.000473501	0.0021063	0.0830437	1.17e-05	0.0251518	0.0736689	0.164623	0.111852	0.718603
Sevir.1G253700.1	blue		expressed protein	0.217241	0.094094	0.361835	0.970051	0.725458	0.701431	-0.540472	-0.406534	-0.771944	-0.582931	-0.492231	0.273315	-0.398711	-0.101167	0.319393	0.669348	0.089778	2.2e-14	8.96e-05	0.000192036	0.00775536	0.0542261	1.6e-05	0.00350914	0.0170352	0.206996	0.0594938	0.646014
Sevir.1G254200.1	black			-0.201973	-0.294319	-0.00319719	-0.334549	-0.392544	-0.251524	0.41682	-0.00113747	0.318205	-0.0486229	-0.0997597	-0.350611	-0.0810035	0.242325	0.35539	0.172816	0.988449	0.118684	0.0639167	0.246975	0.0478573	0.99589	0.138945	0.825627	0.650633	0.100953	0.713306	0.265259
Sevir.1G254500.1	blue	NAD(P)-binding Rossmann-fold superfamily protein	oxidoreductase, short chain dehydrogenase/reductase family domain containing protein, expressed	0.332018	-0.0132101	0.541282	0.906889	0.638032	0.655094	-0.294865	-0.544465	-0.737222	-0.670633	-0.61033	0.0379494	-0.586615	-0.0160841	0.121673	0.952297	0.0076461	2.47e-09	0.00105415	0.000692506	0.171984	0.00722889	5.99e-05	0.000461603	0.00198303	0.863508	0.0032593	0.941934
Sevir.1G254900.1	brown	myb domain protein 19	MYB family transcription factor, putative, expressed	0.136531	0.676394	-0.0176588	0.571219	0.855903	0.50792	-0.796299	-0.253338	-0.747771	-0.0789371	0.120339	0.315831	-0.133516	-0.237293	0.534477	0.000394788	0.93626	0.00441309	1.92e-07	0.0133481	5.49e-06	0.243468	4.1e-05	0.720331	0.584423	0.142081	0.543624	0.275616
Sevir.1G255200.1	green	Remorin family protein	remorin, putative, expressed	-0.228502	0.877778	-0.505981	-0.342891	0.332593	-0.27726	-0.446466	0.161061	-0.0796148	0.600034	0.816178	0.0539062	0.249312	0.0608546	0.294315	3.76e-08	0.013765	0.109213	0.120989	0.200254	0.0327128	0.462852	0.718024	0.00247206	2.05e-06	0.80701	0.251294	0.78268
Sevir.1G255500.1	lightgreen	shortage in chiasmata 1	expressed protein	0.10634	-0.148208	0.695197	0.659598	0.503407	0.934219	-0.169872	-0.628695	-0.717393	-0.804014	-0.73753	-0.243958	-0.65724	-0.10544	0.629153	0.499747	0.000231298	0.000617127	0.0143346	7.26e-11	0.438397	0.00131306	0.000116702	3.8e-06	5.93e-05	0.261953	0.000655665	0.632072
Sevir.1G255700.1	lightsteelblue	plant VAP homolog 12	MSP domain containing protein, expressed	-0.0229026	0.306839	-0.695248	-0.59378	-0.302559	-0.750934	-0.0485185	0.671877	0.537668	0.702189	0.814603	0.235499	0.60701	0.0233177	0.917387	0.154414	0.000230952	0.00281617	0.160543	3.65e-05	0.825996	0.000446411	0.00814361	0.000187685	2.23e-06	0.27937	0.00213082	0.915896
Sevir.1G255800.1	black	Plant-specific transcription factor YABBY family protein	YABBY domain containing protein, putative, expressed	-0.12606	-0.0613415	-0.756051	-0.728352	-0.691084	-0.90145	0.243346	0.680818	0.871447	0.695085	0.694819	0.30407	0.789242	0.100403	0.566548	0.780982	3.01e-05	8.13e-05	0.000260861	4.37e-09	0.263187	0.000349317	6.21e-08	0.000232065	0.000233893	0.15836	7.59e-06	0.648522
Sevir.1G255900.1	green	Plant-specific transcription factor YABBY family protein	YABBY domain containing protein, putative, expressed	-0.0268648	0.763052	0.26197	0.0508751	0.700981	0.366068	-0.330908	-0.328148	-0.628145	0.11305	0.160246	-0.301375	-0.373437	-0.044013	0.903156	2.29e-05	0.227228	0.817679	0.000194665	0.085813	0.123001	0.126346	0.00132986	0.607542	0.465148	0.162268	0.0792242	0.841947
Sevir.1G256000.1	lightsteelblue	Pentapeptide repeat-containing protein	thylakoid lumenal protein, putative, expressed	0.11403	0.454867	-0.758766	-0.503843	-0.175506	-0.694108	-0.198686	0.461056	0.453545	0.633723	0.898216	0.26339	0.618838	0.0460699	0.60441	0.0292003	2.71e-05	0.0142368	0.42313	0.000238827	0.363438	0.02681	0.0297321	0.00116762	6.04e-09	0.224626	0.00164341	0.834657
Sevir.1G256100.1	bisque	NAC 007	NAC domain containing protein, putative, expressed	0.0448053	-0.0706176	-0.840462	-0.468216	-0.558258	-0.799601	-0.0437636	0.900148	0.774714	0.6096	0.682334	0.536481	0.865368	-0.0519578	0.839137	0.748829	5.19e-07	0.0242426	0.00563334	4.7e-06	0.842831	4.98e-09	1.43e-05	0.00201476	0.000334816	0.00831272	9.8e-08	0.813864
Sevir.1G256200.1	blue	SAUR-like auxin-responsive protein family	OsSAUR11 - Auxin-responsive SAUR gene family member, expressed	0.123719	0.0409292	-0.159456	0.472923	0.256644	-0.0106981	-0.328318	0.194563	-0.135599	-0.0999387	-0.0249797	0.340248	0.0329825	0.325321	0.573834	0.852899	0.467379	0.0226653	0.237162	0.96136	0.126138	0.373682	0.537298	0.650045	0.909923	0.112152	0.88124	0.129841
Sevir.1G256300.1	plum	plasmodesmata-located protein 8	cysteine-rich repeat secretory protein 15 precursor, putative, expressed	-0.14211	0.202746	0.229507	-0.28368	0.000751118	-0.151589	0.322903	-0.0366436	0.0516766	0.430153	0.110372	-0.252098	-0.117809	0.211663	0.517746	0.353513	0.29214	0.189602	0.997286	0.489906	0.132885	0.868164	0.814855	0.0404857	0.616129	0.245862	0.592406	0.332277
Sevir.1G256400.1	blue	beta vacuolar processing enzyme	vacuolar-processing enzyme precursor, putative, expressed	-0.0962617	-0.0526284	0.489531	0.801116	0.471489	0.478917	-0.153979	-0.449426	-0.602438	-0.400148	-0.60321	0.0934787	-0.521236	-0.0133338	0.662164	0.811504	0.017746	4.37e-06	0.0231369	0.020777	0.483006	0.0314389	0.00234958	0.0584978	0.00231135	0.671392	0.0107564	0.951851
Sevir.1G256500.1	lightgreen		expressed protein	-0.225355	-0.10324	0.677546	0.437334	0.324893	0.647719	0.0632871	-0.441074	-0.536465	-0.38097	-0.637275	-0.209627	-0.566535	0.0724653	0.301198	0.639237	0.000382484	0.0369029	0.130376	0.000832989	0.774207	0.0351385	0.00831502	0.0728905	0.00107337	0.337058	0.00482559	0.742471
Sevir.1G256600.1	black	stress-inducible protein, putative	heat shock protein STI, putative, expressed	-0.106486	-0.47161	-0.0751173	-0.770313	-0.831988	-0.536856	0.751856	0.234264	0.732311	0.186654	0.0824582	-0.412036	0.132875	-0.0351576	0.628679	0.0230968	0.733373	1.71e-05	8.6e-07	0.008259	3.52e-05	0.281973	7.1e-05	0.393785	0.708374	0.0507431	0.545578	0.873467
Sevir.1G256700.1	skyblue	Vacuolar iron transporter (VIT) family protein	integral membrane protein, putative, expressed	-0.138	-0.285546	0.492164	0.196241	-0.0259881	0.150295	0.324152	-0.187335	-0.123156	-0.223168	-0.473634	-0.148151	-0.318552	0.208822	0.530046	0.186581	0.0170524	0.369491	0.906302	0.493661	0.131306	0.392032	0.57559	0.306036	0.0224342	0.499917	0.138491	0.338959
Sevir.1G256900.1	skyblue		expressed protein	0.308157	-0.0848593	0.885519	0.351715	0.380989	0.615408	0.279042	-0.585567	-0.541107	-0.430936	-0.662404	-0.448525	-0.707923	0.0388226	0.152562	0.700259	1.96e-08	0.09981	0.0728749	0.00177384	0.197258	0.00332885	0.00766948	0.0400824	0.000573845	0.0318226	0.00015743	0.860396
Sevir.1G257300.1	green	salt tolerance homolog2	B-box zinc finger family protein, putative, expressed	-0.0771846	0.880151	-0.146328	-0.0249044	0.576124	0.0566546	-0.465331	-0.137179	-0.391405	0.367052	0.533692	0.0679634	0.0251508	-0.101416	0.726305	3.09e-08	0.505266	0.910194	0.00401331	0.797364	0.0252522	0.532522	0.0647603	0.0849107	0.00872168	0.75799	0.909309	0.645201
Sevir.1G257400.1	blue	Glutaredoxin family protein	OsGrx_C3 - glutaredoxin subgroup I, expressed	0.487646	0.132389	0.243643	0.890474	0.68744	0.49772	-0.54562	-0.289119	-0.66321	-0.505234	-0.340631	0.272774	-0.318385	-0.0857707	0.0182563	0.547062	0.262588	1.26e-08	0.000289732	0.0156614	0.00708239	0.180888	0.000561903	0.0139283	0.111723	0.207933	0.138709	0.697186
Sevir.1G257700.1	green	Protein kinase superfamily protein	protein kinase domain containing protein, expressed	-0.0496304	0.895173	-0.316155	-0.0800397	0.582835	0.0264222	-0.639472	0.0658567	-0.348655	0.431815	0.62908	0.0906038	0.145451	0.019959	0.82207	8.12e-09	0.141649	0.71658	0.00351587	0.904744	0.00101839	0.765285	0.103001	0.0396334	0.00130141	0.680973	0.507848	0.927977
Sevir.1G257800.1	brown	Duplicated homeodomain-like superfamily protein	expressed protein	0.0239935	0.7834	0.317074	0.417856	0.956206	0.649564	-0.608928	-0.4654	-0.890543	-0.117408	0.0244937	-0.140022	-0.439731	0.0146672	0.913467	9.84e-06	0.140433	0.0472497	1.12e-12	0.000795747	0.00204433	0.0252278	1.25e-08	0.593674	0.911669	0.523978	0.0357645	0.947042
Sevir.1G258200.1	lightgreen	FTSH protease 9	OsFtsH7 FtsH protease, homologue of AtFtsH7, expressed	-0.0429251	0.0724399	0.586715	0.678288	0.636849	0.930278	-0.338905	-0.64939	-0.795495	-0.689398	-0.584511	-0.137127	-0.574973	0.0309885	0.845807	0.742558	0.00325277	0.000374733	0.00108432	1.31e-10	0.113668	0.000799182	5.7e-06	0.000273892	0.00340013	0.532677	0.00410425	0.888375
Sevir.1G258400.1	lightgreen	YELLOW STRIPE like 3	transposon protein, putative, unclassified, expressed	0.193659	0.0521692	0.822022	0.628591	0.644212	0.937728	-0.108874	-0.678579	-0.827663	-0.697813	-0.679039	-0.350612	-0.783375	-0.0251423	0.375947	0.81312	1.5e-06	0.00131623	0.000907966	4.15e-11	0.620955	0.000371735	1.1e-06	0.000214053	0.000367031	0.100952	9.85e-06	0.909339
Sevir.1G258900.1	skyblue			0.0418896	-0.122299	0.580643	-0.0309901	-0.00104752	0.150729	0.440883	-0.291722	-0.107588	0.100413	-0.348423	-0.303978	-0.328879	-0.0285042	0.849485	0.578272	0.00367226	0.888369	0.996215	0.4924	0.0352271	0.176816	0.625108	0.648487	0.103246	0.158492	0.125453	0.897276
Sevir.1G259000.1	lightgreen	chromatin remodeling 31	required to maintain repression 1, putative, expressed	-0.231322	0.28816	0.688155	0.103582	0.435465	0.58466	0.127584	-0.590232	-0.563846	-0.167419	-0.342546	-0.509232	-0.626369	0.111559	0.288234	0.182404	0.000283859	0.63812	0.0378106	0.00339	0.561829	0.00302881	0.0050766	0.445136	0.109594	0.0130721	0.0013854	0.612318
Sevir.1G259400.1	violet		glycine-rich cell wall protein, putative, expressed	-0.248774	0.387588	-0.533324	-0.481733	-0.163746	-0.430833	-0.0440447	0.17414	0.366115	0.708065	0.705514	0.385233	0.67687	0.0802577	0.252352	0.0676498	0.00877693	0.0199349	0.455327	0.0401351	0.841834	0.426803	0.0857698	0.000156739	0.000169582	0.0694807	0.000389671	0.715839
Sevir.1G259600.1	brown	cyclin p4;3	cyclin, putative, expressed	0.368448	0.589025	-0.149683	0.576697	0.789584	0.319315	-0.838487	-0.158178	-0.617879	-0.116926	0.185582	0.335001	-0.0248007	-0.0982898	0.0836418	0.00310412	0.495441	0.00396864	7.48e-06	0.137495	5.85e-07	0.471003	0.00167905	0.595202	0.396556	0.118156	0.910567	0.655469
Sevir.1G259700.1	violet	WRKY family transcription factor	WRKY36, expressed	-0.146843	-0.00356791	-0.848738	-0.636335	-0.600223	-0.823135	0.0379965	0.613607	0.808676	0.670426	0.755773	0.421855	0.900717	0.0880487	0.503752	0.987109	3.08e-07	0.00109767	0.00246223	1.41e-06	0.86334	0.00184577	3.01e-06	0.000464173	3.04e-05	0.0449601	4.71e-09	0.689528
Sevir.1G260400.1	violet			0.0406806	0.460177	-0.669301	-0.467637	-0.141397	-0.566519	-0.204284	0.458643	0.415623	0.81498	0.871576	0.481354	0.789834	-0.141306	0.853783	0.0271397	0.00047837	0.0244428	0.519869	0.004827	0.349794	0.0277227	0.0485673	2.18e-06	6.15e-08	0.0200466	7.39e-06	0.52014
Sevir.1G260600.1	blue	HXXXD-type acyl-transferase family protein	transferase family protein, putative, expressed	0.166728	0.43668	0.192243	0.79054	0.838565	0.714832	-0.724519	-0.370895	-0.798511	-0.320187	-0.148632	0.376696	-0.186009	-0.255406	0.447044	0.0372186	0.379516	7.16e-06	5.83e-07	0.000126687	9.24e-05	0.0814524	4.95e-06	0.136365	0.498508	0.0764353	0.395451	0.239511
Sevir.1G260900.1	violet	alpha/beta-Hydrolases superfamily protein	triacylglycerol lipase like protein, putative, expressed	-0.0464746	-0.146539	-0.745969	-0.371022	-0.50792	-0.577675	-0.122868	0.646276	0.659569	0.470989	0.535977	0.613811	0.915134	-0.214847	0.833224	0.504643	4.38e-05	0.0813402	0.0133483	0.00389336	0.57649	0.000863162	0.000617598	0.0233031	0.00838545	0.00183751	9.67e-10	0.324885
Sevir.1G261100.1	brown			0.224404	0.309678	0.332712	0.814531	0.770397	0.6055	-0.527262	-0.47979	-0.766559	-0.454186	-0.286041	0.149302	-0.400004	-0.0474044	0.303296	0.150442	0.120847	2.24e-06	1.71e-05	0.0022011	0.00972813	0.020513	1.99e-05	0.0294732	0.185786	0.496552	0.0585972	0.829934
Sevir.1G261200.1	blue	ATP-dependent caseinolytic (Clp) protease/crotonase family protein	enoyl-CoA hydratase/isomerase family protein, putative, expressed	0.196935	-0.0399162	0.40626	0.974232	0.606633	0.614476	-0.409001	-0.346488	-0.696629	-0.562201	-0.592537	0.277606	-0.432832	-0.118031	0.367768	0.856503	0.0544047	4.61e-15	0.0021482	0.00181077	0.052642	0.105305	0.000221713	0.00523552	0.00288915	0.199671	0.0391188	0.591702
Sevir.1G261400.1	blue	Protein of unknown function (DUF630 and DUF632)	DUF630/DUF632 domains containing protein, putative, expressed	-0.112938	0.207851	-0.107854	0.72573	0.450618	0.207453	-0.535368	-0.17112	-0.415933	-0.0891536	-0.0954951	0.56129	-0.0213082	-0.154146	0.607901	0.341261	0.62425	8.88e-05	0.0309371	0.342207	0.00847403	0.43499	0.0483823	0.685824	0.664701	0.00532526	0.923122	0.482525
Sevir.1G261500.1	violet	ethylene responsive element binding factor 1	ethylene-responsive transcription factor, putative, expressed	-0.00631551	0.135647	-0.693179	-0.311961	-0.229224	-0.436335	-0.298755	0.346713	0.423779	0.369471	0.590835	0.326024	0.656421	-0.155623	0.977184	0.537152	0.000245416	0.147301	0.292751	0.0373858	0.166131	0.105064	0.0438897	0.0827217	0.00299171	0.128965	0.000669522	0.478288
Sevir.1G261900.1	brown	ethylene responsive element binding factor 5	AP2 domain containing protein, expressed	0.102306	0.430748	0.296609	0.623786	0.745182	0.55562	-0.494978	-0.458355	-0.752501	-0.20839	-0.231215	0.0465048	-0.436643	-0.157817	0.642286	0.0401789	0.169343	0.0014697	4.51e-05	0.00591333	0.016336	0.0278332	3.44e-05	0.339982	0.288463	0.833117	0.0372362	0.472027
Sevir.1G262100.1	lightgreen	nudix hydrolase homolog 8	hydrolase, NUDIX family, domain containing protein, expressed	0.531781	0.103191	0.605083	0.308092	0.4483	0.536351	0.00280892	-0.47707	-0.53382	-0.40581	-0.364406	-0.381992	-0.584458	-0.200435	0.00901134	0.639395	0.00222082	0.152652	0.0319189	0.00833151	0.989851	0.0213447	0.00870254	0.0546982	0.0873542	0.0720615	0.00340369	0.359143
Sevir.1G262300.1	blue	alpha/beta-Hydrolases superfamily protein	serine esterase family protein, putative, expressed	0.0841316	0.324771	0.247075	0.861844	0.816184	0.592415	-0.627183	-0.413382	-0.809529	-0.366831	-0.308839	0.214705	-0.40719	-0.0270597	0.702715	0.130529	0.255712	1.27e-07	2.05e-06	0.00289641	0.0013597	0.0499178	2.89e-06	0.0851121	0.151608	0.325213	0.0538015	0.902457
Sevir.1G262700.1	green	hydroxyproline-rich glycoprotein family protein	expressed protein	-0.0326741	0.85504	-0.143431	0.00249664	0.680487	0.254274	-0.625835	0.0298926	-0.467131	0.31099	0.500326	0.108746	0.101674	0.0302255	0.882343	2.03e-07	0.513821	0.99098	0.000352561	0.241672	0.00140249	0.8923	0.0246185	0.148631	0.0150414	0.621369	0.644354	0.891107
Sevir.1G263000.1	plum			-0.119976	-0.352743	0.160412	-0.295331	-0.41856	-0.266405	0.587534	0.0582961	0.342772	0.0298728	-0.178061	-0.266186	-0.0767281	0.475625	0.585564	0.0987548	0.464679	0.171274	0.0468402	0.21917	0.0031994	0.791617	0.109344	0.892371	0.416301	0.219562	0.727864	0.0217978
Sevir.1G263400.1	violet	Integrase-type DNA-binding superfamily protein	AP2 domain containing protein, expressed	-0.213467	0.0971686	-0.855843	-0.555857	-0.473964	-0.724605	-0.108954	0.51714	0.671864	0.624228	0.754435	0.404115	0.839692	0.029709	0.328076	0.659167	1.92e-07	0.00588772	0.0223277	9.22e-05	0.620696	0.0115052	0.000446558	0.00145498	3.2e-05	0.0558153	5.44e-07	0.892957
Sevir.1G263700.1	violet	Integrase-type DNA-binding superfamily protein	AP2 domain containing protein, expressed	-0.0895835	-0.220014	-0.763463	-0.463513	-0.66866	-0.776471	0.0929681	0.704227	0.837629	0.62795	0.565554	0.589885	0.933834	-0.0287234	0.684384	0.313101	2.25e-05	0.0259055	0.000486617	1.32e-05	0.67309	0.000176396	6.17e-07	0.00133588	0.00491588	0.00305027	7.7e-11	0.89649
Sevir.1G264000.1	blue	Uncharacterised conserved protein (UCP012943)	expressed protein	0.0236494	-0.0753092	0.419621	0.906747	0.577796	0.630496	-0.362237	-0.467092	-0.70327	-0.599339	-0.648063	0.137572	-0.516709	-0.0384911	0.914703	0.732716	0.0462284	2.5e-09	0.00388418	0.00125927	0.0893962	0.0246323	0.000181621	0.00250843	0.000825948	0.531338	0.0115865	0.861577
Sevir.1G264100.1	blue	Plant protein of unknown function (DUF828) with plant pleckstrin homology-like region	expressed protein	0.106893	-0.248951	0.663688	0.67945	0.394269	0.672625	-0.0558981	-0.378356	-0.556394	-0.560806	-0.750226	-0.0677558	-0.519815	-0.0574958	0.62736	0.252005	0.000554925	0.000362874	0.0626553	0.000437481	0.800016	0.0750433	0.00583003	0.00537348	3.75e-05	0.758708	0.0110116	0.794418
Sevir.1G264300.1	lightgreen	tonoplast intrinsic protein 2;3	aquaporin protein, putative, expressed	0.358508	0.207553	0.465568	0.336843	0.567327	0.761892	-0.305398	-0.402252	-0.614421	-0.484085	-0.251564	-0.242174	-0.380492	-0.126569	0.0929897	0.341968	0.025168	0.116023	0.00475366	2.4e-05	0.15646	0.0570632	0.00181294	0.019253	0.246898	0.265566	0.0732812	0.564968
Sevir.1G264400.1	blue		zinc finger protein, putative, expressed	-0.147226	0.339207	-0.0242694	0.738006	0.585036	0.298193	-0.570689	-0.176846	-0.552135	-0.203055	-0.0930723	0.43126	-0.174179	0.000956332	0.502625	0.113325	0.912475	5.83e-05	0.00336447	0.166968	0.0044582	0.41954	0.0063009	0.352764	0.672743	0.0399161	0.426698	0.996545
Sevir.1G264700.1	blue			0.0639348	-0.115165	0.308121	0.625598	0.409664	0.537125	-0.284887	-0.275787	-0.459974	-0.523929	-0.442345	0.0716634	-0.274392	0.331041	0.771956	0.600795	0.152612	0.00141013	0.0522228	0.00822058	0.187645	0.202754	0.0272161	0.0102864	0.0345545	0.745228	0.20514	0.12284
Sevir.1G265400.1	green	expansin B4	expansin precursor, putative, expressed	-0.0984722	0.800118	-0.466814	-0.253444	0.31972	-0.187676	-0.438788	0.200718	-0.0511205	0.659694	0.764233	0.335973	0.458313	0.0608209	0.654868	4.58e-06	0.0247294	0.243265	0.136969	0.391153	0.0362087	0.358451	0.816814	0.000615607	2.19e-05	0.117026	0.0278492	0.782797
Sevir.1G265500.1	plum			-0.0551472	-0.00782053	0.18664	-0.167906	-0.0914612	0.0205989	0.281402	-0.127513	0.0652633	-0.0355106	-0.0528954	-0.328807	-0.21234	0.0281344	0.802651	0.971749	0.39382	0.443793	0.67811	0.925674	0.193338	0.562046	0.767342	0.872207	0.810564	0.125541	0.330697	0.898601
Sevir.1G265700.1	plum	C2H2-like zinc finger protein	ZOS2-14 - C2H2 zinc finger protein, expressed	-0.0524297	-0.465687	0.473628	-0.334983	-0.48672	-0.155023	0.833172	-0.164723	0.282344	-0.0457791	-0.388095	-0.490222	-0.317769	0.0201593	0.812203	0.0251261	0.0224362	0.118178	0.0185113	0.480008	8.02e-07	0.452603	0.191787	0.835687	0.0672605	0.0175618	0.139517	0.927256
Sevir.1G266500.1	black	Haloacid dehalogenase-like hydrolase (HAD) superfamily protein	CPuORF22 - conserved peptide uORF-containing transcript, expressed	-0.149452	-0.418625	-0.690509	-0.301829	-0.723149	-0.759686	0.194436	0.458497	0.810894	0.349854	0.331892	0.484128	0.717873	0.0719403	0.496116	0.0468022	0.000265242	0.161606	9.67e-05	2.61e-05	0.373998	0.0277785	2.7e-06	0.101742	0.121822	0.0192406	0.000114907	0.744276
Sevir.1G266600.1	black		expressed protein	0.126102	-0.433266	-0.354014	-0.580879	-0.786685	-0.672817	0.484871	0.592965	0.860056	0.482902	0.287544	0.174412	0.609016	-0.110264	0.566418	0.0389005	0.0974623	0.00365514	8.51e-06	0.000435215	0.0190292	0.00286383	1.44e-07	0.0195935	0.183382	0.42607	0.00204046	0.616476
Sevir.1G266700.1	mediumpurple			0.553805	-0.240255	0.145453	0.0448366	-0.0895161	0.024601	0.097118	0.248108	0.108116	-0.12046	-0.113731	-0.0897468	-0.0247706	-0.182854	0.00611257	0.269488	0.507843	0.839026	0.68461	0.911284	0.659334	0.253667	0.623402	0.584041	0.605365	0.683838	0.910675	0.403656
Sevir.1G267000.1	green		zinc finger protein, putative, expressed	0.0554696	0.643278	-0.412072	-0.355132	0.142965	-0.382606	-0.167031	0.197946	0.0951269	0.455461	0.711756	0.007727	0.21899	0.180914	0.80152	0.000928872	0.0507206	0.0963344	0.515204	0.0715674	0.446205	0.365264	0.665921	0.0289636	0.000139658	0.972087	0.315414	0.408749
Sevir.1G267200.1	blue	Plant VAMP (vesicle-associated membrane protein) family protein	MSP domain containing protein, expressed	-0.082369	0.298059	0.210322	0.849208	0.731102	0.604734	-0.605793	-0.38499	-0.763916	-0.405268	-0.308009	0.299542	-0.359459	-0.0317098	0.708676	0.167168	0.335421	2.99e-07	7.4e-05	0.00223746	0.00218728	0.0696716	2.21e-05	0.0550532	0.152769	0.164964	0.0920629	0.885793
Sevir.1G267400.1	lightsteelblue	Bifunctional inhibitor/lipid-transfer protein/seed storage 2S albumin superfamily protein	LTPL113 - Protease inhibitor/seed storage/LTP family protein precursor, expressed	-0.0393508	0.691565	-0.624767	-0.552672	0.0837072	-0.376827	-0.352191	0.271937	0.179483	0.602526	0.917897	0.0521979	0.472522	0.0431181	0.858515	0.000257246	0.00143719	0.00623987	0.704149	0.0763252	0.0993205	0.209386	0.412527	0.0023452	6.92e-10	0.813019	0.0227962	0.845122
Sevir.1G267900.1	lightgreen	WD-40 repeat family protein / beige-related	beige/BEACH domain containing protein, expressed	0.0630544	-0.417493	0.651278	0.519455	0.168795	0.718718	0.114351	-0.483509	-0.402223	-0.734992	-0.787479	-0.202661	-0.524728	-0.0583888	0.775017	0.0474618	0.000762414	0.011077	0.441348	0.000111809	0.603388	0.0194182	0.0570824	6.48e-05	8.22e-06	0.353719	0.0101502	0.791292
Sevir.1G268100.1	black	Tetratricopeptide repeat (TPR)-like superfamily protein	pentatricopeptide, putative, expressed	0.257199	-0.38591	-0.239294	-0.32937	-0.548516	-0.510844	0.35689	0.188559	0.552952	0.0493954	0.0822235	-0.100878	0.188046	0.221678	0.236113	0.0689502	0.271468	0.124857	0.00672561	0.0127393	0.0945817	0.388889	0.00620817	0.822899	0.709169	0.646962	0.390204	0.309362
Sevir.1G268600.1	plum		expressed protein	-0.180073	-0.508806	0.00393064	-0.770891	-0.868239	-0.530504	0.850668	0.297623	0.757819	0.306192	0.0193134	-0.313954	0.186773	-0.00721466	0.410966	0.0131613	0.985799	1.67e-05	7.92e-08	0.0092094	2.72e-07	0.167819	2.81e-05	0.15533	0.930301	0.144595	0.39348	0.973937
Sevir.1G268800.1	brown	Mitochondrial substrate carrier family protein	mitochondrial carrier protein, putative, expressed	0.24187	0.316703	0.32482	0.866486	0.855744	0.692427	-0.630821	-0.516724	-0.857377	-0.516044	-0.337243	0.119433	-0.449825	0.0105985	0.266185	0.140923	0.130468	9.03e-08	1.94e-07	0.000250871	0.00124977	0.0115838	1.73e-07	0.0117127	0.115563	0.587275	0.0312701	0.96172
Sevir.1G269100.1	black	U-box domain-containing protein kinase family protein	protein kinase, putative, expressed	0.532422	-0.425727	0.100234	-0.402913	-0.554608	-0.396642	0.620367	0.271543	0.556758	0.18228	-0.0219392	-0.133954	0.189589	-0.0742383	0.00891338	0.0428264	0.649075	0.0566181	0.0060238	0.060951	0.00158797	0.210074	0.00579109	0.405159	0.920852	0.542292	0.386255	0.736385
Sevir.1G269200.1	blue	U-box domain-containing protein kinase family protein	protein kinase, putative, expressed	0.464886	-0.0104559	0.261625	0.860333	0.532413	0.512574	-0.429345	-0.237519	-0.52919	-0.494413	-0.35947	0.353411	-0.196179	-0.0967148	0.0254108	0.962235	0.227864	1.41e-07	0.00891475	0.0123899	0.0409057	0.275146	0.00941675	0.0164778	0.0920523	0.0980737	0.369647	0.660666
Sevir.1G269300.1	blue	U-box domain-containing protein kinase family protein	protein kinase, putative, expressed	0.279891	0.329567	0.0279974	0.81647	0.727678	0.462837	-0.712834	-0.186505	-0.633233	-0.279186	-0.0964505	0.4431	-0.0989324	0.0238367	0.195841	0.124618	0.899093	2.02e-06	8.32e-05	0.026152	0.000134989	0.394169	0.00118116	0.197018	0.66154	0.0342111	0.653353	0.91403
Sevir.1G269400.1	green	plasma membrane intrinsic protein 1;4	aquaporin protein, putative, expressed	-0.165848	0.95713	-0.273008	-0.0717745	0.63716	0.18035	-0.658487	-0.0966458	-0.43708	0.367785	0.642583	0.104268	0.132285	-0.0554591	0.449478	8.97e-13	0.207526	0.744846	0.00107632	0.410236	0.000635035	0.660894	0.0370252	0.0842425	0.000944701	0.635886	0.54738	0.801556
Sevir.1G269600.1	green	cytochrome P450, family 86, subfamily A, polypeptide 2	cytochrome P450, putative, expressed	-0.124968	0.879716	-0.232602	-0.424736	0.366114	-0.130786	-0.269817	0.0173178	-0.158285	0.574371	0.699322	-0.190813	0.0696608	0.0977006	0.569941	3.21e-08	0.2855	0.043365	0.0857704	0.551968	0.2131	0.937488	0.470698	0.0041525	0.000204615	0.383139	0.752128	0.657412
Sevir.1G269800.1	floralwhite	Late embryogenesis abundant (LEA) hydroxyproline-rich glycoprotein family	harpin-induced protein 1 domain containing protein, expressed	-0.228467	0.464256	-0.657231	-0.465361	-0.141268	-0.618347	-0.158614	0.476839	0.419429	0.909144	0.822299	0.457899	0.749086	0.0585074	0.294392	0.0256369	0.000655804	0.0252418	0.520255	0.00166158	0.469767	0.0214167	0.0463386	1.93e-09	1.48e-06	0.0280091	3.91e-05	0.790878
Sevir.1G269900.1	brown	permease, cytosine/purines, uracil, thiamine, allantoin family protein	allantoin permease, putative, expressed	-0.163422	0.736336	0.270379	0.0861922	0.727451	0.592534	-0.431615	-0.344507	-0.688431	-0.0636549	0.123187	-0.279832	-0.353613	0.0079136	0.456232	6.18e-05	0.212111	0.695767	8.38e-05	0.00288937	0.0397353	0.107445	0.000281622	0.772929	0.575494	0.195939	0.0978688	0.971413
Sevir.1G270400.1	green	RING/U-box superfamily protein	zinc finger, C3HC4 type domain containing protein, expressed	-0.406602	0.508644	0.0464098	-0.352693	0.0965997	-0.18618	0.167063	-0.0125186	-0.0411842	0.416543	0.32958	-0.249844	-0.125867	0.223349	0.0541825	0.0131953	0.833454	0.098806	0.661047	0.39501	0.446117	0.954791	0.851993	0.0480207	0.124603	0.250252	0.567147	0.305634
Sevir.1G270600.1	green		expressed protein	0.227688	0.584797	-0.388907	-0.276655	0.229219	-0.289505	-0.263711	0.204951	0.0521664	0.461357	0.649856	0.148366	0.356771	0.319114	0.296087	0.00338067	0.0666407	0.201279	0.292762	0.18028	0.224042	0.348188	0.81313	0.0266977	0.000789981	0.499286	0.0946997	0.137757
Sevir.1G270800.1	blue	Major facilitator superfamily protein	tetracycline transporter protein, putative, expressed	0.367149	-0.0881199	0.365581	0.939156	0.595427	0.654286	-0.456294	-0.33717	-0.662327	-0.661779	-0.567874	0.269033	-0.368685	-0.139511	0.0848215	0.689289	0.0862627	3.27e-11	0.00272184	0.000706833	0.0286347	0.115646	0.000574987	0.000583255	0.00470446	0.214485	0.0834274	0.525508
Sevir.1G271400.1	brown	SEC14 cytosolic factor family protein / phosphoglyceride transfer family protein	rho-GTPase-activating protein-related, putative, expressed	0.351722	0.320994	0.231395	0.847026	0.777504	0.466287	-0.558091	-0.355981	-0.727424	-0.336833	-0.24683	0.291737	-0.326033	-0.0274992	0.0998029	0.135324	0.288078	3.44e-07	1.27e-05	0.0249142	0.00565071	0.0954855	8.39e-05	0.116034	0.256201	0.176792	0.128954	0.90088
Sevir.1G271600.1	blue	GDSL-like Lipase/Acylhydrolase superfamily protein	GDSL-like lipase/acylhydrolase, putative, expressed	0.417822	-0.500421	0.479171	0.574248	0.0885674	0.312395	0.161681	-0.351811	-0.216379	-0.534226	-0.682865	0.0308143	-0.322314	0.188342	0.0472696	0.0150193	0.0207	0.00416246	0.687788	0.146709	0.461108	0.0997118	0.321364	0.00864218	0.000329861	0.888998	0.133634	0.389445
Sevir.1G271800.1	blue	cold-regulated 47	dehydrin, putative, expressed	-0.0390762	0.33442	0.338637	0.722032	0.785436	0.826305	-0.600937	-0.392256	-0.823341	-0.408447	-0.318756	0.212072	-0.315466	-0.105587	0.859493	0.118836	0.113972	0.000100344	9e-06	1.19e-06	0.00242541	0.064129	1.4e-06	0.052995	0.138223	0.331321	0.142567	0.631597
Sevir.1G272000.1	violet	Arabidopsis protein of unknown function (DUF241)	expressed protein	0.0333111	-0.254051	-0.610994	-0.490941	-0.661217	-0.685444	0.188683	0.706	0.810518	0.641459	0.477451	0.484972	0.849542	-0.0961173	0.880065	0.242098	0.00195453	0.0173718	0.000591826	0.000306685	0.38857	0.000167065	2.75e-06	0.000970775	0.0212266	0.0190006	2.93e-07	0.662642
Sevir.1G272600.1	blue	Transmembrane amino acid transporter family protein	transmembrane amino acid transporter protein, putative, expressed	-0.147558	-0.128024	0.0661632	0.787653	0.300401	0.278877	-0.325161	-0.203577	-0.359686	-0.305708	-0.404964	0.515163	-0.111332	0.0522834	0.501654	0.560468	0.764222	8.15e-06	0.163696	0.197535	0.130041	0.3515	0.0918432	0.156018	0.0552534	0.0118818	0.613044	0.812718
Sevir.1G272900.1	violet	basic helix-loop-helix (bHLH) DNA-binding superfamily protein	ethylene-responsive protein related, putative, expressed	-0.0852998	0.153792	-0.774109	-0.24429	-0.253419	-0.550221	-0.316906	0.704717	0.493278	0.640269	0.672604	0.731947	0.903713	-0.0486062	0.698773	0.483544	1.46e-05	0.261282	0.243312	0.00652269	0.140655	0.000173772	0.0167659	0.000999058	0.000437729	7.19e-05	3.46e-09	0.825686
Sevir.1G273100.1	brown			0.299935	0.494622	0.198609	0.461784	0.687452	0.475169	-0.488243	-0.366106	-0.606221	-0.112984	0.0464786	0.163562	-0.146035	-0.155154	0.164383	0.0164252	0.363627	0.0265393	0.000289629	0.0219423	0.0180935	0.0857783	0.00216732	0.607752	0.83321	0.455839	0.506126	0.479632
Sevir.1G273200.1	lightsteelblue	indeterminate(ID)-domain 4	ZOS2-15 - C2H2 zinc finger protein, expressed	0.0328394	0.512309	-0.488179	-0.620883	-0.0610078	-0.373945	-0.123491	0.252151	0.29023	0.608878	0.803364	0.106174	0.563415	-0.0459722	0.881752	0.0124429	0.0181109	0.0015696	0.782145	0.0787848	0.574545	0.245759	0.179142	0.00204656	3.92e-06	0.629689	0.00511784	0.835003
Sevir.1G273400.1	plum	Homeodomain-like superfamily protein	MYB family transcription factor, putative, expressed	0.533546	-0.528891	0.157909	-0.360802	-0.588751	-0.397532	0.715889	0.164968	0.567807	0.0587634	-0.115631	-0.21587	0.0763246	0.0350293	0.00874359	0.00946457	0.471768	0.0907661	0.00312145	0.0603207	0.000122478	0.451922	0.00471053	0.789983	0.599312	0.322531	0.729243	0.873925
Sevir.1G274000.1	violet	Aluminium activated malate transporter family protein	aluminum-activated malate transporter, putative, expressed	-0.0254637	-0.036966	-0.736356	-0.242236	-0.386344	-0.585899	-0.176304	0.685313	0.572973	0.591143	0.561376	0.783159	0.925287	-0.188817	0.908185	0.867014	6.18e-05	0.265439	0.0686122	0.00330666	0.420991	0.000307833	0.00426642	0.00297293	0.00531671	9.94e-06	2.66e-10	0.388229
Sevir.1G274200.1	brown	transcription factor-related	helix-loop-helix DNA-binding protein, putative, expressed	0.319641	0.722062	0.166955	0.322962	0.85987	0.60279	-0.656866	-0.268526	-0.74177	-0.12912	0.166094	-0.0588766	-0.242634	-0.0770077	0.137071	0.000100246	0.446415	0.13281	1.46e-07	0.00233211	0.00066196	0.215384	5.1e-05	0.557089	0.448798	0.789587	0.264631	0.726909
Sevir.1G274700.1	blue		expressed protein	-0.0610663	-0.0505259	0.0953958	0.848408	0.406721	0.368105	-0.427932	-0.230447	-0.476443	-0.407211	-0.399515	0.440382	-0.221026	-0.064069	0.781941	0.81891	0.66503	3.15e-07	0.0541052	0.0839521	0.0416477	0.290113	0.0215405	0.0537883	0.0589352	0.03546	0.310823	0.771489
Sevir.1G275200.1	black	MATE efflux family protein	MATE domain containing protein, expressed	-0.0288454	0.0159715	-0.680124	-0.667633	-0.572813	-0.779731	0.11878	0.764506	0.743362	0.62747	0.681386	0.142093	0.635895	-0.0162974	0.896052	0.94234	0.000356136	0.000500108	0.00427963	1.15e-05	0.589334	2.16e-05	4.82e-05	0.00135074	0.000343821	0.517796	0.00110918	0.941165
Sevir.1G275500.1	brown	Integrase-type DNA-binding superfamily protein	AP2 domain containing protein, expressed	-0.0805459	0.794714	0.242358	0.4463	0.926393	0.576407	-0.618973	-0.452467	-0.863769	-0.101362	0.0537477	-0.059045	-0.419854	0.0365004	0.71486	5.91e-06	0.265191	0.0327856	2.28e-10	0.00399121	0.00163846	0.0301716	1.1e-07	0.645376	0.807567	0.788998	0.0460944	0.868675
Sevir.1G275800.1	brown		expressed protein	0.0611756	0.557356	-0.241482	0.344865	0.583944	0.237672	-0.73296	0.0511752	-0.439081	0.123495	0.312036	0.454349	0.183949	-0.32514	0.78156	0.00572774	0.266976	0.107056	0.00343893	0.274827	6.95e-05	0.816622	0.0360702	0.574532	0.147198	0.0294078	0.400798	0.130068
Sevir.1G276100.1	blue		hypothetical protein	0.7942	0.0698681	0.252962	0.454348	0.384051	0.318936	-0.210864	-0.175497	-0.358329	-0.385637	-0.183297	0.026682	-0.248056	-0.179073	6.05e-06	0.751413	0.244193	0.0294083	0.0704134	0.137989	0.334149	0.423154	0.0931646	0.0691637	0.4025	0.903812	0.253769	0.413613
Sevir.1G276600.1	skyblue	growth-regulating factor 3	growth regulating factor protein, putative, expressed	0.184384	0.175747	0.778725	0.239265	0.513051	0.653759	0.11536	-0.564672	-0.616905	-0.323385	-0.467283	-0.451837	-0.633806	0.0796048	0.399666	0.422482	1.2e-05	0.271526	0.012295	0.0007163	0.600176	0.00499832	0.00171588	0.132275	0.0245655	0.0304309	0.00116535	0.718058
Sevir.1G276700.1	plum	Pentatricopeptide repeat (PPR) superfamily protein	PPR repeat domain containing protein, putative, expressed	-0.178722	-0.560833	0.310316	-0.580897	-0.724278	-0.241794	0.901354	-0.00313989	0.548957	0.0611149	-0.231366	-0.52363	-0.110419	0.156677	0.414545	0.00537071	0.14956	0.00365384	9.32e-05	0.26634	4.41e-09	0.988656	0.00667259	0.781772	0.28814	0.0103378	0.615979	0.475275
Sevir.1G276800.1	brown	Rho GTPase activating protein with PAK-box/P21-Rho-binding domain	rhoGAP domain containing protein, expressed	0.112598	0.624772	0.537736	0.335407	0.866413	0.7059	-0.369997	-0.572348	-0.874643	-0.236799	-0.152247	-0.388704	-0.619729	0.0184553	0.608987	0.00143702	0.00813403	0.117683	9.08e-08	0.000167583	0.0822512	0.00431821	4.83e-08	0.276648	0.488001	0.0667951	0.00161089	0.933391
Sevir.1G276900.1	blue		expressed protein	-0.231297	0.178482	0.28042	0.758018	0.656212	0.678822	-0.50629	-0.375575	-0.724161	-0.367984	-0.402501	0.207901	-0.361892	0.0473775	0.288288	0.415181	0.194961	2.79e-05	0.000673088	0.000369239	0.0136978	0.0773864	9.35e-05	0.0840615	0.0568951	0.341141	0.0897245	0.83003
Sevir.1G277000.1	brown	Ovate family protein	DUF623 domain containing protein, expressed	0.205305	0.80567	0.123163	0.0478104	0.748234	0.42812	-0.498943	-0.333034	-0.613973	0.00851701	0.309089	-0.214273	-0.212503	-0.0170534	0.347338	3.5e-06	0.575569	0.828499	4.03e-05	0.0415481	0.015368	0.120467	0.00183095	0.969234	0.15126	0.32621	0.330319	0.938441
Sevir.1G277100.1	violet	AGAMOUS-like 61	OsMADS78 - MADS-box family gene with M-alpha type-box, expressed	0.0240718	-0.129203	-0.355639	-0.204572	-0.275715	-0.264339	-0.0531584	0.562793	0.385402	0.248173	0.294428	0.337741	0.534848	0.271131	0.913185	0.556832	0.0958266	0.3491	0.202876	0.222899	0.809639	0.00517779	0.0693483	0.253539	0.172649	0.114993	0.00855017	0.210793
Sevir.1G277700.1	blue	cysteine-rich RLK (RECEPTOR-like protein kinase) 28	DUF domain containing protein, expressed	-0.27095	0.0559018	0.0155872	0.0869617	0.164235	0.29551	-0.165645	-0.148654	-0.185462	-0.109639	-0.108085	-0.0578755	-0.06889	0.202308	0.21111	0.800003	0.943725	0.693179	0.453962	0.171004	0.450042	0.498443	0.396868	0.618488	0.623501	0.793089	0.754788	0.354576
Sevir.1G277800.1	brown	Mechanosensitive ion channel protein	uncharacterized mscS family protein, putative, expressed	0.562637	0.110417	0.283438	0.733879	0.619469	0.496635	-0.442851	-0.285986	-0.600454	-0.529297	-0.332073	0.0895016	-0.375782	-0.0444955	0.00519295	0.615986	0.189998	6.73e-05	0.00162032	0.0159255	0.0343239	0.185874	0.00245026	0.00939974	0.121608	0.684659	0.0772099	0.840236
Sevir.1G278000.1	blue			0.668469	-0.161124	0.486817	0.623039	0.375663	0.522786	-0.123749	-0.386986	-0.45318	-0.609905	-0.486873	-0.0255578	-0.379003	-0.0439339	0.000489106	0.462672	0.0184847	0.00149487	0.077311	0.0104839	0.57374	0.0681146	0.0298804	0.00200145	0.0184691	0.907847	0.0745062	0.842227
Sevir.1G278100.1	violet	brassinosteroid-responsive RING-H2	zinc finger, C3HC4 type domain containing protein, expressed	-0.0580732	0.154728	-0.476932	0.164996	0.20171	-0.00542548	-0.624088	0.280806	-0.0370291	0.110231	0.28584	0.465182	0.46933	0.0671585	0.792397	0.480853	0.0213877	0.451845	0.35603	0.980399	0.00145962	0.194322	0.866788	0.616582	0.186109	0.0253055	0.0238615	0.760775
Sevir.1G278200.1	mediumpurple		transposon protein, putative, Pong sub-class, expressed	0.802832	-0.188816	-0.0129642	0.0664521	-0.0576245	-0.0845159	-0.00578661	-0.00308649	0.106393	-0.207493	-0.0479779	-0.0434547	0.0142217	-0.230419	4.02e-06	0.388231	0.953184	0.763221	0.793967	0.701417	0.979095	0.988849	0.628979	0.34211	0.827907	0.843928	0.948648	0.290172
Sevir.1G278300.1	blue	protein kinase family protein / peptidoglycan-binding LysM domain-containing protein	protein kinase domain containing protein, expressed	0.209471	0.072214	0.483443	0.951542	0.732779	0.739213	-0.454675	-0.495461	-0.813909	-0.602624	-0.58741	0.149709	-0.514334	-0.0447123	0.337426	0.743335	0.0194373	3.17e-12	6.99e-05	5.59e-05	0.0292768	0.0162155	2.31e-06	0.00234032	0.0032074	0.495366	0.0120426	0.839467
Sevir.1G278400.1	lightgreen	SCARECROW-like 8	chitin-inducible gibberellin-responsive protein 2, putative, expressed	0.0172278	0.293526	0.762995	0.540934	0.760836	0.886897	-0.232807	-0.664221	-0.893475	-0.463333	-0.515179	-0.305096	-0.692412	-0.0928681	0.937812	0.17403	2.3e-05	0.00769278	2.5e-05	1.74e-08	0.285062	0.000547222	9.54e-09	0.025971	0.0118786	0.156891	0.000250979	0.673423
Sevir.1G278500.1	green	AGAMOUS-like 6	OsMADS6 - MADS-box family gene with MIKCc type-box, expressed	-0.147902	0.951997	0.0203691	0.0626465	0.790119	0.344896	-0.567488	-0.306738	-0.655406	0.198322	0.376948	-0.143199	-0.231633	0.0458355	0.500644	2.87e-12	0.926501	0.776436	7.3e-06	0.107022	0.00473916	0.154558	0.000687044	0.364336	0.0762231	0.514508	0.287569	0.835487
Sevir.1G278600.1	violet	RING/U-box superfamily protein	zinc finger, C3HC4 type domain containing protein, expressed	-0.150286	-0.077376	-0.780743	-0.347097	-0.453366	-0.607653	-0.188672	0.48428	0.600907	0.399874	0.543072	0.469824	0.780333	-0.18476	0.493689	0.725652	1.1e-05	0.104654	0.0298048	0.00210149	0.3886	0.0191974	0.00242695	0.0586868	0.00740911	0.0236943	1.12e-05	0.398688
Sevir.1G279000.1	brown			0.119471	0.519636	0.149942	0.672024	0.881749	0.628744	-0.758509	-0.299583	-0.811317	-0.349388	-0.0657291	0.1316	-0.306948	0.0798944	0.587156	0.0110441	0.494687	0.000444641	2.71e-08	0.00131157	2.74e-05	0.164903	2.64e-06	0.10223	0.765727	0.549475	0.154261	0.717074
Sevir.1G279100.1	green	AP2/B3-like transcriptional factor family protein	B3 DNA binding domain containing protein, expressed	0.104817	0.847108	0.059739	0.294879	0.903985	0.531432	-0.737766	-0.296253	-0.767759	-0.0613943	0.246035	-0.0679231	-0.256697	0.0517616	0.634097	3.43e-07	0.786574	0.171963	3.36e-09	0.00906515	5.88e-05	0.169878	1.9e-05	0.780798	0.257783	0.75813	0.237061	0.814556
Sevir.1G279200.1	brown		expressed protein	-0.135987	0.426247	0.0578414	0.510035	0.646016	0.529737	-0.615051	-0.303245	-0.634248	-0.166577	-0.0861421	0.243681	-0.166507	-0.149372	0.536124	0.042546	0.793208	0.0129055	0.000868715	0.00932998	0.00178791	0.159549	0.00115325	0.44746	0.695936	0.262511	0.447654	0.49635
Sevir.1G279300.1	brown	Heavy metal transport/detoxification superfamily protein	heavy metal-associated domain containing protein, expressed	-0.0162833	0.178736	0.340975	0.129382	0.20855	0.104234	0.0941251	-0.274104	-0.22937	0.0889648	-0.147346	-0.115796	-0.242342	0.0716114	0.941216	0.414507	0.111338	0.556283	0.339602	0.635997	0.669244	0.205635	0.292436	0.686456	0.502274	0.598788	0.265225	0.745407
Sevir.1G279500.1	blue			0.124736	-0.0905551	0.317942	0.937189	0.494826	0.546625	-0.38276	-0.361636	-0.571539	-0.469071	-0.526759	0.433561	-0.248221	-0.177381	0.570662	0.681135	0.139289	4.53e-11	0.0163741	0.00695682	0.0714439	0.0899685	0.00438605	0.0239498	0.00981072	0.0387527	0.253442	0.418112
Sevir.1G279800.1	black	Tetratricopeptide repeat (TPR)-like superfamily protein	expressed protein	-0.0446353	-0.469852	-0.417409	-0.733145	-0.896291	-0.757019	0.545606	0.491887	0.907325	0.369605	0.277952	-0.0724602	0.488848	0.0521902	0.83974	0.0236849	0.0475109	6.9e-05	7.29e-09	2.9e-05	0.00708411	0.0171245	2.35e-09	0.0826016	0.199086	0.742488	0.0179295	0.813046
Sevir.1G280200.1	blue	oxidative stress 3	expressed protein	-0.131534	-0.126328	-0.0550411	0.798044	0.274968	0.197963	-0.415344	-0.0648989	-0.319957	-0.264022	-0.321607	0.625298	-0.0134791	-0.134075	0.549675	0.565715	0.803023	5.06e-06	0.204152	0.365221	0.0487338	0.768607	0.136662	0.223475	0.134537	0.00141983	0.951326	0.541923
Sevir.1G280700.1	blue	Homeodomain-like superfamily protein	MYB family transcription factor, putative, expressed	0.0590891	-0.137775	-0.245328	0.66367	0.152743	-0.0318462	-0.385295	0.214103	-0.0944522	-0.0425346	-0.112819	0.791977	0.267369	-0.041335	0.788844	0.530726	0.259198	0.000555179	0.486568	0.885305	0.0694318	0.326603	0.668159	0.847194	0.608282	6.71e-06	0.217443	0.851456
Sevir.1G281000.1	brown	RING/U-box superfamily protein	RING-H2 finger protein, putative, expressed	0.0814462	0.421026	-0.139386	0.462464	0.581848	0.311107	-0.669531	0.0901983	-0.437091	0.0434415	0.143874	0.505925	0.188086	-0.0286508	0.711804	0.0454273	0.525885	0.0262887	0.00358558	0.148469	0.000475433	0.682328	0.0370201	0.843974	0.512508	0.0137771	0.390102	0.89675
Sevir.1G281400.1	lightgreen	Metal-dependent protein hydrolase	GAMM1 protein-like, putative, expressed	0.188229	0.350453	0.575672	0.289479	0.676471	0.778876	-0.256482	-0.673345	-0.776375	-0.549318	-0.299886	-0.499987	-0.644542	-0.00962668	0.389733	0.101118	0.0040488	0.180321	0.00039396	1.2e-05	0.237467	0.000429031	1.33e-05	0.00662947	0.164456	0.0151209	0.000900656	0.965228
Sevir.1G281600.1	green	Protein of unknown function (DUF581)	DUF581 domain containing protein, expressed	-0.157565	0.726778	-0.315865	-0.0953934	0.420511	0.0205403	-0.465467	0.056054	-0.235603	0.4462	0.553667	0.202508	0.219471	-0.0555843	0.472745	8.57e-05	0.142036	0.665038	0.0457194	0.925885	0.0252041	0.79947	0.279152	0.0328296	0.00612797	0.35409	0.314327	0.801117
Sevir.1G281700.1	lightsteelblue	Protein of unknown function (DUF581)	DUF581 domain containing protein, expressed	-0.0220152	0.488847	-0.400748	-0.462344	-0.0175125	-0.37384	-0.0904202	0.0828327	0.211686	0.561728	0.697666	0.175195	0.478877	-0.0697185	0.920579	0.0179298	0.0580858	0.0263327	0.936787	0.0788751	0.681586	0.707106	0.332224	0.00528195	0.00021499	0.423964	0.0207892	0.751929
Sevir.1G282800.1	plum	TOXICOS EN LEVADURA 4	RING-H2 finger protein ATL3J, putative, expressed	0.00650773	0.059638	0.520279	-0.464644	-0.149521	-0.0493972	0.654582	-0.273549	0.0597766	0.195251	-0.0842267	-0.65304	-0.3664	-0.0114817	0.97649	0.786926	0.0109278	0.0254978	0.495915	0.822893	0.000701552	0.206591	0.786442	0.371961	0.702394	0.000729416	0.0855073	0.958533
Sevir.1G282900.1	blue			0.0404644	-0.277796	0.56245	0.854899	0.395073	0.694898	-0.165231	-0.485297	-0.595214	-0.690045	-0.747701	0.129225	-0.471337	-0.162912	0.854552	0.19935	0.00521118	2.05e-07	0.0620735	0.00023335	0.45119	0.0189089	0.00273387	0.000268823	4.11e-05	0.556766	0.0231872	0.457657
Sevir.1G283000.1	black			0.149776	-0.646726	0.00655082	0.117067	-0.47257	-0.199701	0.343195	0.28195	0.432623	-0.040802	-0.266767	0.294412	0.255352	-0.171837	0.49517	0.000853653	0.976334	0.594753	0.0227805	0.360942	0.108879	0.192435	0.0392241	0.853352	0.218521	0.172675	0.239614	0.433039
Sevir.1G283300.1	lightsteelblue	Plant invertase/pectin methylesterase inhibitor superfamily protein	invertase/pectin methylesterase inhibitor family protein, putative, expressed	-0.116973	0.745148	-0.582278	-0.251209	0.261881	-0.258677	-0.52634	0.435686	0.021926	0.594735	0.822183	0.320306	0.49607	-0.0100612	0.595051	4.51e-05	0.00355506	0.247587	0.227393	0.233337	0.00988006	0.0377023	0.920899	0.00276113	1.49e-06	0.13621	0.0160645	0.96366
Sevir.1G283400.1	brown	purine permease 11	purine permease, putative, expressed	0.582847	0.333139	0.401775	0.608157	0.772588	0.584687	-0.430567	-0.511241	-0.742317	-0.449599	-0.246009	-0.102194	-0.470576	-0.03196	0.00351504	0.120342	0.0573861	0.00207873	1.56e-05	0.00338811	0.0402721	0.0126584	5e-05	0.0313658	0.257837	0.642653	0.023441	0.884897
Sevir.1G283600.1	blue			0.180993	-0.21904	0.145177	0.871695	0.377117	0.483467	-0.422509	-0.188756	-0.430934	-0.549972	-0.496937	0.413328	-0.164723	-0.0202962	0.40854	0.315302	0.508655	6.09e-08	0.0760805	0.0194303	0.0445937	0.388383	0.0400833	0.00655196	0.0158516	0.0499508	0.452602	0.926763
Sevir.1G283700.1	blue	Plant protein of unknown function (DUF828) with plant pleckstrin homology-like region	expressed protein	0.623712	-0.0840472	0.313972	0.640661	0.411745	0.399986	-0.26235	-0.256912	-0.43611	-0.545506	-0.370445	0.144107	-0.260484	-0.0202019	0.00147217	0.703	0.144571	0.000989673	0.0509225	0.0586095	0.22653	0.236655	0.0374952	0.00709673	0.081852	0.511819	0.229971	0.927102
Sevir.1G283900.1	lightgreen	SNF2 domain-containing protein / helicase domain-containing protein	helicase conserved C-terminal domain containing protein, expressed	0.172003	0.00449753	0.660237	0.5632	0.573106	0.947414	-0.230274	-0.619321	-0.736957	-0.723184	-0.591545	-0.297992	-0.617177	-0.0775389	0.432586	0.983751	0.00060704	0.00513847	0.00425548	7.34e-12	0.290484	0.00162572	6.05e-05	9.66e-05	0.00294855	0.167267	0.0017055	0.725096
Sevir.1G284000.1	violet	nitrate transporter 1.5	peptide transporter PTR2, putative, expressed	0.118361	-0.125269	-0.621423	-0.247969	-0.407309	-0.514722	-0.0875207	0.684026	0.580399	0.499988	0.486637	0.720147	0.894485	-0.142863	0.59066	0.569005	0.00155061	0.253941	0.0537246	0.011967	0.6913	0.000319245	0.00369009	0.0151208	0.0185344	0.000106734	8.67e-09	0.515506
Sevir.1G284800.1	brown	RING/U-box superfamily protein	RING-H2 finger protein ATL5G, putative, expressed	-0.00910369	0.825848	0.308515	0.233725	0.855987	0.600782	-0.501648	-0.446612	-0.789056	0.00213264	0.133214	-0.161621	-0.348872	-0.130645	0.967116	1.22e-06	0.152061	0.283113	1.9e-07	0.00243335	0.0147348	0.0326492	7.66e-06	0.992295	0.544544	0.461277	0.102772	0.5524
Sevir.1G285200.1	brown	PLATZ transcription factor family protein	zinc-binding protein, putative, expressed	0.0129254	0.507171	0.0632745	0.695813	0.803024	0.59263	-0.776249	-0.227173	-0.744779	-0.160239	-0.0532741	0.436311	-0.102274	-0.211157	0.953324	0.0135081	0.774251	0.00022713	3.98e-06	0.00288364	1.34e-05	0.297209	4.58e-05	0.465168	0.809232	0.0373976	0.642393	0.333462
Sevir.1G285300.1	green		expressed protein	0.00375094	0.723139	0.258817	-0.252196	0.47922	0.151723	-0.046781	-0.301854	-0.376471	0.334825	0.280769	-0.408222	-0.268248	0.114434	0.986448	9.68e-05	0.233075	0.245671	0.0206852	0.489517	0.83214	0.161568	0.0766252	0.118362	0.194383	0.0531383	0.215877	0.603122
Sevir.1G285400.1	blue	Chaperone DnaJ-domain superfamily protein	heat shock protein DnaJ, putative, expressed	-0.0867096	0.0758871	-0.00313966	0.786038	0.445508	0.221854	-0.464753	-0.213319	-0.46022	-0.269999	-0.259404	0.380198	-0.227649	-0.0512625	0.694027	0.730739	0.988656	8.76e-06	0.033134	0.308967	0.0254587	0.328421	0.0271235	0.212779	0.23198	0.0735218	0.296172	0.816314
Sevir.1G285500.1	green			-0.207575	0.300385	-0.331702	-0.150784	0.0670395	-0.194785	-0.244956	-0.0663864	0.000704973	0.0999324	0.379407	-0.00361477	0.111401	-0.183845	0.341916	0.16372	0.12205	0.492239	0.761187	0.373124	0.259944	0.763449	0.997453	0.650066	0.0741723	0.98694	0.612824	0.40107
Sevir.1G285800.1	bisque		hypothetical protein	-0.0798066	0.118388	-0.248363	-0.154913	-0.0255604	-0.216631	-0.17682	0.640547	0.139977	0.365293	0.249678	0.158573	0.262648	0.11574	0.717372	0.590573	0.253162	0.480323	0.907838	0.320787	0.419609	0.000992387	0.524114	0.0865293	0.250576	0.469882	0.225984	0.598966
Sevir.1G286100.1	brown	P-glycoprotein 2	multidrug resistance protein, putative, expressed	-0.104592	0.660887	0.378433	0.375873	0.844488	0.742109	-0.499916	-0.538813	-0.852997	-0.234731	-0.0922303	-0.192083	-0.483374	-0.0569508	0.634831	0.000596917	0.0749794	0.0771324	4.05e-07	5.04e-05	0.0151376	0.00798313	2.33e-07	0.280987	0.675546	0.37992	0.0194571	0.796326
Sevir.1G286600.1	green	NDR1/HIN1-like 8	ara54-like RING finger protein, putative, expressed	-0.40467	0.402588	-0.0571852	0.0419034	0.35855	0.177065	-0.355568	0.00609635	-0.321922	0.139744	0.114941	0.0829643	-0.00246701	0.250943	0.0554475	0.0568362	0.795505	0.849436	0.0929486	0.418956	0.0958977	0.977976	0.134134	0.52481	0.601509	0.706661	0.991087	0.248105
Sevir.1G287400.1	blue		expressed protein	-0.0647964	-0.134819	-0.29885	0.578572	0.058506	-0.167208	-0.305186	0.218758	0.00178915	0.0324285	-0.0735611	0.762696	0.279625	-0.0172469	0.768963	0.539664	0.16599	0.00382542	0.790883	0.445718	0.156762	0.315941	0.993536	0.883221	0.738708	2.32e-05	0.196284	0.937744
Sevir.1G287900.1	lightgreen	oligopeptide transporter 4	oligopeptide transporter, putative, expressed	0.123827	-0.670339	0.572803	0.356906	-0.107299	0.536747	0.299445	-0.342649	-0.15655	-0.79165	-0.809743	-0.235951	-0.43749	0.00450285	0.573496	0.000465266	0.00428051	0.0945662	0.626044	0.00827464	0.165107	0.10948	0.475638	6.81e-06	2.86e-06	0.278421	0.0368281	0.983732
Sevir.1G288000.1	skyblue	polyubiquitin 10	ubiquitin family protein, putative, expressed	0.0352818	-0.0548936	0.849762	0.150761	0.273944	0.668113	0.301182	-0.672565	-0.527043	-0.530873	-0.600512	-0.660988	-0.779527	-0.131925	0.873024	0.803541	2.89e-07	0.492306	0.205912	0.00049376	0.162551	0.000438182	0.00976407	0.00915172	0.00244726	0.00059535	1.16e-05	0.54848
Sevir.1G288300.1	brown	Transcription factor jumonji (jmj) family protein / zinc finger (C5HC2 type) family protein	jmjC domain containing protein, expressed	0.100813	0.577842	0.345411	0.576877	0.900742	0.680323	-0.577386	-0.503523	-0.870174	-0.326213	-0.122098	-0.13798	-0.517079	0.0589074	0.647176	0.00388068	0.106464	0.00395467	4.69e-09	0.000354178	0.0039155	0.0143084	6.84e-08	0.12873	0.578903	0.530109	0.0115168	0.789479
Sevir.1G288400.1	black	Homeodomain-like superfamily protein	MYB family transcription factor, putative, expressed	-0.189594	-0.390247	-0.269246	-0.788274	-0.873227	-0.733084	0.715937	0.363772	0.884597	0.535124	0.280825	-0.0529697	0.483276	0.0434607	0.386242	0.0656268	0.214108	7.93e-06	5.41e-08	6.92e-05	0.000122292	0.0879468	2.12e-08	0.00850971	0.194291	0.810303	0.0194852	0.843906
Sevir.1G288600.1	lightgreen	Target of Myb protein 1	VHS and GAT domain containing protein, expressed	-0.051705	0.431793	0.560148	0.375183	0.769424	0.891748	-0.363556	-0.690808	-0.88421	-0.49777	-0.321399	-0.401304	-0.649736	-0.036596	0.814755	0.0396447	0.00543954	0.0777208	1.77e-05	1.12e-08	0.0881497	0.000262958	2.19e-08	0.0156493	0.134803	0.0577061	0.000792349	0.868333
Sevir.1G289200.1	green	phosphoribulokinase	phosphoribulokinase/Uridine kinase family protein, expressed	0.02216	0.864475	-0.4575	0.0809469	0.579814	0.0308812	-0.762959	0.131961	-0.333459	0.352671	0.694368	0.377621	0.288996	-0.133641	0.920058	1.05e-07	0.0281635	0.713498	0.00373293	0.888759	2.3e-05	0.548369	0.119964	0.0988285	0.000237012	0.0756578	0.181082	0.543244
Sevir.1G289400.1	green	WRKY DNA-binding protein 14	WRKY37, expressed	-0.0888687	0.349973	-0.0855096	-0.651663	-0.0769808	-0.131816	0.203633	-0.140232	0.153236	0.319009	0.424935	-0.41165	0.0916283	0.221683	0.686778	0.101618	0.698066	0.000755095	0.727001	0.548814	0.351364	0.52335	0.485144	0.137894	0.0432561	0.0509817	0.677553	0.309349
Sevir.1G289600.1	blue			0.583458	0.00764671	0.41047	0.728685	0.523768	0.531192	-0.297099	-0.33277	-0.563069	-0.541916	-0.410743	0.046492	-0.421588	-0.258454	0.00347245	0.972377	0.051716	8.04e-05	0.010314	0.00910233	0.168604	0.120779	0.00515111	0.00756137	0.0515453	0.833163	0.04511	0.233755
Sevir.1G289800.1	lightgreen	peptide transporter 2	peptide transporter PTR2, putative, expressed	0.0196028	0.115399	0.526086	0.114228	0.24149	0.406625	0.148016	-0.327982	-0.348999	-0.272125	-0.264366	-0.327174	-0.430649	-0.21375	0.929259	0.600052	0.00992219	0.603781	0.26696	0.0541672	0.500312	0.126549	0.102638	0.209059	0.22285	0.127542	0.0402298	0.327421
Sevir.1G289900.1	skyblue	ADP-ribosylation factor B1B	ADP-ribosylation factor, putative, expressed	0.00225009	0.201351	0.429464	-0.152657	0.157679	0.0828743	0.339377	-0.508545	-0.229377	0.0230222	-0.134194	-0.478267	-0.432816	0.00075338	0.99187	0.356904	0.0408436	0.486816	0.472421	0.706966	0.113133	0.0132162	0.292421	0.916957	0.541562	0.0209756	0.0391264	0.997278
Sevir.1G290300.1	lightgreen	topoisomerase II	DNA topoisomerase 2, putative, expressed	-0.0111313	-0.254396	0.683699	0.474656	0.31047	0.877223	-0.0235412	-0.558177	-0.567168	-0.772692	-0.728846	-0.305921	-0.59892	-0.156831	0.959797	0.241439	0.000322212	0.0221058	0.149347	3.93e-08	0.915092	0.00564173	0.00476803	1.55e-05	8e-05	0.155715	0.00253059	0.474836
Sevir.1G290800.1	blue	basic helix-loop-helix (bHLH) DNA-binding superfamily protein	helix-loop-helix DNA-binding domain containing protein, expressed	0.211077	-0.278215	0.181007	0.55671	0.0507636	0.110648	-0.0240106	-0.0893043	-0.127375	-0.26937	-0.383653	0.208904	-0.215017	-0.130299	0.333649	0.198645	0.408505	0.00579623	0.818072	0.615242	0.913405	0.685319	0.562473	0.213889	0.0707301	0.338765	0.324493	0.553462
Sevir.1G291000.1	brown		expressed protein	0.240601	0.309315	0.719137	0.142106	0.57145	0.676927	0.0123318	-0.647386	-0.683219	-0.322694	-0.366641	-0.604603	-0.714824	-0.105174	0.268779	0.150946	0.000110297	0.517757	0.00439358	0.00038906	0.955465	0.000839869	0.000326599	0.133151	0.0852864	0.00224372	0.000126719	0.632937
Sevir.1G291200.1	blue	Transducin family protein / WD-40 repeat family protein	WD repeat-containing protein, putative, expressed	0.444587	-0.0521542	0.0224066	0.846712	0.44205	0.246099	-0.501723	-0.0914157	-0.39121	-0.389802	-0.277039	0.467145	-0.0780122	-0.0644329	0.0335425	0.813173	0.919171	3.51e-07	0.0346893	0.257655	0.0147176	0.678262	0.064906	0.0659624	0.200629	0.0246136	0.723482	0.770225
Sevir.1G291300.1	lightgreen	valyl-tRNA synthetase / valine--tRNA ligase (VALRS)	valyl-tRNA synthetase, putative, expressed	0.351021	0.120962	0.768575	0.640114	0.699996	0.893321	-0.21741	-0.61249	-0.829139	-0.612866	-0.597627	-0.308198	-0.717566	-0.137752	0.100528	0.582464	1.84e-05	0.00100281	0.000200519	9.68e-09	0.319005	0.0018916	1.01e-06	0.0018761	0.00259998	0.152504	0.000116051	0.530793
Sevir.1G291600.1	green	Homeodomain-like superfamily protein	MYB family transcription factor, putative, expressed	-0.0567613	0.811692	0.0131502	0.203239	0.762694	0.371161	-0.584504	-0.249961	-0.627407	0.040635	0.289527	-0.0623922	-0.20945	0.233112	0.79699	2.59e-06	0.952513	0.352317	2.32e-05	0.081217	0.00340055	0.250023	0.00135271	0.853946	0.180246	0.777321	0.337476	0.284414
Sevir.1G291700.1	lightsteelblue	alternative oxidase 1A	transposon protein, putative, unclassified, expressed	-0.062312	0.655038	-0.672268	-0.370171	0.124587	-0.367389	-0.463951	0.412186	0.164452	0.726178	0.885905	0.457674	0.694224	-0.0854202	0.777601	0.000693482	0.000441715	0.0820961	0.571127	0.0846024	0.0257471	0.0506502	0.453356	8.75e-05	1.89e-08	0.028096	0.000238018	0.698367
Sevir.1G291800.1	violet	Amino acid permease family protein	amino acid permease family protein, putative, expressed	-0.0368933	-0.03707	-0.873431	-0.364474	-0.469781	-0.716987	-0.182471	0.663092	0.685589	0.563985	0.658154	0.581752	0.886858	-0.0950974	0.867273	0.866643	5.32e-08	0.0872901	0.0237086	0.000118236	0.404659	0.000563633	0.000305428	0.00506339	0.00064049	0.00359246	1.74e-08	0.666019
Sevir.1G291900.1	lightgreen			0.033752	0.351762	0.441983	0.646818	0.825172	0.941094	-0.569257	-0.565827	-0.893825	-0.566194	-0.357141	-0.0830923	-0.497701	-0.071868	0.878489	0.0997625	0.03472	0.000851721	1.26e-06	2.35e-11	0.00458212	0.00489066	9.23e-09	0.00485681	0.0943338	0.706228	0.015666	0.744525
Sevir.1G292600.1	black	Homeodomain-like superfamily protein	transcription factor TF2, putative, expressed	0.217286	0.0676311	-0.235133	-0.16506	-0.086387	-0.305806	-0.017996	0.33872	0.158507	0.0313932	0.228039	-0.116008	-0.046266	0.169434	0.31929	0.75914	0.28014	0.451666	0.695112	0.155878	0.935045	0.113877	0.470069	0.886926	0.295323	0.598115	0.833963	0.439595
Sevir.1G292900.1	skyblue	RHO guanyl-nucleotide exchange factor 14	ATROPGEF7/ROPGEF7, putative, expressed	-0.0246102	0.179195	0.83089	0.334863	0.585833	0.873303	-0.0113864	-0.659496	-0.763722	-0.454591	-0.56713	-0.501393	-0.742487	-0.0142114	0.911251	0.413289	9.16e-07	0.118318	0.00331108	5.37e-08	0.958877	0.000618767	2.23e-05	0.0293107	0.00477142	0.0147934	4.97e-05	0.948686
Sevir.1G293000.1	brown	Syntaxin/t-SNARE family protein	syntaxin, putative, expressed	0.0264582	0.637534	0.137251	0.675552	0.936877	0.575185	-0.740068	-0.33728	-0.840617	-0.175774	-0.0327615	0.188425	-0.304002	0.103218	0.904615	0.00106677	0.532304	0.000403998	4.76e-11	0.00408737	5.42e-05	0.115521	5.14e-07	0.422411	0.88203	0.389231	0.158458	0.639308
Sevir.1G293100.1	green	Protein of unknown function (DUF1218)	expressed protein	0.0772915	0.826496	-0.465966	0.0113496	0.497308	-0.0802005	-0.682951	0.0849498	-0.234211	0.431646	0.703631	0.330266	0.323406	-0.131076	0.725941	1.17e-06	0.0250272	0.959009	0.0157613	0.716033	0.000329066	0.699954	0.282086	0.0397191	0.000179637	0.123773	0.132247	0.551078
Sevir.1G293200.1	green	cytochrome P450, family 707, subfamily A, polypeptide 1	cytochrome P450, putative, expressed	-0.0657936	0.929147	-0.253463	-0.112094	0.590418	0.113773	-0.595809	-0.0505363	-0.396752	0.322774	0.639344	-0.0380826	0.0352256	-0.074565	0.765503	1.55e-10	0.243227	0.610603	0.00301732	0.605233	0.00270036	0.818874	0.0608729	0.133049	0.00102154	0.863033	0.873225	0.735265
Sevir.1G293500.1	darkolivegreen	nine-cis-epoxycarotenoid dioxygenase 4	9-cis-epoxycarotenoid dioxygenase 1, chloroplast precursor, putative, expressed	0.0804993	-0.200862	-0.470691	0.260195	-0.0690527	-0.0163543	-0.457398	0.363946	0.159654	-0.0746742	0.112733	0.674749	0.560599	-0.103578	0.715018	0.358098	0.0234028	0.230508	0.754227	0.94096	0.0282029	0.0877836	0.466821	0.734891	0.608556	0.000412957	0.00539415	0.638133
Sevir.1G293700.1	black	Phosphatidic acid phosphatase (PAP2) family protein	phosphatase, putative, expressed	-0.141592	-0.281453	-0.583572	-0.614931	-0.74163	-0.720096	0.264558	0.663189	0.846144	0.615282	0.450514	0.248324	0.71494	-0.0778487	0.519289	0.193253	0.00346457	0.00179264	5.12e-05	0.00010691	0.222502	0.000562207	3.64e-07	0.00177879	0.0309807	0.253239	0.00012625	0.724039
Sevir.1G294100.1	blue	pyrophosphorylase 1	soluble inorganic pyrophosphatase, putative, expressed	-0.0601253	-0.726877	0.513279	0.464286	-0.188148	0.291273	0.389571	-0.275104	-0.0647812	-0.576851	-0.843103	-0.0463382	-0.391786	0.0399772	0.785225	8.54e-05	0.0122499	0.0256261	0.389943	0.177513	0.0661363	0.20392	0.769016	0.00395667	4.41e-07	0.833707	0.0644775	0.856286
Sevir.1G294400.1	blue	alpha/beta-Hydrolases superfamily protein	hydrolase, alpha/beta fold family domain containing protein, expressed	-0.0897439	0.232661	-0.343825	0.538565	0.388523	0.0812425	-0.624079	0.175754	-0.241277	0.0367449	0.127268	0.601782	0.233067	0.37634	0.683848	0.285373	0.108188	0.00801762	0.0669333	0.712495	0.00145991	0.422463	0.267395	0.867802	0.562806	0.00238247	0.284509	0.0767368
Sevir.1G294600.1	brown	Adenine nucleotide alpha hydrolases-like superfamily protein	universal stress protein domain containing protein, putative, expressed	-0.151131	0.589073	0.382869	0.516455	0.838133	0.586178	-0.426774	-0.563485	-0.83154	-0.0921128	-0.163732	-0.094799	-0.51351	0.192566	0.491233	0.00310113	0.0713567	0.0116346	5.98e-07	0.00328817	0.0422636	0.00511108	8.82e-07	0.675938	0.455366	0.667008	0.0122042	0.378699
Sevir.1G294700.1	blue	cryptochrome-interacting basic-helix-loop-helix 1	basic helix-loop-helix, putative, expressed	-0.00835881	0.36579	0.0104214	0.786699	0.687108	0.378898	-0.637472	-0.279653	-0.645878	-0.175482	-0.112107	0.481084	-0.152596	-0.0950423	0.969805	0.0860693	0.962359	8.51e-06	0.000292498	0.0745933	0.00106834	0.196238	0.000871647	0.423194	0.61056	0.0201266	0.486993	0.666202
Sevir.1G294800.1	brown	plant U-box 45	bg55, putative, expressed	0.0760371	0.507005	0.301	0.784325	0.945111	0.775428	-0.720075	-0.490588	-0.941131	-0.410531	-0.229782	0.116517	-0.434448	-0.0726668	0.730226	0.0135435	0.162817	9.45e-06	1.14e-11	1.38e-05	0.000106982	0.0174651	2.33e-11	0.0516777	0.291546	0.596499	0.0383114	0.741779
Sevir.1G295100.1	plum	homeobox protein 22	ZF-HD protein dimerisation region containing protein, expressed	-0.148332	-0.601275	-0.074442	-0.721133	-0.935831	-0.594024	0.860309	0.271976	0.845213	0.265275	0.0129224	-0.245684	0.251457	0.0777023	0.499385	0.00240818	0.735687	0.000103348	5.63e-11	0.00280199	1.41e-07	0.209318	3.86e-07	0.221205	0.953335	0.258485	0.247105	0.724539
Sevir.1G295500.1	blue			0.0377285	0.251211	0.105698	0.659979	0.625978	0.496761	-0.567883	-0.219512	-0.593103	-0.302926	-0.159916	0.20831	-0.207789	0.0489166	0.864295	0.247584	0.631236	0.0006111	0.00139788	0.0158946	0.00470369	0.314233	0.00285572	0.160011	0.46608	0.340171	0.341407	0.82459
Sevir.1G295600.1	black	Tetratricopeptide repeat (TPR)-like superfamily protein	pentatricopeptide, putative, expressed	-0.18115	-0.433526	-0.346279	-0.656439	-0.827945	-0.71635	0.571195	0.564907	0.829479	0.402689	0.217089	-0.100723	0.343134	0.248143	0.408126	0.0387703	0.10553	0.000669212	1.08e-06	0.000120682	0.00441516	0.0049763	9.93e-07	0.0567687	0.31974	0.647471	0.108946	0.253598
Sevir.1G295800.1	green	Dof-type zinc finger DNA-binding family protein	dof zinc finger domain containing protein, putative, expressed	0.021876	0.849637	0.0654097	0.372509	0.93216	0.555615	-0.759418	-0.351245	-0.807167	-0.0107036	0.217825	0.0554298	-0.213901	-0.0567247	0.921079	2.91e-07	0.766835	0.0800325	9.94e-11	0.00591383	2.64e-05	0.100296	3.25e-06	0.961341	0.318061	0.801659	0.327072	0.797118
Sevir.1G296000.1	blue	sacI homology domain-containing protein / WW domain-containing protein	SAC9, putative, expressed	0.260307	0.128163	0.59009	0.828248	0.777019	0.898258	-0.433664	-0.584724	-0.874388	-0.69062	-0.570229	-0.0861388	-0.61384	-0.0516438	0.2303	0.560039	0.00303754	1.06e-06	1.29e-05	6.02e-09	0.0387012	0.00338564	4.93e-08	0.00026439	0.00449775	0.695947	0.00183634	0.81497
Sevir.1G296100.1	lightgreen		expressed protein	0.169422	0.389255	0.647813	0.394813	0.783148	0.874787	-0.301235	-0.607453	-0.858376	-0.444947	-0.353942	-0.362971	-0.614875	-0.0131268	0.439627	0.0663762	0.000831071	0.0622609	9.95e-06	4.78e-08	0.162473	0.0021106	1.62e-07	0.0333825	0.0975348	0.0887006	0.00179489	0.952597
Sevir.1G296600.1	brown	Tetratricopeptide repeat (TPR)-like superfamily protein	tetratricopeptide repeat domain containing protein, expressed	0.182078	0.351823	0.70143	0.152938	0.610919	0.728419	-0.045386	-0.664561	-0.718384	-0.389274	-0.305548	-0.633537	-0.711958	-0.0333191	0.40569	0.0996996	0.000192044	0.486006	0.00195774	8.11e-05	0.837079	0.000542359	0.000113025	0.0663613	0.156245	0.00117275	0.000138774	0.880036
Sevir.1G296700.1	lightgreen	nucleic acid binding;sequence-specific DNA binding transcription factors;zinc ion binding	SET domain protein SDG117, putative, expressed	0.0848804	0.179553	0.668868	0.349685	0.595348	0.913912	-0.178049	-0.659681	-0.743722	-0.591685	-0.451645	-0.480203	-0.664345	-0.0495548	0.700188	0.412343	0.000483929	0.101918	0.00272627	1.12e-09	0.416332	0.00061582	4.75e-05	0.00294012	0.0305101	0.0203889	0.00054545	0.822337
Sevir.1G297300.1	blue		expressed protein	0.302111	-0.0154222	-0.00790795	0.49365	0.279343	0.189094	-0.396956	0.105433	-0.281817	-0.167113	-0.157861	0.303493	-0.0298452	-0.284394	0.161194	0.94432	0.971433	0.0166709	0.196756	0.38752	0.0607283	0.632097	0.192654	0.445978	0.471904	0.159192	0.89247	0.188443
Sevir.1G297500.1	green		expressed protein	-0.188513	0.340029	0.137134	-0.101343	0.175719	0.080898	0.0433268	-0.248277	-0.152712	0.332083	0.149759	0.0334886	0.0520529	0.0957208	0.389007	0.112399	0.532657	0.645437	0.422557	0.713664	0.844382	0.253333	0.486657	0.121595	0.49522	0.87943	0.81353	0.663954
Sevir.1G297600.1	violet	Protein of unknown function, DUF617	DUF617 domain containing protein, expressed	-0.00326509	0.479042	-0.549714	-0.0179022	0.233325	-0.159519	-0.55655	0.369781	0.024519	0.566537	0.61592	0.710499	0.710552	-0.0581794	0.988203	0.0207392	0.00658252	0.935383	0.283961	0.467202	0.00581336	0.082444	0.911578	0.0048254	0.00175383	0.000145286	0.000145045	0.792025
Sevir.1G297700.1	lightgreen	RabGAP/TBC domain-containing protein	TBC domain containing protein, expressed	0.166185	0.385925	0.519312	0.723491	0.906753	0.894644	-0.541769	-0.60658	-0.968174	-0.575513	-0.404738	-0.128101	-0.61657	-0.06706	0.448544	0.0689385	0.0111031	9.56e-05	2.5e-09	8.54e-09	0.00758092	0.00215064	4.12e-14	0.00406133	0.0554025	0.560232	0.00172869	0.761116
Sevir.1G297900.1	green			-0.215605	0.483598	-0.0832935	0.0577736	0.389948	0.227327	-0.314728	-0.319112	-0.312069	0.0453845	0.190404	-0.0993013	-0.11233	0.271437	0.32314	0.0193927	0.705547	0.793445	0.0658519	0.296875	0.143555	0.13776	0.147152	0.837085	0.384177	0.65214	0.609847	0.210259
Sevir.1G298400.1	green		expressed protein	-0.0361092	0.803744	-0.239847	-0.056766	0.561798	0.208662	-0.611239	-0.00691089	-0.342699	0.360936	0.576263	0.246127	0.303481	-0.0564489	0.87007	3.85e-06	0.270328	0.796974	0.00527499	0.339337	0.00194412	0.975034	0.109425	0.0906377	0.00400242	0.257601	0.159209	0.798085
Sevir.1G299100.1	brown		expressed protein	0.268544	0.462235	0.226425	0.207067	0.535868	0.401859	-0.292693	-0.333626	-0.492946	-0.195145	0.0725909	-0.130406	-0.237863	-0.181697	0.215351	0.0263728	0.298845	0.343126	0.00840124	0.0573292	0.175313	0.119768	0.0168508	0.372225	0.742039	0.553135	0.274431	0.406688
Sevir.1G299200.1	brown		expressed protein	-0.0471041	0.596335	0.0558346	0.676386	0.830085	0.414158	-0.693458	-0.286229	-0.749896	-0.0615432	-0.0211907	0.281615	-0.260233	0.0151359	0.830997	0.002671	0.800239	0.000394876	9.59e-07	0.0494467	0.000243423	0.185483	3.79e-05	0.780279	0.923544	0.192987	0.230437	0.945352
Sevir.1G299300.1	floralwhite		class E vacuolar protein-sorting machinery protein HSE1, putative, expressed	-0.306363	0.174162	-0.455282	-0.536817	-0.382359	-0.678022	0.192701	0.473335	0.561687	0.850204	0.580279	0.287478	0.610383	0.159661	0.155089	0.426745	0.0290349	0.00826461	0.0717663	0.000377493	0.378359	0.0225312	0.00528597	2.8e-07	0.00369884	0.183488	0.00198075	0.4668
Sevir.1G299400.1	lightgreen	DegP protease 7		0.119329	0.249436	0.626429	0.694967	0.820124	0.943133	-0.416871	-0.659973	-0.933484	-0.674128	-0.531802	-0.260999	-0.710682	0.0114373	0.587605	0.251051	0.00138348	0.000232876	1.66e-06	1.64e-11	0.0478274	0.000611188	8.13e-11	0.000420005	0.00900816	0.229018	0.000144453	0.958693
Sevir.1G299700.1	violet	Concanavalin A-like lectin protein kinase family protein	lectin-like protein kinase, putative, expressed	-0.142346	-0.00132147	-0.826355	-0.374328	-0.441906	-0.664751	-0.182646	0.729274	0.639271	0.589887	0.663496	0.66048	0.929805	-0.0254609	0.517042	0.995225	1.18e-06	0.0784545	0.0347554	0.000539657	0.404202	7.88e-05	0.00102334	0.00305019	0.000557707	0.000603229	1.41e-10	0.908195
Sevir.1G300100.1	green	Predicted AT-hook DNA-binding family protein	DNA binding protein, putative, expressed	-0.233671	0.784978	-0.368236	-0.163037	0.42319	-0.0319446	-0.559288	0.113726	-0.221113	0.456994	0.672264	0.212489	0.303294	-0.0644138	0.283227	9.18e-06	0.0838334	0.457306	0.0442151	0.884953	0.00552705	0.605383	0.310628	0.0283603	0.000441771	0.330351	0.159479	0.770291
Sevir.1G301100.1	brown	NAD(P)-binding Rossmann-fold superfamily protein	NAD dependent epimerase/dehydratase family protein, putative, expressed	0.267383	0.52476	0.418465	0.629298	0.938736	0.781619	-0.592031	-0.559928	-0.931127	-0.431551	-0.216684	-0.11297	-0.521842	-0.0538496	0.217417	0.0101448	0.0468953	0.00129484	3.51e-11	1.06e-05	0.00291937	0.00546187	1.16e-10	0.0397678	0.320665	0.607798	0.0106491	0.807209
Sevir.1G301300.1	black	outer envelope membrane protein 7	expressed protein	-0.134512	-0.353152	-0.442096	-0.764935	-0.872178	-0.867794	0.597761	0.59177	0.937073	0.59565	0.386207	0.0953366	0.602619	0.0865062	0.540595	0.098338	0.034668	2.13e-05	5.87e-08	8.19e-08	0.00259272	0.00293502	4.61e-11	0.00270927	0.0687193	0.665226	0.00234057	0.694711
Sevir.1G301700.1	blue			0.270406	0.35886	0.221527	0.74668	0.790343	0.655032	-0.672293	-0.436909	-0.779655	-0.491503	-0.182699	0.107196	-0.356508	-0.114499	0.212064	0.0926461	0.3097	4.27e-05	7.22e-06	0.000693591	0.00044142	0.0371075	1.16e-05	0.0172245	0.404063	0.626378	0.094961	0.602917
Sevir.1G301800.1	green	nitrate transporter 1.5	peptide transporter PTR2, putative, expressed	0.0160491	0.327339	0.209389	-0.43051	0.0464834	0.0304635	0.276332	-0.251305	-0.0331908	0.156747	0.239228	-0.460578	-0.17829	-0.0763133	0.94206	0.127339	0.33762	0.0403014	0.833193	0.890255	0.201827	0.247401	0.880495	0.475077	0.271605	0.0269888	0.415692	0.729282
Sevir.1G302400.1	blue	2-oxoglutarate (2OG) and Fe(II)-dependent oxygenase superfamily protein	expressed protein	0.109349	0.162199	0.603072	0.844369	0.785502	0.870715	-0.40098	-0.641937	-0.911458	-0.655128	-0.602174	-0.0494245	-0.652365	-0.0779482	0.619422	0.459653	0.00231814	4.08e-07	8.97e-06	6.57e-08	0.0579272	0.000959616	1.48e-09	0.0006919	0.00236278	0.822797	0.000741915	0.7237
Sevir.1G303000.1	brown		arabinogalactan peptide 23 precursor, putative, expressed	0.262292	0.66118	-0.422932	0.247519	0.548949	-0.0645685	-0.697424	0.141943	-0.269244	0.359728	0.524333	0.553893	0.368079	0.057237	0.226637	0.00059239	0.0443585	0.254831	0.00667352	0.769754	0.00021654	0.518243	0.214111	0.091802	0.0102175	0.00610287	0.0839758	0.795324
Sevir.1G303100.1	brown			0.313695	0.554335	0.0350453	0.255076	0.568964	0.271713	-0.396488	-0.318209	-0.463792	-0.0916548	0.188876	0.116359	-0.0928	0.0838731	0.144945	0.00605389	0.873868	0.240139	0.00460778	0.209777	0.0610604	0.13894	0.0258043	0.677465	0.388077	0.597	0.673649	0.703588
Sevir.1G303200.1	green	zinc finger (CCCH-type/C3HC4-type RING finger) family protein	Zinc finger C-x8-C-x5-C-x3-H type domain containing protein, expressed	-0.0451755	0.856753	0.127685	0.245611	0.83614	0.46578	-0.576629	-0.326113	-0.738212	0.0626363	0.25027	-0.0719589	-0.297962	-0.082786	0.837825	1.81e-07	0.561516	0.25863	6.74e-07	0.0250931	0.00397389	0.128855	5.79e-05	0.776472	0.249418	0.744212	0.167313	0.707264
Sevir.1G303700.1	green	Immunoglobulin E-set superfamily protein	rho GDP-dissociation inhibitor 1, putative, expressed	-0.188395	0.954378	-0.281737	-0.216536	0.514099	-0.0193453	-0.465883	-0.0442343	-0.306391	0.465244	0.680302	-0.0215713	0.0743674	0.0657567	0.389308	1.7e-12	0.192785	0.321004	0.0120885	0.930186	0.0250568	0.841162	0.155049	0.0252834	0.000354381	0.922175	0.735942	0.765631
Sevir.1G304100.1	blue	BCL-2-associated athanogene 5	IQ calmodulin-binding and BAG domain containing protein, putative, expressed	0.266508	-0.059327	0.280116	0.70811	0.433769	0.283382	-0.247181	-0.228834	-0.429451	-0.301395	-0.413432	0.2657	-0.225556	0.19013	0.218985	0.788013	0.195467	0.000156522	0.038649	0.190088	0.255502	0.293596	0.0408504	0.162239	0.049887	0.220438	0.300755	0.384875
Sevir.1G304400.1	brown	Tyrosyl-tRNA synthetase, class Ib, bacterial/mitochondrial	tRNA synthetase, putative, expressed	-0.263336	0.593668	0.295965	-0.0172916	0.562065	0.55166	-0.275134	-0.485345	-0.58546	0.0224601	0.0540337	-0.280662	-0.285912	-0.0277649	0.224725	0.00282266	0.170315	0.937583	0.00524881	0.00635532	0.203868	0.0188954	0.00333601	0.918979	0.806562	0.194561	0.185993	0.899927
Sevir.1G304900.1	violet	Eukaryotic aspartyl protease family protein	aspartic proteinase nepenthesin-2 precursor, putative, expressed	0.0711324	-0.227159	-0.471194	-0.192182	-0.407392	-0.516387	0.00762559	0.570846	0.533484	0.35571	0.299357	0.445311	0.58739	0.0804261	0.747056	0.297241	0.0232349	0.379671	0.0536713	0.0116476	0.972453	0.00444485	0.00875283	0.095756	0.165238	0.033221	0.00320875	0.715267
Sevir.1G305300.1	blue			-0.119134	-0.0727977	0.260951	0.224262	0.138005	0.333638	0.00320796	-0.291224	-0.24484	-0.276215	-0.267581	-0.223138	-0.335977	0.132298	0.58822	0.741329	0.229107	0.30361	0.530034	0.119753	0.98841	0.17759	0.260177	0.202025	0.217065	0.306104	0.117022	0.54734
Sevir.1G305400.1	lightgreen	Eukaryotic aspartyl protease family protein	aspartic proteinase nepenthesin-1 precursor, putative, expressed	0.283988	0.102294	0.472318	0.604611	0.606282	0.756461	-0.327296	-0.451995	-0.651078	-0.407899	-0.433824	0.0511917	-0.325738	-0.0436088	0.189102	0.642326	0.0228634	0.00224336	0.00216445	2.96e-05	0.127393	0.0303654	0.000766248	0.0533454	0.0386213	0.816563	0.129321	0.843381
Sevir.1G305600.1	brown	Transducin/WD40 repeat-like superfamily protein	WD-40 repeat family protein, putative, expressed	0.0954897	0.494295	0.497181	0.671585	0.930827	0.766343	-0.50478	-0.592809	-0.947528	-0.400687	-0.311742	-0.146008	-0.616412	0.0723459	0.664719	0.0165075	0.0157922	0.000449936	1.21e-10	2.01e-05	0.0140285	0.00287307	7.17e-12	0.0581281	0.1476	0.506206	0.00173478	0.742881
Sevir.1G305700.1	brown	Transducin/WD40 repeat-like superfamily protein	WD-40 repeat family protein, putative, expressed	0.0979033	0.645954	0.453034	0.339842	0.874714	0.713626	-0.431792	-0.596234	-0.874834	-0.285474	-0.101527	-0.37136	-0.602549	0.0438027	0.656743	0.000870036	0.0299398	0.112609	4.81e-08	0.000131642	0.0396448	0.00267659	4.76e-08	0.186697	0.644836	0.0810415	0.00234403	0.842693
Sevir.1G306100.1	black			-0.367828	-0.302523	-0.288245	-0.477397	-0.622438	-0.546731	0.392832	0.544899	0.671956	0.412496	0.241709	0.105289	0.443984	0.0889638	0.0842037	0.160596	0.182269	0.0212434	0.0015154	0.00694369	0.0637048	0.00717356	0.000445451	0.0504594	0.266513	0.632565	0.0338123	0.686459
Sevir.1G306600.1	black			0.0045103	-0.321805	-0.601487	-0.45323	-0.717557	-0.787289	0.302652	0.658364	0.85525	0.551125	0.428546	0.469491	0.768187	0.159295	0.983705	0.134284	0.0023974	0.0298599	0.000116083	8.29e-06	0.160408	0.000637047	2e-07	0.0064171	0.0413239	0.0238071	1.87e-05	0.467835
Sevir.1G307100.1	blue	Galactosyl transferase GMA12/MNN10 family protein	glycosyltransferase, putative, expressed	-0.0728302	-0.0491731	0.499941	0.41336	0.269147	0.337673	0.0637563	-0.314311	-0.376851	-0.274788	-0.448276	-0.113111	-0.440268	0.249382	0.741217	0.823684	0.0151317	0.0499313	0.214284	0.115071	0.772576	0.144115	0.0763042	0.20446	0.0319292	0.607348	0.0355132	0.251158
Sevir.1G307300.1	blue	CONSTANS-like 9	CCT/B-box zinc finger protein, putative, expressed	-0.128498	-0.120685	0.132505	0.864139	0.397401	0.451575	-0.430662	-0.204066	-0.487359	-0.41628	-0.468647	0.495424	-0.175715	-0.136847	0.559007	0.583335	0.546707	1.07e-07	0.0604129	0.0305391	0.040223	0.350319	0.0183351	0.0481762	0.0240947	0.0162246	0.422569	0.533523
Sevir.1G307400.1	blue		OsFBX209 - F-box domain containing protein, expressed	0.027149	-0.495639	-0.0163856	0.134698	-0.269948	-0.0650981	0.177006	0.097593	0.233985	-0.244843	-0.283942	0.0740594	0.0631401	0.320807	0.902136	0.0161712	0.940847	0.540031	0.21287	0.767916	0.419113	0.657767	0.282564	0.26017	0.189176	0.736998	0.774719	0.135565
Sevir.1G307500.1	plum	Nucleotide/sugar transporter family protein	transporter-related, putative, expressed	0.626173	-0.407157	0.129157	-0.289927	-0.412257	-0.178363	0.493079	0.08546	0.407236	-0.0272547	-0.0675911	-0.0888501	0.171997	-0.0010505	0.00139164	0.0538227	0.556974	0.179617	0.0506064	0.415497	0.0168167	0.698233	0.0537721	0.901757	0.759278	0.68684	0.432603	0.996204
Sevir.1G308200.1	blue	RPM1-interacting protein 4 (RIN4) family protein	nitrate-induced NOI protein, putative, expressed	-0.143657	0.0552583	-0.050117	0.245478	0.11396	0.0308114	-0.157263	-0.107382	-0.0783227	-0.0186074	-0.00185859	0.312905	0.124854	0.298901	0.51315	0.802261	0.820353	0.258897	0.604636	0.889009	0.473604	0.625774	0.722423	0.932843	0.993285	0.146014	0.570294	0.165913
Sevir.1G308400.1	blue	Eukaryotic aspartyl protease family protein	aspartic proteinase nepenthesin-2 precursor, putative, expressed	-0.0910872	0.144333	0.135938	0.893167	0.638159	0.522423	-0.589807	-0.321779	-0.678255	-0.408667	-0.36405	0.36104	-0.309029	-0.0612103	0.679358	0.511148	0.53627	9.82e-09	0.00105096	0.0105472	0.00305513	0.134317	0.00037508	0.0528547	0.0876868	0.0905381	0.151343	0.781439
Sevir.1G308600.1	black		RNA methyltransferase domain-containing protein 2, putative, expressed	-0.128901	-0.37482	-0.581869	-0.746042	-0.85559	-0.774381	0.367731	0.623692	0.905129	0.410701	0.415235	0.0494982	0.609872	-0.0430575	0.557764	0.0780321	0.00358408	4.37e-05	1.96e-07	1.45e-05	0.0842918	0.00147284	2.98e-09	0.0515716	0.048799	0.822536	0.00200291	0.845337
Sevir.1G308700.1	plum	nuclear factor Y, subunit B6	histone-like transcription factor and archaeal histone, putative, expressed	-0.19625	-0.259451	0.241265	-0.433924	-0.425401	-0.244783	0.723138	-0.187368	0.296492	0.00546267	-0.167481	-0.508368	-0.259424	0.329068	0.369469	0.231892	0.267419	0.0385716	0.0430031	0.260291	9.68e-05	0.391946	0.169519	0.980265	0.444964	0.0132533	0.231942	0.125224
Sevir.1G309000.1	green	FASCICLIN-like arabinogalactan 2	fasciclin-like arabinogalactan precursor protein, putative, expressed	-0.00690077	0.884276	0.0763293	0.109941	0.816027	0.468126	-0.61271	-0.341327	-0.689359	0.108487	0.302377	-0.138389	-0.209436	0.00529082	0.97507	2.18e-08	0.729227	0.617517	2.07e-06	0.0242736	0.0018825	0.110946	0.000274202	0.622203	0.160807	0.528878	0.337507	0.980885
Sevir.1G309100.1	blue	Protein of unknown function, DUF593	expressed protein	0.1405	-0.0840734	0.730681	0.768012	0.580904	0.808837	-0.138083	-0.584901	-0.751619	-0.706012	-0.754964	-0.133129	-0.669511	0.029997	0.52255	0.702912	7.51e-05	1.88e-05	0.00365338	2.99e-06	0.529798	0.00337362	3.56e-05	0.000167003	3.13e-05	0.544803	0.000475696	0.891926
Sevir.1G309300.1	skyblue	OBF binding protein 4	dof zinc finger domain containing protein, putative, expressed	0.00295227	-0.0470977	0.897233	0.219263	0.355757	0.761878	0.238867	-0.635778	-0.583305	-0.468561	-0.66513	-0.561596	-0.717327	-0.090659	0.989333	0.831019	6.65e-09	0.314798	0.095709	2.4e-05	0.27235	0.00111227	0.00348308	0.0241242	0.000534306	0.00529497	0.00011695	0.680788
Sevir.1G309400.1	blue			-0.0363327	-0.209728	-0.0195171	0.792667	0.234989	0.149337	-0.373028	0.0897436	-0.257691	-0.317051	-0.346673	0.57317	-0.0119825	0.0224504	0.869273	0.336819	0.929568	6.5e-06	0.280444	0.49645	0.0795795	0.683848	0.235186	0.140462	0.105107	0.00425025	0.956726	0.919014
Sevir.1G309500.1	blue			-0.0981679	0.0595078	0.0900206	0.788824	0.439869	0.297894	-0.431245	0.00152018	-0.459801	-0.253223	-0.296717	0.415537	-0.209349	0.0656588	0.655871	0.787381	0.682922	7.74e-06	0.0356995	0.167413	0.0399243	0.994507	0.0272817	0.243689	0.169179	0.0486181	0.337713	0.765971
Sevir.1G309900.1	blue	BES1-interacting Myc-like protein 2	helix-loop-helix DNA-binding domain containing protein, expressed	0.539858	0.159823	-0.00492841	0.546796	0.449425	0.262026	-0.471601	-0.263446	-0.343412	-0.296222	-0.00791819	0.282076	0.0124838	-0.107001	0.00783897	0.466342	0.982194	0.00693564	0.0314394	0.227125	0.0230997	0.224524	0.108641	0.169926	0.971396	0.192227	0.954917	0.627009
Sevir.1G310600.1	violet	basic leucine-zipper 42	bZIP transcription factor domain containing protein, expressed	-0.131606	-0.0226191	-0.727305	-0.363264	-0.401935	-0.560331	-0.126816	0.517418	0.595208	0.608914	0.58721	0.64704	0.919153	0.00796354	0.549455	0.918407	8.42e-05	0.0884251	0.0572776	0.0054211	0.564204	0.0114532	0.00273422	0.00204496	0.00322038	0.000847081	5.92e-10	0.971233
Sevir.1G310800.1	violet	LAG1 longevity assurance homolog 3	ASC1, putative, expressed	-0.248139	-0.152247	-0.509684	-0.0826171	-0.368057	-0.465948	-0.0269218	0.255492	0.431692	0.206555	0.274508	0.444814	0.502847	-0.0899255	0.253604	0.488001	0.0129782	0.707836	0.0839955	0.0250336	0.902951	0.239346	0.0396959	0.344346	0.204941	0.0334414	0.014461	0.68324
Sevir.1G311000.1	lightgreen	NSP-interacting kinase 1	BRASSINOSTEROID INSENSITIVE 1-associated receptor kinase 1 precursor, putative, expressed	0.269857	0.0851039	0.64699	0.760773	0.737918	0.917173	-0.361476	-0.535667	-0.843536	-0.670699	-0.599017	-0.126122	-0.602999	-0.0415953	0.21303	0.699434	0.000848132	2.51e-05	5.85e-05	7.56e-10	0.0901207	0.00843041	4.29e-07	0.000460785	0.00252546	0.566354	0.00232174	0.850531
Sevir.1G311700.1	black	F-box/RNI-like superfamily protein	OsFBX178 - F-box domain containing protein, expressed	0.147734	-0.514939	-0.565152	-0.170864	-0.681279	-0.71599	0.184632	0.555353	0.758865	0.253128	0.204462	0.454812	0.609359	-0.105242	0.501138	0.0119251	0.00495339	0.435687	0.00034485	0.000122081	0.39902	0.00594227	2.7e-05	0.243872	0.349365	0.029222	0.00202534	0.632715
Sevir.1G311900.1	green	calcium sensing receptor	arsenate reductase, putative, expressed	0.137603	0.745466	-0.383241	-0.37168	0.291842	-0.122837	-0.376799	0.132324	-0.0578432	0.422539	0.760036	0.0107166	0.289449	-0.0565837	0.531245	4.46e-05	0.0710584	0.0807592	0.17663	0.576589	0.0763487	0.54726	0.793202	0.0445769	2.58e-05	0.961294	0.180368	0.797613
Sevir.1G312000.1	green	homeobox 1	homeobox associated leucine zipper, putative, expressed	-0.0790928	0.976174	-0.168039	0.123114	0.766899	0.230203	-0.679569	-0.149837	-0.572002	0.27479	0.509743	0.0798684	-0.0507209	0.0143809	0.7198	2.04e-15	0.443427	0.575722	1.97e-05	0.290638	0.000361673	0.494995	0.00434709	0.204457	0.012966	0.717162	0.818223	0.948074
Sevir.1G312200.1	blue	methionine--tRNA ligase, putative / methionyl-tRNA synthetase, putative / MetRS, putative	methionyl-tRNA synthetase, putative, expressed	0.0211734	0.422113	0.218591	0.798757	0.803729	0.572362	-0.612667	-0.451061	-0.815034	-0.332369	-0.236173	0.20122	-0.419388	-0.0554721	0.923607	0.0448152	0.316319	4.89e-06	3.85e-06	0.00431708	0.00188431	0.0307523	2.18e-06	0.121255	0.277957	0.357225	0.0463619	0.801511
Sevir.1G312300.1	brown	RING/U-box superfamily protein	RING finger protein, putative, expressed	0.145102	0.506388	0.0253691	0.694736	0.746433	0.347999	-0.651396	-0.295233	-0.668061	-0.184317	-0.00589789	0.328214	-0.223615	-0.0990974	0.508876	0.0136767	0.908525	0.000234461	4.31e-05	0.103694	0.000760158	0.171423	0.000494444	0.39984	0.978693	0.126266	0.305043	0.652811
Sevir.1G312400.1	blue	RING/U-box superfamily protein	RING finger protein, putative, expressed	-0.091452	0.02318	0.0144136	0.70848	0.323013	0.187353	-0.357014	-0.165499	-0.364302	-0.249821	-0.242422	0.4424	-0.150909	-0.0997621	0.678141	0.91639	0.947956	0.000154735	0.132745	0.391986	0.094459	0.450447	0.0874513	0.250296	0.265061	0.0345294	0.491876	0.650625
Sevir.1G312800.1	blue	aldehyde dehydrogenase 2B4	aldehyde dehydrogenase, putative, expressed	-0.0161731	0.0706891	0.285197	0.882506	0.573138	0.550444	-0.430281	-0.408726	-0.666842	-0.46935	-0.45804	0.30732	-0.384546	-0.169451	0.941613	0.748583	0.187144	2.54e-08	0.00425288	0.00649652	0.0404198	0.052817	0.000510704	0.0238547	0.0279543	0.153737	0.0700219	0.439548
Sevir.1G312900.1	blue	pre-mRNA processing ribonucleoprotein binding region-containing protein	pre-mRNA-processing factor 31, putative, expressed	-0.044757	-0.244159	0.454662	0.700049	0.288521	0.500817	-0.0312476	-0.468925	-0.464813	-0.576976	-0.656067	-0.0153788	-0.551117	-0.0734226	0.839308	0.261546	0.0292822	0.0002002	0.181833	0.014927	0.887447	0.0239997	0.0254372	0.00394702	0.000675575	0.944476	0.00641802	0.739183
Sevir.1G313600.1	lightgreen	mitogen-activated protein kinase kinase 3	STE_MEK_ste7_MAP2K.8 - STE kinases include homologs to sterile 7, sterile 11 and sterile 20 from yeast, expressed	0.151652	-0.0443321	0.640686	0.673039	0.569174	0.935102	-0.250366	-0.654546	-0.75848	-0.758049	-0.661567	-0.175908	-0.611642	-0.140183	0.489723	0.840815	0.000989078	0.0004326	0.00458937	6.32e-11	0.249231	0.000702187	2.74e-05	2.79e-05	0.000586467	0.422051	0.00192706	0.523496
Sevir.1G314200.1	black	chloroplast sulfur E	Fe-S metabolism associated domain containing protein, expressed	-0.0145375	-0.547323	-0.294757	-0.702107	-0.938704	-0.728029	0.68343	0.454371	0.92048	0.335436	0.180162	-0.0718074	0.430585	-0.0327483	0.947509	0.00687065	0.172148	0.00018815	3.53e-11	8.22e-05	0.000324657	0.029399	5e-10	0.11765	0.410731	0.744733	0.0402629	0.882077
Sevir.1G314300.1	brown	AGAMOUS-like 16	OsMADS57 - MADS-box family gene with MIKCc type-box, expressed	0.027522	0.289741	-0.0718996	0.230368	0.413737	0.320642	-0.513122	-0.114242	-0.325322	-0.125485	0.141273	0.194606	0.117974	0.0625192	0.900798	0.179909	0.744416	0.290282	0.0497019	0.135777	0.0122809	0.603736	0.129839	0.568335	0.520241	0.373573	0.591882	0.776879
Sevir.1G314400.1	violet			0.329106	0.146213	-0.356484	-0.358764	-0.174736	-0.434231	0.0251934	0.379197	0.356084	0.443646	0.517163	0.177886	0.432795	-0.100643	0.125178	0.505603	0.0949845	0.0927393	0.425199	0.038419	0.909156	0.0743455	0.0953829	0.0339645	0.0115009	0.416767	0.0391373	0.647732
Sevir.1G314500.1	blue	NAC (No Apical Meristem) domain transcriptional regulator superfamily protein	no apical meristem protein, putative, expressed	0.605797	-0.113669	0.197153	0.590093	0.269828	0.13719	-0.154787	-0.0697294	-0.297322	-0.420085	-0.32214	0.0727914	-0.350054	-0.302639	0.0021871	0.605565	0.367226	0.00303735	0.21308	0.532487	0.480684	0.751891	0.16827	0.0459626	0.133856	0.74135	0.101533	0.160427
Sevir.1G314600.1	black	plantacyanin	plastocyanin-like domain containing protein, putative, expressed	0.0272139	-0.251185	-0.508966	-0.519505	-0.651298	-0.816523	0.369653	0.499927	0.758843	0.502173	0.367417	0.217209	0.548703	0.128166	0.901903	0.247635	0.0131277	0.0110679	0.000762042	2.02e-06	0.082558	0.0151351	2.7e-05	0.0146144	0.0845776	0.319466	0.00670305	0.560029
Sevir.1G314700.1	green		expressed protein	0.0517242	0.946628	-0.316046	-0.104637	0.585129	0.00391676	-0.606504	0.0848623	-0.342781	0.415899	0.702947	0.0792654	0.129064	-0.0201421	0.814687	8.54e-12	0.141794	0.634685	0.00335821	0.985849	0.00215414	0.700249	0.109335	0.0484029	0.000183416	0.719213	0.557261	0.927318
Sevir.1G314800.1	green	B-box type zinc finger protein with CCT domain	CCT/B-box zinc finger protein, putative, expressed	-0.0663509	0.877332	-0.0842244	0.291014	0.815943	0.356244	-0.713511	-0.193371	-0.651769	0.118892	0.334433	0.122879	-0.118888	0.0700879	0.763572	3.9e-08	0.702402	0.177917	2.08e-06	0.0952234	0.000132124	0.376673	0.000753099	0.588983	0.118821	0.576457	0.588995	0.750655
Sevir.1G315400.1	lightgreen	jasmonate-zim-domain protein 11	ZIM domain containing protein, putative, expressed	-0.350055	-0.0656751	0.350576	0.0233931	0.0958637	0.265141	0.119479	-0.174953	-0.239398	-0.104014	-0.323811	-0.207468	-0.245157	0.0889114	0.101532	0.765914	0.100989	0.915624	0.663481	0.221447	0.587131	0.424615	0.271253	0.636713	0.131736	0.34217	0.25954	0.686635
Sevir.1G315500.1	brown	ADP-ribosylation factor-like A1A	ADP-ribosylation factor, putative, expressed	0.299897	0.426577	0.409828	0.708604	0.896405	0.729394	-0.575055	-0.472989	-0.88231	-0.486703	-0.266474	-0.0760069	-0.531915	0.0615934	0.164439	0.0423688	0.0521196	0.00015414	7.21e-09	7.85e-05	0.00409774	0.0226436	2.58e-08	0.0185162	0.219046	0.730329	0.00899087	0.780104
Sevir.1G315600.1	blue			0.179804	0.0478782	0.329695	0.5836	0.511719	0.597214	-0.361549	-0.319627	-0.555015	-0.492905	-0.33859	0.0389916	-0.316972	0.138449	0.411678	0.828259	0.124462	0.0034626	0.0125615	0.00262251	0.0900506	0.137091	0.00597919	0.0168613	0.114025	0.859795	0.140568	0.528696
Sevir.1G315700.1	violet	myb domain protein 20	MYB family transcription factor, putative, expressed	0.0970171	0.0280922	-0.508441	-0.0540852	-0.153908	-0.385051	-0.200319	0.712917	0.330199	0.381302	0.422944	0.639363	0.63541	0.0279917	0.659668	0.898753	0.013238	0.806381	0.483209	0.0696235	0.359425	0.000134634	0.123853	0.0726206	0.0443518	0.00102108	0.00112202	0.899113
Sevir.1G315800.1	lightgreen		expressed protein	0.0569954	0.093419	0.654243	0.687014	0.700223	0.981192	-0.335469	-0.632563	-0.862281	-0.701879	-0.617451	-0.207233	-0.657736	-0.0966218	0.79617	0.67159	0.000707595	0.000293282	0.000199158	1.74e-16	0.117612	0.00119988	1.23e-07	0.000189453	0.00169514	0.342731	0.000647384	0.660974
Sevir.1G316100.1	plum	Dynein light chain type 1 family protein	dynein light chain type 1 domain containing protein, expressed	-0.110845	-0.0958712	0.541699	-0.332122	-0.190259	-0.100767	0.729677	-0.282134	0.0755298	0.194306	-0.273673	-0.567293	-0.424618	0.154838	0.61461	0.663456	0.00759026	0.121548	0.384547	0.647327	7.77e-05	0.192132	0.731961	0.374323	0.206377	0.00475669	0.0434295	0.480536
Sevir.1G316200.1	lightgreen	glycosyl hydrolase 9B1	endoglucanase, putative, expressed	-0.0150431	-0.331741	0.716066	0.665132	0.319094	0.795528	0.0205546	-0.518294	-0.563984	-0.734506	-0.840499	-0.109296	-0.5806	-0.0655313	0.945687	0.122003	0.000121788	0.000534281	0.137783	5.69e-06	0.925833	0.0112902	0.00506343	6.59e-05	5.18e-07	0.619595	0.00367543	0.766413
Sevir.1G316500.1	violet		expressed protein	-0.11855	-0.13188	-0.692529	-0.317841	-0.489411	-0.554309	-0.0861422	0.490491	0.618903	0.491363	0.509657	0.661945	0.902964	-0.266709	0.590061	0.548618	0.000250126	0.139422	0.0177781	0.0060567	0.695936	0.0174906	0.00164104	0.0172612	0.0129838	0.000580743	3.74e-09	0.218625
Sevir.1G316700.1	brown	nudix hydrolase homolog 18	hydrolase, NUDIX family, domain containing protein, expressed	0.109018	0.611383	0.20457	0.634519	0.924565	0.568221	-0.693858	-0.351704	-0.832951	-0.216136	-0.0459181	0.0888137	-0.330593	0.0944447	0.620491	0.001938	0.349106	0.00114591	2.93e-10	0.00467357	0.000240584	0.0998223	8.13e-07	0.321919	0.835195	0.686963	0.123379	0.668183
Sevir.1G317000.1	blue	plasmodesmata-located protein 7	cysteine-rich repeat secretory protein precursor, putative, expressed	0.0269871	0.310857	0.352815	0.767937	0.799537	0.821823	-0.606464	-0.434629	-0.85656	-0.459064	-0.366735	0.1727	-0.398103	-0.154743	0.902717	0.148814	0.0986814	1.88e-05	4.71e-06	1.52e-06	0.00215602	0.0382218	1.83e-07	0.0275615	0.0852004	0.430695	0.0599192	0.480809
Sevir.1G317100.1	black		erwinia induced protein 2, putative, expressed	-0.130674	-0.592875	-0.39167	-0.632515	-0.969183	-0.775422	0.627427	0.532257	0.966068	0.419729	0.196246	0.13781	0.579149	0.0378705	0.552312	0.00286918	0.0645637	0.00120125	2.95e-14	1.38e-05	0.00135209	0.00893853	8.01e-14	0.046166	0.36948	0.530621	0.00378222	0.863789
Sevir.1G317400.1	lightgreen	Ankyrin repeat family protein	ankyrin repeat-containing protein, putative, expressed	-0.0235321	0.0987114	0.710212	0.572886	0.64029	0.972783	-0.231029	-0.60051	-0.816437	-0.619758	-0.602343	-0.25171	-0.641033	-0.117387	0.915125	0.654081	0.000146595	0.00427366	0.000998559	8.14e-15	0.288863	0.00244736	2.02e-06	0.00160986	0.00235434	0.246614	0.000980825	0.593739
Sevir.1G317700.1	black		expressed protein	0.250399	-0.354838	-0.449431	-0.380825	-0.618887	-0.59203	0.251481	0.741231	0.7184	0.321595	0.283792	0.275163	0.539123	-0.0753899	0.249166	0.09663	0.0314368	0.0730087	0.00164161	0.00291942	0.247059	5.2e-05	0.000112966	0.134552	0.189421	0.203819	0.00794022	0.73244
Sevir.1G318100.1	blue	RNA-dependent RNA polymerase 1	RNA-dependent RNA polymerase, putative, expressed	0.0254951	-0.171755	0.528038	0.921669	0.539418	0.734231	-0.28509	-0.495262	-0.695919	-0.697286	-0.738275	0.106561	-0.539431	-0.00849474	0.908073	0.433261	0.00960183	4.29e-10	0.00789939	6.65e-05	0.187316	0.0162649	0.000226421	0.000217431	5.77e-05	0.628434	0.00789757	0.969315
Sevir.1G318200.1	blue	MAC/Perforin domain-containing protein	membrane attack complex component/perforin/complement C9, putative, expressed	0.133849	0.185046	0.375128	0.831799	0.744465	0.744346	-0.525206	-0.408365	-0.780536	-0.514286	-0.449754	0.18299	-0.407256	-0.129502	0.542611	0.397946	0.0777681	8.69e-07	4.63e-05	4.65e-05	0.0100694	0.0530473	1.11e-05	0.012052	0.0313002	0.403302	0.0537591	0.555914
Sevir.1G318500.1	blue			-0.158029	0.142722	0.165449	0.337308	0.243825	0.0931196	-0.0129459	-0.410082	-0.298719	-0.0410683	-0.207969	0.159626	-0.224057	-0.0105747	0.471426	0.515925	0.450584	0.115489	0.262221	0.672586	0.95325	0.0519594	0.166184	0.852405	0.340979	0.466901	0.304063	0.961806
Sevir.1G319300.1	blue		expressed protein	0.560864	-0.261348	0.521392	0.823048	0.42517	0.605362	-0.176626	-0.38692	-0.532481	-0.713895	-0.653105	0.0514224	-0.462856	-0.0839608	0.00536766	0.228374	0.0107288	1.42e-06	0.0431285	0.00220762	0.420127	0.0681651	0.00890442	0.000130522	0.000728216	0.81575	0.0261449	0.703292
Sevir.1G319600.1	brown	CYS, MET, PRO, and GLY protein 1	immediate-early fungal elicitor protein CMPG1, putative, expressed	-0.165198	0.696787	-0.10662	0.433722	0.787626	0.419123	-0.802592	-0.0340122	-0.651882	0.042176	0.224586	0.289615	-0.0364187	-0.0877796	0.451282	0.000220675	0.628244	0.0386724	8.16e-06	0.0465149	4.07e-06	0.877559	0.000750953	0.848468	0.302894	0.180106	0.868966	0.690431
Sevir.1G319700.1	lightgreen	CHASE domain containing histidine kinase protein	histidine kinase, putative, expressed	0.131102	0.122067	0.765777	0.332011	0.56175	0.862807	-0.0269896	-0.67496	-0.711866	-0.5733	-0.524719	-0.529517	-0.719874	0.09783	0.550999	0.578998	2.06e-05	0.121681	0.00527973	1.18e-07	0.902708	0.000410587	0.000139175	0.00423961	0.0101518	0.00936484	0.000107685	0.656985
Sevir.1G319800.1	bisque			-0.0269828	-0.0241475	-0.668717	-0.525203	-0.478228	-0.644967	-0.0403383	0.933499	0.643156	0.531307	0.597269	0.327185	0.691461	-0.142898	0.902732	0.912913	0.000485887	0.01007	0.0209874	0.000891356	0.855001	8.11e-11	0.00093163	0.0090845	0.00261949	0.127529	0.000258025	0.515403
Sevir.1G320200.1	black	Phosphofructokinase family protein	pyrophosphate--fructose 6-phosphate 1-phosphotransferase subunit beta, putative, expressed	0.222243	-0.580487	0.0249678	0.0489348	-0.45534	-0.279275	0.474047	-0.00789704	0.421274	-0.0942332	-0.228955	0.196328	0.184869	0.363429	0.308098	0.00368367	0.909966	0.824526	0.0290116	0.196868	0.022301	0.971473	0.045287	0.668886	0.293334	0.369275	0.398405	0.0882696
Sevir.1G320400.1	black	formin 8	retrotransposon protein, putative, unclassified, expressed	0.0159335	-0.579759	-0.303489	-0.414839	-0.807349	-0.537097	0.459363	0.476764	0.811818	0.314642	0.113789	0.233404	0.560495	-0.202043	0.942477	0.00373701	0.159198	0.0490363	3.22e-06	0.0082246	0.0274479	0.0214401	2.57e-06	0.143671	0.605182	0.283795	0.00540465	0.35522
Sevir.1G321200.1	floralwhite	GDSL-like Lipase/Acylhydrolase superfamily protein	GDSL-like lipase/acylhydrolase, putative, expressed	-0.317406	0.429584	-0.42713	-0.349353	-0.00587153	-0.43372	-0.179927	0.58913	0.188066	0.72035	0.56617	0.217999	0.391259	0.0840364	0.139995	0.040781	0.0420733	0.102267	0.978788	0.0386734	0.411354	0.00309752	0.390154	0.00010603	0.00485906	0.317665	0.0648691	0.703037
Sevir.1G321300.1	blue		expressed protein	-0.0670633	0.0929698	0.153482	0.907783	0.589592	0.502385	-0.554073	-0.280058	-0.643144	-0.424508	-0.392441	0.435078	-0.261091	-0.15073	0.761104	0.673084	0.484436	2.24e-09	0.00306854	0.0145659	0.00608286	0.195563	0.000931901	0.0434894	0.0639924	0.0380005	0.228848	0.492397
Sevir.1G321500.1	blue		expressed protein	-0.129617	-0.192796	0.210171	0.14853	-0.0501637	0.109186	0.177195	-0.198223	-0.0181143	-0.0835969	-0.274297	-0.0900714	-0.142281	0.0837734	0.555558	0.378121	0.335776	0.498806	0.820188	0.619949	0.418609	0.36458	0.934619	0.704522	0.205304	0.682752	0.517237	0.703925
Sevir.1G321700.1	violet	Transducin/WD40 repeat-like superfamily protein	WD domain, G-beta repeat domain containing protein, expressed	-0.124925	-0.12685	-0.731152	-0.490545	-0.597132	-0.745498	0.0665171	0.8299	0.774688	0.67269	0.602778	0.580764	0.903966	-0.016526	0.570075	0.564098	7.39e-05	0.0174763	0.002627	4.46e-05	0.762996	9.69e-07	1.43e-05	0.000436707	0.00233266	0.00366348	3.37e-09	0.940341
Sevir.1G322000.1	blue	Peroxidase superfamily protein	peroxidase precursor, putative, expressed	-0.164715	-0.139275	0.0424669	0.437793	0.109381	0.180981	-0.164376	-0.00581868	-0.139339	-0.0827982	-0.230041	0.459732	0.0768284	-0.177024	0.452625	0.526218	0.847434	0.0366825	0.61932	0.408573	0.453568	0.978979	0.526025	0.707223	0.290988	0.0273078	0.727522	0.419065
Sevir.1G322900.1	blue			0.307123	-0.265941	0.423133	0.818941	0.390088	0.541562	-0.235998	-0.419042	-0.517344	-0.740951	-0.631909	0.0363967	-0.459546	-0.104357	0.154015	0.220003	0.0442471	1.77e-06	0.0657462	0.00760863	0.278322	0.0465613	0.011467	5.25e-05	0.00121842	0.869045	0.0273781	0.635596
Sevir.1G323000.1	lightgreen	Serine/threonine-protein kinase WNK (With No Lysine)-related	expressed protein	0.116001	0.437528	0.392666	0.629078	0.867558	0.882586	-0.63991	-0.445068	-0.891084	-0.465784	-0.259373	-0.0243243	-0.426503	-0.16474	0.598137	0.0368096	0.0638271	0.00130147	8.34e-08	2.52e-08	0.00100775	0.0333288	1.19e-08	0.0250915	0.232038	0.912278	0.0424087	0.452555
Sevir.1G324100.1	brown	NDH dependent flow 6	expressed protein	0.0216675	0.527508	0.500034	0.643365	0.907649	0.773088	-0.513676	-0.499483	-0.938057	-0.344698	-0.291223	-0.0957201	-0.575579	-0.0677394	0.921829	0.00968792	0.0151099	0.000926894	2.27e-09	1.53e-05	0.0121715	0.0152397	3.93e-11	0.107237	0.17759	0.663956	0.00405614	0.758765
Sevir.1G324400.1	brown	Nucleotide-diphospho-sugar transferases superfamily protein	CSLA6 - cellulose synthase-like family A; mannan synthase, expressed	0.0805917	0.789009	0.235839	0.492318	0.973708	0.668759	-0.698738	-0.446018	-0.8945	-0.165157	0.0598804	-0.025627	-0.376385	-0.046699	0.714704	7.67e-06	0.278655	0.0170127	5.69e-15	0.000485338	0.000208224	0.0329092	8.66e-09	0.451397	0.78608	0.907599	0.0766983	0.83243
Sevir.1G324600.1	green	Pyridine nucleotide-disulphide oxidoreductase family protein	FAD binding domain containing protein, expressed	-0.188208	0.845717	-0.573386	-0.438447	0.246407	-0.286632	-0.447265	0.211141	0.0169036	0.633637	0.896445	0.122612	0.411121	0.0370903	0.389788	3.74e-07	0.00423251	0.0363705	0.257042	0.184837	0.0323652	0.3335	0.938981	0.00116998	7.18e-09	0.577291	0.0513096	0.86657
Sevir.1G325000.1	lightgreen	NOD26-like intrinsic protein 5;1	aquaporin protein, putative, expressed	-0.136196	0.0363383	0.561215	0.263129	0.262876	0.525809	0.120766	-0.466501	-0.408319	-0.277777	-0.406722	-0.252242	-0.465143	-0.13668	0.535491	0.869253	0.00533268	0.225103	0.225567	0.00996835	0.58308	0.0248389	0.0530763	0.199382	0.0541045	0.245582	0.0253192	0.534029
Sevir.1G325200.1	black	Nucleotide-diphospho-sugar transferases superfamily protein	glycosyl transferase 8 domain containing protein, putative, expressed	-0.140826	-0.358724	-0.449025	-0.47021	-0.637712	-0.452684	0.242367	0.398782	0.644706	0.143362	0.243892	0.100436	0.474861	0.113029	0.521576	0.092779	0.0316093	0.023564	0.00106225	0.0300828	0.265173	0.0594446	0.000897071	0.514025	0.262085	0.648413	0.0220403	0.607608
Sevir.1G325700.1	violet	TEOSINTE BRANCHED, cycloidea and PCF (TCP) 14	TCP-domain protein, putative, expressed	0.0650943	-0.149017	-0.749756	-0.4795	-0.596757	-0.705068	0.0200854	0.724479	0.789046	0.610581	0.625744	0.553587	0.927066	-0.119582	0.767929	0.497384	3.81e-05	0.0206004	0.00264761	0.000171916	0.927522	9.26e-05	7.66e-06	0.00197221	0.00140539	0.00613696	2.08e-10	0.586806
Sevir.1G325800.1	brown	HVA22 homologue A	HVA22, putative, expressed	0.120222	0.786741	0.191015	0.156615	0.788222	0.431652	-0.484317	-0.37534	-0.691651	0.00821893	0.218631	-0.255372	-0.361625	-0.0414541	0.584791	8.49e-06	0.382627	0.475453	7.95e-06	0.0397164	0.0191867	0.0775865	0.000256598	0.97031	0.316229	0.239576	0.0899785	0.851033
Sevir.1G326000.1	brown	basic helix-loop-helix (bHLH) DNA-binding superfamily protein	helix-loop-helix DNA-binding domain containing protein, expressed	-0.0450231	0.71878	0.401787	0.0694157	0.727323	0.573082	-0.284554	-0.462804	-0.704502	0.00911373	0.0273002	-0.380387	-0.462835	0.0155406	0.838365	0.000111582	0.0573778	0.752973	8.42e-05	0.00425751	0.188184	0.0261639	0.00017492	0.96708	0.901594	0.0733664	0.0261526	0.943893
Sevir.1G326400.1	lightsteelblue	Glutaredoxin family protein	glutaredoxin, putative, expressed	-0.163249	0.75196	-0.527638	-0.38066	0.266832	-0.137862	-0.519385	0.288702	-0.0285816	0.529325	0.821575	0.133797	0.42623	-0.0354742	0.456713	3.51e-05	0.00966677	0.0731436	0.218403	0.530464	0.0110898	0.181546	0.896998	0.00939529	1.54e-06	0.54277	0.0425555	0.872337
Sevir.1G326600.1	blue	shikimate kinase 1	shikimate kinase, putative, expressed	-0.0469436	-0.122009	-0.412838	0.517153	0.0054382	-0.226908	-0.370781	0.187501	0.0348201	-0.0429983	0.0232217	0.680767	0.26254	-0.150859	0.831565	0.579182	0.0502502	0.0115028	0.980353	0.297789	0.0815534	0.391605	0.874673	0.845548	0.916241	0.000349823	0.226181	0.492021
Sevir.1G327300.1	black	Mitochondrial transcription termination factor family protein	mTERF family protein, expressed	-0.0974946	-0.272351	-0.57417	-0.546157	-0.695641	-0.79358	0.258003	0.917831	0.800284	0.521605	0.412434	0.212399	0.561315	-0.0360918	0.658091	0.208667	0.00416872	0.00701502	0.000228292	6.23e-06	0.234601	6.97e-10	4.55e-06	0.0106911	0.0504981	0.33056	0.00532273	0.870132
Sevir.1G327800.1	plum	Mitochondrial transcription termination factor family protein	mTERF family protein, expressed	-0.19505	-0.41182	0.258865	-0.674456	-0.670617	-0.211145	0.850102	-0.00996625	0.511052	0.136064	-0.12077	-0.518629	-0.0713479	0.0234636	0.372461	0.0508764	0.232985	0.000416263	0.000461798	0.33349	2.82e-07	0.964002	0.0126968	0.53589	0.583067	0.0112282	0.746314	0.915371
Sevir.1G327900.1	black	Mitochondrial transcription termination factor family protein	mTERF family protein, expressed	-0.226849	-0.576211	-0.25138	-0.71777	-0.962246	-0.674883	0.719345	0.374967	0.89386	0.310739	0.122855	-0.123877	0.37793	-0.0122277	0.297918	0.00400649	0.247254	0.000115288	2.41e-13	0.000411456	0.000109557	0.0779057	9.2e-09	0.148977	0.576533	0.573341	0.0753991	0.955841
Sevir.1G328500.1	plum	structural constituent of ribosome	expressed protein	0.344529	-0.565784	0.254701	-0.395265	-0.608381	-0.33294	0.798311	0.100035	0.522876	0.0440144	-0.230524	-0.310287	-0.0228662	0.0272709	0.107421	0.00489462	0.240856	0.0619354	0.00206872	0.120578	5e-06	0.64973	0.0104681	0.841942	0.289947	0.149599	0.917518	0.901699
Sevir.1G328800.1	plum	Heavy metal transport/detoxification superfamily protein	heavy metal-associated domain containing protein, expressed	0.0167054	-0.489476	0.767917	-0.137144	-0.274958	0.198492	0.819377	-0.379426	0.0216091	-0.326254	-0.660784	-0.638448	-0.57404	0.135782	0.939695	0.0177606	1.89e-05	0.532628	0.20417	0.363916	1.73e-06	0.0741569	0.922039	0.12868	0.000598509	0.00104372	0.00417925	0.536742
Sevir.1G328900.1	violet	Protein of unknown function (DUF581)	DUF581 domain containing protein, expressed	-0.101332	0.661665	-0.552993	-0.00578286	0.33997	-0.132159	-0.613001	0.203219	-0.0718619	0.575627	0.679914	0.647962	0.632834	-0.0480898	0.645476	0.000584977	0.00620358	0.979108	0.112464	0.547763	0.00187052	0.352367	0.744545	0.00405239	0.000358223	0.000828003	0.00119227	0.827511
Sevir.1G329000.1	violet	FK506-binding protein 16-2	peptidyl-prolyl cis-trans isomerase, FKBP-type, putative, expressed	-0.0460028	0.140817	-0.897921	-0.388141	-0.352862	-0.675348	-0.289374	0.868861	0.591907	0.591753	0.771603	0.587597	0.858852	-0.100178	0.834894	0.521602	6.22e-09	0.067225	0.0986331	0.000406258	0.180486	7.56e-08	0.00292677	0.00293603	1.62e-05	0.0031953	1.56e-07	0.649258
Sevir.1G329400.1	green	Glycosyl hydrolase family protein	glycosyl hydrolase family 3 protein, putative, expressed	-0.227027	0.908247	-0.435246	-0.227818	0.408081	-0.182813	-0.474441	0.0552883	-0.173974	0.539094	0.779417	0.129656	0.228403	0.0515196	0.29753	2.13e-09	0.0379179	0.295803	0.0532289	0.403764	0.0221745	0.802156	0.427252	0.00794416	1.17e-05	0.555438	0.29453	0.815408
Sevir.1G329800.1	violet	related to AP2 4	ethylene-responsive transcription factor, putative, expressed	-0.0408777	-0.269282	-0.692162	-0.133973	-0.459473	-0.464703	-0.15688	0.574545	0.600518	0.354921	0.381375	0.745343	0.892411	-0.11103	0.853082	0.214045	0.000252816	0.542235	0.027406	0.0254765	0.474698	0.00413849	0.00244694	0.096547	0.0725617	4.48e-05	1.05e-08	0.614015
Sevir.1G330000.1	lightgreen	Haloacid dehalogenase-like hydrolase (HAD) superfamily protein	uncharacterized glycosyl hydrolase Rv2006/MT2062, putative, expressed	0.0318747	0.301923	0.53473	0.558318	0.767646	0.945859	-0.448221	-0.553636	-0.865879	-0.549033	-0.411526	-0.174847	-0.548232	-0.093763	0.885203	0.161468	0.00856762	0.00562702	1.91e-05	9.89e-12	0.0319527	0.00613148	9.44e-08	0.00666354	0.0510584	0.424901	0.00675997	0.670447
Sevir.1G330200.1	green	Lipase/lipooxygenase, PLAT/LH2 family protein	wound/stress protein, putative, expressed	0.0213099	0.84702	-0.338866	0.202504	0.686774	0.143156	-0.774934	-0.0390865	-0.433983	0.344288	0.574178	0.46691	0.31979	-0.00133903	0.923116	3.45e-07	0.113712	0.3541	0.000295293	0.514637	1.41e-05	0.859457	0.0385424	0.107683	0.00416808	0.0246958	0.136878	0.995162
Sevir.1G330300.1	green		expressed protein	-0.0522088	0.904945	0.140037	0.104578	0.807495	0.452557	-0.538416	-0.322719	-0.696776	0.1217	0.288374	-0.188366	-0.290891	-0.0843008	0.812981	3.04e-09	0.523934	0.634876	3.2e-06	0.0301345	0.00803852	0.133119	0.00022075	0.58015	0.182065	0.389383	0.178108	0.702144
Sevir.1G330400.1	black			0.0457696	-0.254894	-0.219286	-0.278735	-0.397919	-0.235151	0.194909	0.20173	0.425513	-0.096072	0.149559	-0.0801286	0.203352	0.43175	0.83572	0.240486	0.314744	0.197773	0.0600487	0.280102	0.372814	0.355981	0.0429423	0.662792	0.495803	0.716277	0.352044	0.0396664
Sevir.1G330500.1	black			-0.393358	0.000986326	-0.385137	-0.286485	-0.356395	-0.435358	0.17955	0.0970167	0.414474	0.240653	0.315625	0.0714034	0.271296	0.412774	0.0633192	0.996436	0.069556	0.185073	0.095073	0.0378629	0.41235	0.659669	0.0492562	0.268673	0.142355	0.746123	0.210506	0.0502894
Sevir.1G330600.1	green	tetratricopeptide repeat (TPR)-containing protein	dnaJ homolog subfamily C member 7, putative, expressed	-0.170297	0.944639	-0.117815	-0.0770028	0.67903	0.198079	-0.555045	-0.169365	-0.510479	0.332122	0.521195	-0.0981714	-0.0771377	0.0647573	0.437234	1.24e-11	0.592384	0.726926	0.00036712	0.364934	0.00597591	0.439785	0.0128141	0.121549	0.0107639	0.65586	0.726465	0.769099
Sevir.1G330800.1	green	annexin 7	annexin, putative, expressed	0.0267247	0.861923	-0.194277	-0.047354	0.536313	0.0906421	-0.476618	-0.124791	-0.354889	0.297219	0.575631	0.0287366	0.0269196	-0.117968	0.903659	1.26e-07	0.374397	0.830113	0.00833694	0.680845	0.0214856	0.570491	0.0965786	0.168425	0.00405202	0.896443	0.902959	0.591903
Sevir.1G331000.1	blue	TLD-domain containing nucleolar protein	TLD family protein, putative, expressed	0.196253	0.19627	0.628725	0.820458	0.81865	0.881382	-0.409046	-0.633595	-0.9218	-0.60116	-0.581465	-0.0967325	-0.661426	-0.0513068	0.369461	0.36942	0.00131215	1.63e-06	1.8e-06	2.79e-08	0.0526139	0.00117115	4.22e-10	0.002414	0.00361294	0.660608	0.000588627	0.816158
Sevir.1G331100.1	blue	Ribonuclease II/R family protein	ribonuclease protein, putative, expressed	0.0666197	0.315145	0.541089	0.728494	0.856219	0.907069	-0.492023	-0.575295	-0.920118	-0.526225	-0.456525	-0.0952576	-0.580354	0.0612158	0.762641	0.142996	0.00767195	8.09e-05	1.87e-07	2.42e-09	0.0170892	0.00407866	5.24e-10	0.00989908	0.028544	0.665488	0.00369336	0.78142
Sevir.1G331400.1	green	Ribosomal L29 family protein	ribosomal protein L29, putative, expressed	0.189659	0.79317	-0.495594	-0.0542506	0.468454	-0.197672	-0.638862	0.210615	-0.195546	0.331658	0.715828	0.168583	0.218536	0.0501555	0.386076	6.35e-06	0.0161823	0.8058	0.024161	0.365942	0.00103343	0.334734	0.371223	0.122102	0.000122717	0.441929	0.316444	0.820217
Sevir.1G331700.1	blue		expressed protein	0.288649	0.000634674	0.0615488	0.805202	0.471006	0.286089	-0.4866	-0.1379	-0.427512	-0.302358	-0.280336	0.508827	-0.0233672	0.0463091	0.181629	0.997707	0.780259	3.58e-06	0.0232974	0.185709	0.0185446	0.530349	0.0418702	0.160835	0.195102	0.0131568	0.915717	0.83381
Sevir.1G332100.1	black	RNA-binding (RRM/RBD/RNP motifs) family protein	RNA recognition motif containing protein, putative, expressed	-0.0989176	-0.72766	-0.360002	-0.260209	-0.851009	-0.616845	0.460457	0.526697	0.802749	0.0886025	-0.0305113	0.225269	0.397211	-0.000709224	0.653402	8.32e-05	0.0915368	0.230482	2.66e-07	0.00171815	0.0270342	0.00982101	4.04e-06	0.68767	0.890084	0.301387	0.0605474	0.997437
Sevir.1G332300.1	brown	UDP-glucosyl transferase 85A2	cytokinin-O-glucosyltransferase 2, putative, expressed	0.267634	0.359806	0.160236	0.581069	0.716622	0.50101	-0.577932	-0.303438	-0.655418	-0.25759	-0.132446	0.210864	-0.188178	0.191492	0.216971	0.0917271	0.465176	0.00364142	0.000119632	0.0148821	0.0038738	0.159271	0.000686834	0.235377	0.546888	0.334148	0.389866	0.381417
Sevir.1G332600.1	blue	Phosphate-responsive 1 family protein	phosphate-induced protein 1 conserved region domain containing protein, expressed	0.351949	0.0485171	0.467843	0.737542	0.597279	0.567984	-0.31224	-0.393851	-0.665054	-0.485321	-0.483288	0.0975354	-0.430097	-0.205293	0.0995692	0.826001	0.0243714	5.92e-05	0.00261898	0.00469469	0.14692	0.0629587	0.000535379	0.0189021	0.019482	0.657957	0.0405149	0.347367
Sevir.1G333100.1	brown	F-BOX WITH WD-40 2	OsFBX61 - F-box domain containing protein, expressed	0.100847	0.663901	0.400561	0.464931	0.882179	0.566699	-0.434915	-0.526234	-0.83062	-0.0888447	-0.102347	-0.0977047	-0.463392	0.100404	0.647063	0.000551838	0.0582142	0.025395	2.61e-08	0.0048106	0.0380807	0.00989754	9.3e-07	0.686858	0.642154	0.657398	0.0259496	0.648518
Sevir.1G333300.1	green	HSP20-like chaperones superfamily protein	heat shock 22 kDa protein, mitochondrial precursor, putative, expressed	0.151029	0.26961	-0.174864	-0.370818	-0.0542118	-0.297603	0.058042	0.134272	0.160093	0.359311	0.443377	-0.100922	0.149999	-0.06116	0.491529	0.213465	0.424854	0.0815208	0.805936	0.167849	0.792506	0.541324	0.465579	0.0922065	0.0340858	0.646818	0.494523	0.781615
Sevir.1G333600.1	black			0.40521	-0.209252	-0.374285	0.191424	-0.145763	-0.246863	-0.212139	0.295502	0.250258	-0.0367938	0.133847	0.412049	0.389088	0.0733029	0.0550914	0.337942	0.0784912	0.381588	0.506927	0.256133	0.331167	0.171016	0.249442	0.867628	0.542615	0.0507346	0.0665029	0.739594
Sevir.1G333800.1	brown	uclacyanin 1	plastocyanin-like domain containing protein, putative, expressed	0.232559	0.553049	0.251151	-0.0212429	0.479961	0.348101	-0.16792	-0.413259	-0.427788	-0.0205686	0.148961	-0.271215	-0.240947	-0.200086	0.28559	0.00619732	0.2477	0.923357	0.0204615	0.103586	0.443754	0.0499928	0.0417238	0.925783	0.497548	0.210646	0.268069	0.359997
Sevir.1G333900.1	brown	basic helix-loop-helix (bHLH) DNA-binding superfamily protein	helix-loop-helix DNA-binding protein, putative, expressed	0.147434	0.507685	0.644446	0.131206	0.680099	0.654296	-0.0967034	-0.60928	-0.72854	-0.213483	-0.201627	-0.539643	-0.633232	0.0422503	0.502015	0.0133982	0.000902771	0.550681	0.000356391	0.000706643	0.660704	0.00202881	8.08e-05	0.32804	0.356231	0.00786847	0.00118118	0.848204
[truncated: 10,317 more rows]
