# Supplementary material for: A Dynamic Co-expression Map of Early Inflorescence Development in Setaria viridis Provides a Resource for Gene Discovery and Comparative Genomics
Source: Front Plant Sci. 2018 Sep 12;9:1309. doi: 10.3389/fpls.2018.01309 (PMC6143762; doi:10.3389/fpls.2018.01309)
Supplement: TABLE S7 — Genes (or nodes) and their connections (edges) to each other within the two sub-networks depicted in Figure 5. [file Table_7.XLSX]

## Sheet: Table S7
Table S7. Genes (or nodes) and their connections (edges) to each other within the two sub-networks depicted in Figure 5. aThe sub-networks were seeded from ten genes within the "plum" module with predicted roles in inflorescence development based on prior knowledge. bGenes were filtered for inclusion in the sub-networks based on whether the weight of their edges to seed development genes was > 0.…
fromNodea	fromNode_Gene ID	toNode	weightb	WikiGene.description	InterPro.description	Best.hit.arabi.name	arabi.symbol	arabi.define	Best.hit.rice.name	rice.define	Maizev4.gene	Zmays_284.gene	Bradi.gene	Sobic.gene	Seita.gene
GH3	Sevir.9G364900	Homeobox/Sevir.5G249600	0.202527	homeobox-leucine zipper protein HOX3-like	Homeobox, conserved site;Homeodomain-like;Leucine zipper, homeobox-associated;Homeobox domain	AT2G01430.1	ATHB-17,ATHB17,HB17	homeobox-leucine zipper protein 17	LOC_Os01g45570.1	homeobox associated leucine zipper, putative, expressed	Zm00001d044081_T001; Zm00001d029934_T002	GRMZM2G126239_T01; GRMZM2G425260_T01	Bradi2g45000.1; Bradi5g17570.1	Sobic.003G235900.1; Sobic.001G297200.1	Seita.5G241600.1; Seita.2G224000.1
GH3	Sevir.9G364900	Homeobox/Sevir.1G295100	0.274405	ZF-HD homeobox protein At5g65410-like	Homeodomain-like;ZF-HD homeobox protein, Cys/His-rich dimerisation domain;Homeodomain, ZF-HD class	AT4G24660.1	ATHB22,HB22,MEE68	homeobox protein 22	LOC_Os02g47770.1	ZF-HD protein dimerisation region containing protein, expressed	Zm00001d051573_T001; Zm00001d017784_T001	GRMZM2G069365_T01; GRMZM2G417229_T01	Bradi3g52837.1; Bradi4g32580.1	Sobic.004G266800.1; Sobic.007G160400.1	Seita.1G290100.1; Seita.9G245000.1
GH3	Sevir.9G364900	Sevir.1G136400	0.22748	neural Wiskott-Aldrich syndrome protein-like		AT5G24500.1			LOC_Os06g21120.1	expressed protein	Zm00001d053273_T001	GRMZM2G050628_T01	Bradi4g45022.1	Sobic.004G134500.1	Seita.1G137000.1
GH3	Sevir.9G364900	Sevir.1G268600	0.212786	cyclin-dependent kinase inhibitor 1C-like		AT1G01730.1			LOC_Os02g44540.1	expressed protein	Zm00001d017523_T002; Zm00001d017523_T001	AC209208.3_FGT005; GRMZM2G101391_T01	NA	Sobic.004G289800.1	Seita.1G263800.1
GH3	Sevir.9G364900	Sevir.1G340300	0.222556		Peptidoglycan-binding lysin domain	AT1G21880.2	LYM1	lysm domain GPI-anchored protein 1 precursor	LOC_Os02g53000.1	lysM domain-containing GPI-anchored protein precursor, putative, expressed	Zm00001d018201_T002; Zm00001d018201_T001	GRMZM2G154301_T01; GRMZM2G004617_T01	Bradi3g57756.2; Bradi1g46200.1	Sobic.004G311600.1; Sobic.010G079100.1	Seita.1G333700.1; Seita.4G084200.1
GH3	Sevir.9G364900	Sevir.1G370700	0.21251	diphthamide biosynthesis protein 1-like	Diphthamide synthesis, eukaryotic DPH1/archaeal DPH2	AT5G62030.1; AT5G62030.1	;	diphthamide synthesis DPH2 family protein; diphthamide synthesis DPH2 family protein	LOC_Os02g57050.1; LOC_Os02g57050.1	diphthamide biosynthesis protein, putative, expressed; diphthamide biosynthesis protein, putative, expressed	Zm00001d018469_T001	GRMZM2G379021_T01	Bradi3g55230.1	Sobic.004G343400.1	Seita.1G364100.1
GH3	Sevir.9G364900	Sevir.2G258600	0.267734	nuclear transcription factor Y subunit C-1-like	Histone-fold;Transcription factor CBF/NF-Y/archaeal histone	AT1G54830.3	NF-YC3	nuclear factor Y, subunit C3	LOC_Os09g30310.1	core histone H2A/H2B/H3/H4, putative, expressed	Zm00001d020874_T001; Zm00001d031310_T001	GRMZM2G078691_T01; GRMZM2G113127_T01	Bradi4g33290.1; Bradi3g39280.1	Sobic.002G241500.1; Sobic.007G219500.1	Seita.2G247700.1; Seita.6G196700.1
GH3	Sevir.9G364900	Sevir.3G098500	0.215022	AP-2 complex subunit sigma-like	AP complex, mu/sigma subunit;Adaptor protein complex, sigma subunit;Longin-like domain	AT1G47830.1		SNARE-like superfamily protein	LOC_Os12g10560.1	clathrin adaptor complex small chain domain containing protein, expressed	Zm00001d041778_T001; Zm00001d041778_T002	GRMZM2G052713_T01; AC195874.2_FGT002	Bradi4g40287.1; Bradi4g21080.1	Sobic.008G073300.1; Sobic.005G086500.1	Seita.3G098000.1; Seita.8G080300.1
GH3	Sevir.9G364900	Sevir.3G117900	0.278916	E3 ubiquitin-protein ligase ORTHRUS 2-like	Zinc finger, C3HC4 RING-type;Zinc finger, RING-type, conserved site;PUA-like domain;SRA-YDG;Zinc finger, RING-type;Zinc finger, RING/FYVE/PHD-type	AT1G57820.1	ORTH2,VIM1	Zinc finger (C3HC4-type RING finger) family protein	LOC_Os05g01230.1	zinc finger, C3HC4 type domain containing protein, expressed	Zm00001d011108_T003; Zm00001d011108_T002	GRMZM2G339151_T01; GRMZM2G461447_T01	Bradi2g40000.1; Bradi4g38230.2	Sobic.009G001200.1; Sobic.002G101200.1	Seita.3G115400.1; Seita.3G090000.1
GH3	Sevir.9G364900	Sevir.3G212400	0.265169	PRA1 family protein B2-like	Prenylated rab acceptor PRA1	AT2G38360.1	PRA1.B4	prenylated RAB acceptor 1.B4	LOC_Os05g39670.1	prenylated rab acceptor, putative, expressed	Zm00001d038448_T001; Zm00001d038448_T002	AC209257.4_FGT008; GRMZM5G831519_T01	Bradi2g22480.2; Bradi2g53810.1	Sobic.009G171100.1; Sobic.001G019601.1	Seita.3G207300.1; Seita.8G018300.1
GH3	Sevir.9G364900	Sevir.3G358300	0.218479	uncharacterized LOC101760113		AT4G15790.1			LOC_Os12g35620.1	expressed protein	Zm00001d041691_T001; Zm00001d041691_T002	GRMZM2G155096_T03	NA	Sobic.008G118800.1	Seita.3G343000.1
GH3	Sevir.9G364900	Sevir.4G002500	0.278956	uncharacterized LOC101761088	Nucleic acid-binding, OB-fold	AT2G33845.1		Nucleic acid-binding, OB-fold-like protein	LOC_Os06g01370.1	DNA-binding protein-related, putative, expressed	Zm00001d045607_T001	GRMZM2G153969_T01	NA	Sobic.010G001800.1	Seita.4G002100.1
GH3	Sevir.9G364900	Sevir.4G056700	0.214804	NA	NA	AT3G22142.1		Bifunctional inhibitor/lipid-transfer protein/seed storage 2S albumin superfamily protein	LOC_Os06g07220.1	LTPL128 - Protease inhibitor/seed storage/LTP family protein precursor, expressed	Zm00001d045192_T001; Zm00001d045192_T002	GRMZM2G304378_T01	Bradi1g48160.1	Sobic.010G054800.1	Seita.4G058700.1
GH3	Sevir.9G364900	Sevir.4G089700	0.232205	serine/threonine-protein phosphatase 2A activator-like	Phosphotyrosyl phosphatase activator, PTPA	AT4G08960.1		phosphotyrosyl phosphatase activator (PTPA) family protein	LOC_Os06g11640.1	serine/threonine-protein phosphatase 2A activator 2, putative, expressed	Zm00001d044866_T001	GRMZM2G058560_T01	Bradi1g45607.2	Sobic.010G088300.1	Seita.4G090200.1
GH3	Sevir.9G364900	Sevir.4G095000	0.225028	uncharacterized LOC101752984	Mitochodrial transcription termination factor-related	AT1G21150.1		Mitochondrial transcription termination factor family protein	LOC_Os06g12070.1	mTERF family protein, expressed	Zm00001d015585_T001	GRMZM2G119921_T01; GRMZM2G395850_T02	NA	Sobic.004G069400.2; Sobic.003G396100.1	Seita.4G095400.1
GH3	Sevir.9G364900	Sevir.4G095100	0.216717	uncharacterized LOC101757972	Mitochodrial transcription termination factor-related	AT5G07900.1		Mitochondrial transcription termination factor family protein	LOC_Os06g12080.1	mTERF family protein, expressed	NA	NA	Bradi1g45338.1	NA	Seita.4G095500.1; Seita.4G097400.1
GH3	Sevir.9G364900	Sevir.4G228100	0.209574	pentatricopeptide repeat-containing protein At1g03540-like	Pentatricopeptide repeat;Tetratricopeptide-like helical	AT1G03540.1		Pentatricopeptide repeat (PPR-like) superfamily protein	LOC_Os06g40860.1	pentatricopeptide, putative, expressed	Zm00001d014471_T001	AC201815.4_FGT001; GRMZM2G166125_T01	Bradi1g36120.1	Sobic.010G232700.1; Sobic.010G189200.1	Seita.4G218400.1
GH3	Sevir.9G364900	Sevir.4G255900	0.204972	protein CHLOROPLAST IMPORT APPARATUS 2-like		AT5G57180.2	CIA2	chloroplast import apparatus 2	LOC_Os06g48610.1	CCT motif family protein, expressed	Zm00001d036485_T002; Zm00001d036485_T005	GRMZM2G064050_T01; GRMZM2G043348_T01	Bradi1g34060.1	Sobic.010G250100.1	Seita.4G243100.1
GH3	Sevir.9G364900	Sevir.5G003600	0.241748	uncharacterized LOC101781223	Nucleic acid-binding, OB-fold	AT2G33845.1		Nucleic acid-binding, OB-fold-like protein	LOC_Os01g13700.1	DNA-binding protein-related, putative, expressed	Zm00001d039263_T001; Zm00001d009023_T001	GRMZM5G883618_T01; GRMZM2G067522_T01	Bradi2g08260.1	Sobic.003G003000.1	Seita.5G003500.1
GH3	Sevir.9G364900	Sevir.5G041300	0.268669	NA	NA	;	;	;	;	;	NA	NA	NA	NA	Seita.5G043500.1
GH3	Sevir.9G364900	Sevir.5G156000	0.20709	uncharacterized LOC101762465	YTH domain	AT1G48110.1; AT1G48110.2	ECT7; ECT7	evolutionarily conserved C-terminal region 7; evolutionarily conserved C-terminal region 7	LOC_Os01g22630.2; LOC_Os01g22630.2	ECT protein, putative, expressed; ECT protein, putative, expressed	Zm00001d049729_T002; Zm00001d049729_T001	GRMZM2G056573_T01; GRMZM2G098174_T01	Bradi2g12380.1	Sobic.007G005500.1	Seita.5G156800.1
GH3	Sevir.9G364900	Sevir.5G389700	0.209166	uncharacterized LOC101781787	Mitochodrial transcription termination factor-related	AT5G07900.1; AT1G21150.1	;	Mitochondrial transcription termination factor family protein; Mitochondrial transcription termination factor family protein	LOC_Os06g12100.1; LOC_Os06g12100.1	mTERF family protein, expressed; mTERF family protein, expressed	NA	NA	NA	NA	Seita.5G384400.1
GH3	Sevir.9G364900	Sevir.5G457500	0.2384	regulatory protein NPR5-like	Domain of unknown function DUF3420;Ankyrin repeat-containing domain;BTB/POZ fold;Ankyrin repeat;BTB/POZ domain	AT2G41370.1	BOP2	Ankyrin repeat family protein / BTB/POZ domain-containing protein	LOC_Os01g72020.1	BTBA3 - Bric-a-Brac,Tramtrack, Broad Complex BTB domain with Ankyrin repeat region, expressed	Zm00001d042111_T001; Zm00001d011878_T001	GRMZM2G060723_T01; GRMZM2G039867_T01	Bradi2g60710.1; Bradi4g43150.1	Sobic.003G424950.1; Sobic.008G012600.1	Seita.5G451100.1; Seita.8G026700.1
GH3	Sevir.9G364900	Sevir.6G033700	0.245855	transcription factor GTE7-like	Bromodomain;NET domain	AT5G65630.1	GTE7	global transcription factor group E7	LOC_Os08g09340.1	bromodomain containing protein, expressed	Zm00001d049400_T001; Zm00001d024251_T001	GRMZM2G171311_T01; GRMZM2G006083_T02	Bradi3g14940.2	Sobic.007G069600.1; Sobic.006G220000.3	Seita.6G035700.1; Seita.7G044600.1
GH3	Sevir.9G364900	Sevir.6G077800	0.238539	kelch repeat-containing protein At3g27220-like	Kelch repeat type 1;Kelch-type beta propeller	AT1G51540.1		Galactose oxidase/kelch repeat superfamily protein	LOC_Os08g03420.3	kelch repeat protein, putative, expressed	Zm00001d049630_T002; Zm00001d049630_T001	GRMZM2G007981_T01	NA	Sobic.007G026600.2	Seita.6G077600.1
GH3	Sevir.9G364900	Sevir.7G076500	0.222417	SWI/SNF complex component SNF12 homolog	SWIB domain;SWIB/MDM2 domain	AT5G14170.1; AT5G14170.1	CHC1; CHC1	SWIB/MDM2 domain superfamily protein; SWIB/MDM2 domain superfamily protein	LOC_Os04g31320.1; LOC_Os04g31320.1	SWIB/MDM2 domain containing protein, expressed; SWIB/MDM2 domain containing protein, expressed	Zm00001d007039_T001; Zm00001d022322_T001	GRMZM2G052416_T01; GRMZM5G891698_T01	Bradi5g07730.1	Sobic.002G394800.1	Seita.7G070100.1; Seita.1G280300.1
GH3	Sevir.9G364900	Sevir.7G131800	0.245205	probable ran guanine nucleotide release factor-like	Mog1/PsbP, alpha/beta/alpha sandwich;Ran-interacting Mog1 protein	AT1G69680.1; AT1G69680.1	;	Mog1/PsbP/DUF1795-like photosystem II reaction center PsbP family protein; Mog1/PsbP/DUF1795-like photosystem II reaction center PsbP family protein	LOC_Os04g38610.2; LOC_Os04g38610.2	RAN guanine nucleotide release factor, putative, expressed; RAN guanine nucleotide release factor, putative, expressed	Zm00001d003428_T001	GRMZM2G009948_T01	Bradi1g77340.2; Bradi5g12340.1	Sobic.006G106000.2	Seita.7G123500.1
GH3	Sevir.9G364900	Sevir.7G198500	0.210341	uncharacterized LOC101785179	Plant organelle RNA recognition domain	AT3G58520.1		Ubiquitin carboxyl-terminal hydrolase family protein	LOC_Os04g46170.1	ubiquitin carboxyl-terminal hydrolase, family 1, putative, expressed	Zm00001d025996_T001	GRMZM2G016819_T01	Bradi5g17440.3	Sobic.006G167200.1	Seita.2G156600.1
GH3	Sevir.9G364900	Sevir.9G050600	0.263363	uncharacterized LOC101756866	TRAM/LAG1/CLN8 homology domain	AT5G14280.1		DNA-binding storekeeper protein-related	LOC_Os05g23700.1	DNA-binding storekeeper protein-related, putative, expressed	Zm00001d013028_T001; Zm00001d034572_T001	AC210013.4_FGT012; GRMZM2G138330_T01	Bradi2g30470.1; Bradi4g39500.1	Sobic.001G044000.1; Sobic.008G087100.1	Seita.9G051400.1
GH3	Sevir.9G364900	Sevir.9G185000	0.287638	probable dolichyl-diphosphooligosaccharide--protein glycosyltransferase subunit 3-like	Oligosaccharyl transferase complex, subunit OST3/OST6	AT1G61790.1		Oligosaccharyltransferase complex/magnesium transporter family protein	LOC_Os03g36730.1	OST3/OST6 family protein, putative, expressed	Zm00001d032400_T001	GRMZM2G149946_T01	Bradi4g23470.1	Sobic.001G188700.1	Seita.9G185900.1
GH3	Sevir.9G364900	Sevir.9G370800	0.249083	uncharacterized LOC101760129		AT5G55640.1			LOC_Os03g29910.1	expressed protein	NA	GRMZM5G880710_T01	NA	Sobic.001G339500.1	Seita.9G365100.1
GH3	Sevir.9G364900	Sevir.9G454200	0.238635			AT2G37510.1		RNA-binding (RRM/RBD/RNP motifs) family protein	LOC_Os03g17060.1	RNA recognition motif containing protein, putative, expressed	Zm00001d028661_T001	GRMZM2G077797_T01	NA	Sobic.001G417400.1	Seita.9G450300.1
SvBif2	Sevir.3G410700	C2H2_ZINC/Sevir.9G170700	0.212846	zinc finger protein ZAT1-like	Zinc finger, C2H2-like;Zinc finger, C2H2;Zinc finger C2H2-type/integrase DNA-binding domain	AT5G03510.1		C2H2-type zinc finger family protein	LOC_Os03g40710.1	ZOS3-13 - C2H2 zinc finger protein, expressed	NA	NA	NA	NA	Seita.9G172300.1
SvBif2	Sevir.3G410700	Myb/Sevir.6G166200	0.21009	myb-related protein 306-like	Myb domain;Homeodomain-like;SANT/Myb domain	AT3G47600.1	ATMYB94,ATMYBCP70,MYB94	myb domain protein 94	LOC_Os08g33940.1	MYB family transcription factor, putative, expressed	Zm00001d032178_T001; Zm00001d032179_T001	GRMZM2G024468_T01; GRMZM2G131937_T01	Bradi3g37047.1; Bradi4g30220.1	Sobic.007G138800.1; Sobic.007G138900.1	Seita.6G160100.1; Seita.2G204300.1
SvBif2	Sevir.3G410700	Sevir.1G071200	0.213303	NA	NA				LOC_Os10g22170.1	expressed protein	NA	NA	NA	NA	NA
SvBif2	Sevir.3G410700	Sevir.1G328800	0.202085	heavy metal-associated isoprenylated plant protein 26-like	Heavy metal-associated domain, HMA	AT1G22990.1		Heavy metal transport/detoxification superfamily protein	LOC_Os03g26650.1	heavy metal-associated domain containing protein, expressed	Zm00001d018075_T001	GRMZM2G036368_T01	Bradi3g59080.1; Bradi4g28920.1	Sobic.004G234400.1	Seita.1G322600.1; Seita.2G187200.1
SvBif2	Sevir.3G410700	Sevir.2G191000	0.23291	ubiquitin-60S ribosomal protein L40-like	Ubiquitin subgroup;Ubiquitin conserved site;Ribosomal protein, zinc-binding domain;Ribosomal protein L40e;Ubiquitin domain;Ubiquitin-related domain	AT2G36170.1		Ubiquitin supergroup;Ribosomal protein L40e	LOC_Os09g27930.1	ubiquitin fusion protein, putative, expressed	Zm00001d005334_T001; Zm00001d053838_T003	GRMZM2G116292_T05; GRMZM2G047732_T01	Bradi2g28050.1; Bradi1g27095.1	Sobic.002G178800.2; Sobic.002G309000.1	Seita.2G183700.1; Seita.2G183600.1
SvBif2	Sevir.3G410700	Sevir.2G295600	0.209109	protein terminal ear1 homolog	RNA recognition motif 2;RNA recognition motif domain;Nucleotide-binding, alpha-beta plait	AT3G26120.1	TEL1	terminal EAR1-like 1	LOC_Os09g36140.1	RNA recognition motif 2 domain containing protein, expressed	NA	NA	NA	NA	Seita.2G285200.1
SvBif2	Sevir.3G410700	Sevir.3G015400	0.201617	probable polyol transporter 4-like	Major facilitator superfamily domain;Sugar transporter, conserved site;General substrate transporter;Sugar/inositol transporter	AT2G20780.1		Major facilitator superfamily protein	LOC_Os04g58230.1	transporter family protein, putative, expressed	Zm00001d001817_T001; Zm00001d001818_T001	GRMZM2G386564_T01; GRMZM2G138589_T01	Bradi5g26270.3; Bradi1g23430.1	Sobic.006G268800.1; Sobic.001G469600.1	Seita.3G014400.1; Seita.3G014500.1
SvBif2	Sevir.3G410700	Sevir.3G116000	0.210339	uncharacterized LOC101763618;uncharacterized LOC101781846	Proteinase inhibitor I29, cathepsin propeptide;Peptidase C1A, papain	AT4G35350.2; AT4G35350.2; AT4G35350.2	XCP1; XCP1; XCP1	xylem cysteine peptidase 1; xylem cysteine peptidase 1; xylem cysteine peptidase 1	LOC_Os05g40730.1; LOC_Os05g40730.1; LOC_Os05g40730.1	expressed protein; expressed protein; expressed protein	NA	NA	NA	NA	Seita.3G113600.1; Seita.8G104700.1
SvBif2	Sevir.3G410700	Sevir.3G125300	0.21025	cytokinin riboside 5'-monophosphate phosphoribohydrolase LOG-like	Cytokinin riboside 5'-monophosphate phosphoribohydrolase LOG;LOG family	AT5G06300.1		Putative lysine decarboxylase family protein	LOC_Os05g51390.1	uncharacterized protein PA4923, putative, expressed	Zm00001d039174_T001; Zm00001d044327_T002	GRMZM2G073634_T01	Bradi2g14470.1; Bradi2g42190.1	Sobic.009G254900.1; Sobic.003G202200.1	Seita.3G123000.1; Seita.5G208900.1
SvBif2	Sevir.3G410700	Sevir.4G253400	0.206174	methyl-CpG-binding domain-containing protein 2-like	DNA-binding, integrase-type;Zinc finger, CW-type;Methyl-CpG DNA binding	AT5G35330.2	ATMBD2,MBD02,MBD2	methyl-CPG-binding domain protein 02	LOC_Os06g48870.1	methyl-binding domain protein MBD, putative, expressed	NA	NA	Bradi1g34320.1	Sobic.010G252900.2	Seita.4G240900.1
SvBif2	Sevir.3G410700	Sevir.5G105000	0.207964	uncharacterized LOC101763293	Protein of unknown function DUF674	AT5G01150.1		Protein of unknown function (DUF674)	LOC_Os01g06030.1	expressed protein	Zm00001d039805_T001; Zm00001d039817_T001	GRMZM2G101646_T01; GRMZM2G387828_T01	Bradi2g00470.2; Bradi2g00461.1	Sobic.003G066900.1; Sobic.003G066600.2	Seita.5G108200.1; Seita.5G107900.1
SvBif2	Sevir.3G410700	Sevir.5G105800	0.202566	NA	NA				LOC_Os01g06070.1	expressed protein	NA	NA	NA	NA	Seita.5G108900.1
SvBif2	Sevir.3G410700	Sevir.5G220100	0.214824	F-box/LRR-repeat protein At2g42730-like	FBD domain;F-box domain, cyclin-like	AT3G59200.1		F-box/RNI-like superfamily protein	LOC_Os01g41260.1	OsFBD2 - F-box and FBD domain containing protein, expressed	NA	NA	NA	Sobic.003G207200.1	Seita.5G213300.1; Seita.2G049500.1
SvBif2	Sevir.3G410700	Sevir.7G102400	0.211271	WD repeat-containing protein 44-like	G-protein beta WD-40 repeat;WD40 repeat, conserved site;WD40-repeat-containing domain;WD40 repeat;WD40/YVTN repeat-like-containing domain	AT5G54200.1; AT5G54200.1	;	Transducin/WD40 repeat-like superfamily protein; Transducin/WD40 repeat-like superfamily protein	LOC_Os04g34080.1; LOC_Os04g34080.1	WD-40 repeat family protein, putative, expressed; WD-40 repeat family protein, putative, expressed	Zm00001d025375_T006; Zm00001d025375_T008	GRMZM2G055437_T01; GRMZM2G079323_T01	Bradi5g09737.1	Sobic.006G075600.1	Seita.7G094600.1
SvBif2	Sevir.3G410700	Sevir.7G334600	0.205006	uncharacterized LOC101781840		AT3G52770.1	ZPR3	protein binding	LOC_Os12g05560.1	expressed protein	Zm00001d052534_T001; Zm00001d023405_T001	AC194104.3_FGT010; AC198781.3_FGT002	Bradi4g42481.1	Sobic.005G038000.1; Sobic.008G037100.1	Seita.7G324600.1
SvBif2	Sevir.3G410700	Sevir.8G023000	0.215614	NA	NA						NA	NA	NA	NA	NA
SvBif2	Sevir.3G410700	Sevir.9G182800	0.201805			AT2G33835.1	FES1	Zinc finger C-x8-C-x5-C-x3-H type family protein	LOC_Os03g37140.1	expressed protein	Zm00001d033057_T001; Zm00001d033057_T002	AC210202.3_FGT008; GRMZM5G885282_T01	NA	Sobic.001G186700.1	Seita.9G183800.1
SvBif2	Sevir.3G410700	Sevir.9G513900	0.209718	putative pumilio homolog 7, chloroplastic-like	Armadillo-type fold;Pumilio RNA-binding repeat;Armadillo-like helical	AT1G78160.1	APUM7,PUM7	pumilio 7	LOC_Os03g09150.1	pumilio-family RNA binding repeat domain containing protein, expressed	Zm00001d028013_T001	AC166636.1_FGT009; GRMZM2G015648_T01	Bradi1g71760.2	Sobic.001G474100.1	Seita.9G509600.1
SvBif2	Sevir.3G410700	Sevir.9G571100	0.223872	short-chain dehydrogenase TIC 32, chloroplastic-like	Glucose/ribitol dehydrogenase;Short-chain dehydrogenase/reductase SDR;NAD(P)-binding domain	AT4G24050.1		NAD(P)-binding Rossmann-fold superfamily protein	LOC_Os03g02460.1	retinol dehydrogenase, putative, expressed	Zm00001d027353_T001	GRMZM2G126199_T01	Bradi1g72410.1	Sobic.001G532501.1	Seita.9G568200.1
SvBif2	Sevir.3G410700	Sevir.9G576600	0.212077	NA	NA	AT4G32551.2; AT2G32700.7; AT4G32551.1	LUG,RON2; LUH; LUG,RON2	LisH dimerisation motif;WD40/YVTN repeat-like-containing domain; LEUNIG_homolog; LisH dimerisation motif;WD40/YVTN repeat-like-containing domain	LOC_Os03g64300.1; LOC_Os03g64300.1; LOC_Os03g64300.1	THION30 - Plant thionin family protein precursor, expressed; THION30 - Plant thionin family protein precursor, expressed; THION30 - Plant thionin family protein precursor, expressed	NA	NA	NA	NA	Seita.9G573200.1
SvDlf1	Sevir.2G302300	Homeobox/Sevir.1G295100	0.219046	ZF-HD homeobox protein At5g65410-like	Homeodomain-like;ZF-HD homeobox protein, Cys/His-rich dimerisation domain;Homeodomain, ZF-HD class	AT4G24660.1	ATHB22,HB22,MEE68	homeobox protein 22	LOC_Os02g47770.1	ZF-HD protein dimerisation region containing protein, expressed	Zm00001d051573_T001; Zm00001d017784_T001	GRMZM2G069365_T01; GRMZM2G417229_T01	Bradi3g52837.1; Bradi4g32580.1	Sobic.004G266800.1; Sobic.007G160400.1	Seita.1G290100.1; Seita.9G245000.1
SvDlf1	Sevir.2G302300	Sevir.1G340300	0.240012		Peptidoglycan-binding lysin domain	AT1G21880.2	LYM1	lysm domain GPI-anchored protein 1 precursor	LOC_Os02g53000.1	lysM domain-containing GPI-anchored protein precursor, putative, expressed	Zm00001d018201_T002; Zm00001d018201_T001	GRMZM2G154301_T01; GRMZM2G004617_T01	Bradi3g57756.2; Bradi1g46200.1	Sobic.004G311600.1; Sobic.010G079100.1	Seita.1G333700.1; Seita.4G084200.1
SvDlf1	Sevir.2G302300	Sevir.2G258600	0.228924	nuclear transcription factor Y subunit C-1-like	Histone-fold;Transcription factor CBF/NF-Y/archaeal histone	AT1G54830.3	NF-YC3	nuclear factor Y, subunit C3	LOC_Os09g30310.1	core histone H2A/H2B/H3/H4, putative, expressed	Zm00001d020874_T001; Zm00001d031310_T001	GRMZM2G078691_T01; GRMZM2G113127_T01	Bradi4g33290.1; Bradi3g39280.1	Sobic.002G241500.1; Sobic.007G219500.1	Seita.2G247700.1; Seita.6G196700.1
SvDlf1	Sevir.2G302300	Sevir.3G117900	0.221631	E3 ubiquitin-protein ligase ORTHRUS 2-like	Zinc finger, C3HC4 RING-type;Zinc finger, RING-type, conserved site;PUA-like domain;SRA-YDG;Zinc finger, RING-type;Zinc finger, RING/FYVE/PHD-type	AT1G57820.1	ORTH2,VIM1	Zinc finger (C3HC4-type RING finger) family protein	LOC_Os05g01230.1	zinc finger, C3HC4 type domain containing protein, expressed	Zm00001d011108_T003; Zm00001d011108_T002	GRMZM2G339151_T01; GRMZM2G461447_T01	Bradi2g40000.1; Bradi4g38230.2	Sobic.009G001200.1; Sobic.002G101200.1	Seita.3G115400.1; Seita.3G090000.1
SvDlf1	Sevir.2G302300	Sevir.3G358300	0.213649	uncharacterized LOC101760113		AT4G15790.1			LOC_Os12g35620.1	expressed protein	Zm00001d041691_T001; Zm00001d041691_T002	GRMZM2G155096_T03	NA	Sobic.008G118800.1	Seita.3G343000.1
SvDlf1	Sevir.2G302300	Sevir.4G002500	0.217468	uncharacterized LOC101761088	Nucleic acid-binding, OB-fold	AT2G33845.1		Nucleic acid-binding, OB-fold-like protein	LOC_Os06g01370.1	DNA-binding protein-related, putative, expressed	Zm00001d045607_T001	GRMZM2G153969_T01	NA	Sobic.010G001800.1	Seita.4G002100.1
SvDlf1	Sevir.2G302300	Sevir.5G041300	0.20338	NA	NA	;	;	;	;	;	NA	NA	NA	NA	Seita.5G043500.1
SvDlf1	Sevir.2G302300	Sevir.5G457500	0.226173	regulatory protein NPR5-like	Domain of unknown function DUF3420;Ankyrin repeat-containing domain;BTB/POZ fold;Ankyrin repeat;BTB/POZ domain	AT2G41370.1	BOP2	Ankyrin repeat family protein / BTB/POZ domain-containing protein	LOC_Os01g72020.1	BTBA3 - Bric-a-Brac,Tramtrack, Broad Complex BTB domain with Ankyrin repeat region, expressed	Zm00001d042111_T001; Zm00001d011878_T001	GRMZM2G060723_T01; GRMZM2G039867_T01	Bradi2g60710.1; Bradi4g43150.1	Sobic.003G424950.1; Sobic.008G012600.1	Seita.5G451100.1; Seita.8G026700.1
SvDlf1	Sevir.2G302300	Sevir.6G077800	0.211302	kelch repeat-containing protein At3g27220-like	Kelch repeat type 1;Kelch-type beta propeller	AT1G51540.1		Galactose oxidase/kelch repeat superfamily protein	LOC_Os08g03420.3	kelch repeat protein, putative, expressed	Zm00001d049630_T002; Zm00001d049630_T001	GRMZM2G007981_T01	NA	Sobic.007G026600.2	Seita.6G077600.1
SvDlf1	Sevir.2G302300	Sevir.7G131800	0.210681	probable ran guanine nucleotide release factor-like	Mog1/PsbP, alpha/beta/alpha sandwich;Ran-interacting Mog1 protein	AT1G69680.1; AT1G69680.1	;	Mog1/PsbP/DUF1795-like photosystem II reaction center PsbP family protein; Mog1/PsbP/DUF1795-like photosystem II reaction center PsbP family protein	LOC_Os04g38610.2; LOC_Os04g38610.2	RAN guanine nucleotide release factor, putative, expressed; RAN guanine nucleotide release factor, putative, expressed	Zm00001d003428_T001	GRMZM2G009948_T01	Bradi1g77340.2; Bradi5g12340.1	Sobic.006G106000.2	Seita.7G123500.1
SvDlf1	Sevir.2G302300	Sevir.7G306000	0.21082	cytochrome b-c1 complex subunit 6-like	Ubiquinol-cytochrome C reductase hinge domain;Cytochrome b-c1 complex, subunit 6	AT1G15120.1		Ubiquinol-cytochrome C reductase hinge protein	LOC_Os11g06340.1	ubiquinol-cytochrome C reductase hinge protein, putative, expressed	Zm00001d041917_T001	NA	NA	NA	Seita.7G294100.1
SvDlf1	Sevir.2G302300	Sevir.9G050600	0.205516	uncharacterized LOC101756866	TRAM/LAG1/CLN8 homology domain	AT5G14280.1		DNA-binding storekeeper protein-related	LOC_Os05g23700.1	DNA-binding storekeeper protein-related, putative, expressed	Zm00001d013028_T001; Zm00001d034572_T001	AC210013.4_FGT012; GRMZM2G138330_T01	Bradi2g30470.1; Bradi4g39500.1	Sobic.001G044000.1; Sobic.008G087100.1	Seita.9G051400.1
SvDlf1	Sevir.2G302300	Sevir.9G185000	0.222302	probable dolichyl-diphosphooligosaccharide--protein glycosyltransferase subunit 3-like	Oligosaccharyl transferase complex, subunit OST3/OST6	AT1G61790.1		Oligosaccharyltransferase complex/magnesium transporter family protein	LOC_Os03g36730.1	OST3/OST6 family protein, putative, expressed	Zm00001d032400_T001	GRMZM2G149946_T01	Bradi4g23470.1	Sobic.001G188700.1	Seita.9G185900.1
SvDlf1	Sevir.2G302300	Sevir.9G370800	0.215635	uncharacterized LOC101760129		AT5G55640.1			LOC_Os03g29910.1	expressed protein	NA	GRMZM5G880710_T01	NA	Sobic.001G339500.1	Seita.9G365100.1
SvDlf1	Sevir.2G302300	Sevir.9G454200	0.213714			AT2G37510.1		RNA-binding (RRM/RBD/RNP motifs) family protein	LOC_Os03g17060.1	RNA recognition motif containing protein, putative, expressed	Zm00001d028661_T001	GRMZM2G077797_T01	NA	Sobic.001G417400.1	Seita.9G450300.1
SvLg1	Sevir.3G023500	Myb/Sevir.6G166200	0.201088	myb-related protein 306-like	Myb domain;Homeodomain-like;SANT/Myb domain	AT3G47600.1	ATMYB94,ATMYBCP70,MYB94	myb domain protein 94	LOC_Os08g33940.1	MYB family transcription factor, putative, expressed	Zm00001d032178_T001; Zm00001d032179_T001	GRMZM2G024468_T01; GRMZM2G131937_T01	Bradi3g37047.1; Bradi4g30220.1	Sobic.007G138800.1; Sobic.007G138900.1	Seita.6G160100.1; Seita.2G204300.1
SvLg1	Sevir.3G023500	Sevir.2G191000	0.204501	ubiquitin-60S ribosomal protein L40-like	Ubiquitin subgroup;Ubiquitin conserved site;Ribosomal protein, zinc-binding domain;Ribosomal protein L40e;Ubiquitin domain;Ubiquitin-related domain	AT2G36170.1		Ubiquitin supergroup;Ribosomal protein L40e	LOC_Os09g27930.1	ubiquitin fusion protein, putative, expressed	Zm00001d005334_T001; Zm00001d053838_T003	GRMZM2G116292_T05; GRMZM2G047732_T01	Bradi2g28050.1; Bradi1g27095.1	Sobic.002G178800.2; Sobic.002G309000.1	Seita.2G183700.1; Seita.2G183600.1
SvLg1	Sevir.3G023500	Sevir.5G220100	0.206666	F-box/LRR-repeat protein At2g42730-like	FBD domain;F-box domain, cyclin-like	AT3G59200.1		F-box/RNI-like superfamily protein	LOC_Os01g41260.1	OsFBD2 - F-box and FBD domain containing protein, expressed	NA	NA	NA	Sobic.003G207200.1	Seita.5G213300.1; Seita.2G049500.1
SvLg1	Sevir.3G023500	SvBaf1/Sevir.4G025200	0.204836			AT2G45430.1	AHL22	AT-hook motif nuclear-localized protein 22	LOC_Os06g04540.1	DNA binding protein, putative, expressed	Zm00001d045427_T001; Zm00001d036088_T001	GRMZM2G072274_T01; GRMZM5G889683_T01	Bradi1g51520.2	Sobic.010G027300.1; Sobic.010G134900.5	Seita.4G026200.1; Seita.7G218100.1	PF03479
SvLg1	Sevir.3G023500	SvBif2	0.20959	protein kinase PINOID-like	Protein kinase-like domain;Serine/threonine-protein kinase, active site;Serine/threonine- / dual specificity protein kinase, catalytic domain;Protein kinase, catalytic domain	AT2G34650.1	ABR,PID	Protein kinase superfamily protein	LOC_Os12g42020.1	AGC_PVPK_like_kin82y.20 - ACG kinases include homologs to PKA, PKG and PKC, expressed	Zm00001d031068_T001; Zm00001d033234_T001	GRMZM2G171822_T01; GRMZM2G103559_T01	Bradi1g13857.1; Bradi4g01700.1	Sobic.008G170500.1; Sobic.001G156500.1	Seita.3G393100.1; Seita.9G158000.1
SvLg1	Sevir.3G023500	SvWus	0.209128	WUSCHEL-related homeobox 1B-like	Homeodomain-like;Homeobox domain	AT2G17950.1	PGA6,WUS,WUS1	Homeodomain-like superfamily protein	LOC_Os04g56780.1	homeobox domain containing protein, expressed	Zm00001d026537_T001; Zm00001d001948_T001	GRMZM2G028622_T01; GRMZM2G047448_T01	Bradi5g25113.1; Bradi5g24080.1	Sobic.006G254900.1; Sobic.009G023900.1	Seita.3G027800.1; Seita.3G043800.1
SvOcl2	Sevir.7G215400	Sevir.1G086000	0.208187						LOC_Os06g48220.1	expressed protein	NA	NA	NA	NA	Seita.1G087800.1
SvOcl2	Sevir.7G215400	Sevir.5G105000	0.200953	uncharacterized LOC101763293	Protein of unknown function DUF674	AT5G01150.1		Protein of unknown function (DUF674)	LOC_Os01g06030.1	expressed protein	Zm00001d039805_T001; Zm00001d039817_T001	GRMZM2G101646_T01; GRMZM2G387828_T01	Bradi2g00470.2; Bradi2g00461.1	Sobic.003G066900.1; Sobic.003G066600.2	Seita.5G108200.1; Seita.5G107900.1
SvOcl2	Sevir.7G215400	Sevir.5G244600	0.210914	uncharacterized LOC101766522					LOC_Os01g44140.1	expressed protein	NA	NA	NA	NA	Seita.5G237000.1
SvOcl2	Sevir.7G215400	Sevir.5G256600	0.200564	probable protein phosphatase 2C 8-like	Protein phosphatase 2C (PP2C)-like;Protein phosphatase 2C	AT2G29380.1	HAI3	highly ABA-induced PP2C gene 3	LOC_Os01g46760.1	protein phosphatase 2C, putative, expressed	Zm00001d044015_T001	GRMZM2G122228_T01	Bradi2g07145.1	Sobic.009G238600.1	Seita.5G249000.1
SvOcl2	Sevir.7G215400	SvTsh1	0.200071	GATA transcription factor 19-like	Zinc finger, GATA-type;Zinc finger, NHR/GATA-type	AT2G18380.1	GATA20	GATA transcription factor 20	LOC_Os05g50270.1	GATA zinc finger domain containing protein, expressed	Zm00001d039113_T001; Zm00001d009668_T001	GRMZM2G325850_T01; GRMZM2G397616_T01	Bradi2g14890.1	Sobic.009G243600.1	Seita.3G134600.1
SvPla1	Sevir.9G259300	Homeobox/Sevir.7G109900	0.203009	NA	NA	AT4G24660.1	ATHB22,HB22,MEE68	homeobox protein 22	LOC_Os04g35500.1	ZF-HD protein dimerisation region containing protein, expressed	Zm00001d003645_T001; Zm00001d049000_T001	GRMZM2G089619_T01; GRMZM2G068330_T02	Bradi5g10470.1; Bradi4g21160.1	Sobic.006G084201.1; Sobic.005G086700.4	Seita.7G102000.1; Seita.8G080800.1
SvPla1	Sevir.9G259300	C2H2_ZINC/Sevir.1G265700	0.20444	zinc finger protein ZAT1-like	Zinc finger, C2H2-like;Zinc finger, C2H2	AT3G60580.1		C2H2-like zinc finger protein	LOC_Os02g44130.1	ZOS2-14 - C2H2 zinc finger protein, expressed	Zm00001d051371_T001; Zm00001d017497_T001	GRMZM2G114660_T01; GRMZM2G032042_T02	Bradi3g50790.1	Sobic.004G294100.1	Seita.1G261300.1
SvPla1	Sevir.9G259300	Sevir.1G084200	0.209871		Ubiquitin subgroup;Ubiquitin conserved site;Ubiquitin domain;Ubiquitin-related domain	AT4G05320.2	UBQ10	polyubiquitin 10	LOC_Os06g46770.1	ubiquitin family protein, putative, expressed	Zm00001d053838_T003; Zm00001d053838_T005	GRMZM2G419891_T05; GRMZM2G409726_T01	Bradi3g04730.5; Bradi1g32700.1	Sobic.004G050000.1; Sobic.010G232100.1	Seita.1G086300.1; Seita.1G078800.1
SvPla1	Sevir.9G259300	Sevir.1G328800	0.203258	heavy metal-associated isoprenylated plant protein 26-like	Heavy metal-associated domain, HMA	AT1G22990.1		Heavy metal transport/detoxification superfamily protein	LOC_Os03g26650.1	heavy metal-associated domain containing protein, expressed	Zm00001d018075_T001	GRMZM2G036368_T01	Bradi3g59080.1; Bradi4g28920.1	Sobic.004G234400.1	Seita.1G322600.1; Seita.2G187200.1
SvPla1	Sevir.9G259300	Sevir.2G191000	0.202719	ubiquitin-60S ribosomal protein L40-like	Ubiquitin subgroup;Ubiquitin conserved site;Ribosomal protein, zinc-binding domain;Ribosomal protein L40e;Ubiquitin domain;Ubiquitin-related domain	AT2G36170.1		Ubiquitin supergroup;Ribosomal protein L40e	LOC_Os09g27930.1	ubiquitin fusion protein, putative, expressed	Zm00001d005334_T001; Zm00001d053838_T003	GRMZM2G116292_T05; GRMZM2G047732_T01	Bradi2g28050.1; Bradi1g27095.1	Sobic.002G178800.2; Sobic.002G309000.1	Seita.2G183700.1; Seita.2G183600.1
SvPla1	Sevir.9G259300	Sevir.2G295400	0.211494		RNA recognition motif 2;Nucleotide-binding, alpha-beta plait	AT3G26120.1	TEL1	terminal EAR1-like 1	LOC_Os09g36140.1	RNA recognition motif 2 domain containing protein, expressed	NA	NA	NA	NA	Seita.2G285000.1
SvPla1	Sevir.9G259300	Sevir.2G295600	0.211656	protein terminal ear1 homolog	RNA recognition motif 2;RNA recognition motif domain;Nucleotide-binding, alpha-beta plait	AT3G26120.1	TEL1	terminal EAR1-like 1	LOC_Os09g36140.1	RNA recognition motif 2 domain containing protein, expressed	NA	NA	NA	NA	Seita.2G285200.1
SvPla1	Sevir.9G259300	Sevir.3G015400	0.213666	probable polyol transporter 4-like	Major facilitator superfamily domain;Sugar transporter, conserved site;General substrate transporter;Sugar/inositol transporter	AT2G20780.1		Major facilitator superfamily protein	LOC_Os04g58230.1	transporter family protein, putative, expressed	Zm00001d001817_T001; Zm00001d001818_T001	GRMZM2G386564_T01; GRMZM2G138589_T01	Bradi5g26270.3; Bradi1g23430.1	Sobic.006G268800.1; Sobic.001G469600.1	Seita.3G014400.1; Seita.3G014500.1
SvPla1	Sevir.9G259300	Sevir.3G038200	0.215046	glycine-rich cell wall structural protein 1.8-like	Heavy metal-associated domain, HMA	AT5G27690.1; AT5G27690.1	;	Heavy metal transport/detoxification superfamily protein ; Heavy metal transport/detoxification superfamily protein	LOC_Os05g05820.1; LOC_Os05g05820.1	pro-resilin precursor, putative, expressed; pro-resilin precursor, putative, expressed	Zm00001d035783_T001; Zm00001d007130_T001	GRMZM2G008202_T03; GRMZM2G123486_T02	Bradi2g35700.1; Bradi1g18210.3	Sobic.009G045600.1; Sobic.002G412400.1	Seita.3G037000.1; Seita.2G426200.1
SvPla1	Sevir.9G259300	Sevir.3G115400	0.203467						LOC_Os01g09870.1	expressed protein	NA	NA	NA	Sobic.009G073200.1	Seita.3G112900.1
SvPla1	Sevir.9G259300	Sevir.4G253400	0.209003	methyl-CpG-binding domain-containing protein 2-like	DNA-binding, integrase-type;Zinc finger, CW-type;Methyl-CpG DNA binding	AT5G35330.2	ATMBD2,MBD02,MBD2	methyl-CPG-binding domain protein 02	LOC_Os06g48870.1	methyl-binding domain protein MBD, putative, expressed	NA	NA	Bradi1g34320.1	Sobic.010G252900.2	Seita.4G240900.1
SvPla1	Sevir.9G259300	Sevir.5G105000	0.204022	uncharacterized LOC101763293	Protein of unknown function DUF674	AT5G01150.1		Protein of unknown function (DUF674)	LOC_Os01g06030.1	expressed protein	Zm00001d039805_T001; Zm00001d039817_T001	GRMZM2G101646_T01; GRMZM2G387828_T01	Bradi2g00470.2; Bradi2g00461.1	Sobic.003G066900.1; Sobic.003G066600.2	Seita.5G108200.1; Seita.5G107900.1
SvPla1	Sevir.9G259300	Sevir.5G220100	0.204248	F-box/LRR-repeat protein At2g42730-like	FBD domain;F-box domain, cyclin-like	AT3G59200.1		F-box/RNI-like superfamily protein	LOC_Os01g41260.1	OsFBD2 - F-box and FBD domain containing protein, expressed	NA	NA	NA	Sobic.003G207200.1	Seita.5G213300.1; Seita.2G049500.1
SvPla1	Sevir.9G259300	Sevir.5G244600	0.203266	uncharacterized LOC101766522					LOC_Os01g44140.1	expressed protein	NA	NA	NA	NA	Seita.5G237000.1
SvPla1	Sevir.9G259300	Sevir.7G155000	0.203386						LOC_Os01g07660.1	expressed protein	NA	NA	NA	NA	NA
SvPla1	Sevir.9G259300	Sevir.9G513900	0.210058	putative pumilio homolog 7, chloroplastic-like	Armadillo-type fold;Pumilio RNA-binding repeat;Armadillo-like helical	AT1G78160.1	APUM7,PUM7	pumilio 7	LOC_Os03g09150.1	pumilio-family RNA binding repeat domain containing protein, expressed	Zm00001d028013_T001	AC166636.1_FGT009; GRMZM2G015648_T01	Bradi1g71760.2	Sobic.001G474100.1	Seita.9G509600.1
SvPla1	Sevir.9G259300	SvBaf1/Sevir.4G025200	0.226329			AT2G45430.1	AHL22	AT-hook motif nuclear-localized protein 22	LOC_Os06g04540.1	DNA binding protein, putative, expressed	Zm00001d045427_T001; Zm00001d036088_T001	GRMZM2G072274_T01; GRMZM5G889683_T01	Bradi1g51520.2	Sobic.010G027300.1; Sobic.010G134900.5	Seita.4G026200.1; Seita.7G218100.1	PF03479
SvPla1	Sevir.9G259300	SvBif2	0.2069	protein kinase PINOID-like	Protein kinase-like domain;Serine/threonine-protein kinase, active site;Serine/threonine- / dual specificity protein kinase, catalytic domain;Protein kinase, catalytic domain	AT2G34650.1	ABR,PID	Protein kinase superfamily protein	LOC_Os12g42020.1	AGC_PVPK_like_kin82y.20 - ACG kinases include homologs to PKA, PKG and PKC, expressed	Zm00001d031068_T001; Zm00001d033234_T001	GRMZM2G171822_T01; GRMZM2G103559_T01	Bradi1g13857.1; Bradi4g01700.1	Sobic.008G170500.1; Sobic.001G156500.1	Seita.3G393100.1; Seita.9G158000.1
SvPla1	Sevir.9G259300	SvLg1	0.214055	protein LIGULELESS 1-like	Transcription factor, SBP-box	AT1G02065.1	SPL8	squamosa promoter binding protein-like 8	LOC_Os04g56170.1	OsSPL8 - SBP-box gene family member, expressed	Zm00001d002005_T001; Zm00001d026491_T001	GRMZM2G036297_T01; GRMZM2G058588_T01	Bradi5g24670.1; Bradi3g05720.1	Sobic.006G247700.1; Sobic.010G215700.1	Seita.3G022100.1; Seita.4G190700.1
SvPla1	Sevir.9G259300	SvWus	0.224284	WUSCHEL-related homeobox 1B-like	Homeodomain-like;Homeobox domain	AT2G17950.1	PGA6,WUS,WUS1	Homeodomain-like superfamily protein	LOC_Os04g56780.1	homeobox domain containing protein, expressed	Zm00001d026537_T001; Zm00001d001948_T001	GRMZM2G028622_T01; GRMZM2G047448_T01	Bradi5g25113.1; Bradi5g24080.1	Sobic.006G254900.1; Sobic.009G023900.1	Seita.3G027800.1; Seita.3G043800.1
SvTsh1	Sevir.3G136200	AP2/Sevir.2G280300	0.200076	ethylene-responsive transcription factor ERF115-like	DNA-binding, integrase-type;AP2/ERF domain	AT5G61890.1		Integrase-type DNA-binding superfamily protein	LOC_Os04g32620.1	ethylene-responsive transcription factor ERF114, putative, expressed	Zm00001d021089_T001; Zm00001d025409_T001	GRMZM2G131281_T01; GRMZM2G175525_T01	Bradi5g08380.1; Bradi5g10107.1	Sobic.002G260800.1; Sobic.007G188701.1	Seita.2G269600.1; Seita.6G227100.1
SvVt2	Sevir.5G116300	Homeobox/Sevir.1G295100	0.258525	ZF-HD homeobox protein At5g65410-like	Homeodomain-like;ZF-HD homeobox protein, Cys/His-rich dimerisation domain;Homeodomain, ZF-HD class	AT4G24660.1	ATHB22,HB22,MEE68	homeobox protein 22	LOC_Os02g47770.1	ZF-HD protein dimerisation region containing protein, expressed	Zm00001d051573_T001; Zm00001d017784_T001	GRMZM2G069365_T01; GRMZM2G417229_T01	Bradi3g52837.1; Bradi4g32580.1	Sobic.004G266800.1; Sobic.007G160400.1	Seita.1G290100.1; Seita.9G245000.1
SvVt2	Sevir.5G116300	Sevir.1G340300	0.243705		Peptidoglycan-binding lysin domain	AT1G21880.2	LYM1	lysm domain GPI-anchored protein 1 precursor	LOC_Os02g53000.1	lysM domain-containing GPI-anchored protein precursor, putative, expressed	Zm00001d018201_T002; Zm00001d018201_T001	GRMZM2G154301_T01; GRMZM2G004617_T01	Bradi3g57756.2; Bradi1g46200.1	Sobic.004G311600.1; Sobic.010G079100.1	Seita.1G333700.1; Seita.4G084200.1
SvVt2	Sevir.5G116300	Sevir.1G370700	0.20751	diphthamide biosynthesis protein 1-like	Diphthamide synthesis, eukaryotic DPH1/archaeal DPH2	AT5G62030.1; AT5G62030.1	;	diphthamide synthesis DPH2 family protein; diphthamide synthesis DPH2 family protein	LOC_Os02g57050.1; LOC_Os02g57050.1	diphthamide biosynthesis protein, putative, expressed; diphthamide biosynthesis protein, putative, expressed	Zm00001d018469_T001	GRMZM2G379021_T01	Bradi3g55230.1	Sobic.004G343400.1	Seita.1G364100.1
SvVt2	Sevir.5G116300	Sevir.2G258600	0.237542	nuclear transcription factor Y subunit C-1-like	Histone-fold;Transcription factor CBF/NF-Y/archaeal histone	AT1G54830.3	NF-YC3	nuclear factor Y, subunit C3	LOC_Os09g30310.1	core histone H2A/H2B/H3/H4, putative, expressed	Zm00001d020874_T001; Zm00001d031310_T001	GRMZM2G078691_T01; GRMZM2G113127_T01	Bradi4g33290.1; Bradi3g39280.1	Sobic.002G241500.1; Sobic.007G219500.1	Seita.2G247700.1; Seita.6G196700.1
SvVt2	Sevir.5G116300	Sevir.3G117900	0.256724	E3 ubiquitin-protein ligase ORTHRUS 2-like	Zinc finger, C3HC4 RING-type;Zinc finger, RING-type, conserved site;PUA-like domain;SRA-YDG;Zinc finger, RING-type;Zinc finger, RING/FYVE/PHD-type	AT1G57820.1	ORTH2,VIM1	Zinc finger (C3HC4-type RING finger) family protein	LOC_Os05g01230.1	zinc finger, C3HC4 type domain containing protein, expressed	Zm00001d011108_T003; Zm00001d011108_T002	GRMZM2G339151_T01; GRMZM2G461447_T01	Bradi2g40000.1; Bradi4g38230.2	Sobic.009G001200.1; Sobic.002G101200.1	Seita.3G115400.1; Seita.3G090000.1
SvVt2	Sevir.5G116300	Sevir.3G212400	0.208585	PRA1 family protein B2-like	Prenylated rab acceptor PRA1	AT2G38360.1	PRA1.B4	prenylated RAB acceptor 1.B4	LOC_Os05g39670.1	prenylated rab acceptor, putative, expressed	Zm00001d038448_T001; Zm00001d038448_T002	AC209257.4_FGT008; GRMZM5G831519_T01	Bradi2g22480.2; Bradi2g53810.1	Sobic.009G171100.1; Sobic.001G019601.1	Seita.3G207300.1; Seita.8G018300.1
SvVt2	Sevir.5G116300	Sevir.3G358300	0.213619	uncharacterized LOC101760113		AT4G15790.1			LOC_Os12g35620.1	expressed protein	Zm00001d041691_T001; Zm00001d041691_T002	GRMZM2G155096_T03	NA	Sobic.008G118800.1	Seita.3G343000.1
SvVt2	Sevir.5G116300	Sevir.4G002500	0.224141	uncharacterized LOC101761088	Nucleic acid-binding, OB-fold	AT2G33845.1		Nucleic acid-binding, OB-fold-like protein	LOC_Os06g01370.1	DNA-binding protein-related, putative, expressed	Zm00001d045607_T001	GRMZM2G153969_T01	NA	Sobic.010G001800.1	Seita.4G002100.1
SvVt2	Sevir.5G116300	Sevir.4G089700	0.20555	serine/threonine-protein phosphatase 2A activator-like	Phosphotyrosyl phosphatase activator, PTPA	AT4G08960.1		phosphotyrosyl phosphatase activator (PTPA) family protein	LOC_Os06g11640.1	serine/threonine-protein phosphatase 2A activator 2, putative, expressed	Zm00001d044866_T001	GRMZM2G058560_T01	Bradi1g45607.2	Sobic.010G088300.1	Seita.4G090200.1
SvVt2	Sevir.5G116300	Sevir.4G095000	0.200723	uncharacterized LOC101752984	Mitochodrial transcription termination factor-related	AT1G21150.1		Mitochondrial transcription termination factor family protein	LOC_Os06g12070.1	mTERF family protein, expressed	Zm00001d015585_T001	GRMZM2G119921_T01; GRMZM2G395850_T02	NA	Sobic.004G069400.2; Sobic.003G396100.1	Seita.4G095400.1
SvVt2	Sevir.5G116300	Sevir.5G003600	0.2176	uncharacterized LOC101781223	Nucleic acid-binding, OB-fold	AT2G33845.1		Nucleic acid-binding, OB-fold-like protein	LOC_Os01g13700.1	DNA-binding protein-related, putative, expressed	Zm00001d039263_T001; Zm00001d009023_T001	GRMZM5G883618_T01; GRMZM2G067522_T01	Bradi2g08260.1	Sobic.003G003000.1	Seita.5G003500.1
SvVt2	Sevir.5G116300	Sevir.5G041300	0.215801	NA	NA	;	;	;	;	;	NA	NA	NA	NA	Seita.5G043500.1
SvVt2	Sevir.5G116300	Sevir.5G389700	0.219925	uncharacterized LOC101781787	Mitochodrial transcription termination factor-related	AT5G07900.1; AT1G21150.1	;	Mitochondrial transcription termination factor family protein; Mitochondrial transcription termination factor family protein	LOC_Os06g12100.1; LOC_Os06g12100.1	mTERF family protein, expressed; mTERF family protein, expressed	NA	NA	NA	NA	Seita.5G384400.1
SvVt2	Sevir.5G116300	Sevir.5G457500	0.240943	regulatory protein NPR5-like	Domain of unknown function DUF3420;Ankyrin repeat-containing domain;BTB/POZ fold;Ankyrin repeat;BTB/POZ domain	AT2G41370.1	BOP2	Ankyrin repeat family protein / BTB/POZ domain-containing protein	LOC_Os01g72020.1	BTBA3 - Bric-a-Brac,Tramtrack, Broad Complex BTB domain with Ankyrin repeat region, expressed	Zm00001d042111_T001; Zm00001d011878_T001	GRMZM2G060723_T01; GRMZM2G039867_T01	Bradi2g60710.1; Bradi4g43150.1	Sobic.003G424950.1; Sobic.008G012600.1	Seita.5G451100.1; Seita.8G026700.1
SvVt2	Sevir.5G116300	Sevir.6G077800	0.221916	kelch repeat-containing protein At3g27220-like	Kelch repeat type 1;Kelch-type beta propeller	AT1G51540.1		Galactose oxidase/kelch repeat superfamily protein	LOC_Os08g03420.3	kelch repeat protein, putative, expressed	Zm00001d049630_T002; Zm00001d049630_T001	GRMZM2G007981_T01	NA	Sobic.007G026600.2	Seita.6G077600.1
SvVt2	Sevir.5G116300	Sevir.7G131800	0.207324	probable ran guanine nucleotide release factor-like	Mog1/PsbP, alpha/beta/alpha sandwich;Ran-interacting Mog1 protein	AT1G69680.1; AT1G69680.1	;	Mog1/PsbP/DUF1795-like photosystem II reaction center PsbP family protein; Mog1/PsbP/DUF1795-like photosystem II reaction center PsbP family protein	LOC_Os04g38610.2; LOC_Os04g38610.2	RAN guanine nucleotide release factor, putative, expressed; RAN guanine nucleotide release factor, putative, expressed	Zm00001d003428_T001	GRMZM2G009948_T01	Bradi1g77340.2; Bradi5g12340.1	Sobic.006G106000.2	Seita.7G123500.1
SvVt2	Sevir.5G116300	Sevir.7G198500	0.2069	uncharacterized LOC101785179	Plant organelle RNA recognition domain	AT3G58520.1		Ubiquitin carboxyl-terminal hydrolase family protein	LOC_Os04g46170.1	ubiquitin carboxyl-terminal hydrolase, family 1, putative, expressed	Zm00001d025996_T001	GRMZM2G016819_T01	Bradi5g17440.3	Sobic.006G167200.1	Seita.2G156600.1
SvVt2	Sevir.5G116300	Sevir.9G050600	0.23603	uncharacterized LOC101756866	TRAM/LAG1/CLN8 homology domain	AT5G14280.1		DNA-binding storekeeper protein-related	LOC_Os05g23700.1	DNA-binding storekeeper protein-related, putative, expressed	Zm00001d013028_T001; Zm00001d034572_T001	AC210013.4_FGT012; GRMZM2G138330_T01	Bradi2g30470.1; Bradi4g39500.1	Sobic.001G044000.1; Sobic.008G087100.1	Seita.9G051400.1
SvVt2	Sevir.5G116300	Sevir.9G185000	0.241896	probable dolichyl-diphosphooligosaccharide--protein glycosyltransferase subunit 3-like	Oligosaccharyl transferase complex, subunit OST3/OST6	AT1G61790.1		Oligosaccharyltransferase complex/magnesium transporter family protein	LOC_Os03g36730.1	OST3/OST6 family protein, putative, expressed	Zm00001d032400_T001	GRMZM2G149946_T01	Bradi4g23470.1	Sobic.001G188700.1	Seita.9G185900.1
SvVt2	Sevir.5G116300	Sevir.9G370800	0.230279	uncharacterized LOC101760129		AT5G55640.1			LOC_Os03g29910.1	expressed protein	NA	GRMZM5G880710_T01	NA	Sobic.001G339500.1	Seita.9G365100.1
SvVt2	Sevir.5G116300	Sevir.9G454200	0.231854			AT2G37510.1		RNA-binding (RRM/RBD/RNP motifs) family protein	LOC_Os03g17060.1	RNA recognition motif containing protein, putative, expressed	Zm00001d028661_T001	GRMZM2G077797_T01	NA	Sobic.001G417400.1	Seita.9G450300.1
SvWus	Sevir.3G028500	Sevir.2G191000	0.200895	ubiquitin-60S ribosomal protein L40-like	Ubiquitin subgroup;Ubiquitin conserved site;Ribosomal protein, zinc-binding domain;Ribosomal protein L40e;Ubiquitin domain;Ubiquitin-related domain	AT2G36170.1		Ubiquitin supergroup;Ribosomal protein L40e	LOC_Os09g27930.1	ubiquitin fusion protein, putative, expressed	Zm00001d005334_T001; Zm00001d053838_T003	GRMZM2G116292_T05; GRMZM2G047732_T01	Bradi2g28050.1; Bradi1g27095.1	Sobic.002G178800.2; Sobic.002G309000.1	Seita.2G183700.1; Seita.2G183600.1
SvWus	Sevir.3G028500	Sevir.3G038200	0.200668	glycine-rich cell wall structural protein 1.8-like	Heavy metal-associated domain, HMA	AT5G27690.1; AT5G27690.1	;	Heavy metal transport/detoxification superfamily protein ; Heavy metal transport/detoxification superfamily protein	LOC_Os05g05820.1; LOC_Os05g05820.1	pro-resilin precursor, putative, expressed; pro-resilin precursor, putative, expressed	Zm00001d035783_T001; Zm00001d007130_T001	GRMZM2G008202_T03; GRMZM2G123486_T02	Bradi2g35700.1; Bradi1g18210.3	Sobic.009G045600.1; Sobic.002G412400.1	Seita.3G037000.1; Seita.2G426200.1
SvWus	Sevir.3G028500	Sevir.4G253400	0.200366	methyl-CpG-binding domain-containing protein 2-like	DNA-binding, integrase-type;Zinc finger, CW-type;Methyl-CpG DNA binding	AT5G35330.2	ATMBD2,MBD02,MBD2	methyl-CPG-binding domain protein 02	LOC_Os06g48870.1	methyl-binding domain protein MBD, putative, expressed	NA	NA	Bradi1g34320.1	Sobic.010G252900.2	Seita.4G240900.1
SvWus	Sevir.3G028500	SvBif2	0.215807	protein kinase PINOID-like	Protein kinase-like domain;Serine/threonine-protein kinase, active site;Serine/threonine- / dual specificity protein kinase, catalytic domain;Protein kinase, catalytic domain	AT2G34650.1	ABR,PID	Protein kinase superfamily protein	LOC_Os12g42020.1	AGC_PVPK_like_kin82y.20 - ACG kinases include homologs to PKA, PKG and PKC, expressed	Zm00001d031068_T001; Zm00001d033234_T001	GRMZM2G171822_T01; GRMZM2G103559_T01	Bradi1g13857.1; Bradi4g01700.1	Sobic.008G170500.1; Sobic.001G156500.1	Seita.3G393100.1; Seita.9G158000.1
Homeobox	Sevir.1G295100	Homeobox/Sevir.5G249600	0.3071	homeobox-leucine zipper protein HOX3-like	Homeobox, conserved site;Homeodomain-like;Leucine zipper, homeobox-associated;Homeobox domain	AT2G01430.1	ATHB-17,ATHB17,HB17	homeobox-leucine zipper protein 17	LOC_Os01g45570.1	homeobox associated leucine zipper, putative, expressed	Zm00001d044081_T001; Zm00001d029934_T002	GRMZM2G126239_T01; GRMZM2G425260_T01	Bradi2g45000.1; Bradi5g17570.1	Sobic.003G235900.1; Sobic.001G297200.1	Seita.5G241600.1; Seita.2G224000.1
C2H2_ZINC	Sevir.9G170700	Sevir.2G191000	0.214648	ubiquitin-60S ribosomal protein L40-like	Ubiquitin subgroup;Ubiquitin conserved site;Ribosomal protein, zinc-binding domain;Ribosomal protein L40e;Ubiquitin domain;Ubiquitin-related domain	AT2G36170.1		Ubiquitin supergroup;Ribosomal protein L40e	LOC_Os09g27930.1	ubiquitin fusion protein, putative, expressed	Zm00001d005334_T001; Zm00001d053838_T003	GRMZM2G116292_T05; GRMZM2G047732_T01	Bradi2g28050.1; Bradi1g27095.1	Sobic.002G178800.2; Sobic.002G309000.1	Seita.2G183700.1; Seita.2G183600.1
Myb	Sevir.6G166200	Sevir.2G191000	0.208711	ubiquitin-60S ribosomal protein L40-like	Ubiquitin subgroup;Ubiquitin conserved site;Ribosomal protein, zinc-binding domain;Ribosomal protein L40e;Ubiquitin domain;Ubiquitin-related domain	AT2G36170.1		Ubiquitin supergroup;Ribosomal protein L40e	LOC_Os09g27930.1	ubiquitin fusion protein, putative, expressed	Zm00001d005334_T001; Zm00001d053838_T003	GRMZM2G116292_T05; GRMZM2G047732_T01	Bradi2g28050.1; Bradi1g27095.1	Sobic.002G178800.2; Sobic.002G309000.1	Seita.2G183700.1; Seita.2G183600.1
